# Supplementary material for: Shotgun proteomics deciphered age/division of labor-related functional specification of three honeybee (Apis mellifera L.) exocrine glands
Source: PLoS One. 2018 Feb 15;13(2):e0191344. doi: 10.1371/journal.pone.0191344 (PMC5813902; doi:10.1371/journal.pone.0191344)
Supplement: S1 Table — (XLSX) [file pone.0191344.s005.xlsx]

## Sheet: nPcG_proteome
gi	RefSeq ID	Description	Peptide Sequence	Modifications	Observed m/z	Charge	Number of Missed Cleavages	Mascot Score	Exp Value
328789361	XP_623196.3	PREDICTED: transketolase isoform 1 [Apis mellifera]	VITVEDHYAEGGLGEAVLSAVALER		1299.67	2	0	135.33	4.7e-14
			DQVLVIGAGVTLYEALK		895.008	2	0	128.94	1.3e-13
			VITVEDHYAEGGLGEAVLSAVALER		1299.67	2	0	124.03	5.3e-13
			DQVLVIGAGVTLYEALK		895.009	2	0	123.71	4.3e-13
			DQVLVIGAGVTLYEALK		895.009	2	0	123.52	4.4e-13
			DQVLVIGAGVTLYEALK		895.008	2	0	121.38	7.3e-13
			DQVLVIGAGVTLYEALK		895.009	2	0	121.31	7.4e-13
			DQVLVIGAGVTLYEALK		895.008	2	0	120.98	8e-13
			DQVLVIGAGVTLYEALK		895.009	2	0	120.88	8.2e-13
			DQVLVIGAGVTLYEALK		895.009	2	0	120.49	8.9e-13
			DQVLVIGAGVTLYEALK		895.008	2	0	119.15	1.2e-12
			VITVEDHYAEGGLGEAVLSAVALER		1299.67	2	0	118.94	1.9e-12
			DQVLVIGAGVTLYEALK		895.009	2	0	118.83	1.3e-12
			DQVLVIGAGVTLYEALK		895.008	2	0	118.8	1.3e-12
			DQVLVIGAGVTLYEALK		895.008	2	0	118.66	1.4e-12
			DQVLVIGAGVTLYEALK		895.009	2	0	118.64	1.4e-12
			DQVLVIGAGVTLYEALK		895.008	2	0	118.62	1.4e-12
			DQVLVIGAGVTLYEALK		895.008	2	0	118.54	1.4e-12
			DQVLVIGAGVTLYEALK		895.008	2	0	118.26	1.5e-12
			DQVLVIGAGVTLYEALK		895.009	2	0	118.19	1.5e-12
			DQVLVIGAGVTLYEALK		895.008	2	0	118.1	1.5e-12
			DQVLVIGAGVTLYEALK		895.009	2	0	117.64	1.7e-12
			DQVLVIGAGVTLYEALK		895.008	2	0	117.5	1.8e-12
			DQVLVIGAGVTLYEALK		895.009	2	0	117.47	1.8e-12
			DQVLVIGAGVTLYEALK		895.009	2	0	117.23	1.9e-12
			DQVLVIGAGVTLYEALK		895.009	2	0	116.95	2e-12
			DQVLVIGAGVTLYEALK		895.009	2	0	116.75	2.1e-12
			VITVEDHYAEGGLGEAVLSAVALER		1299.67	2	0	116.74	3.1e-12
			DQVLVIGAGVTLYEALK		895.009	2	0	116.71	2.1e-12
			DQVLVIGAGVTLYEALK		895.007	2	0	116.69	2.1e-12
			DQVLVIGAGVTLYEALK		895.009	2	0	116.51	2.2e-12
			DQVLVIGAGVTLYEALK		895.007	2	0	116.46	2.3e-12
			DQVLVIGAGVTLYEALK		895.009	2	0	116.44	2.3e-12
			DQVLVIGAGVTLYEALK		895.01	2	0	116.38	2.3e-12
			DQVLVIGAGVTLYEALK		895.007	2	0	116.36	2.3e-12
			DQVLVIGAGVTLYEALK		895.009	2	0	115.94	2.5e-12
			DQVLVIGAGVTLYEALK		895.008	2	0	115.84	2.6e-12
			DQVLVIGAGVTLYEALK		895.009	2	0	115.74	2.7e-12
			DQVLVIGAGVTLYEALK		895.009	2	0	115.59	2.8e-12
			DQVLVIGAGVTLYEALK		895.01	2	0	115.44	2.9e-12
			DQVLVIGAGVTLYEALK		895.009	2	0	114.93	3.2e-12
			DQVLVIGAGVTLYEALK		895.009	2	0	114.87	3.3e-12
			DQVLVIGAGVTLYEALK		895.008	2	0	114.84	3.3e-12
			DQVLVIGAGVTLYEALK		895.009	2	0	114.42	3.6e-12
			DQVLVIGAGVTLYEALK		895.008	2	0	114.41	3.6e-12
			DQVLVIGAGVTLYEALK		895.009	2	0	114.4	3.6e-12
			DQVLVIGAGVTLYEALK		895.007	2	0	114.36	3.7e-12
			DQVLVIGAGVTLYEALK		895.009	2	0	114.36	3.7e-12
			DQVLVIGAGVTLYEALK		895.008	2	0	114.32	3.7e-12
			DQVLVIGAGVTLYEALK		895.009	2	0	114.26	3.7e-12
			DQVLVIGAGVTLYEALK		895.008	2	0	114.19	3.8e-12
			DQVLVIGAGVTLYEALK		895.009	2	0	114.18	3.8e-12
			DQVLVIGAGVTLYEALK		895.008	2	0	114.1	3.9e-12
			DQVLVIGAGVTLYEALK		895.009	2	0	113.91	4.1e-12
			DQVLVIGAGVTLYEALK		895.009	2	0	113.75	4.2e-12
			DQVLVIGAGVTLYEALK		895.009	2	0	113.75	4.2e-12
			DQVLVIGAGVTLYEALK		895.008	2	0	113.7	4.3e-12
			DQVLVIGAGVTLYEALK		895.009	2	0	113.61	4.4e-12
			DQVLVIGAGVTLYEALK		895.008	2	0	113.56	4.4e-12
			DQVLVIGAGVTLYEALK		895.008	2	0	113.47	4.5e-12
			DQVLVIGAGVTLYEALK		895.009	2	0	113.19	4.8e-12
			DQVLVIGAGVTLYEALK		895.008	2	0	112.69	5.4e-12
			LNFIDVGTGSLGQGLSVSAGMAYVGK		1271.16	2	0	112.67	8.1e-12
			DQVLVIGAGVTLYEALK		895.009	2	0	112.48	5.6e-12
			DQVLVIGAGVTLYEALK		895.008	2	0	112.25	6e-12
			DQVLVIGAGVTLYEALK		895.009	2	0	112.05	6.2e-12
			DQVLVIGAGVTLYEALK		895.009	2	0	112	6.3e-12
			DQVLVIGAGVTLYEALK		895.009	2	0	111.97	6.4e-12
			DQVLVIGAGVTLYEALK		895.008	2	0	111.81	6.6e-12
			DQVLVIGAGVTLYEALK		895.008	2	0	111.79	6.6e-12
			DQVLVIGAGVTLYEALK		895.009	2	0	111.73	6.7e-12
			DQVLVIGAGVTLYEALK		895.009	2	0	111.68	6.8e-12
			DQVLVIGAGVTLYEALK		895.008	2	0	111.67	6.8e-12
			DQVLVIGAGVTLYEALK		895.009	2	0	111.61	6.9e-12
			DQVLVIGAGVTLYEALK		895.008	2	0	111.54	7e-12
			DQVLVIGAGVTLYEALK		895.008	2	0	111.52	7e-12
			DQVLVIGAGVTLYEALK		895.008	2	0	111.4	7.2e-12
			DQVLVIGAGVTLYEALK		895.008	2	0	111.36	7.3e-12
			DQVLVIGAGVTLYEALK		895.009	2	0	111.36	7.3e-12
			DQVLVIGAGVTLYEALK		895.008	2	0	111.27	7.5e-12
			DQVLVIGAGVTLYEALK		895.009	2	0	111.17	7.6e-12
			DQVLVIGAGVTLYEALK		895.008	2	0	111.15	7.7e-12
			DQVLVIGAGVTLYEALK		895.008	2	0	110.77	8.4e-12
			DQVLVIGAGVTLYEALK		895.009	2	0	110.59	8.7e-12
			TVAFVSAFATFFTR		782.911	2	0	110.53	2.2e-11
			DQVLVIGAGVTLYEALK		895.008	2	0	110.53	8.9e-12
			DQVLVIGAGVTLYEALK		895.009	2	0	110.45	9e-12
			DQVLVIGAGVTLYEALK		895.009	2	0	109.6	1.1e-11
			DQVLVIGAGVTLYEALK		895.008	2	0	109.3	1.2e-11
			DQVLVIGAGVTLYEALK		895.009	2	0	109.19	1.2e-11
			DQVLVIGAGVTLYEALK		895.008	2	0	109.09	1.2e-11
			LNFIDVGTGSLGQGLSVSAGMAYVGK		1271.15	2	0	109.08	2.4e-11
			DQVLVIGAGVTLYEALK		895.009	2	0	109.06	1.2e-11
			DQVLVIGAGVTLYEALK		895.008	2	0	108.63	1.4e-11
			DQVLVIGAGVTLYEALK		895.009	2	0	108.6	1.4e-11
			DQVLVIGAGVTLYEALK		895.008	2	0	108.5	1.4e-11
			DQVLVIGAGVTLYEALK		895.009	2	0	108.49	1.4e-11
			DQVLVIGAGVTLYEALK		895.008	2	0	108.41	1.4e-11
			DQVLVIGAGVTLYEALK		895.009	2	0	108.33	1.5e-11
			DQVLVIGAGVTLYEALK		895.008	2	0	108.31	1.5e-11
			DQVLVIGAGVTLYEALK		895.008	2	0	107.92	1.6e-11
			DQVLVIGAGVTLYEALK		895.008	2	0	107.8	1.7e-11
			DQVLVIGAGVTLYEALK		895.009	2	0	107.76	1.7e-11
			DQVLVIGAGVTLYEALK		895.008	2	0	107.58	1.7e-11
			DQVLVIGAGVTLYEALK		895.009	2	0	107.39	1.8e-11
			DQVLVIGAGVTLYEALK		895.008	2	0	107.25	1.9e-11
			DQVLVIGAGVTLYEALK		895.008	2	0	106.83	2.1e-11
			DQVLVIGAGVTLYEALK		895.008	2	0	106.55	2.2e-11
			VITVEDHYAEGGLGEAVLSAVALER		1299.67	2	0	106.29	3.3e-11
			DQVLVIGAGVTLYEALK		895.009	2	0	106.26	2.4e-11
			DQVLVIGAGVTLYEALK		895.009	2	0	105.9	2.6e-11
			FIEGFIAEQNVVGVAIGAACR		1111.08	2	0	105.72	5.8e-11
			DQVLVIGAGVTLYEALK		895.01	2	0	105.67	2.7e-11
			LNFIDVGTGSLGQGLSVSAGMAYVGK		1271.15	2	0	105.67	5.3e-11
			DQVLVIGAGVTLYEALK		895.009	2	0	105.65	2.7e-11
			DQVLVIGAGVTLYEALK		895.008	2	0	105.61	2.7e-11
			DQVLVIGAGVTLYEALK		895.009	2	0	105.58	2.8e-11
			DQVLVIGAGVTLYEALK		895.009	2	0	105.56	2.8e-11
			VYCLIGDGEAAEGSIWEALHFASYYK		1475.19	2	0	105.52	2.8e-11
			DQVLVIGAGVTLYEALK		895.009	2	0	105.19	3e-11
			DQVLVIGAGVTLYEALK		895.008	2	0	105.13	3.1e-11
			DQVLVIGAGVTLYEALK		895.008	2	0	104.95	3.2e-11
			LNFIDVGTGSLGQGLSVSAGMAYVGK		1271.16	2	0	104.73	6.1e-11
			DQVLVIGAGVTLYEALK		895.009	2	0	104.57	3.5e-11
			LNFIDVGTGSLGQGLSVSAGMAYVGK		1271.15	2	0	104.49	7.5e-11
			DQVLVIGAGVTLYEALK		895.008	2	0	104.45	3.6e-11
			DQVLVIGAGVTLYEALK		895.009	2	0	104.4	3.6e-11
			DQVLVIGAGVTLYEALK		895.01	2	0	104.33	3.7e-11
			DQVLVIGAGVTLYEALK		895.008	2	0	104.27	3.7e-11
			DQVLVIGAGVTLYEALK		895.008	2	0	104.22	3.8e-11
			VITVEDHYAEGGLGEAVLSAVALER		1299.67	2	0	104.12	5.2e-11
			DQVLVIGAGVTLYEALK		895.009	2	0	103.63	4.3e-11
			TVAFVSAFATFFTR		782.911	2	0	103.61	1.1e-10
			DQVLVIGAGVTLYEALK		895.009	2	0	103.55	4.4e-11
			LNFIDVGTGSLGQGLSVSAGMAYVGK		1271.15	2	0	103.41	8.9e-11
			TVAFVSAFATFFTR		782.911	2	0	103.23	1.2e-10
			DQVLVIGAGVTLYEALK		895.008	2	0	103.08	4.9e-11
			TVAFVSAFATFFTR		782.911	2	0	103.04	1.2e-10
			TVAFVSAFATFFTR		782.911	2	0	102.95	1.3e-10
			DQVLVIGAGVTLYEALK		895.008	2	0	102.81	5.2e-11
			DQVLVIGAGVTLYEALK		895.009	2	0	102.77	5.3e-11
			DQVLVIGAGVTLYEALK		895.009	2	0	102.57	5.5e-11
			DQVLVIGAGVTLYEALK		895.009	2	0	102.51	5.6e-11
			DQVLVIGAGVTLYEALK		895.009	2	0	102.29	5.9e-11
			TVAFVSAFATFFTR		782.911	2	0	102.21	1.5e-10
			LNFIDVGTGSLGQGLSVSAGMAYVGK		1271.15	2	0	102.2	1.2e-10
			LNFIDVGTGSLGQGLSVSAGMAYVGK		1271.15	2	0	102.12	1.3e-10
			LNFIDVGTGSLGQGLSVSAGMAYVGK		1271.15	2	0	101.95	1.3e-10
			DQVLVIGAGVTLYEALK		895.008	2	0	101.9	6.5e-11
			DQVLVIGAGVTLYEALK		895.008	2	0	101.73	6.7e-11
			DQVLVIGAGVTLYEALK		895.009	2	0	101.67	6.8e-11
			DQVLVIGAGVTLYEALK		895.008	2	0	101.47	7.1e-11
			DQVLVIGAGVTLYEALK		895.009	2	0	101.32	7.4e-11
			DQVLVIGAGVTLYEALK		895.008	2	0	101.3	7.4e-11
			DQVLVIGAGVTLYEALK		895.009	2	0	101.28	7.4e-11
			DQVLVIGAGVTLYEALK		895.008	2	0	101.21	7.6e-11
			DQVLVIGAGVTLYEALK		895.01	2	0	100.98	8e-11
			DQVLVIGAGVTLYEALK		895.009	2	0	100.82	8.3e-11
			DQVLVIGAGVTLYEALK		895.009	2	0	100.55	8.8e-11
			DQVLVIGAGVTLYEALK		895.008	2	0	100.53	8.9e-11
			TVAFVSAFATFFTR		782.911	2	0	100.44	2.2e-10
			DQVLVIGAGVTLYEALK		895.008	2	0	100.35	9.2e-11
			DQVLVIGAGVTLYEALK		895.009	2	0	100.31	9.3e-11
			TVAFVSAFATFFTR		782.911	2	0	100.27	2.3e-10
			DQVLVIGAGVTLYEALK		895.008	2	0	100.2	9.5e-11
			DQVLVIGAGVTLYEALK		895.008	2	0	100.19	9.6e-11
			LNFIDVGTGSLGQGLSVSAGMAYVGK		1271.15	2	0	100.11	2e-10
			DQVLVIGAGVTLYEALK		895.008	2	0	100.08	9.8e-11
			DQVLVIGAGVTLYEALK		895.009	2	0	99.92	1e-10
			DQVLVIGAGVTLYEALK		895.008	2	0	99.63	1.1e-10
			DQVLVIGAGVTLYEALK		895.008	2	0	99.61	1.1e-10
			DQVLVIGAGVTLYEALK		895.008	2	0	99.02	1.3e-10
			DQVLVIGAGVTLYEALK		895.009	2	0	99.01	1.3e-10
			DQVLVIGAGVTLYEALK		895.008	2	0	98.97	1.3e-10
			DQVLVIGAGVTLYEALK		895.008	2	0	98.86	1.3e-10
			DQVLVIGAGVTLYEALK		895.008	2	0	98.56	1.4e-10
			DQVLVIGAGVTLYEALK		895.008	2	0	98.31	1.5e-10
			LNFIDVGTGSLGQGLSVSAGMAYVGK		1271.15	2	0	98.29	2.9e-10
			DQVLVIGAGVTLYEALK		895.008	2	0	98.19	1.5e-10
			DQVLVIGAGVTLYEALK		895.009	2	0	98.13	1.5e-10
			DQVLVIGAGVTLYEALK		895.009	2	0	98.13	1.5e-10
			DQVLVIGAGVTLYEALK		895.008	2	0	98.11	1.5e-10
			DQVLVIGAGVTLYEALK		895.008	2	0	98.1	1.5e-10
			DQVLVIGAGVTLYEALK		895.008	2	0	98.01	1.6e-10
			DQVLVIGAGVTLYEALK		895.009	2	0	97.99	1.6e-10
			DQVLVIGAGVTLYEALK		895.008	2	0	97.72	1.7e-10
			DQVLVIGAGVTLYEALK		895.008	2	0	97.59	1.7e-10
			DQVLVIGAGVTLYEALK		895.008	2	0	97.47	1.8e-10
			DQVLVIGAGVTLYEALK		895.009	2	0	97.46	1.8e-10
			DQVLVIGAGVTLYEALK		895.009	2	0	97.37	1.8e-10
			DQVLVIGAGVTLYEALK		895.01	2	0	97.33	1.8e-10
			TVAFVSAFATFFTR		782.911	2	0	97.27	4.6e-10
			LNFIDVGTGSLGQGLSVSAGMAYVGK		1271.15	2	0	97.26	3.7e-10
			DQVLVIGAGVTLYEALK		895.009	2	0	96.97	2e-10
			LNFIDVGTGSLGQGLSVSAGMAYVGK		1271.15	2	0	96.84	4.1e-10
			DQVLVIGAGVTLYEALK		895.008	2	0	96.82	2.1e-10
			DQVLVIGAGVTLYEALK		895.01	2	0	96.82	2.1e-10
			DQVLVIGAGVTLYEALK		895.01	2	0	96.78	2.1e-10
			DQVLVIGAGVTLYEALK		895.009	2	0	96.7	2.1e-10
			DQVLVIGAGVTLYEALK		895.008	2	0	96.32	2.3e-10
			LNFIDVGTGSLGQGLSVSAGMAYVGK		1271.15	2	0	96.32	4.9e-10
			DQVLVIGAGVTLYEALK		895.008	2	0	96.17	2.4e-10
			VITVEDHYAEGGLGEAVLSAVALER		1299.68	2	0	96.12	4.4e-10
			DQVLVIGAGVTLYEALK		895.008	2	0	96.11	2.4e-10
			DQVLVIGAGVTLYEALK		895.008	2	0	95.93	2.6e-10
			DQVLVIGAGVTLYEALK		895.008	2	0	95.9	2.6e-10
			DQVLVIGAGVTLYEALK		895.009	2	0	95.75	2.7e-10
			DQVLVIGAGVTLYEALK		895.009	2	0	95.69	2.7e-10
			LNFIDVGTGSLGQGLSVSAGMAYVGK		1271.15	2	0	95.55	5.4e-10
			DQVLVIGAGVTLYEALK		895.009	2	0	95.41	2.9e-10
			DQVLVIGAGVTLYEALK		895.008	2	0	95.37	2.9e-10
			VYCLIGDGEAAEGSIWEALHFASYYK		1475.19	2	0	95.3	3e-10
			DQVLVIGAGVTLYEALK		895.007	2	0	95.2	3e-10
			DQVLVIGAGVTLYEALK		895.009	2	0	95.05	3.1e-10
			DQVLVIGAGVTLYEALK		895.009	2	0	95.04	3.1e-10
			DQVLVIGAGVTLYEALK		895.009	2	0	94.99	3.2e-10
			DQVLVIGAGVTLYEALK		895.008	2	0	94.95	3.2e-10
			DQVLVIGAGVTLYEALK		895.007	2	0	94.93	3.2e-10
			DQVLVIGAGVTLYEALK		895.01	2	0	94.83	3.3e-10
			LGQSEPTSLQHNMEVYR		994.977	2	0	94.83	5.1e-10
			LNFIDVGTGSLGQGLSVSAGMAYVGK		1271.16	2	0	94.68	5.6e-10
			LNFIDVGTGSLGQGLSVSAGMAYVGK		1271.15	2	0	94.49	7.1e-10
			DQVLVIGAGVTLYEALK		895.008	2	0	94.45	3.6e-10
			DQVLVIGAGVTLYEALK		895.008	2	0	94.43	3.6e-10
			DQVLVIGAGVTLYEALK		895.009	2	0	94.21	3.8e-10
			DQVLVIGAGVTLYEALK		895.008	2	0	94.12	3.9e-10
			DQVLVIGAGVTLYEALK		895.009	2	0	94.12	3.9e-10
			LNFIDVGTGSLGQGLSVSAGMAYVGK		1271.15	2	0	94.05	7.9e-10
			DQVLVIGAGVTLYEALK		895.009	2	0	94.02	4e-10
			DQVLVIGAGVTLYEALK		895.008	2	0	93.93	4e-10
			DQVLVIGAGVTLYEALK		895.009	2	0	93.93	4e-10
			DQVLVIGAGVTLYEALK		895.009	2	0	93.93	4e-10
			DQVLVIGAGVTLYEALK		895.009	2	0	93.91	4.1e-10
			DQVLVIGAGVTLYEALK		895.008	2	0	93.76	4.2e-10
			DQVLVIGAGVTLYEALK		895.008	2	0	93.7	4.3e-10
			DQVLVIGAGVTLYEALK		895.011	2	0	93.67	4.3e-10
			TVAFVSAFATFFTR		782.911	2	0	93.65	1.1e-09
			DQVLVIGAGVTLYEALK		895.007	2	0	93.64	4.3e-10
			VYCLIGDGEAAEGSIWEALHFASYYK		1475.19	2	0	93.57	4.6e-10
			DQVLVIGAGVTLYEALK		895.009	2	0	93.45	4.5e-10
			DQVLVIGAGVTLYEALK		895.01	2	0	93.42	4.5e-10
			DQVLVIGAGVTLYEALK		895.008	2	0	93.03	5e-10
			DQVLVIGAGVTLYEALK		895.009	2	0	92.85	5.2e-10
			DQVLVIGAGVTLYEALK		895.009	2	0	92.83	5.2e-10
			DQVLVIGAGVTLYEALK		895.01	2	0	92.78	5.3e-10
			DQVLVIGAGVTLYEALK		895.01	2	0	92.61	5.5e-10
			DQVLVIGAGVTLYEALK		895.009	2	0	92.53	5.6e-10
			DQVLVIGAGVTLYEALK		895.009	2	0	92.43	5.7e-10
			DQVLVIGAGVTLYEALK		895.009	2	0	92.42	5.7e-10
			DQVLVIGAGVTLYEALK		895.009	2	0	92.28	5.9e-10
			DQVLVIGAGVTLYEALK		895.009	2	0	92.27	5.9e-10
			DQVLVIGAGVTLYEALK		895.011	2	0	92.06	6.2e-10
			DQVLVIGAGVTLYEALK		895.008	2	0	92.03	6.3e-10
			DQVLVIGAGVTLYEALK		895.007	2	0	91.91	6.4e-10
			DQVLVIGAGVTLYEALK		895.008	2	0	91.85	6.5e-10
			DQVLVIGAGVTLYEALK		895.009	2	0	91.8	6.6e-10
			DQVLVIGAGVTLYEALK		895.01	2	0	91.75	6.7e-10
			DQVLVIGAGVTLYEALK		895.007	2	0	91.73	6.7e-10
			VYCLIGDGEAAEGSIWEALHFASYYK		1475.19	2	0	91.67	7.5e-10
			DQVLVIGAGVTLYEALK		895.008	2	0	91.63	6.9e-10
			DQVLVIGAGVTLYEALK		895.008	2	0	91.59	6.9e-10
			DQVLVIGAGVTLYEALK		895.009	2	0	91.51	7.1e-10
			DQVLVIGAGVTLYEALK		895.009	2	0	91.44	7.2e-10
			LNFIDVGTGSLGQGLSVSAGMAYVGK		1271.15	2	0	91.33	1.4e-09
			DQVLVIGAGVTLYEALK		895.01	2	0	91.27	7.5e-10
			DQVLVIGAGVTLYEALK		895.009	2	0	91.19	7.6e-10
			DQVLVIGAGVTLYEALK		895.008	2	0	90.98	8e-10
			LNFIDVGTGSLGQGLSVSAGMAYVGK		1271.15	2	0	90.95	1.6e-09
			DQVLVIGAGVTLYEALK		895.009	2	0	90.92	8.1e-10
			IVAAVQEILKL		598.884	2	1	90.86	8.2e-10
			DQVLVIGAGVTLYEALK		895.008	2	0	90.67	8.6e-10
			MGAISQTNVNFVGSHCGVSIGEDGPSQMGLEDIAMFR		1304.6	3	0	90.54	8.8e-10
			DQVLVIGAGVTLYEALK		895.008	2	0	90.53	8.9e-10
			TVAFVSAFATFFTR		782.912	2	0	90.48	2.1e-09
			TVAFVSAFATFFTR		782.911	2	0	90.46	2.2e-09
			DQVLVIGAGVTLYEALK		895.008	2	0	90.46	9e-10
			DQVLVIGAGVTLYEALK		895.008	2	0	90.24	9.5e-10
			DQVLVIGAGVTLYEALK		895.009	2	0	90.15	9.7e-10
			DQVLVIGAGVTLYEALK		895.008	2	0	90.11	9.7e-10
			DQVLVIGAGVTLYEALK		895.008	2	0	90.09	9.8e-10
			DQVLVIGAGVTLYEALK		895.008	2	0	89.91	1e-09
			DQVLVIGAGVTLYEALK		895.008	2	0	89.41	1.1e-09
			DQVLVIGAGVTLYEALK		895.009	2	0	89.4	1.1e-09
			LNFIDVGTGSLGQGLSVSAGMAYVGK		1271.15	2	0	88.99	2.5e-09
			DQVLVIGAGVTLYEALK		895.008	2	0	88.97	1.3e-09
			DQVLVIGAGVTLYEALK		895.009	2	0	88.93	1.3e-09
			DQVLVIGAGVTLYEALK		895.008	2	0	88.88	1.3e-09
			DQVLVIGAGVTLYEALK		895.008	2	0	88.58	1.4e-09
			DQVLVIGAGVTLYEALK		895.009	2	0	88.56	1.4e-09
			LEAFGFNALVVDGHDVEELAK		1137.08	2	0	88.49	2.8e-09
			FIEGFIAEQNVVGVAIGAACR		1111.08	2	0	88.41	3e-09
			DQVLVIGAGVTLYEALK		895.009	2	0	88.4	1.4e-09
			DQVLVIGAGVTLYEALK		895.009	2	0	88.36	1.5e-09
			DQVLVIGAGVTLYEALK		895.009	2	0	88.25	1.5e-09
			DQVLVIGAGVTLYEALK		895.009	2	0	88.15	1.5e-09
			DQVLVIGAGVTLYEALK		895.008	2	0	88.1	1.5e-09
			LEAFGFNALVVDGHDVEELAK		1137.08	2	0	88.04	3.1e-09
			LNFIDVGTGSLGQGLSVSAGMAYVGK		1271.15	2	0	88	3.1e-09
			DQVLVIGAGVTLYEALK		895.008	2	0	87.99	1.6e-09
			DQVLVIGAGVTLYEALK		895.009	2	0	87.91	1.6e-09
			DQVLVIGAGVTLYEALK		895.008	2	0	87.74	1.7e-09
			TVAFVSAFATFFTR		782.911	2	0	87.71	4.2e-09
			FIEGFIAEQNVVGVAIGAACR		1111.08	2	0	87.6	3.9e-09
			DQVLVIGAGVTLYEALK		895.008	2	0	87.48	1.8e-09
			DQVLVIGAGVTLYEALK		895.009	2	0	87.12	1.9e-09
			DQVLVIGAGVTLYEALK		597.008	3	0	87.02	2e-09
			DQVLVIGAGVTLYEALK		895.009	2	0	87.02	2e-09
			DQVLVIGAGVTLYEALK		895.007	2	0	86.85	2.1e-09
			DQVLVIGAGVTLYEALK		597.008	3	0	86.81	2.1e-09
			DQVLVIGAGVTLYEALK		895.01	2	0	86.75	2.1e-09
			DQVLVIGAGVTLYEALK		895.009	2	0	86.74	2.1e-09
			SGHPTSCSSMAEIMSVLFFHTMR		1307.09	2	0	86.68	2.1e-09
			DQVLVIGAGVTLYEALK		895.008	2	0	86.65	2.2e-09
			DQVLVIGAGVTLYEALK		895.008	2	0	86.53	2.2e-09
			DQVLVIGAGVTLYEALK		895.009	2	0	86.45	2.3e-09
			DQVLVIGAGVTLYEALK		895.008	2	0	86.21	2.4e-09
			DQVLVIGAGVTLYEALK		895.009	2	0	86.19	2.4e-09
			DQVLVIGAGVTLYEALK		895.009	2	0	86.17	2.4e-09
			DQVLVIGAGVTLYEALK		895.009	2	0	85.98	2.5e-09
			DQVLVIGAGVTLYEALK		895.009	2	0	85.89	2.6e-09
			MGAISQTNVNFVGSHCGVSIGEDGPSQMGLEDIAMFR		1304.6	3	0	85.89	2.6e-09
			LNFIDVGTGSLGQGLSVSAGMAYVGK		1271.15	2	0	85.81	5e-09
			DQVLVIGAGVTLYEALK		895.008	2	0	85.76	2.7e-09
			MGAISQTNVNFVGSHCGVSIGEDGPSQMGLEDIAMFR	Oxidation (M)	1309.93	3	0	85.74	2.7e-09
			DQVLVIGAGVTLYEALK		895.008	2	0	85.62	2.7e-09
			DQVLVIGAGVTLYEALK		895.008	2	0	85.58	2.8e-09
			DQVLVIGAGVTLYEALK		895.009	2	0	85.51	2.8e-09
			DQVLVIGAGVTLYEALK		895.008	2	0	85.44	2.9e-09
			DQVLVIGAGVTLYEALK		895.009	2	0	85.16	3e-09
			RLEAFGFNALVVDGHDVEELAK		810.42	3	1	84.9	4e-09
			VYCLIGDGEAAEGSIWEALHFASYYK		1475.19	2	0	84.79	3.7e-09
			LGQSEPTSLQHNMEVYR		994.978	2	0	84.65	5.3e-09
			RLEAFGFNALVVDGHDVEELAK		810.42	3	1	84.16	5.9e-09
			DQVLVIGAGVTLYEALK		895.009	2	0	84.01	4e-09
			DQVLVIGAGVTLYEALK		895.009	2	0	83.97	4e-09
			LNFIDVGTGSLGQGLSVSAGMAYVGK		1271.15	2	0	83.94	7.9e-09
			DQVLVIGAGVTLYEALK		895.008	2	0	83.89	4.1e-09
			DINVENLQDLANR		757.383	2	0	83.85	8.4e-09
			DQVLVIGAGVTLYEALK		895.009	2	0	83.82	4.1e-09
			DQVLVIGAGVTLYEALK		895.008	2	0	83.79	4.2e-09
			DQVLVIGAGVTLYEALK		895.008	2	0	83.67	4.3e-09
			TVAFVSAFATFFTR		782.911	2	0	83.52	1.1e-08
			FIEGFIAEQNVVGVAIGAACR		1111.08	2	0	83.42	9.1e-09
			DQVLVIGAGVTLYEALK		895.008	2	0	83.4	4.6e-09
			TVAFVSAFATFFTR		782.912	2	0	83.33	1.1e-08
			DQVLVIGAGVTLYEALK		895.009	2	0	83.12	4.9e-09
			VYCLIGDGEAAEGSIWEALHFASYYK		1475.19	2	0	83.09	4.9e-09
			DQVLVIGAGVTLYEALK		597.009	3	0	83.01	5e-09
			VYCLIGDGEAAEGSIWEALHFASYYK		1475.19	2	0	82.99	5e-09
			DQVLVIGAGVTLYEALK		895.008	2	0	82.98	5e-09
			DQVLVIGAGVTLYEALK		895.007	2	0	82.97	5e-09
			FIEGFIAEQNVVGVAIGAACR		1111.07	2	0	82.88	1.2e-08
			DQVLVIGAGVTLYEALK		895.009	2	0	82.85	5.2e-09
			LGQSEPTSLQHNMEVYR		994.977	2	0	82.8	8.1e-09
			DQVLVIGAGVTLYEALK		895.008	2	0	82.76	5.3e-09
			DQVLVIGAGVTLYEALK		895.008	2	0	82.74	5.3e-09
			LNFIDVGTGSLGQGLSVSAGMAYVGK		1271.15	2	0	82.67	1.1e-08
			TVAFVSAFATFFTR		782.911	2	0	82.64	1.3e-08
			DQVLVIGAGVTLYEALK		597.007	3	0	82.6	5.5e-09
			DINVENLQDLANR		757.383	2	0	82.52	1e-08
			DQVLVIGAGVTLYEALK		895.009	2	0	82.47	5.7e-09
			DQVLVIGAGVTLYEALK		895.009	2	0	82.37	5.8e-09
			DQVLVIGAGVTLYEALK		895.008	2	0	82.3	5.9e-09
			DQVLVIGAGVTLYEALK		895.008	2	0	82.11	6.2e-09
			DQVLVIGAGVTLYEALK		895.009	2	0	82.07	6.2e-09
			DQVLVIGAGVTLYEALK		895.01	2	0	81.85	6.5e-09
			DQVLVIGAGVTLYEALK		895.008	2	0	81.68	6.8e-09
			DQVLVIGAGVTLYEALK		895.009	2	0	81.6	6.9e-09
			DQVLVIGAGVTLYEALK		895.009	2	0	81.56	7e-09
			DQVLVIGAGVTLYEALK		895.009	2	0	81.54	7e-09
			DQVLVIGAGVTLYEALK		895.007	2	0	81.53	7e-09
			DQVLVIGAGVTLYEALK		895.009	2	0	81.52	7e-09
			DQVLVIGAGVTLYEALK		895.008	2	0	81.39	7.3e-09
			DQVLVIGAGVTLYEALK		895.009	2	0	81.33	7.4e-09
			DQVLVIGAGVTLYEALK		895.009	2	0	81.29	7.4e-09
			DQVLVIGAGVTLYEALK		895.01	2	0	81.29	7.4e-09
			DQVLVIGAGVTLYEALK		895.009	2	0	81.22	7.6e-09
			FIEGFIAEQNVVGVAIGAACR		1111.08	2	0	81.21	1.6e-08
			DQVLVIGAGVTLYEALK		895.009	2	0	81.14	7.7e-09
			DQVLVIGAGVTLYEALK		895.008	2	0	81.06	7.8e-09
			TVAFVSAFATFFTR		782.912	2	0	81.03	2e-08
			LEAFGFNALVVDGHDVEELAK		1137.08	2	0	80.96	1.6e-08
			RLEAFGFNALVVDGHDVEELAK		810.419	3	1	80.92	1e-08
			FIEGFIAEQNVVGVAIGAACR		741.053	3	0	80.91	1.7e-08
			LNFIDVGTGSLGQGLSVSAGMAYVGK		1271.15	2	0	80.9	1.6e-08
			TVAFVSAFATFFTR		782.911	2	0	80.89	2e-08
			DQVLVIGAGVTLYEALK		895.008	2	0	80.79	8.3e-09
			DQVLVIGAGVTLYEALK		597.009	3	0	80.78	8.4e-09
			LNFIDVGTGSLGQGLSVSAGMAYVGK		1271.15	2	0	80.67	1.6e-08
			DQVLVIGAGVTLYEALK		597.008	3	0	80.47	9e-09
			DQVLVIGAGVTLYEALK		895.009	2	0	80.4	9.1e-09
			DQVLVIGAGVTLYEALK		895.009	2	0	80.12	9.7e-09
			DQVLVIGAGVTLYEALK		895.008	2	0	80.07	9.8e-09
			DQVLVIGAGVTLYEALK		895.009	2	0	80.06	9.9e-09
			DQVLVIGAGVTLYEALK		895.009	2	0	80.04	9.9e-09
			TVAFVSAFATFFTR		782.91	2	0	79.95	2.1e-08
			DQVLVIGAGVTLYEALK		895.01	2	0	79.93	1e-08
			TVAFVSAFATFFTR		782.91	2	0	79.69	2.6e-08
			TVAFVSAFATFFTR		782.911	2	0	79.68	2.5e-08
			DQVLVIGAGVTLYEALK		895.009	2	0	79.68	1.1e-08
			LEAFGFNALVVDGHDVEELAK		1137.08	2	0	79.67	2.1e-08
			DQVLVIGAGVTLYEALK		895.009	2	0	79.47	1.1e-08
			DQVLVIGAGVTLYEALK		895.008	2	0	79.41	1.1e-08
			TVAFVSAFATFFTR		782.912	2	0	79.39	2.3e-08
			DQVLVIGAGVTLYEALK		895.009	2	0	79.37	1.2e-08
			TVAFVSAFATFFTR		782.911	2	0	79.34	2.9e-08
			MGAISQTNVNFVGSHCGVSIGEDGPSQMGLEDIAMFR		1304.6	3	0	78.82	1.3e-08
			DQVLVIGAGVTLYEALK		895.009	2	0	78.81	1.3e-08
			DQVLVIGAGVTLYEALK		895.008	2	0	78.79	1.3e-08
			DQVLVIGAGVTLYEALK		895.008	2	0	78.7	1.3e-08
			LNFIDVGTGSLGQGLSVSAGMAYVGK		1271.15	2	0	78.64	2.7e-08
			DQVLVIGAGVTLYEALK		895.01	2	0	78.54	1.4e-08
			DQVLVIGAGVTLYEALK		895.01	2	0	78.5	1.4e-08
			DQVLVIGAGVTLYEALK		895.008	2	0	78.37	1.5e-08
			DQVLVIGAGVTLYEALK		895.009	2	0	78.35	1.5e-08
			DQVLVIGAGVTLYEALK		895.008	2	0	77.92	1.6e-08
			DQVLVIGAGVTLYEALK		895.009	2	0	77.91	1.6e-08
			DQVLVIGAGVTLYEALK		895.008	2	0	77.78	1.7e-08
			TVAFVSAFATFFTR		782.912	2	0	77.62	4.2e-08
			DQVLVIGAGVTLYEALK		895.009	2	0	77.59	1.7e-08
			TVAFVSAFATFFTR		782.911	2	0	77.54	4.3e-08
			TVAFVSAFATFFTR		782.911	2	0	77.51	3.5e-08
			SGHPTSCSSMAEIMSVLFFHTMR		871.728	3	0	77.48	1.9e-08
			TVAFVSAFATFFTR		782.911	2	0	77.44	3.6e-08
			DQVLVIGAGVTLYEALK		597.009	3	0	77.36	1.8e-08
			DQVLVIGAGVTLYEALK		895.009	2	0	77.27	1.9e-08
			TVAFVSAFATFFTR		782.912	2	0	77.15	4e-08
			TVAFVSAFATFFTR		782.911	2	0	77.11	4.9e-08
			DQVLVIGAGVTLYEALK		895.009	2	0	77.09	2e-08
			FIEGFIAEQNVVGVAIGAACR		1111.08	2	0	77.02	4.4e-08
			TVAFVSAFATFFTR		782.911	2	0	76.93	5.1e-08
			DQVLVIGAGVTLYEALK		895.008	2	0	76.91	2e-08
			LGQSEPTSLQHNMEVYR		994.977	2	0	76.91	3e-08
			FIEGFIAEQNVVGVAIGAACR		741.053	3	0	76.62	4.8e-08
			FIEGFIAEQNVVGVAIGAACR		741.053	3	0	76.59	4.7e-08
			RLEAFGFNALVVDGHDVEELAK		810.42	3	1	76.55	2.8e-08
			IVAAVQEILKL		598.884	2	1	76.38	2.3e-08
			LDNLCAIFDINR		732.37	2	0	76.37	4.6e-08
			LDNLCAIFDINR		732.369	2	0	76.28	4.6e-08
			FIEGFIAEQNVVGVAIGAACR		1111.08	2	0	76.12	5.4e-08
			GHAAPILYAAWAEAGLFPTSELLNLR		1391.24	2	0	75.98	3.5e-08
			DQVLVIGAGVTLYEALK		895.009	2	0	75.97	2.5e-08
			TVAFVSAFATFFTR		782.912	2	0	75.95	6e-08
			DQVLVIGAGVTLYEALK		895.008	2	0	75.89	2.6e-08
			RLEAFGFNALVVDGHDVEELAK		1215.13	2	1	75.81	3.3e-08
			DQVLVIGAGVTLYEALK		895.009	2	0	75.78	2.6e-08
			FIEGFIAEQNVVGVAIGAACR		741.052	3	0	75.68	5.9e-08
			DQVLVIGAGVTLYEALK		895.009	2	0	75.25	3e-08
			SGHPTSCSSMAEIMSVLFFHTMR		1307.09	2	0	75.16	3e-08
			TVAFVSAFATFFTR		782.911	2	0	75.07	7.8e-08
			DQVLVIGAGVTLYEALK		895.009	2	0	75.06	3.1e-08
			DQVLVIGAGVTLYEALK		597.009	3	0	75.06	3.1e-08
			DQVLVIGAGVTLYEALK		895.009	2	0	75.02	3.1e-08
			VYCLIGDGEAAEGSIWEALHFASYYK		1475.19	2	0	74.84	3.3e-08
			FIEGFIAEQNVVGVAIGAACR		1111.07	2	0	74.75	8.2e-08
			DQVLVIGAGVTLYEALK		895.01	2	0	74.61	3.5e-08
			RLEAFGFNALVVDGHDVEELAK		810.421	3	1	74.48	5.5e-08
			RLEAFGFNALVVDGHDVEELAK		810.419	3	1	74.32	4.8e-08
			DQVLVIGAGVTLYEALK		597.008	3	0	74.28	3.7e-08
			DQVLVIGAGVTLYEALK		895.008	2	0	74.21	3.8e-08
			GHAAPILYAAWAEAGLFPTSELLNLR		1391.24	2	0	74.15	5.4e-08
			GHAAPILYAAWAEAGLFPTSELLNLR		1391.24	2	0	74.14	5.4e-08
			DQVLVIGAGVTLYEALK		597.008	3	0	74.08	3.9e-08
			DQVLVIGAGVTLYEALK		895.009	2	0	74	4e-08
			DQVLVIGAGVTLYEALK		895.009	2	0	73.9	4.1e-08
			DQVLVIGAGVTLYEALK		597.008	3	0	73.82	4.1e-08
			DQVLVIGAGVTLYEALK		895.009	2	0	73.8	4.2e-08
			DQVLVIGAGVTLYEALK		597.008	3	0	73.76	4.2e-08
			DQVLVIGAGVTLYEALK		597.008	3	0	73.51	4.5e-08
			DQVLVIGAGVTLYEALK		895.009	2	0	73.51	4.5e-08
			DQVLVIGAGVTLYEALK		597.008	3	0	73.49	4.5e-08
			GHAAPILYAAWAEAGLFPTSELLNLR		1391.24	2	0	73.49	6.3e-08
			SGHPTSCSSMAEIMSVLFFHTMR		871.729	3	0	73.43	4.5e-08
			GHAAPILYAAWAEAGLFPTSELLNLR		1391.24	2	0	73.36	6.5e-08
			DQVLVIGAGVTLYEALK		895.009	2	0	73.2	4.8e-08
			DQVLVIGAGVTLYEALK		895.009	2	0	73.08	4.9e-08
			DQVLVIGAGVTLYEALK		895.009	2	0	73.07	4.9e-08
			DQVLVIGAGVTLYEALK		895.008	2	0	73.03	5e-08
			IVAAVQEILKL		598.885	2	1	72.87	5.2e-08
			RLEAFGFNALVVDGHDVEELAK		810.42	3	1	72.82	6.3e-08
			FIEGFIAEQNVVGVAIGAACR		741.052	3	0	72.73	1.3e-07
			FIEGFIAEQNVVGVAIGAACR		741.053	3	0	72.73	1.2e-07
			LDNLCAIFDINR		732.369	2	0	72.69	1.3e-07
			DQVLVIGAGVTLYEALK		895.008	2	0	72.68	5.4e-08
			DQVLVIGAGVTLYEALK		895.01	2	0	72.66	5.4e-08
			IVAAVQEILKL		598.884	2	1	72.57	5.5e-08
			IVAAVQEILKL		598.884	2	1	72.34	5.8e-08
			DQVLVIGAGVTLYEALK		597.009	3	0	72.32	5.9e-08
			TVAFVSAFATFFTR		782.911	2	0	72.3	1.4e-07
			FIEGFIAEQNVVGVAIGAACR		741.055	3	0	72.29	1.3e-07
			DQVLVIGAGVTLYEALK		597.009	3	0	72.26	5.9e-08
			VYCLIGDGEAAEGSIWEALHFASYYK		1475.19	2	0	72.25	6e-08
			DQVLVIGAGVTLYEALK		895.009	2	0	72.1	6.2e-08
			DQVLVIGAGVTLYEALK		597.008	3	0	72.04	6.3e-08
			DQVLVIGAGVTLYEALK		597.009	3	0	71.99	6.3e-08
			FIEGFIAEQNVVGVAIGAACR		741.052	3	0	71.98	1.5e-07
			RLEAFGFNALVVDGHDVEELAK		810.42	3	1	71.93	9.9e-08
			DQVLVIGAGVTLYEALK		597.01	3	0	71.92	6.4e-08
			DQVLVIGAGVTLYEALK		895.009	2	0	71.91	6.4e-08
			DQVLVIGAGVTLYEALK		597.008	3	0	71.86	6.5e-08
			FIEGFIAEQNVVGVAIGAACR		741.052	3	0	71.84	1.5e-07
			FIEGFIAEQNVVGVAIGAACR		741.052	3	0	71.79	1.7e-07
			TVAFVSAFATFFTR		782.911	2	0	71.76	1.7e-07
			FIEGFIAEQNVVGVAIGAACR		741.053	3	0	71.63	1.4e-07
			LGQSEPTSLQHNMEVYR		994.977	2	0	71.49	1.1e-07
			TVAFVSAFATFFTR		782.911	2	0	71.36	1.5e-07
			VITVEDHYAEGGLGEAVLSAVALER		866.784	3	0	71.34	1.1e-07
			FIEGFIAEQNVVGVAIGAACR		741.053	3	0	71.31	1.6e-07
			TVAFVSAFATFFTR		782.912	2	0	71.29	1.5e-07
			LDNLCAIFDINR		732.37	2	0	71.2	1.4e-07
			FIEGFIAEQNVVGVAIGAACR		741.052	3	0	71.14	1.8e-07
			DQVLVIGAGVTLYEALK		597.008	3	0	71.12	7.7e-08
			FIEGFIAEQNVVGVAIGAACR		741.053	3	0	71.04	1.7e-07
			LDNLCAIFDINR		732.369	2	0	71.02	1.9e-07
			FIEGFIAEQNVVGVAIGAACR		741.053	3	0	71	1.7e-07
			FIEGFIAEQNVVGVAIGAACR		741.052	3	0	70.99	1.8e-07
			LDNLCAIFDINR		732.37	2	0	70.95	1.6e-07
			VYCLIGDGEAAEGSIWEALHFASYYK		983.796	3	0	70.86	8.2e-08
			FIEGFIAEQNVVGVAIGAACR		741.053	3	0	70.74	1.9e-07
			DQVLVIGAGVTLYEALK		597.009	3	0	70.67	8.6e-08
			DQVLVIGAGVTLYEALK		597.009	3	0	70.58	8.7e-08
			DQVLVIGAGVTLYEALK		895.009	2	0	70.54	8.8e-08
			DQVLVIGAGVTLYEALK		597.008	3	0	70.51	8.9e-08
			DQVLVIGAGVTLYEALK		895.008	2	0	70.5	8.9e-08
			FIEGFIAEQNVVGVAIGAACR		741.052	3	0	70.42	2.1e-07
			RLEAFGFNALVVDGHDVEELAK		810.421	3	1	70.41	1.4e-07
			RLEAFGFNALVVDGHDVEELAK		810.42	3	1	70.31	1.2e-07
			DQVLVIGAGVTLYEALK		597.008	3	0	70.25	9.4e-08
			DQVLVIGAGVTLYEALK		895.009	2	0	70.25	9.4e-08
			DQVLVIGAGVTLYEALK		597.009	3	0	70.19	9.6e-08
			DQVLVIGAGVTLYEALK		895.008	2	0	70.15	9.7e-08
			RLEAFGFNALVVDGHDVEELAK		810.42	3	1	70.13	1.5e-07
			DQVLVIGAGVTLYEALK		597.009	3	0	70.12	9.7e-08
			FIEGFIAEQNVVGVAIGAACR		1111.08	2	0	70.12	2e-07
			FIEGFIAEQNVVGVAIGAACR		1111.08	2	0	70.01	2.1e-07
			FIEGFIAEQNVVGVAIGAACR		741.053	3	0	69.87	2.3e-07
			DQVLVIGAGVTLYEALK		597.008	3	0	69.83	1e-07
			VITVEDHYAEGGLGEAVLSAVALER		866.785	3	0	69.8	1.4e-07
			VITVEDHYAEGGLGEAVLSAVALER		866.785	3	0	69.74	1.8e-07
			GHAAPILYAAWAEAGLFPTSELLNLR		1391.24	2	0	69.66	1.5e-07
			TVAFVSAFATFFTR		782.911	2	0	69.65	2.7e-07
			DQVLVIGAGVTLYEALK		597.008	3	0	69.63	1.1e-07
			FIEGFIAEQNVVGVAIGAACR		1111.07	2	0	69.63	2.8e-07
			DQVLVIGAGVTLYEALK		597.009	3	0	69.55	1.1e-07
			MGAISQTNVNFVGSHCGVSIGEDGPSQMGLEDIAMFR		1304.6	3	0	69.52	1.1e-07
			FIEGFIAEQNVVGVAIGAACR		741.053	3	0	69.45	2.5e-07
			DQVLVIGAGVTLYEALK		597.008	3	0	69.24	1.2e-07
			DQVLVIGAGVTLYEALK		895.008	2	0	69.2	1.2e-07
			SGHPTSCSSMAEIMSVLFFHTMR		1307.09	2	0	68.97	1.3e-07
			VITVEDHYAEGGLGEAVLSAVALER		866.785	3	0	68.79	1.9e-07
			DQVLVIGAGVTLYEALK		597.009	3	0	68.76	1.3e-07
			DQVLVIGAGVTLYEALK		895.009	2	0	68.71	1.3e-07
			DQVLVIGAGVTLYEALK		597.008	3	0	68.64	1.4e-07
			DQVLVIGAGVTLYEALK		597.008	3	0	68.58	1.4e-07
			FIEGFIAEQNVVGVAIGAACR		741.053	3	0	68.44	3e-07
			VITVEDHYAEGGLGEAVLSAVALER		866.785	3	0	68.44	1.9e-07
			FIEGFIAEQNVVGVAIGAACR		741.052	3	0	68.33	3.3e-07
			LDNLCAIFDINR		732.369	2	0	68.19	3.1e-07
			FIEGFIAEQNVVGVAIGAACR		1111.08	2	0	68.19	3.2e-07
			FIEGFIAEQNVVGVAIGAACR		741.053	3	0	68.15	3.2e-07
			MGAISQTNVNFVGSHCGVSIGEDGPSQMGLEDIAMFR		1304.6	3	0	68.15	1.5e-07
			DQVLVIGAGVTLYEALK		597.009	3	0	68.13	1.5e-07
			RLEAFGFNALVVDGHDVEELAK		1215.13	2	1	68.12	2.4e-07
			DQVLVIGAGVTLYEALK		597.008	3	0	68.01	1.6e-07
			DQVLVIGAGVTLYEALK		597.008	3	0	67.9	1.6e-07
			DQVLVIGAGVTLYEALK		895.009	2	0	67.85	1.6e-07
			FIEGFIAEQNVVGVAIGAACR		741.053	3	0	67.83	3.6e-07
			FIEGFIAEQNVVGVAIGAACR		741.052	3	0	67.62	4.1e-07
			DQVLVIGAGVTLYEALK		597.009	3	0	67.61	1.7e-07
			RLEAFGFNALVVDGHDVEELAK		810.42	3	1	67.58	2.1e-07
			DQVLVIGAGVTLYEALK		597.008	3	0	67.56	1.8e-07
			LNFIDVGTGSLGQGLSVSAGMAYVGK		1271.15	2	0	67.49	3.5e-07
			DQVLVIGAGVTLYEALK		597.008	3	0	67.44	1.8e-07
			DQVLVIGAGVTLYEALK		895.009	2	0	67.38	1.8e-07
			TVAFVSAFATFFTR		782.911	2	0	67.37	4.5e-07
			VITVEDHYAEGGLGEAVLSAVALER		866.784	3	0	67.37	2.5e-07
			RLEAFGFNALVVDGHDVEELAK		810.419	3	1	67.18	2.5e-07
			FIEGFIAEQNVVGVAIGAACR		741.053	3	0	67.17	4.3e-07
			DQVLVIGAGVTLYEALK		597.007	3	0	67.09	2e-07
			RLEAFGFNALVVDGHDVEELAK		810.42	3	1	67.03	2.4e-07
			MGAISQTNVNFVGSHCGVSIGEDGPSQMGLEDIAMFR		1304.6	3	0	66.99	2e-07
			DQVLVIGAGVTLYEALK		597.007	3	0	66.97	2e-07
			SGHPTSCSSMAEIMSVLFFHTMR		871.726	3	0	66.97	2e-07
			DQVLVIGAGVTLYEALK		597.008	3	0	66.95	2e-07
			RLEAFGFNALVVDGHDVEELAK		810.42	3	1	66.91	3.2e-07
			DQVLVIGAGVTLYEALK		895.01	2	0	66.75	2.1e-07
			DQVLVIGAGVTLYEALK		597.008	3	0	66.72	2.1e-07
			RLEAFGFNALVVDGHDVEELAK		1215.13	2	1	66.67	2.8e-07
			DQVLVIGAGVTLYEALK		895.008	2	0	66.64	2.2e-07
			GHAAPILYAAWAEAGLFPTSELLNLR		1391.24	2	0	66.62	3e-07
			DQVLVIGAGVTLYEALK		895.01	2	0	66.61	2.2e-07
			DQVLVIGAGVTLYEALK		597.007	3	0	66.55	2.2e-07
			DQVLVIGAGVTLYEALK		597.008	3	0	66.5	2.2e-07
			VITVEDHYAEGGLGEAVLSAVALER		866.786	3	0	66.42	4e-07
			DQVLVIGAGVTLYEALK		597.008	3	0	66.38	2.3e-07
			DQVLVIGAGVTLYEALK		597.009	3	0	66.31	2.3e-07
			TVAFVSAFATFFTR		782.911	2	0	66.23	5.8e-07
			DQVLVIGAGVTLYEALK		597.009	3	0	66.14	2.4e-07
			FIEGFIAEQNVVGVAIGAACR		741.052	3	0	66.09	5.2e-07
			DQVLVIGAGVTLYEALK		597.009	3	0	66.03	2.5e-07
			FIEGFIAEQNVVGVAIGAACR		741.052	3	0	66.01	6.1e-07
			FIEGFIAEQNVVGVAIGAACR		741.052	3	0	66.01	5.6e-07
			DQVLVIGAGVTLYEALK		597.009	3	0	65.99	2.5e-07
			DQVLVIGAGVTLYEALK		895.009	2	0	65.97	2.5e-07
			DQVLVIGAGVTLYEALK		597.009	3	0	65.95	2.5e-07
			VYCLIGDGEAAEGSIWEALHFASYYK		983.796	3	0	65.94	2.5e-07
			TVAFVSAFATFFTR		782.911	2	0	65.83	6.5e-07
			DQVLVIGAGVTLYEALK		895.008	2	0	65.78	2.6e-07
			DQVLVIGAGVTLYEALK		895.009	2	0	65.7	2.7e-07
			FIEGFIAEQNVVGVAIGAACR		741.052	3	0	65.7	6.6e-07
			RLEAFGFNALVVDGHDVEELAK		810.42	3	1	65.67	3.4e-07
			FIEGFIAEQNVVGVAIGAACR		741.053	3	0	65.58	5.8e-07
			DQVLVIGAGVTLYEALK		597.009	3	0	65.55	2.8e-07
			FIEGFIAEQNVVGVAIGAACR		1111.07	2	0	65.53	6.6e-07
			FIEGFIAEQNVVGVAIGAACR		741.052	3	0	65.52	6.6e-07
			DQVLVIGAGVTLYEALK		597.008	3	0	65.37	2.9e-07
			FIEGFIAEQNVVGVAIGAACR		741.053	3	0	65.32	6.5e-07
			FIEGFIAEQNVVGVAIGAACR		741.053	3	0	65.24	6.6e-07
			DQVLVIGAGVTLYEALK		597.008	3	0	65.23	3e-07
			FIEGFIAEQNVVGVAIGAACR		741.053	3	0	65.14	6.4e-07
			TVAFVSAFATFFTR		782.911	2	0	65.11	7.7e-07
			FIEGFIAEQNVVGVAIGAACR		741.052	3	0	65.1	7.3e-07
			FIEGFIAEQNVVGVAIGAACR		741.053	3	0	65.09	6.8e-07
			SGPPTALLDK		499.78	2	0	64.99	3.2e-07
			FIEGFIAEQNVVGVAIGAACR		741.053	3	0	64.97	7e-07
			IVAAVQEILK		542.341	2	0	64.93	3.2e-07
			FIEGFIAEQNVVGVAIGAACR		741.052	3	0	64.74	7.6e-07
			FIEGFIAEQNVVGVAIGAACR		741.054	3	0	64.74	6.4e-07
			LNFIDVGTGSLGQGLSVSAGMAYVGK		1271.15	2	0	64.71	6.6e-07
			DQVLVIGAGVTLYEALK		597.009	3	0	64.68	3.4e-07
			RLEAFGFNALVVDGHDVEELAK		810.42	3	1	64.57	5.4e-07
			VYCLIGDGEAAEGSIWEALHFASYYK		983.798	3	0	64.5	4.1e-07
			DQVLVIGAGVTLYEALK		597.008	3	0	64.47	3.6e-07
			FIEGFIAEQNVVGVAIGAACR		741.052	3	0	64.44	9.2e-07
			DQVLVIGAGVTLYEALK		895.01	2	0	64.43	3.6e-07
			DQVLVIGAGVTLYEALK		597.008	3	0	64.35	3.7e-07
			FIEGFIAEQNVVGVAIGAACR		741.052	3	0	64.28	9.5e-07
			FIEGFIAEQNVVGVAIGAACR		741.053	3	0	64.23	8.1e-07
			DQVLVIGAGVTLYEALK		597.008	3	0	64.21	3.8e-07
			RLEAFGFNALVVDGHDVEELAK		810.42	3	1	64.2	4.6e-07
			DQVLVIGAGVTLYEALK		597.008	3	0	64.17	3.8e-07
			FIEGFIAEQNVVGVAIGAACR		741.053	3	0	64.16	8.4e-07
			FIEGFIAEQNVVGVAIGAACR		741.053	3	0	64.11	8.2e-07
			DQVLVIGAGVTLYEALK		597.008	3	0	64.09	3.9e-07
			SGHPTSCSSMAEIMSVLFFHTMR	Oxidation (M)	877.059	3	0	63.97	4e-07
			VYCLIGDGEAAEGSIWEALHFASYYK		983.798	3	0	63.92	4.7e-07
			FIEGFIAEQNVVGVAIGAACR		741.053	3	0	63.87	9e-07
			DQVLVIGAGVTLYEALK		597.008	3	0	63.86	4.1e-07
			TVAFVSAFATFFTR		782.912	2	0	63.77	1e-06
			FIEGFIAEQNVVGVAIGAACR		741.053	3	0	63.76	9.5e-07
			DQVLVIGAGVTLYEALK		597.009	3	0	63.75	4.2e-07
			FIEGFIAEQNVVGVAIGAACR		741.053	3	0	63.74	8.9e-07
			LEAFGFNALVVDGHDVEELAK		1137.08	2	0	63.73	8.5e-07
			GHAAPILYAAWAEAGLFPTSELLNLR		1391.24	2	0	63.73	4.2e-07
			VYCLIGDGEAAEGSIWEALHFASYYK		983.797	3	0	63.73	4.2e-07
			VITVEDHYAEGGLGEAVLSAVALER		866.784	3	0	63.61	6.8e-07
			LGEQVATR		437.242	2	0	63.55	2.6e-06
			FIEGFIAEQNVVGVAIGAACR		741.052	3	0	63.55	1.1e-06
			FIEGFIAEQNVVGVAIGAACR		741.051	3	0	63.51	9.1e-07
			FIEGFIAEQNVVGVAIGAACR		741.052	3	0	63.49	1.1e-06
			FIEGFIAEQNVVGVAIGAACR		741.053	3	0	63.45	9.7e-07
			FIEGFIAEQNVVGVAIGAACR		1111.07	2	0	63.39	9.9e-07
			FIEGFIAEQNVVGVAIGAACR		741.054	3	0	63.38	9e-07
			IVAAVQEILKL		598.883	2	1	63.37	4.6e-07
			DQVLVIGAGVTLYEALK		597.008	3	0	63.37	4.6e-07
			DQVLVIGAGVTLYEALK		597.007	3	0	63.32	4.7e-07
			FIEGFIAEQNVVGVAIGAACR		741.053	3	0	63.25	9.9e-07
			DQVLVIGAGVTLYEALK		597.008	3	0	63.23	4.8e-07
			DQVLVIGAGVTLYEALK		597.008	3	0	63.22	4.8e-07
			TVAFVSAFATFFTR		782.911	2	0	63.21	1.2e-06
			FIEGFIAEQNVVGVAIGAACR		741.052	3	0	63.19	1.2e-06
			RLEAFGFNALVVDGHDVEELAK		810.42	3	1	63.15	5.8e-07
			LNFIDVGTGSLGQGLSVSAGMAYVGK		1271.16	2	0	63.13	7.3e-07
			FIEGFIAEQNVVGVAIGAACR		1111.07	2	0	63	1.2e-06
			TVAFVSAFATFFTR		782.912	2	0	62.91	1.2e-06
			FIEGFIAEQNVVGVAIGAACR		741.052	3	0	62.9	1.3e-06
			RLEAFGFNALVVDGHDVEELAK		810.421	3	1	62.85	8e-07
			VITVEDHYAEGGLGEAVLSAVALER		866.785	3	0	62.83	7.8e-07
			FIEGFIAEQNVVGVAIGAACR		741.052	3	0	62.82	1.2e-06
			FIEGFIAEQNVVGVAIGAACR		741.052	3	0	62.81	1.2e-06
			RLEAFGFNALVVDGHDVEELAK		1215.13	2	1	62.78	6.3e-07
			FIEGFIAEQNVVGVAIGAACR		741.053	3	0	62.77	1.2e-06
			FIEGFIAEQNVVGVAIGAACR		741.052	3	0	62.71	1.2e-06
			GHAAPILYAAWAEAGLFPTSELLNLR		927.828	3	0	62.71	7.8e-07
			FIEGFIAEQNVVGVAIGAACR		741.052	3	0	62.7	1.4e-06
			SGHPTSCSSMAEIMSVLFFHTMR		871.729	3	0	62.68	5.4e-07
			DQVLVIGAGVTLYEALK		597.009	3	0	62.65	5.4e-07
			DQVLVIGAGVTLYEALK		597.008	3	0	62.57	5.5e-07
			DQVLVIGAGVTLYEALK		895.009	2	0	62.56	5.5e-07
			RLEAFGFNALVVDGHDVEELAK		810.419	3	1	62.56	6.4e-07
			DQVLVIGAGVTLYEALK		597.008	3	0	62.52	5.6e-07
			FIEGFIAEQNVVGVAIGAACR		741.052	3	0	62.44	1.3e-06
			DQVLVIGAGVTLYEALK		597.009	3	0	62.42	5.7e-07
			DQVLVIGAGVTLYEALK		597.008	3	0	62.37	5.8e-07
			RLEAFGFNALVVDGHDVEELAK		810.421	3	1	62.35	9e-07
			LNFIDVGTGSLGQGLSVSAGMAYVGK		1271.15	2	0	62.31	1.1e-06
			DQVLVIGAGVTLYEALK		597.008	3	0	62.3	5.9e-07
			DQVLVIGAGVTLYEALK		597.009	3	0	62.29	5.9e-07
			VYCLIGDGEAAEGSIWEALHFASYYK		983.796	3	0	62.28	5.9e-07
			FIEGFIAEQNVVGVAIGAACR		1111.07	2	0	62.27	1.3e-06
			FIEGFIAEQNVVGVAIGAACR		741.053	3	0	62.16	1.3e-06
			FIEGFIAEQNVVGVAIGAACR		741.053	3	0	62.1	1.3e-06
			VITVEDHYAEGGLGEAVLSAVALER		866.785	3	0	62.05	8.4e-07
			DQVLVIGAGVTLYEALK		597.008	3	0	61.97	6.4e-07
			DQVLVIGAGVTLYEALK		597.008	3	0	61.94	6.4e-07
			VITVEDHYAEGGLGEAVLSAVALER		866.785	3	0	61.94	9.3e-07
			GHAAPILYAAWAEAGLFPTSELLNLR		1391.24	2	0	61.9	9e-07
			DQVLVIGAGVTLYEALK		597.008	3	0	61.88	6.5e-07
			DQVLVIGAGVTLYEALK		895.009	2	0	61.81	6.6e-07
			FIEGFIAEQNVVGVAIGAACR		741.052	3	0	61.8	1.6e-06
			DQVLVIGAGVTLYEALK		597.007	3	0	61.74	6.7e-07
			DQVLVIGAGVTLYEALK		597.008	3	0	61.72	6.7e-07
			DQVLVIGAGVTLYEALK		597.008	3	0	61.7	6.8e-07
			DQVLVIGAGVTLYEALK		895.008	2	0	61.69	6.8e-07
			DQVLVIGAGVTLYEALK		597.008	3	0	61.69	6.8e-07
			FIEGFIAEQNVVGVAIGAACR		741.052	3	0	61.69	1.5e-06
			DQVLVIGAGVTLYEALK		597.008	3	0	61.66	6.8e-07
			DQVLVIGAGVTLYEALK		597.008	3	0	61.65	6.8e-07
			DQVLVIGAGVTLYEALK		895.008	2	0	61.64	6.9e-07
			MGAISQTNVNFVGSHCGVSIGEDGPSQMGLEDIAMFR	Oxidation (M)	1309.93	3	0	61.63	6.9e-07
			FIEGFIAEQNVVGVAIGAACR		741.053	3	0	61.55	1.5e-06
			DQVLVIGAGVTLYEALK		597.008	3	0	61.48	7.1e-07
			FIEGFIAEQNVVGVAIGAACR		741.052	3	0	61.46	1.8e-06
			FIEGFIAEQNVVGVAIGAACR		741.051	3	0	61.4	1.6e-06
			FIEGFIAEQNVVGVAIGAACR		741.053	3	0	61.37	1.6e-06
			DQVLVIGAGVTLYEALK		597.008	3	0	61.33	7.4e-07
			FIEGFIAEQNVVGVAIGAACR		741.053	3	0	61.27	1.7e-06
			FIEGFIAEQNVVGVAIGAACR		741.052	3	0	61.24	1.7e-06
			DQVLVIGAGVTLYEALK		597.008	3	0	61.21	7.6e-07
			MGAISQTNVNFVGSHCGVSIGEDGPSQMGLEDIAMFR		1304.6	3	0	61.21	7.6e-07
			VITVEDHYAEGGLGEAVLSAVALER		866.785	3	0	61.2	1.1e-06
			FIEGFIAEQNVVGVAIGAACR		1111.07	2	0	61.19	1.8e-06
			IVAAVQEILKL		598.884	2	1	61.18	7.6e-07
			DQVLVIGAGVTLYEALK		597.008	3	0	61.18	7.6e-07
			LDNLCAIFDINR		732.368	2	0	61.13	1e-06
			VITVEDHYAEGGLGEAVLSAVALER		866.784	3	0	61.13	1e-06
			FIEGFIAEQNVVGVAIGAACR		741.052	3	0	61.11	2e-06
			FIEGFIAEQNVVGVAIGAACR		741.052	3	0	61.08	1.6e-06
			DQVLVIGAGVTLYEALK		597.009	3	0	61.03	7.9e-07
			DQVLVIGAGVTLYEALK		597.008	3	0	61.02	7.9e-07
			FIEGFIAEQNVVGVAIGAACR		741.052	3	0	61.02	2e-06
			FIEGFIAEQNVVGVAIGAACR		741.052	3	0	60.87	1.8e-06
			VITVEDHYAEGGLGEAVLSAVALER		866.784	3	0	60.86	1.3e-06
			FIEGFIAEQNVVGVAIGAACR		741.053	3	0	60.82	1.8e-06
			DQVLVIGAGVTLYEALK		597.007	3	0	60.8	8.3e-07
			VRDINVENLQDLANR		884.967	2	1	60.76	2.1e-06
			FIEGFIAEQNVVGVAIGAACR		741.052	3	0	60.76	1.8e-06
			FIEGFIAEQNVVGVAIGAACR		741.053	3	0	60.72	1.8e-06
			FIEGFIAEQNVVGVAIGAACR		741.052	3	0	60.67	1.9e-06
			DQVLVIGAGVTLYEALK		597.008	3	0	60.66	8.6e-07
			RLEAFGFNALVVDGHDVEELAK		810.42	3	1	60.61	1.1e-06
			FIEGFIAEQNVVGVAIGAACR		741.052	3	0	60.58	2e-06
			RLEAFGFNALVVDGHDVEELAK		810.42	3	1	60.58	1.1e-06
			DQVLVIGAGVTLYEALK		597.008	3	0	60.57	8.8e-07
			FIEGFIAEQNVVGVAIGAACR		741.052	3	0	60.53	2e-06
			RLEAFGFNALVVDGHDVEELAK		1215.13	2	1	60.53	1.4e-06
			DQVLVIGAGVTLYEALK		597.009	3	0	60.51	8.9e-07
			DQVLVIGAGVTLYEALK		597.009	3	0	60.47	9e-07
			FIEGFIAEQNVVGVAIGAACR		741.052	3	0	60.45	2.1e-06
			LNFIDVGTGSLGQGLSVSAGMAYVGK		1271.15	2	0	60.45	1.8e-06
			FIEGFIAEQNVVGVAIGAACR		741.053	3	0	60.43	1.9e-06
			DQVLVIGAGVTLYEALK		597.008	3	0	60.38	9.2e-07
			RLEAFGFNALVVDGHDVEELAK		810.419	3	1	60.37	1.2e-06
			LDNLCAIFDINR		732.369	2	0	60.33	2.2e-06
			IVAAVQEILKL		598.884	2	1	60.3	9.3e-07
			VITVEDHYAEGGLGEAVLSAVALER		866.785	3	0	60.3	1.4e-06
			FIEGFIAEQNVVGVAIGAACR		741.052	3	0	60.23	2.1e-06
			DQVLVIGAGVTLYEALK		597.009	3	0	60.22	9.5e-07
			LDSDLEGHPTPR		668.827	2	0	60.21	1.5e-06
			SGHPTSCSSMAEIMSVLFFHTMR		871.727	3	0	60.16	9.6e-07
			VYCLIGDGEAAEGSIWEALHFASYYK		983.796	3	0	60.16	9.6e-07
			FIEGFIAEQNVVGVAIGAACR		741.052	3	0	60.15	2e-06
			FIEGFIAEQNVVGVAIGAACR		741.052	3	0	60.14	2.4e-06
			FIEGFIAEQNVVGVAIGAACR		741.053	3	0	60.14	2.1e-06
			MGAISQTNVNFVGSHCGVSIGEDGPSQMGLEDIAMFR		1304.6	3	0	60.14	9.7e-07
			VITVEDHYAEGGLGEAVLSAVALER		866.784	3	0	60.12	1.5e-06
			SGHPTSCSSMAEIMSVLFFHTMR		871.727	3	0	60.11	9.7e-07
			DQVLVIGAGVTLYEALK		597.008	3	0	60.1	9.8e-07
			DQVLVIGAGVTLYEALK		597.008	3	0	59.99	1e-06
			FIEGFIAEQNVVGVAIGAACR		1111.07	2	0	59.99	2.6e-06
			RLEAFGFNALVVDGHDVEELAK		810.421	3	1	59.9	1.6e-06
			SGHPTSCSSMAEIMSVLFFHTMR		871.728	3	0	59.9	1e-06
			DQVLVIGAGVTLYEALK		597.008	3	0	59.89	1e-06
			DQVLVIGAGVTLYEALK		597.008	3	0	59.89	1e-06
			FIEGFIAEQNVVGVAIGAACR		741.053	3	0	59.85	2.2e-06
			VITVEDHYAEGGLGEAVLSAVALER		866.785	3	0	59.83	1.5e-06
			LNFIDVGTGSLGQGLSVSAGMAYVGK		1271.16	2	0	59.82	1.7e-06
			FIEGFIAEQNVVGVAIGAACR		741.053	3	0	59.8	2.3e-06
			RLEAFGFNALVVDGHDVEELAK		810.421	3	1	59.8	1.6e-06
			DQVLVIGAGVTLYEALK		597.008	3	0	59.79	1e-06
			VYCLIGDGEAAEGSIWEALHFASYYK		983.796	3	0	59.79	1e-06
			TVAFVSAFATFFTR		782.912	2	0	59.78	2.5e-06
			FIEGFIAEQNVVGVAIGAACR		741.052	3	0	59.71	2.5e-06
			RLEAFGFNALVVDGHDVEELAK		810.421	3	1	59.64	1.7e-06
			MGAISQTNVNFVGSHCGVSIGEDGPSQMGLEDIAMFR		1304.6	3	0	59.64	1.1e-06
			FIEGFIAEQNVVGVAIGAACR		741.053	3	0	59.63	2.3e-06
			FIEGFIAEQNVVGVAIGAACR		741.053	3	0	59.63	2.4e-06
			VYCLIGDGEAAEGSIWEALHFASYYK		983.795	3	0	59.63	1.1e-06
			DQVLVIGAGVTLYEALK		597.008	3	0	59.62	1.1e-06
			FIEGFIAEQNVVGVAIGAACR		741.053	3	0	59.58	2.4e-06
			FIEGFIAEQNVVGVAIGAACR		741.053	3	0	59.57	2.4e-06
			FIEGFIAEQNVVGVAIGAACR		741.052	3	0	59.53	2.5e-06
			FIEGFIAEQNVVGVAIGAACR		741.053	3	0	59.47	2.5e-06
			SGHPTSCSSMAEIMSVLFFHTMR		871.73	3	0	59.47	1.1e-06
			FIEGFIAEQNVVGVAIGAACR		741.053	3	0	59.46	2.5e-06
			FIEGFIAEQNVVGVAIGAACR		741.053	3	0	59.4	2.5e-06
			VITVEDHYAEGGLGEAVLSAVALER		866.784	3	0	59.4	1.6e-06
			FIEGFIAEQNVVGVAIGAACR		741.052	3	0	59.39	2.6e-06
			DQVLVIGAGVTLYEALK		597.009	3	0	59.35	1.2e-06
			FIEGFIAEQNVVGVAIGAACR		741.052	3	0	59.29	2.6e-06
			FIEGFIAEQNVVGVAIGAACR		741.053	3	0	59.29	2.5e-06
			DQVLVIGAGVTLYEALK		597.009	3	0	59.28	1.2e-06
			FIEGFIAEQNVVGVAIGAACR		741.052	3	0	59.26	2.7e-06
			DQVLVIGAGVTLYEALK		597.009	3	0	59.24	1.2e-06
			DQVLVIGAGVTLYEALK		597.008	3	0	59.23	1.2e-06
			DQVLVIGAGVTLYEALK		597.008	3	0	59.21	1.2e-06
			FIEGFIAEQNVVGVAIGAACR		741.053	3	0	59.19	2.5e-06
			DQVLVIGAGVTLYEALK		597.008	3	0	59.13	1.2e-06
			FIEGFIAEQNVVGVAIGAACR		741.052	3	0	59.13	3.1e-06
			TVAFVSAFATFFTR		782.911	2	0	59.08	3e-06
			FIEGFIAEQNVVGVAIGAACR		741.052	3	0	59.06	2.8e-06
			LNFIDVGTGSLGQGLSVSAGMAYVGK		1271.15	2	0	59.04	2.4e-06
			RLEAFGFNALVVDGHDVEELAK		810.42	3	1	59.03	1.6e-06
			FIEGFIAEQNVVGVAIGAACR		741.053	3	0	59.02	2.6e-06
			DQVLVIGAGVTLYEALK		597.008	3	0	59.01	1.3e-06
			FIEGFIAEQNVVGVAIGAACR		741.053	3	0	59	2.8e-06
			FIEGFIAEQNVVGVAIGAACR		741.052	3	0	58.99	3.2e-06
			DQVLVIGAGVTLYEALK		597.008	3	0	58.97	1.3e-06
			DQVLVIGAGVTLYEALK		895.009	2	0	58.93	1.3e-06
			DQVLVIGAGVTLYEALK		597.009	3	0	58.93	1.3e-06
			DQVLVIGAGVTLYEALK		597.009	3	0	58.9	1.3e-06
			LGEQVATR		437.242	2	0	58.83	7.6e-06
			DQVLVIGAGVTLYEALK		895.009	2	0	58.83	1.3e-06
			FIEGFIAEQNVVGVAIGAACR		741.053	3	0	58.78	2.8e-06
			FIEGFIAEQNVVGVAIGAACR		741.052	3	0	58.73	3.4e-06
			DQVLVIGAGVTLYEALK		597.008	3	0	58.67	1.4e-06
			DQVLVIGAGVTLYEALK		597.008	3	0	58.66	1.4e-06
			DQVLVIGAGVTLYEALK		597.008	3	0	58.65	1.4e-06
			VITVEDHYAEGGLGEAVLSAVALER		866.785	3	0	58.65	1.8e-06
			VITVEDHYAEGGLGEAVLSAVALER		866.785	3	0	58.63	1.8e-06
			FIEGFIAEQNVVGVAIGAACR		741.052	3	0	58.57	3.3e-06
			VITVEDHYAEGGLGEAVLSAVALER		866.784	3	0	58.56	2.1e-06
			FIEGFIAEQNVVGVAIGAACR		741.053	3	0	58.54	3e-06
			FIEGFIAEQNVVGVAIGAACR		741.053	3	0	58.49	3.1e-06
			VITVEDHYAEGGLGEAVLSAVALER		866.785	3	0	58.45	2.1e-06
			RLEAFGFNALVVDGHDVEELAK		810.42	3	1	58.44	1.6e-06
			DQVLVIGAGVTLYEALK		597.009	3	0	58.41	1.4e-06
			DQVLVIGAGVTLYEALK		597.009	3	0	58.4	1.4e-06
			FIEGFIAEQNVVGVAIGAACR		741.052	3	0	58.35	3.3e-06
			FIEGFIAEQNVVGVAIGAACR		741.052	3	0	58.3	3.3e-06
			FIEGFIAEQNVVGVAIGAACR		741.053	3	0	58.25	3.1e-06
			RLEAFGFNALVVDGHDVEELAK		810.42	3	1	58.24	1.8e-06
			DQVLVIGAGVTLYEALK		597.009	3	0	58.2	1.5e-06
			DQVLVIGAGVTLYEALK		597.008	3	0	58.19	1.5e-06
			RLEAFGFNALVVDGHDVEELAK		810.418	3	1	58.16	2.4e-06
			DQVLVIGAGVTLYEALK		597.007	3	0	58.13	1.5e-06
			FIEGFIAEQNVVGVAIGAACR		741.053	3	0	58.11	3.2e-06
			FIEGFIAEQNVVGVAIGAACR		741.052	3	0	58.09	3.8e-06
			DQVLVIGAGVTLYEALK		597.009	3	0	58.05	1.6e-06
			DQVLVIGAGVTLYEALK		597.008	3	0	58.02	1.6e-06
			DQVLVIGAGVTLYEALK		597.008	3	0	58.01	1.6e-06
			FIEGFIAEQNVVGVAIGAACR		741.052	3	0	57.95	3.6e-06
			FIEGFIAEQNVVGVAIGAACR		741.053	3	0	57.95	3.4e-06
			DQVLVIGAGVTLYEALK		597.008	3	0	57.94	1.6e-06
			VITVEDHYAEGGLGEAVLSAVALER		866.784	3	0	57.93	2.6e-06
			DQVLVIGAGVTLYEALK		597.008	3	0	57.91	1.6e-06
			FIEGFIAEQNVVGVAIGAACR		741.053	3	0	57.9	3.6e-06
			FIEGFIAEQNVVGVAIGAACR		741.053	3	0	57.9	3.6e-06
			FIEGFIAEQNVVGVAIGAACR		741.052	3	0	57.84	4.2e-06
			FIEGFIAEQNVVGVAIGAACR		741.052	3	0	57.84	4.2e-06
			DQVLVIGAGVTLYEALK		597.008	3	0	57.8	1.7e-06
			DQVLVIGAGVTLYEALK		597.008	3	0	57.78	1.7e-06
			DQVLVIGAGVTLYEALK		895.009	2	0	57.77	1.7e-06
			FIEGFIAEQNVVGVAIGAACR		741.052	3	0	57.77	3.9e-06
			FIEGFIAEQNVVGVAIGAACR		741.052	3	0	57.76	4.3e-06
			DQVLVIGAGVTLYEALK		597.008	3	0	57.7	1.7e-06
			DQVLVIGAGVTLYEALK		597.009	3	0	57.68	1.7e-06
			FIEGFIAEQNVVGVAIGAACR		741.052	3	0	57.67	4e-06
			FIEGFIAEQNVVGVAIGAACR		741.052	3	0	57.64	3.9e-06
			VYCLIGDGEAAEGSIWEALHFASYYK		1475.19	2	0	57.62	1.7e-06
			VITVEDHYAEGGLGEAVLSAVALER		866.785	3	0	57.57	2.3e-06
			VITVEDHYAEGGLGEAVLSAVALER		866.784	3	0	57.55	2.8e-06
			RLEAFGFNALVVDGHDVEELAK		810.421	3	1	57.5	2.8e-06
			DQVLVIGAGVTLYEALK		597.009	3	0	57.46	1.8e-06
			DQVLVIGAGVTLYEALK		597.007	3	0	57.37	1.8e-06
			DQVLVIGAGVTLYEALK		597.008	3	0	57.37	1.8e-06
			FIEGFIAEQNVVGVAIGAACR		741.053	3	0	57.34	4.1e-06
			DQVLVIGAGVTLYEALK		597.008	3	0	57.31	1.9e-06
			DQVLVIGAGVTLYEALK		895.008	2	0	57.3	1.9e-06
			DQVLVIGAGVTLYEALK		597.009	3	0	57.3	1.9e-06
			VITVEDHYAEGGLGEAVLSAVALER		866.784	3	0	57.29	2.9e-06
			FIEGFIAEQNVVGVAIGAACR		1111.07	2	0	57.27	4.3e-06
			RLEAFGFNALVVDGHDVEELAK		1215.13	2	1	57.27	2.2e-06
			DQVLVIGAGVTLYEALK		597.008	3	0	57.25	1.9e-06
			FIEGFIAEQNVVGVAIGAACR		741.053	3	0	57.24	4e-06
			IVAAVQEILKL		598.884	2	1	57.17	1.9e-06
			FIEGFIAEQNVVGVAIGAACR		741.052	3	0	57.17	4.8e-06
			VITVEDHYAEGGLGEAVLSAVALER		866.784	3	0	57.17	3e-06
			KLDSDLEGHPTPR		732.875	2	1	57.13	3.1e-06
			FIEGFIAEQNVVGVAIGAACR		741.052	3	0	57.13	4.9e-06
			VITVEDHYAEGGLGEAVLSAVALER		866.784	3	0	57.12	2.7e-06
			FIEGFIAEQNVVGVAIGAACR		741.051	3	0	57.09	4e-06
			DQVLVIGAGVTLYEALK		597.007	3	0	57.08	2e-06
			DQVLVIGAGVTLYEALK		597.007	3	0	57.05	2e-06
			VITVEDHYAEGGLGEAVLSAVALER		866.785	3	0	57.05	3e-06
			DQVLVIGAGVTLYEALK		597.008	3	0	57.02	2e-06
			DQVLVIGAGVTLYEALK		597.008	3	0	57.01	2e-06
			DQVLVIGAGVTLYEALK		597.009	3	0	57	2e-06
			FIEGFIAEQNVVGVAIGAACR		741.053	3	0	56.89	4.4e-06
			DQVLVIGAGVTLYEALK		597.009	3	0	56.88	2.1e-06
			DQVLVIGAGVTLYEALK		597.009	3	0	56.83	2.1e-06
			SGHPTSCSSMAEIMSVLFFHTMR		871.728	3	0	56.83	2.1e-06
			FIEGFIAEQNVVGVAIGAACR		741.053	3	0	56.81	4.4e-06
			LEAFGFNALVVDGHDVEELAK		758.386	3	0	56.8	4.3e-06
			FIEGFIAEQNVVGVAIGAACR		741.053	3	0	56.78	4.5e-06
			VITVEDHYAEGGLGEAVLSAVALER		866.786	3	0	56.77	3.5e-06
			DQVLVIGAGVTLYEALK		597.009	3	0	56.67	2.2e-06
			DQVLVIGAGVTLYEALK		597.008	3	0	56.65	2.2e-06
			FIEGFIAEQNVVGVAIGAACR		741.052	3	0	56.64	4.8e-06
			LNFIDVGTGSLGQGLSVSAGMAYVGK		847.771	3	0	56.6	4.3e-06
			FIEGFIAEQNVVGVAIGAACR		741.052	3	0	56.59	5.6e-06
			FIEGFIAEQNVVGVAIGAACR		741.052	3	0	56.57	5.2e-06
			FIEGFIAEQNVVGVAIGAACR		741.052	3	0	56.57	5e-06
			FIEGFIAEQNVVGVAIGAACR		741.053	3	0	56.5	4.9e-06
			DQVLVIGAGVTLYEALK		597.007	3	0	56.46	2.3e-06
			DQVLVIGAGVTLYEALK		597.009	3	0	56.42	2.3e-06
			DQVLVIGAGVTLYEALK		597.007	3	0	56.41	2.3e-06
			VITVEDHYAEGGLGEAVLSAVALER		866.786	3	0	56.37	3.8e-06
			FIEGFIAEQNVVGVAIGAACR		741.053	3	0	56.36	5.1e-06
			LGEQVATR		437.243	2	0	56.33	1.4e-05
			FIEGFIAEQNVVGVAIGAACR		741.053	3	0	56.33	5.1e-06
			VITVEDHYAEGGLGEAVLSAVALER		866.785	3	0	56.3	3e-06
			VYCLIGDGEAAEGSIWEALHFASYYK		983.797	3	0	56.3	2.3e-06
			TVAFVSAFATFFTR		782.91	2	0	56.28	4.9e-06
			VITVEDHYAEGGLGEAVLSAVALER		866.783	3	0	56.26	3.8e-06
			DQVLVIGAGVTLYEALK		597.009	3	0	56.24	2.4e-06
			IVAAVQEILKL		598.884	2	1	56.22	2.4e-06
			LNFIDVGTGSLGQGLSVSAGMAYVGK		1271.15	2	0	56.16	4.7e-06
			DQVLVIGAGVTLYEALK		597.007	3	0	56.13	2.4e-06
			VYCLIGDGEAAEGSIWEALHFASYYK		983.796	3	0	56.1	2.5e-06
			GHAAPILYAAWAEAGLFPTSELLNLR		927.828	3	0	56.08	3.5e-06
			FIEGFIAEQNVVGVAIGAACR		741.052	3	0	56.05	6.2e-06
			IVAAVQEILKL		598.884	2	1	55.99	2.5e-06
			FIEGFIAEQNVVGVAIGAACR		741.052	3	0	55.96	6.5e-06
			FIEGFIAEQNVVGVAIGAACR		741.052	3	0	55.96	5.7e-06
			DQVLVIGAGVTLYEALK		597.009	3	0	55.94	2.5e-06
			VITVEDHYAEGGLGEAVLSAVALER		866.783	3	0	55.94	4.6e-06
			VITVEDHYAEGGLGEAVLSAVALER		866.784	3	0	55.91	3.3e-06
			TIPGSTVFYPADAVATER		947.979	2	0	55.9	5.4e-06
			FIEGFIAEQNVVGVAIGAACR		741.052	3	0	55.89	6.1e-06
			DQVLVIGAGVTLYEALK		597.008	3	0	55.87	2.6e-06
			FIEGFIAEQNVVGVAIGAACR		741.052	3	0	55.87	6.5e-06
			DQVLVIGAGVTLYEALK		597.008	3	0	55.85	2.6e-06
			FIEGFIAEQNVVGVAIGAACR		741.053	3	0	55.83	5.6e-06
			DQVLVIGAGVTLYEALK		597.009	3	0	55.8	2.6e-06
			FIEGFIAEQNVVGVAIGAACR		741.052	3	0	55.79	6.2e-06
			VYCLIGDGEAAEGSIWEALHFASYYK		983.795	3	0	55.77	2.6e-06
			VITVEDHYAEGGLGEAVLSAVALER		866.785	3	0	55.76	3.8e-06
			RLEAFGFNALVVDGHDVEELAK		810.419	3	1	55.68	3.4e-06
			FIEGFIAEQNVVGVAIGAACR		741.053	3	0	55.66	5.8e-06
			FIEGFIAEQNVVGVAIGAACR		741.052	3	0	55.63	6.4e-06
			FIEGFIAEQNVVGVAIGAACR		741.053	3	0	55.54	6.1e-06
			DQVLVIGAGVTLYEALK		597.008	3	0	55.52	2.8e-06
			FIEGFIAEQNVVGVAIGAACR		741.052	3	0	55.52	5.9e-06
			VITVEDHYAEGGLGEAVLSAVALER		866.785	3	0	55.5	3.8e-06
			DQVLVIGAGVTLYEALK		597.008	3	0	55.49	2.8e-06
			DQVLVIGAGVTLYEALK		597.007	3	0	55.43	2.9e-06
			FIEGFIAEQNVVGVAIGAACR		1111.07	2	0	55.43	6.7e-06
			VITVEDHYAEGGLGEAVLSAVALER		866.786	3	0	55.43	4.7e-06
			DQVLVIGAGVTLYEALK		597.008	3	0	55.42	2.9e-06
			DQVLVIGAGVTLYEALK		597.009	3	0	55.41	2.9e-06
			VITVEDHYAEGGLGEAVLSAVALER		866.786	3	0	55.37	5.1e-06
			DQVLVIGAGVTLYEALK		597.009	3	0	55.35	2.9e-06
			VITVEDHYAEGGLGEAVLSAVALER		866.785	3	0	55.34	3.9e-06
			FIEGFIAEQNVVGVAIGAACR		741.053	3	0	55.33	6.3e-06
			FIEGFIAEQNVVGVAIGAACR		741.052	3	0	55.32	6.6e-06
			SGHPTSCSSMAEIMSVLFFHTMR		871.728	3	0	55.28	3e-06
			DQVLVIGAGVTLYEALK		597.008	3	0	55.24	3e-06
			DQVLVIGAGVTLYEALK		597.009	3	0	55.19	3e-06
			VITVEDHYAEGGLGEAVLSAVALER		866.784	3	0	55.16	4.7e-06
			VYCLIGDGEAAEGSIWEALHFASYYK		983.795	3	0	55.12	3.1e-06
			DQVLVIGAGVTLYEALK		597.008	3	0	55.11	3.1e-06
			DQVLVIGAGVTLYEALK		597.008	3	0	55.1	3.1e-06
			FIEGFIAEQNVVGVAIGAACR		741.053	3	0	55.09	6.8e-06
			FIEGFIAEQNVVGVAIGAACR		741.052	3	0	55.08	7e-06
			DQVLVIGAGVTLYEALK		597.008	3	0	55.02	3.1e-06
			DQVLVIGAGVTLYEALK		597.009	3	0	55.01	3.2e-06
			GHAAPILYAAWAEAGLFPTSELLNLR		1391.24	2	0	54.97	4.6e-06
			FIEGFIAEQNVVGVAIGAACR		741.052	3	0	54.94	8.2e-06
			VITVEDHYAEGGLGEAVLSAVALER		866.785	3	0	54.9	4.4e-06
			DQVLVIGAGVTLYEALK		597.008	3	0	54.89	3.2e-06
			VITVEDHYAEGGLGEAVLSAVALER		866.784	3	0	54.88	4.6e-06
			DQVLVIGAGVTLYEALK		597.008	3	0	54.86	3.3e-06
			FIEGFIAEQNVVGVAIGAACR		741.053	3	0	54.83	7.1e-06
			DQVLVIGAGVTLYEALK		597.009	3	0	54.82	3.3e-06
			FIEGFIAEQNVVGVAIGAACR		741.051	3	0	54.8	7.3e-06
			FIEGFIAEQNVVGVAIGAACR		741.053	3	0	54.75	7e-06
			DQVLVIGAGVTLYEALK		597.008	3	0	54.73	3.4e-06
			FIEGFIAEQNVVGVAIGAACR		741.053	3	0	54.73	7.2e-06
			DQVLVIGAGVTLYEALK		597.008	3	0	54.72	3.4e-06
			DQVLVIGAGVTLYEALK		597.009	3	0	54.66	3.4e-06
			FIEGFIAEQNVVGVAIGAACR		741.052	3	0	54.65	8.4e-06
			FIEGFIAEQNVVGVAIGAACR		741.052	3	0	54.64	7.6e-06
			GHAAPILYAAWAEAGLFPTSELLNLR		1391.24	2	0	54.63	4.8e-06
			DQVLVIGAGVTLYEALK		597.008	3	0	54.6	3.5e-06
			VITVEDHYAEGGLGEAVLSAVALER		866.784	3	0	54.6	5.2e-06
			VITVEDHYAEGGLGEAVLSAVALER		866.788	3	0	54.59	5.9e-06
			DQVLVIGAGVTLYEALK		597.008	3	0	54.58	3.5e-06
			VYCLIGDGEAAEGSIWEALHFASYYK		983.795	3	0	54.57	3.5e-06
			VITVEDHYAEGGLGEAVLSAVALER		866.785	3	0	54.56	5.1e-06
			VITVEDHYAEGGLGEAVLSAVALER		866.784	3	0	54.53	4.8e-06
			DQVLVIGAGVTLYEALK		597.008	3	0	54.51	3.5e-06
			VITVEDHYAEGGLGEAVLSAVALER		866.785	3	0	54.49	4.8e-06
			FIEGFIAEQNVVGVAIGAACR		741.052	3	0	54.48	8.4e-06
			DQVLVIGAGVTLYEALK		597.008	3	0	54.45	3.6e-06
			VITVEDHYAEGGLGEAVLSAVALER		866.785	3	0	54.45	5.4e-06
			DQVLVIGAGVTLYEALK		597.008	3	0	54.44	3.6e-06
			DQVLVIGAGVTLYEALK		597.008	3	0	54.41	3.6e-06
			DQVLVIGAGVTLYEALK		597.008	3	0	54.39	3.6e-06
			VITVEDHYAEGGLGEAVLSAVALER		866.784	3	0	54.39	5.6e-06
			DQVLVIGAGVTLYEALK		597.009	3	0	54.35	3.7e-06
			FIEGFIAEQNVVGVAIGAACR		741.052	3	0	54.32	8.3e-06
			FIEGFIAEQNVVGVAIGAACR		741.052	3	0	54.31	9.5e-06
			FIEGFIAEQNVVGVAIGAACR		741.053	3	0	54.31	7.8e-06
			FIEGFIAEQNVVGVAIGAACR		741.053	3	0	54.31	8.2e-06
			VYCLIGDGEAAEGSIWEALHFASYYK		983.795	3	0	54.3	3.7e-06
			FIEGFIAEQNVVGVAIGAACR		741.052	3	0	54.29	8.4e-06
			VYCLIGDGEAAEGSIWEALHFASYYK		983.798	3	0	54.28	3.9e-06
			VITVEDHYAEGGLGEAVLSAVALER		866.785	3	0	54.27	5.6e-06
			FIEGFIAEQNVVGVAIGAACR		741.052	3	0	54.26	9.6e-06
			FIEGFIAEQNVVGVAIGAACR		741.053	3	0	54.22	8.3e-06
			DQVLVIGAGVTLYEALK		597.007	3	0	54.15	3.8e-06
			DQVLVIGAGVTLYEALK		597.009	3	0	54.15	3.8e-06
			DQVLVIGAGVTLYEALK		597.009	3	0	54.14	3.9e-06
			FIEGFIAEQNVVGVAIGAACR		741.052	3	0	54.12	9.1e-06
			FIEGFIAEQNVVGVAIGAACR		741.052	3	0	54.11	9.9e-06
			FIEGFIAEQNVVGVAIGAACR		741.053	3	0	54.03	8.7e-06
			FIEGFIAEQNVVGVAIGAACR		741.053	3	0	53.95	8.9e-06
			VYCLIGDGEAAEGSIWEALHFASYYK		983.797	3	0	53.9	4.1e-06
			FIEGFIAEQNVVGVAIGAACR		741.054	3	0	53.86	7.8e-06
			VYCLIGDGEAAEGSIWEALHFASYYK		983.796	3	0	53.84	4.1e-06
			VITVEDHYAEGGLGEAVLSAVALER		866.787	3	0	53.82	6.6e-06
			FIEGFIAEQNVVGVAIGAACR		741.052	3	0	53.78	1e-05
			IVAAVQEILKL		598.884	2	1	53.74	4.2e-06
			FIEGFIAEQNVVGVAIGAACR		741.052	3	0	53.73	9.5e-06
			FIEGFIAEQNVVGVAIGAACR		741.052	3	0	53.71	9.4e-06
			FIEGFIAEQNVVGVAIGAACR		741.052	3	0	53.66	1.1e-05
			FIEGFIAEQNVVGVAIGAACR		741.052	3	0	53.62	9.8e-06
			VITVEDHYAEGGLGEAVLSAVALER		866.785	3	0	53.62	5.9e-06
			FIEGFIAEQNVVGVAIGAACR		741.052	3	0	53.6	1.1e-05
			DQVLVIGAGVTLYEALK		597.008	3	0	53.55	4.4e-06
			DQVLVIGAGVTLYEALK		597.008	3	0	53.52	4.4e-06
			FIEGFIAEQNVVGVAIGAACR		741.052	3	0	53.52	1e-05
			DQVLVIGAGVTLYEALK		597.009	3	0	53.51	4.5e-06
			FIEGFIAEQNVVGVAIGAACR		741.053	3	0	53.48	9.9e-06
			FIEGFIAEQNVVGVAIGAACR		741.052	3	0	53.47	1.1e-05
			FIEGFIAEQNVVGVAIGAACR		741.051	3	0	53.46	9.9e-06
			VITVEDHYAEGGLGEAVLSAVALER		866.786	3	0	53.44	7.2e-06
			DQVLVIGAGVTLYEALK		597.008	3	0	53.38	4.6e-06
			FIEGFIAEQNVVGVAIGAACR		741.053	3	0	53.37	1e-05
			DQVLVIGAGVTLYEALK		597.007	3	0	53.34	4.6e-06
			FIEGFIAEQNVVGVAIGAACR		741.052	3	0	53.33	1.2e-05
			FIEGFIAEQNVVGVAIGAACR		741.052	3	0	53.3	1e-05
			FIEGFIAEQNVVGVAIGAACR		741.052	3	0	53.29	9.8e-06
			FIEGFIAEQNVVGVAIGAACR		741.053	3	0	53.29	9.8e-06
			DQVLVIGAGVTLYEALK		597.009	3	0	53.24	4.7e-06
			DQVLVIGAGVTLYEALK		597.008	3	0	53.23	4.8e-06
			LNFIDVGTGSLGQGLSVSAGMAYVGK		847.771	3	0	53.23	1e-05
			DQVLVIGAGVTLYEALK		597.008	3	0	53.21	4.8e-06
			FIEGFIAEQNVVGVAIGAACR		741.053	3	0	53.21	1e-05
			DQVLVIGAGVTLYEALK		597.008	3	0	53.18	4.8e-06
			RLEAFGFNALVVDGHDVEELAK		810.42	3	1	53.18	5.8e-06
			FIEGFIAEQNVVGVAIGAACR		741.053	3	0	53.13	1.1e-05
			DQVLVIGAGVTLYEALK		597.008	3	0	53.12	4.9e-06
			VYCLIGDGEAAEGSIWEALHFASYYK		983.796	3	0	53.11	4.9e-06
			DQVLVIGAGVTLYEALK		597.009	3	0	53.1	4.9e-06
			FIEGFIAEQNVVGVAIGAACR		741.052	3	0	53.1	1.1e-05
			DQVLVIGAGVTLYEALK		597.008	3	0	53.07	4.9e-06
			DQVLVIGAGVTLYEALK		597.008	3	0	53.06	4.9e-06
			DQVLVIGAGVTLYEALK		597.01	3	0	53.06	4.9e-06
			FIEGFIAEQNVVGVAIGAACR		741.052	3	0	53.04	1.2e-05
			DQVLVIGAGVTLYEALK		597.008	3	0	53.03	5e-06
			IVAAVQEILKL		598.884	2	1	53.02	5e-06
			LDNLCAIFDINR		732.369	2	0	53.01	1.2e-05
			VYCLIGDGEAAEGSIWEALHFASYYK		983.797	3	0	52.99	5e-06
			DQVLVIGAGVTLYEALK		597.008	3	0	52.97	5e-06
			VITVEDHYAEGGLGEAVLSAVALER		866.786	3	0	52.97	8.3e-06
			VITVEDHYAEGGLGEAVLSAVALER		866.784	3	0	52.79	8.2e-06
			VYCLIGDGEAAEGSIWEALHFASYYK		983.797	3	0	52.76	5.3e-06
			DQVLVIGAGVTLYEALK		597.008	3	0	52.75	5.3e-06
			FIEGFIAEQNVVGVAIGAACR		741.053	3	0	52.75	1.1e-05
			FIEGFIAEQNVVGVAIGAACR		741.053	3	0	52.74	1.1e-05
			DQVLVIGAGVTLYEALK		597.008	3	0	52.71	5.4e-06
			FIEGFIAEQNVVGVAIGAACR		741.053	3	0	52.71	1.2e-05
			DQVLVIGAGVTLYEALK		597.009	3	0	52.64	5.4e-06
			VITVEDHYAEGGLGEAVLSAVALER		866.785	3	0	52.64	7.1e-06
			VITVEDHYAEGGLGEAVLSAVALER		866.784	3	0	52.63	8.5e-06
			DQVLVIGAGVTLYEALK		597.008	3	0	52.6	5.5e-06
			VITVEDHYAEGGLGEAVLSAVALER		866.784	3	0	52.59	7.4e-06
			FIEGFIAEQNVVGVAIGAACR		741.052	3	0	52.56	1.3e-05
			DQVLVIGAGVTLYEALK		597.009	3	0	52.53	5.6e-06
			VYCLIGDGEAAEGSIWEALHFASYYK		983.796	3	0	52.53	5.6e-06
			FIEGFIAEQNVVGVAIGAACR		741.052	3	0	52.52	1.3e-05
			FIEGFIAEQNVVGVAIGAACR		741.053	3	0	52.52	1.2e-05
			FIEGFIAEQNVVGVAIGAACR		741.052	3	0	52.51	1.4e-05
			FIEGFIAEQNVVGVAIGAACR		741.052	3	0	52.51	1.4e-05
			LNFIDVGTGSLGQGLSVSAGMAYVGK		847.771	3	0	52.51	1.1e-05
			FIEGFIAEQNVVGVAIGAACR		741.052	3	0	52.49	1.3e-05
			VITVEDHYAEGGLGEAVLSAVALER		866.784	3	0	52.48	9e-06
			SGHPTSCSSMAEIMSVLFFHTMR		871.727	3	0	52.47	5.7e-06
			FIEGFIAEQNVVGVAIGAACR		741.052	3	0	52.45	1.2e-05
			FIEGFIAEQNVVGVAIGAACR		741.053	3	0	52.44	1.3e-05
			DQVLVIGAGVTLYEALK		597.008	3	0	52.43	5.7e-06
			FIEGFIAEQNVVGVAIGAACR		741.052	3	0	52.42	1.3e-05
			FIEGFIAEQNVVGVAIGAACR		741.053	3	0	52.41	1.3e-05
			VYCLIGDGEAAEGSIWEALHFASYYK		983.797	3	0	52.35	5.8e-06
			DQVLVIGAGVTLYEALK		597.008	3	0	52.34	5.8e-06
			FIEGFIAEQNVVGVAIGAACR		741.053	3	0	52.29	1.3e-05
			VITVEDHYAEGGLGEAVLSAVALER		866.785	3	0	52.26	7.7e-06
			FIEGFIAEQNVVGVAIGAACR		741.052	3	0	52.22	1.5e-05
			FIEGFIAEQNVVGVAIGAACR		741.053	3	0	52.16	1.3e-05
			DQVLVIGAGVTLYEALK		597.008	3	0	52.14	6.1e-06
			DQVLVIGAGVTLYEALK		597.008	3	0	52.1	6.2e-06
			DQVLVIGAGVTLYEALK		597.007	3	0	52.06	6.2e-06
			VITVEDHYAEGGLGEAVLSAVALER		866.784	3	0	52.06	9.6e-06
			FIEGFIAEQNVVGVAIGAACR		741.053	3	0	52.04	1.3e-05
			FIEGFIAEQNVVGVAIGAACR		741.052	3	0	52.02	1.3e-05
			FIEGFIAEQNVVGVAIGAACR		741.052	3	0	52.01	1.3e-05
			FIEGFIAEQNVVGVAIGAACR		741.052	3	0	52	1.3e-05
			DQVLVIGAGVTLYEALK		597.007	3	0	51.99	6.3e-06
			GHAAPILYAAWAEAGLFPTSELLNLR		1391.24	2	0	51.97	8.9e-06
			VYCLIGDGEAAEGSIWEALHFASYYK		983.798	3	0	51.97	7.3e-06
			VYCLIGDGEAAEGSIWEALHFASYYK		983.795	3	0	51.94	6.4e-06
			FIEGFIAEQNVVGVAIGAACR		741.052	3	0	51.93	1.5e-05
			VITVEDHYAEGGLGEAVLSAVALER		866.784	3	0	51.91	1e-05
			SGPPTALLDK		499.78	2	0	51.88	6.5e-06
			FIEGFIAEQNVVGVAIGAACR		741.052	3	0	51.88	1.5e-05
			VITVEDHYAEGGLGEAVLSAVALER		866.785	3	0	51.85	9.5e-06
			VITVEDHYAEGGLGEAVLSAVALER		866.784	3	0	51.83	8.5e-06
			FIEGFIAEQNVVGVAIGAACR		741.052	3	0	51.78	1.6e-05
			FIEGFIAEQNVVGVAIGAACR		741.053	3	0	51.78	1.5e-05
			GHAAPILYAAWAEAGLFPTSELLNLR		927.828	3	0	51.77	9.3e-06
			FIEGFIAEQNVVGVAIGAACR		741.053	3	0	51.71	1.5e-05
			DQVLVIGAGVTLYEALK		597.009	3	0	51.7	6.8e-06
			VITVEDHYAEGGLGEAVLSAVALER		866.784	3	0	51.69	8.8e-06
			DQVLVIGAGVTLYEALK		597.009	3	0	51.68	6.8e-06
			DQVLVIGAGVTLYEALK		597.009	3	0	51.68	6.8e-06
			VYCLIGDGEAAEGSIWEALHFASYYK		983.797	3	0	51.67	6.8e-06
			FIEGFIAEQNVVGVAIGAACR		741.053	3	0	51.66	1.5e-05
			FIEGFIAEQNVVGVAIGAACR		741.053	3	0	51.64	1.5e-05
			DQVLVIGAGVTLYEALK		597.007	3	0	51.63	6.9e-06
			FIEGFIAEQNVVGVAIGAACR		741.052	3	0	51.6	1.8e-05
			VITVEDHYAEGGLGEAVLSAVALER		866.786	3	0	51.6	1.1e-05
			FIEGFIAEQNVVGVAIGAACR		741.052	3	0	51.58	1.8e-05
			VITVEDHYAEGGLGEAVLSAVALER		866.785	3	0	51.58	9.4e-06
			SGHPTSCSSMAEIMSVLFFHTMR		871.729	3	0	51.57	7e-06
			DQVLVIGAGVTLYEALK		597.008	3	0	51.55	7e-06
			VITVEDHYAEGGLGEAVLSAVALER		866.785	3	0	51.54	9.5e-06
			FIEGFIAEQNVVGVAIGAACR		741.053	3	0	51.48	1.6e-05
			DQVLVIGAGVTLYEALK		597.009	3	0	51.45	7.2e-06
			FIEGFIAEQNVVGVAIGAACR		741.053	3	0	51.45	1.5e-05
			DQVLVIGAGVTLYEALK		597.008	3	0	51.44	7.2e-06
			FIEGFIAEQNVVGVAIGAACR		741.054	3	0	51.4	1.4e-05
			VYCLIGDGEAAEGSIWEALHFASYYK		983.796	3	0	51.4	7.2e-06
			VITVEDHYAEGGLGEAVLSAVALER		866.784	3	0	51.38	1e-05
			DQVLVIGAGVTLYEALK		597.008	3	0	51.33	7.4e-06
			TIPGSTVFYPADAVATER		947.98	2	0	51.31	1.6e-05
			FIEGFIAEQNVVGVAIGAACR		741.051	3	0	51.28	1.5e-05
			DQVLVIGAGVTLYEALK		597.009	3	0	51.27	7.5e-06
			FIEGFIAEQNVVGVAIGAACR		741.053	3	0	51.27	1.6e-05
			RLEAFGFNALVVDGHDVEELAK		810.419	3	1	51.27	9e-06
			VYCLIGDGEAAEGSIWEALHFASYYK		983.796	3	0	51.27	7.5e-06
			RLEAFGFNALVVDGHDVEELAK		810.419	3	1	51.25	9.7e-06
			FIEGFIAEQNVVGVAIGAACR		741.053	3	0	51.21	1.6e-05
			FIEGFIAEQNVVGVAIGAACR		741.053	3	0	51.19	1.7e-05
			FIEGFIAEQNVVGVAIGAACR		741.053	3	0	51.17	1.6e-05
			FIEGFIAEQNVVGVAIGAACR		741.053	3	0	51.15	1.7e-05
			TVAFVSAFATFFTR		522.276	3	0	51.1	1.9e-05
			VYCLIGDGEAAEGSIWEALHFASYYK		983.796	3	0	51.09	7.8e-06
			FIEGFIAEQNVVGVAIGAACR		741.052	3	0	51.07	1.8e-05
			FIEGFIAEQNVVGVAIGAACR		741.052	3	0	51.06	1.8e-05
			DQVLVIGAGVTLYEALK		597.008	3	0	51.05	7.9e-06
			DQVLVIGAGVTLYEALK		597.008	3	0	51.02	7.9e-06
			DQVLVIGAGVTLYEALK		597.008	3	0	50.98	8e-06
			VYCLIGDGEAAEGSIWEALHFASYYK		983.798	3	0	50.98	8.8e-06
			FIEGFIAEQNVVGVAIGAACR		741.053	3	0	50.96	1.7e-05
			VYCLIGDGEAAEGSIWEALHFASYYK		983.797	3	0	50.93	8.1e-06
			FIEGFIAEQNVVGVAIGAACR		741.052	3	0	50.91	1.8e-05
			DQVLVIGAGVTLYEALK		597.008	3	0	50.9	8.1e-06
			VYCLIGDGEAAEGSIWEALHFASYYK		983.795	3	0	50.87	8.2e-06
			FIEGFIAEQNVVGVAIGAACR		741.053	3	0	50.86	1.8e-05
			VITVEDHYAEGGLGEAVLSAVALER		866.786	3	0	50.85	1.4e-05
			DQVLVIGAGVTLYEALK		597.008	3	0	50.84	8.2e-06
			FIEGFIAEQNVVGVAIGAACR		741.053	3	0	50.84	1.8e-05
			VITVEDHYAEGGLGEAVLSAVALER		866.786	3	0	50.84	1.4e-05
			FIEGFIAEQNVVGVAIGAACR		741.052	3	0	50.83	1.7e-05
			DQVLVIGAGVTLYEALK		597.008	3	0	50.82	8.3e-06
			DQVLVIGAGVTLYEALK		597.009	3	0	50.81	8.3e-06
			FIEGFIAEQNVVGVAIGAACR		741.052	3	0	50.8	1.8e-05
			LDNLCAIFDINR		732.369	2	0	50.72	2.1e-05
			DQVLVIGAGVTLYEALK		597.008	3	0	50.72	8.5e-06
			DQVLVIGAGVTLYEALK		597.009	3	0	50.72	8.5e-06
			FIEGFIAEQNVVGVAIGAACR		741.052	3	0	50.72	2.2e-05
			FIEGFIAEQNVVGVAIGAACR		741.053	3	0	50.7	1.8e-05
			FIEGFIAEQNVVGVAIGAACR		741.052	3	0	50.69	1.8e-05
			LNFIDVGTGSLGQGLSVSAGMAYVGK		847.772	3	0	50.66	1.7e-05
			IVAAVQEILKL		598.884	2	1	50.54	8.8e-06
			DQVLVIGAGVTLYEALK		597.008	3	0	50.53	8.9e-06
			LNFIDVGTGSLGQGLSVSAGMAYVGK		847.771	3	0	50.51	1.7e-05
			FIEGFIAEQNVVGVAIGAACR		741.053	3	0	50.5	1.9e-05
			DQVLVIGAGVTLYEALK		597.008	3	0	50.49	8.9e-06
			VITVEDHYAEGGLGEAVLSAVALER		866.785	3	0	50.49	1.2e-05
			VITVEDHYAEGGLGEAVLSAVALER		866.785	3	0	50.48	1.3e-05
			IVAAVQEILK		542.342	2	0	50.45	9e-06
			FIEGFIAEQNVVGVAIGAACR		741.052	3	0	50.42	1.9e-05
			DQVLVIGAGVTLYEALK		597.008	3	0	50.37	9.2e-06
			FIEGFIAEQNVVGVAIGAACR		741.052	3	0	50.36	2.3e-05
			FIEGFIAEQNVVGVAIGAACR		741.053	3	0	50.35	2e-05
			DQVLVIGAGVTLYEALK		597.009	3	0	50.31	9.3e-06
			FIEGFIAEQNVVGVAIGAACR		741.052	3	0	50.3	2.2e-05
			FIEGFIAEQNVVGVAIGAACR		741.053	3	0	50.26	2e-05
			LNFIDVGTGSLGQGLSVSAGMAYVGK		847.772	3	0	50.25	1.9e-05
			FIEGFIAEQNVVGVAIGAACR		741.053	3	0	50.23	2.1e-05
			FIEGFIAEQNVVGVAIGAACR		741.053	3	0	50.21	2e-05
			DQVLVIGAGVTLYEALK		597.008	3	0	50.2	9.5e-06
			DQVLVIGAGVTLYEALK		597.009	3	0	50.19	9.6e-06
			FIEGFIAEQNVVGVAIGAACR		741.053	3	0	50.18	2e-05
			FIEGFIAEQNVVGVAIGAACR		741.053	3	0	50.17	2e-05
			VYCLIGDGEAAEGSIWEALHFASYYK		983.795	3	0	50.16	9.6e-06
			FIEGFIAEQNVVGVAIGAACR		741.052	3	0	50.15	2.1e-05
			FIEGFIAEQNVVGVAIGAACR		1111.08	2	0	50.15	2.1e-05
			TIPGSTVFYPADAVATER		947.979	2	0	50.13	2.1e-05
			FIEGFIAEQNVVGVAIGAACR		741.052	3	0	50.13	2.3e-05
			FIEGFIAEQNVVGVAIGAACR		741.052	3	0	50.13	2.2e-05
			VITVEDHYAEGGLGEAVLSAVALER		866.786	3	0	50.11	1.6e-05
			FIEGFIAEQNVVGVAIGAACR		741.052	3	0	50.1	2.1e-05
			FIEGFIAEQNVVGVAIGAACR		741.052	3	0	50.06	2.2e-05
			DQVLVIGAGVTLYEALK		597.008	3	0	50.05	9.9e-06
			FIEGFIAEQNVVGVAIGAACR		741.052	3	0	50.05	2.1e-05
			VITVEDHYAEGGLGEAVLSAVALER		866.785	3	0	50.03	1.3e-05
			VITVEDHYAEGGLGEAVLSAVALER		866.784	3	0	49.96	1.6e-05
			DQVLVIGAGVTLYEALK		597.008	3	0	49.91	1e-05
			IVAAVQEILK		542.342	2	0	49.89	1e-05
			VITVEDHYAEGGLGEAVLSAVALER		866.785	3	0	49.87	1.4e-05
			VYCLIGDGEAAEGSIWEALHFASYYK		983.797	3	0	49.86	1e-05
			DQVLVIGAGVTLYEALK		597.009	3	0	49.84	1e-05
			DQVLVIGAGVTLYEALK		597.008	3	0	49.82	1e-05
			DQVLVIGAGVTLYEALK		597.009	3	0	49.82	1e-05
			FIEGFIAEQNVVGVAIGAACR		741.053	3	0	49.82	2.2e-05
			DQVLVIGAGVTLYEALK		597.008	3	0	49.81	1e-05
			IVAAVQEILKL		598.885	2	1	49.8	1e-05
			LDSDLEGHPTPR		668.827	2	0	49.8	2.5e-05
			DQVLVIGAGVTLYEALK		597.008	3	0	49.77	1.1e-05
			DQVLVIGAGVTLYEALK		597.008	3	0	49.76	1.1e-05
			VITVEDHYAEGGLGEAVLSAVALER		866.784	3	0	49.76	1.6e-05
			FIEGFIAEQNVVGVAIGAACR		741.053	3	0	49.71	2.4e-05
			FIEGFIAEQNVVGVAIGAACR		741.053	3	0	49.68	2.3e-05
			FIEGFIAEQNVVGVAIGAACR		741.053	3	0	49.67	2.3e-05
			VYCLIGDGEAAEGSIWEALHFASYYK		983.796	3	0	49.6	1.1e-05
			FIEGFIAEQNVVGVAIGAACR		741.053	3	0	49.59	2.4e-05
			FIEGFIAEQNVVGVAIGAACR		741.053	3	0	49.59	2.4e-05
			FIEGFIAEQNVVGVAIGAACR		741.052	3	0	49.55	2.4e-05
			FIEGFIAEQNVVGVAIGAACR		741.052	3	0	49.55	2.7e-05
			FIEGFIAEQNVVGVAIGAACR		741.052	3	0	49.53	2.7e-05
			FIEGFIAEQNVVGVAIGAACR		741.053	3	0	49.49	2.5e-05
			FIEGFIAEQNVVGVAIGAACR		741.052	3	0	49.48	2.6e-05
			FIEGFIAEQNVVGVAIGAACR		741.053	3	0	49.48	2.5e-05
			VITVEDHYAEGGLGEAVLSAVALER		866.784	3	0	49.48	1.5e-05
			FIEGFIAEQNVVGVAIGAACR		741.053	3	0	49.43	2.5e-05
			DQVLVIGAGVTLYEALK		597.008	3	0	49.38	1.2e-05
			FIEGFIAEQNVVGVAIGAACR		741.053	3	0	49.38	2.5e-05
			VITVEDHYAEGGLGEAVLSAVALER		866.787	3	0	49.38	1.8e-05
			VITVEDHYAEGGLGEAVLSAVALER		866.786	3	0	49.36	1.9e-05
			DQVLVIGAGVTLYEALK		597.008	3	0	49.29	1.2e-05
			VITVEDHYAEGGLGEAVLSAVALER		866.785	3	0	49.27	1.6e-05
			VITVEDHYAEGGLGEAVLSAVALER		866.786	3	0	49.27	2.1e-05
			VITVEDHYAEGGLGEAVLSAVALER		866.785	3	0	49.26	1.6e-05
			VYCLIGDGEAAEGSIWEALHFASYYK		983.796	3	0	49.26	1.2e-05
			VITVEDHYAEGGLGEAVLSAVALER		866.784	3	0	49.25	1.8e-05
			DQVLVIGAGVTLYEALK		597.009	3	0	49.23	1.2e-05
			VITVEDHYAEGGLGEAVLSAVALER		866.785	3	0	49.23	1.6e-05
			FIEGFIAEQNVVGVAIGAACR		741.052	3	0	49.22	3.1e-05
			VYCLIGDGEAAEGSIWEALHFASYYK		983.796	3	0	49.22	1.2e-05
			TVAFVSAFATFFTR		522.277	3	0	49.2	2.9e-05
			DQVLVIGAGVTLYEALK		597.008	3	0	49.2	1.2e-05
			IVAAVQEILKL		598.884	2	1	49.18	1.2e-05
			LNFIDVGTGSLGQGLSVSAGMAYVGK		847.772	3	0	49.18	2.5e-05
			FIEGFIAEQNVVGVAIGAACR		741.053	3	0	49.12	2.6e-05
			DQVLVIGAGVTLYEALK		597.007	3	0	49.07	1.2e-05
			SGHPTSCSSMAEIMSVLFFHTMR		871.728	3	0	49.05	1.3e-05
			IVAAVQEILK		542.341	2	0	49.03	1.3e-05
			FIEGFIAEQNVVGVAIGAACR		1111.08	2	0	49.03	2.8e-05
			DQVLVIGAGVTLYEALK		597.009	3	0	49.02	1.3e-05
			LNFIDVGTGSLGQGLSVSAGMAYVGK		847.772	3	0	49.02	2.4e-05
			FIEGFIAEQNVVGVAIGAACR		741.052	3	0	49.01	3e-05
			VITVEDHYAEGGLGEAVLSAVALER		866.785	3	0	49	1.6e-05
			SGHPTSCSSMAEIMSVLFFHTMR		871.728	3	0	49	1.3e-05
			VITVEDHYAEGGLGEAVLSAVALER		866.786	3	0	48.99	1.9e-05
			FIEGFIAEQNVVGVAIGAACR		741.051	3	0	48.97	2.8e-05
			VITVEDHYAEGGLGEAVLSAVALER		866.785	3	0	48.96	1.7e-05
			IVAAVQEILK		542.341	2	0	48.95	1.3e-05
			FIEGFIAEQNVVGVAIGAACR		741.053	3	0	48.93	2.8e-05
			VYCLIGDGEAAEGSIWEALHFASYYK		983.796	3	0	48.92	1.3e-05
			DQVLVIGAGVTLYEALK		597.008	3	0	48.91	1.3e-05
			FIEGFIAEQNVVGVAIGAACR		741.053	3	0	48.9	2.7e-05
			VITVEDHYAEGGLGEAVLSAVALER		866.785	3	0	48.89	1.7e-05
			DQVLVIGAGVTLYEALK		597.009	3	0	48.85	1.3e-05
			FIEGFIAEQNVVGVAIGAACR		741.053	3	0	48.83	2.9e-05
			VYCLIGDGEAAEGSIWEALHFASYYK		983.796	3	0	48.78	1.3e-05
			DQVLVIGAGVTLYEALK		597.009	3	0	48.75	1.3e-05
			FIEGFIAEQNVVGVAIGAACR		741.052	3	0	48.75	3.1e-05
			FIEGFIAEQNVVGVAIGAACR		741.053	3	0	48.75	2.8e-05
			VITVEDHYAEGGLGEAVLSAVALER		866.785	3	0	48.71	1.8e-05
			DQVLVIGAGVTLYEALK		597.009	3	0	48.69	1.4e-05
			DQVLVIGAGVTLYEALK		597.009	3	0	48.66	1.4e-05
			FIEGFIAEQNVVGVAIGAACR		741.052	3	0	48.66	3.1e-05
			DQVLVIGAGVTLYEALK		597.008	3	0	48.62	1.4e-05
			DQVLVIGAGVTLYEALK		895.009	2	0	48.62	1.4e-05
			LGQSEPTSLQHNMEVYR		994.978	2	0	48.57	2.2e-05
			DQVLVIGAGVTLYEALK		597.008	3	0	48.56	1.4e-05
			VITVEDHYAEGGLGEAVLSAVALER		866.784	3	0	48.52	2.2e-05
			LNFIDVGTGSLGQGLSVSAGMAYVGK		1271.15	2	0	48.51	2.9e-05
			FIEGFIAEQNVVGVAIGAACR		741.052	3	0	48.48	3.2e-05
			VITVEDHYAEGGLGEAVLSAVALER		866.786	3	0	48.47	2.4e-05
			FIEGFIAEQNVVGVAIGAACR		741.053	3	0	48.46	3e-05
			LNFIDVGTGSLGQGLSVSAGMAYVGK		847.771	3	0	48.46	2.9e-05
			FIEGFIAEQNVVGVAIGAACR		741.053	3	0	48.45	3.1e-05
			FIEGFIAEQNVVGVAIGAACR		741.053	3	0	48.43	3.2e-05
			FIEGFIAEQNVVGVAIGAACR		741.054	3	0	48.36	2.8e-05
			FIEGFIAEQNVVGVAIGAACR		741.052	3	0	48.35	3.4e-05
			VYCLIGDGEAAEGSIWEALHFASYYK		983.796	3	0	48.31	1.5e-05
			TIPGSTVFYPADAVATER		632.323	3	0	48.3	3.5e-05
			DQVLVIGAGVTLYEALK		597.008	3	0	48.28	1.5e-05
			FIEGFIAEQNVVGVAIGAACR		741.053	3	0	48.27	3.3e-05
			FIEGFIAEQNVVGVAIGAACR		741.053	3	0	48.25	3.3e-05
			VITVEDHYAEGGLGEAVLSAVALER		866.784	3	0	48.25	2.3e-05
			FIEGFIAEQNVVGVAIGAACR		741.052	3	0	48.23	3.5e-05
			VITVEDHYAEGGLGEAVLSAVALER		866.786	3	0	48.22	2.5e-05
			FIEGFIAEQNVVGVAIGAACR		741.053	3	0	48.21	3.3e-05
			VITVEDHYAEGGLGEAVLSAVALER		866.786	3	0	48.21	2.3e-05
			DQVLVIGAGVTLYEALK		597.009	3	0	48.2	1.5e-05
			FIEGFIAEQNVVGVAIGAACR		741.052	3	0	48.2	3.8e-05
			FIEGFIAEQNVVGVAIGAACR		741.052	3	0	48.18	3.4e-05
			FIEGFIAEQNVVGVAIGAACR		741.053	3	0	48.18	3.3e-05
			RLEAFGFNALVVDGHDVEELAK		810.421	3	1	48.18	2.4e-05
			FIEGFIAEQNVVGVAIGAACR		741.051	3	0	48.15	3.4e-05
			FIEGFIAEQNVVGVAIGAACR		741.053	3	0	48.15	3.4e-05
			DQVLVIGAGVTLYEALK		597.008	3	0	48.11	1.5e-05
			FIEGFIAEQNVVGVAIGAACR		741.053	3	0	48.11	3.3e-05
			FIEGFIAEQNVVGVAIGAACR		741.053	3	0	48.09	3.3e-05
			FIEGFIAEQNVVGVAIGAACR		741.052	3	0	48.08	3.4e-05
			FIEGFIAEQNVVGVAIGAACR		741.053	3	0	48.08	3.3e-05
			VYCLIGDGEAAEGSIWEALHFASYYK		983.796	3	0	48.04	1.6e-05
			DQVLVIGAGVTLYEALK		597.009	3	0	47.95	1.6e-05
			FIEGFIAEQNVVGVAIGAACR		741.052	3	0	47.95	4.1e-05
			LNFIDVGTGSLGQGLSVSAGMAYVGK		847.771	3	0	47.95	3.3e-05
			IVAAVQEILKL		598.884	2	1	47.94	1.6e-05
			DQVLVIGAGVTLYEALK		597.008	3	0	47.93	1.6e-05
			DQVLVIGAGVTLYEALK		597.008	3	0	47.89	1.6e-05
			FIEGFIAEQNVVGVAIGAACR		741.052	3	0	47.89	3.8e-05
			FIEGFIAEQNVVGVAIGAACR		741.052	3	0	47.88	3.7e-05
			FIEGFIAEQNVVGVAIGAACR		741.051	3	0	47.86	3.4e-05
			FIEGFIAEQNVVGVAIGAACR		741.052	3	0	47.83	3.5e-05
			DQVLVIGAGVTLYEALK		597.008	3	0	47.81	1.7e-05
			FIEGFIAEQNVVGVAIGAACR		741.053	3	0	47.8	3.7e-05
			FIEGFIAEQNVVGVAIGAACR		741.053	3	0	47.77	3.7e-05
			LNFIDVGTGSLGQGLSVSAGMAYVGK		847.771	3	0	47.77	3.3e-05
			VITVEDHYAEGGLGEAVLSAVALER		866.785	3	0	47.77	2.5e-05
			VITVEDHYAEGGLGEAVLSAVALER		866.785	3	0	47.75	2.8e-05
			FIEGFIAEQNVVGVAIGAACR		741.052	3	0	47.7	4.3e-05
			DQVLVIGAGVTLYEALK		597.009	3	0	47.69	1.7e-05
			TVAFVSAFATFFTR		522.277	3	0	47.64	4e-05
			FIEGFIAEQNVVGVAIGAACR		741.053	3	0	47.63	3.7e-05
			FIEGFIAEQNVVGVAIGAACR		741.052	3	0	47.62	3.6e-05
			FIEGFIAEQNVVGVAIGAACR		741.053	3	0	47.62	3.7e-05
			VITVEDHYAEGGLGEAVLSAVALER		866.785	3	0	47.62	2.2e-05
			VITVEDHYAEGGLGEAVLSAVALER		866.785	3	0	47.6	2.3e-05
			FIEGFIAEQNVVGVAIGAACR		741.052	3	0	47.59	3.9e-05
			FIEGFIAEQNVVGVAIGAACR		741.052	3	0	47.58	4.1e-05
			FIEGFIAEQNVVGVAIGAACR		741.052	3	0	47.56	4.5e-05
			VYCLIGDGEAAEGSIWEALHFASYYK		983.798	3	0	47.56	1.8e-05
			DQVLVIGAGVTLYEALK		597.009	3	0	47.55	1.8e-05
			FIEGFIAEQNVVGVAIGAACR		741.053	3	0	47.55	3.9e-05
			FIEGFIAEQNVVGVAIGAACR		741.052	3	0	47.54	4e-05
			DQVLVIGAGVTLYEALK		597.008	3	0	47.52	1.8e-05
			FIEGFIAEQNVVGVAIGAACR		741.052	3	0	47.51	4e-05
			FIEGFIAEQNVVGVAIGAACR		741.053	3	0	47.51	3.8e-05
			VYCLIGDGEAAEGSIWEALHFASYYK		983.797	3	0	47.51	1.8e-05
			DQVLVIGAGVTLYEALK		597.009	3	0	47.5	1.8e-05
			DQVLVIGAGVTLYEALK		597.008	3	0	47.49	1.8e-05
			FIEGFIAEQNVVGVAIGAACR		741.052	3	0	47.47	4.2e-05
			VITVEDHYAEGGLGEAVLSAVALER		866.786	3	0	47.42	3e-05
			DQVLVIGAGVTLYEALK		597.009	3	0	47.41	1.8e-05
			VITVEDHYAEGGLGEAVLSAVALER		866.785	3	0	47.41	2.6e-05
			DQVLVIGAGVTLYEALK		597.008	3	0	47.39	1.8e-05
			LEAFGFNALVVDGHDVEELAK		758.385	3	0	47.33	3.6e-05
			FIEGFIAEQNVVGVAIGAACR		741.052	3	0	47.29	4.4e-05
			FIEGFIAEQNVVGVAIGAACR		741.052	3	0	47.27	4.8e-05
			RLEAFGFNALVVDGHDVEELAK		810.419	3	1	47.27	2.3e-05
			LNFIDVGTGSLGQGLSVSAGMAYVGK		847.771	3	0	47.27	3.9e-05
			FIEGFIAEQNVVGVAIGAACR		741.053	3	0	47.26	3.9e-05
			VITVEDHYAEGGLGEAVLSAVALER		866.784	3	0	47.24	2.9e-05
			FIEGFIAEQNVVGVAIGAACR		1111.07	2	0	47.23	4.8e-05
			FIEGFIAEQNVVGVAIGAACR		741.053	3	0	47.18	4.2e-05
			FIEGFIAEQNVVGVAIGAACR		741.054	3	0	47.17	3.7e-05
			VITVEDHYAEGGLGEAVLSAVALER		866.785	3	0	47.15	3.2e-05
			FIEGFIAEQNVVGVAIGAACR		741.053	3	0	47.12	4.2e-05
			DQVLVIGAGVTLYEALK		895.008	2	0	47.11	1.9e-05
			DQVLVIGAGVTLYEALK		597.009	3	0	47.11	1.9e-05
			TVAFVSAFATFFTR		522.277	3	0	47.1	4.8e-05
			VITVEDHYAEGGLGEAVLSAVALER		866.785	3	0	47.03	2.9e-05
			DQVLVIGAGVTLYEALK		597.008	3	0	47.02	2e-05
			RLEAFGFNALVVDGHDVEELAK		810.42	3	1	47.01	2.5e-05
			RLEAFGFNALVVDGHDVEELAK		810.42	3	1	46.97	2.5e-05
			FIEGFIAEQNVVGVAIGAACR		741.052	3	0	46.95	4.5e-05
			VITVEDHYAEGGLGEAVLSAVALER		866.785	3	0	46.93	2.9e-05
			DQVLVIGAGVTLYEALK		597.008	3	0	46.92	2e-05
			FIEGFIAEQNVVGVAIGAACR		741.052	3	0	46.88	5.2e-05
			VITVEDHYAEGGLGEAVLSAVALER		866.784	3	0	46.88	3.2e-05
			FIEGFIAEQNVVGVAIGAACR		741.053	3	0	46.84	4.3e-05
			FIEGFIAEQNVVGVAIGAACR		741.052	3	0	46.83	4.6e-05
			FIEGFIAEQNVVGVAIGAACR		741.052	3	0	46.83	4.9e-05
			DQVLVIGAGVTLYEALK		597.008	3	0	46.78	2.1e-05
			FIEGFIAEQNVVGVAIGAACR		741.053	3	0	46.78	4.7e-05
			DQVLVIGAGVTLYEALK		597.009	3	0	46.75	2.1e-05
			VYCLIGDGEAAEGSIWEALHFASYYK		983.796	3	0	46.75	2.1e-05
			LNFIDVGTGSLGQGLSVSAGMAYVGK		847.771	3	0	46.74	4.1e-05
			FIEGFIAEQNVVGVAIGAACR		741.052	3	0	46.73	4.5e-05
			FIEGFIAEQNVVGVAIGAACR		741.052	3	0	46.72	5.2e-05
			VITVEDHYAEGGLGEAVLSAVALER		866.784	3	0	46.72	2.9e-05
			FIEGFIAEQNVVGVAIGAACR		741.053	3	0	46.68	4.7e-05
			FIEGFIAEQNVVGVAIGAACR		741.054	3	0	46.66	4.4e-05
			RLEAFGFNALVVDGHDVEELAK		810.419	3	1	46.63	2.9e-05
			FIEGFIAEQNVVGVAIGAACR		741.053	3	0	46.6	4.7e-05
			VITVEDHYAEGGLGEAVLSAVALER		866.784	3	0	46.6	3e-05
			TVAFVSAFATFFTR		522.276	3	0	46.59	5e-05
			FIEGFIAEQNVVGVAIGAACR		741.053	3	0	46.59	4.8e-05
			VITVEDHYAEGGLGEAVLSAVALER		866.786	3	0	46.56	3.6e-05
			VITVEDHYAEGGLGEAVLSAVALER		866.784	3	0	46.53	3.4e-05
			VITVEDHYAEGGLGEAVLSAVALER		866.785	3	0	46.53	2.9e-05
			LNFIDVGTGSLGQGLSVSAGMAYVGK		847.772	3	0	46.47	4.4e-05
			FIEGFIAEQNVVGVAIGAACR		741.053	3	0	46.46	5e-05
			TVAFVSAFATFFTR		522.276	3	0	46.45	5.2e-05
			FIEGFIAEQNVVGVAIGAACR		741.051	3	0	46.45	5e-05
			FIEGFIAEQNVVGVAIGAACR		741.052	3	0	46.45	5.3e-05
			DQVLVIGAGVTLYEALK		597.008	3	0	46.43	2.3e-05
			FIEGFIAEQNVVGVAIGAACR		741.053	3	0	46.43	4.8e-05
			VITVEDHYAEGGLGEAVLSAVALER		866.787	3	0	46.41	4e-05
			VITVEDHYAEGGLGEAVLSAVALER		866.785	3	0	46.4	3.8e-05
			FIEGFIAEQNVVGVAIGAACR		741.053	3	0	46.38	4.9e-05
			LAYGTALVK		468.282	2	0	46.29	2.3e-05
			VYCLIGDGEAAEGSIWEALHFASYYK		983.796	3	0	46.29	2.3e-05
			VYCLIGDGEAAEGSIWEALHFASYYK		983.797	3	0	46.26	2.4e-05
			VITVEDHYAEGGLGEAVLSAVALER		866.784	3	0	46.25	3.7e-05
			FIEGFIAEQNVVGVAIGAACR		741.053	3	0	46.18	5.3e-05
			VYCLIGDGEAAEGSIWEALHFASYYK		983.799	3	0	46.18	2.4e-05
			FIEGFIAEQNVVGVAIGAACR		741.053	3	0	46.16	5.1e-05
			VITVEDHYAEGGLGEAVLSAVALER		866.784	3	0	46.15	3.8e-05
			TIPGSTVFYPADAVATER		947.98	2	0	46.13	5.1e-05
			FIEGFIAEQNVVGVAIGAACR		741.052	3	0	46.13	5.7e-05
			VYCLIGDGEAAEGSIWEALHFASYYK		983.795	3	0	46.13	2.4e-05
			VITVEDHYAEGGLGEAVLSAVALER		866.784	3	0	46.11	3.2e-05
			FIEGFIAEQNVVGVAIGAACR		741.053	3	0	46.09	5.4e-05
			FIEGFIAEQNVVGVAIGAACR		741.053	3	0	46.09	5.5e-05
			FIEGFIAEQNVVGVAIGAACR		741.052	3	0	46.06	5.6e-05
			DQVLVIGAGVTLYEALK		597.007	3	0	46	2.5e-05
			DQVLVIGAGVTLYEALK		597.008	3	0	45.97	2.5e-05
			VITVEDHYAEGGLGEAVLSAVALER		866.786	3	0	45.96	4.2e-05
			VYCLIGDGEAAEGSIWEALHFASYYK		983.795	3	0	45.96	2.5e-05
			FIEGFIAEQNVVGVAIGAACR		741.053	3	0	45.92	5.5e-05
			LNFIDVGTGSLGQGLSVSAGMAYVGK		847.772	3	0	45.92	5.1e-05
			FIEGFIAEQNVVGVAIGAACR		741.053	3	0	45.91	5.6e-05
			FIEGFIAEQNVVGVAIGAACR		741.052	3	0	45.9	5.8e-05
			DQVLVIGAGVTLYEALK		597.008	3	0	45.84	2.6e-05
			DQVLVIGAGVTLYEALK		597.008	3	0	45.84	2.6e-05
			DQVLVIGAGVTLYEALK		597.008	3	0	45.77	2.6e-05
			FIEGFIAEQNVVGVAIGAACR		741.051	3	0	45.76	5.8e-05
			VITVEDHYAEGGLGEAVLSAVALER		866.785	3	0	45.72	3.6e-05
			LAYGTALVK		468.282	2	0	45.71	2.7e-05
			IVAAVQEILK		542.341	2	0	45.7	2.7e-05
			VITVEDHYAEGGLGEAVLSAVALER		866.784	3	0	45.66	3.8e-05
			VYCLIGDGEAAEGSIWEALHFASYYK		983.795	3	0	45.65	2.7e-05
			VITVEDHYAEGGLGEAVLSAVALER		866.784	3	0	45.61	4.3e-05
			FIEGFIAEQNVVGVAIGAACR		741.052	3	0	45.57	7.1e-05
			VYCLIGDGEAAEGSIWEALHFASYYK		983.795	3	0	45.57	2.8e-05
			VYCLIGDGEAAEGSIWEALHFASYYK		983.797	3	0	45.57	2.8e-05
			VYCLIGDGEAAEGSIWEALHFASYYK		983.796	3	0	45.55	2.8e-05
			FIEGFIAEQNVVGVAIGAACR		741.053	3	0	45.53	6e-05
			FIEGFIAEQNVVGVAIGAACR		741.052	3	0	45.52	7.2e-05
			VITVEDHYAEGGLGEAVLSAVALER		866.784	3	0	45.51	4.4e-05
			FIEGFIAEQNVVGVAIGAACR		741.052	3	0	45.5	6.3e-05
			FIEGFIAEQNVVGVAIGAACR		741.053	3	0	45.47	6.2e-05
			FIEGFIAEQNVVGVAIGAACR		741.052	3	0	45.46	6e-05
			FIEGFIAEQNVVGVAIGAACR		741.053	3	0	45.46	6e-05
			FIEGFIAEQNVVGVAIGAACR		741.053	3	0	45.45	6.1e-05
			FIEGFIAEQNVVGVAIGAACR		741.053	3	0	45.44	6e-05
			VYCLIGDGEAAEGSIWEALHFASYYK		983.794	3	0	45.42	2.9e-05
			DQVLVIGAGVTLYEALK		597.008	3	0	45.41	2.9e-05
			IVAAVQEILK		542.341	2	0	45.4	2.9e-05
			FIEGFIAEQNVVGVAIGAACR		741.053	3	0	45.4	6.3e-05
			FIEGFIAEQNVVGVAIGAACR		741.052	3	0	45.38	6.5e-05
			FIEGFIAEQNVVGVAIGAACR		741.053	3	0	45.37	6.4e-05
			FIEGFIAEQNVVGVAIGAACR		741.053	3	0	45.36	6.3e-05
			DQVLVIGAGVTLYEALK		597.008	3	0	45.3	3e-05
			FIEGFIAEQNVVGVAIGAACR		741.054	3	0	45.3	5.8e-05
			FIEGFIAEQNVVGVAIGAACR		741.053	3	0	45.28	6.5e-05
			FIEGFIAEQNVVGVAIGAACR		741.051	3	0	45.25	6.4e-05
			FIEGFIAEQNVVGVAIGAACR		741.052	3	0	45.23	6.7e-05
			DQVLVIGAGVTLYEALK		597.009	3	0	45.22	3e-05
			VYCLIGDGEAAEGSIWEALHFASYYK		983.795	3	0	45.22	3e-05
			VITVEDHYAEGGLGEAVLSAVALER		866.785	3	0	45.21	4.1e-05
			FIEGFIAEQNVVGVAIGAACR		741.052	3	0	45.18	6.8e-05
			VITVEDHYAEGGLGEAVLSAVALER		866.786	3	0	45.18	5.2e-05
			VITVEDHYAEGGLGEAVLSAVALER		866.786	3	0	45.17	4.6e-05
			VITVEDHYAEGGLGEAVLSAVALER		866.785	3	0	45.16	4.6e-05
			FIEGFIAEQNVVGVAIGAACR		741.053	3	0	45.15	6.7e-05
			FIEGFIAEQNVVGVAIGAACR		741.052	3	0	45.14	7.2e-05
			FIEGFIAEQNVVGVAIGAACR		741.053	3	0	45.09	6.7e-05
			FIEGFIAEQNVVGVAIGAACR		741.053	3	0	45.03	6.9e-05
			LNFIDVGTGSLGQGLSVSAGMAYVGK		847.77	3	0	45.03	6.1e-05
			DQVLVIGAGVTLYEALK		597.008	3	0	45.02	3.1e-05
			FIEGFIAEQNVVGVAIGAACR		741.053	3	0	45	7e-05
			FIEGFIAEQNVVGVAIGAACR		741.054	3	0	45	6.2e-05
			FIEGFIAEQNVVGVAIGAACR		741.052	3	0	44.98	7.5e-05
			VITVEDHYAEGGLGEAVLSAVALER		866.784	3	0	44.96	4.1e-05
			FIEGFIAEQNVVGVAIGAACR		741.053	3	0	44.94	7.1e-05
			VITVEDHYAEGGLGEAVLSAVALER		866.785	3	0	44.94	4.8e-05
			FIEGFIAEQNVVGVAIGAACR		741.053	3	0	44.91	7.1e-05
			FIEGFIAEQNVVGVAIGAACR		741.053	3	0	44.9	7.1e-05
			FIEGFIAEQNVVGVAIGAACR		741.053	3	0	44.89	6.8e-05
			VITVEDHYAEGGLGEAVLSAVALER		866.784	3	0	44.88	5e-05
			FIEGFIAEQNVVGVAIGAACR		741.053	3	0	44.86	7.2e-05
			DQVLVIGAGVTLYEALK		597.008	3	0	44.84	3.3e-05
			VYCLIGDGEAAEGSIWEALHFASYYK		983.795	3	0	44.82	3.3e-05
			FIEGFIAEQNVVGVAIGAACR		741.053	3	0	44.8	7.3e-05
			FIEGFIAEQNVVGVAIGAACR		741.053	3	0	44.78	7e-05
			VYCLIGDGEAAEGSIWEALHFASYYK		983.796	3	0	44.72	3.4e-05
			VITVEDHYAEGGLGEAVLSAVALER		866.785	3	0	44.71	4.9e-05
			VITVEDHYAEGGLGEAVLSAVALER		866.784	3	0	44.7	5.3e-05
			DQVLVIGAGVTLYEALK		597.009	3	0	44.69	3.4e-05
			DQVLVIGAGVTLYEALK		597.008	3	0	44.68	3.4e-05
			VYCLIGDGEAAEGSIWEALHFASYYK		983.797	3	0	44.68	3.4e-05
			SGHPTSCSSMAEIMSVLFFHTMR		871.728	3	0	44.67	3.4e-05
			VITVEDHYAEGGLGEAVLSAVALER		866.783	3	0	44.66	6.2e-05
			DQVLVIGAGVTLYEALK		597.009	3	0	44.63	3.4e-05
			IVAAVQEILK		542.342	2	0	44.55	3.5e-05
			VYCLIGDGEAAEGSIWEALHFASYYK		983.797	3	0	44.55	3.5e-05
			DQVLVIGAGVTLYEALK		597.008	3	0	44.52	3.5e-05
			DINVENLQDLANR		505.258	3	0	44.5	6.7e-05
			FIEGFIAEQNVVGVAIGAACR		741.052	3	0	44.43	9e-05
			VITVEDHYAEGGLGEAVLSAVALER		866.785	3	0	44.42	4.9e-05
			RLEAFGFNALVVDGHDVEELAK		810.42	3	1	44.4	5.6e-05
			VITVEDHYAEGGLGEAVLSAVALER		866.784	3	0	44.4	5.6e-05
			FIEGFIAEQNVVGVAIGAACR		741.053	3	0	44.39	8e-05
			FIEGFIAEQNVVGVAIGAACR		741.052	3	0	44.38	9.3e-05
			VYCLIGDGEAAEGSIWEALHFASYYK		983.795	3	0	44.38	3.6e-05
			LNFIDVGTGSLGQGLSVSAGMAYVGK		1271.15	2	0	44.36	7.5e-05
			VYCLIGDGEAAEGSIWEALHFASYYK		983.797	3	0	44.35	3.7e-05
			DQVLVIGAGVTLYEALK		597.008	3	0	44.32	3.7e-05
			FIEGFIAEQNVVGVAIGAACR		741.053	3	0	44.32	7.8e-05
			FIEGFIAEQNVVGVAIGAACR		741.052	3	0	44.31	8.7e-05
			FIEGFIAEQNVVGVAIGAACR		741.052	3	0	44.3	8.7e-05
			FIEGFIAEQNVVGVAIGAACR		741.052	3	0	44.29	8.4e-05
			FIEGFIAEQNVVGVAIGAACR		741.052	3	0	44.24	8.5e-05
			VYCLIGDGEAAEGSIWEALHFASYYK		983.797	3	0	44.24	3.8e-05
			VYCLIGDGEAAEGSIWEALHFASYYK		983.795	3	0	44.21	3.8e-05
			IVAAVQEILK		542.341	2	0	44.17	3.8e-05
			VITVEDHYAEGGLGEAVLSAVALER		866.784	3	0	44.17	5.9e-05
			FIEGFIAEQNVVGVAIGAACR		741.052	3	0	44.15	9e-05
			VYCLIGDGEAAEGSIWEALHFASYYK		983.797	3	0	44.15	3.8e-05
			VITVEDHYAEGGLGEAVLSAVALER		866.784	3	0	44.1	6e-05
			TVAFVSAFATFFTR		522.276	3	0	44.07	9e-05
			VITVEDHYAEGGLGEAVLSAVALER		866.785	3	0	44.05	6.5e-05
			VYCLIGDGEAAEGSIWEALHFASYYK		983.796	3	0	44.04	3.9e-05
			FIEGFIAEQNVVGVAIGAACR		741.052	3	0	44.03	8.9e-05
			FIEGFIAEQNVVGVAIGAACR		741.052	3	0	44.03	8.3e-05
			VITVEDHYAEGGLGEAVLSAVALER		866.784	3	0	44.02	6.1e-05
			VYCLIGDGEAAEGSIWEALHFASYYK		983.796	3	0	43.98	4e-05
			FIEGFIAEQNVVGVAIGAACR		741.052	3	0	43.95	9.5e-05
			FIEGFIAEQNVVGVAIGAACR		741.053	3	0	43.95	9.1e-05
			SGHPTSCSSMAEIMSVLFFHTMR		871.728	3	0	43.95	4e-05
			FIEGFIAEQNVVGVAIGAACR		741.052	3	0	43.93	8.5e-05
			FIEGFIAEQNVVGVAIGAACR		741.053	3	0	43.89	9e-05
			LNFIDVGTGSLGQGLSVSAGMAYVGK		847.772	3	0	43.88	8e-05
			FIEGFIAEQNVVGVAIGAACR		741.052	3	0	43.81	9.8e-05
			FIEGFIAEQNVVGVAIGAACR		741.051	3	0	43.8	8.5e-05
			FIEGFIAEQNVVGVAIGAACR		741.054	3	0	43.8	8.1e-05
			VITVEDHYAEGGLGEAVLSAVALER		866.784	3	0	43.79	6.5e-05
			KLDSDLEGHPTPR		488.919	3	1	43.73	6.8e-05
			FIEGFIAEQNVVGVAIGAACR		741.052	3	0	43.73	0.0001
			VITVEDHYAEGGLGEAVLSAVALER		866.785	3	0	43.73	6.4e-05
			VITVEDHYAEGGLGEAVLSAVALER		866.783	3	0	43.7	6.8e-05
			VITVEDHYAEGGLGEAVLSAVALER		866.787	3	0	43.67	7.5e-05
			VYCLIGDGEAAEGSIWEALHFASYYK		983.796	3	0	43.66	4.3e-05
			MGAISQTNVNFVGSHCGVSIGEDGPSQMGLEDIAMFR		1304.6	3	0	43.62	4.3e-05
			VYCLIGDGEAAEGSIWEALHFASYYK		983.798	3	0	43.57	4.6e-05
			VITVEDHYAEGGLGEAVLSAVALER		866.784	3	0	43.56	6.8e-05
			VYCLIGDGEAAEGSIWEALHFASYYK		983.797	3	0	43.55	4.4e-05
			FIEGFIAEQNVVGVAIGAACR		741.053	3	0	43.53	9.8e-05
			DQVLVIGAGVTLYEALK		597.008	3	0	43.52	4.4e-05
			VYCLIGDGEAAEGSIWEALHFASYYK		983.796	3	0	43.47	4.5e-05
			FIEGFIAEQNVVGVAIGAACR		741.052	3	0	43.41	0.0001
			FIEGFIAEQNVVGVAIGAACR		741.052	3	0	43.37	0.00012
			FIEGFIAEQNVVGVAIGAACR		741.053	3	0	43.37	9.7e-05
			VITVEDHYAEGGLGEAVLSAVALER		866.787	3	0	43.37	8.1e-05
			LNFIDVGTGSLGQGLSVSAGMAYVGK		847.772	3	0	43.34	9.3e-05
			FIEGFIAEQNVVGVAIGAACR		741.052	3	0	43.31	0.00011
			TIPGSTVFYPADAVATER		947.979	2	0	43.27	0.0001
			FIEGFIAEQNVVGVAIGAACR		741.052	3	0	43.27	0.00011
			FIEGFIAEQNVVGVAIGAACR		741.052	3	0	43.26	0.00011
			FIEGFIAEQNVVGVAIGAACR		741.053	3	0	43.25	0.0001
			FIEGFIAEQNVVGVAIGAACR		741.052	3	0	43.24	0.00012
			FIEGFIAEQNVVGVAIGAACR		741.054	3	0	43.24	9.5e-05
			VYCLIGDGEAAEGSIWEALHFASYYK		983.795	3	0	43.24	4.7e-05
			FIEGFIAEQNVVGVAIGAACR		741.053	3	0	43.2	0.00011
			FIEGFIAEQNVVGVAIGAACR		741.053	3	0	43.15	0.00011
			FIEGFIAEQNVVGVAIGAACR		741.052	3	0	43.14	0.00011
			VITVEDHYAEGGLGEAVLSAVALER		866.785	3	0	43.14	6.6e-05
			RLEAFGFNALVVDGHDVEELAK		810.42	3	1	43.11	5.9e-05
			VYCLIGDGEAAEGSIWEALHFASYYK		983.796	3	0	43.09	4.9e-05
			VYCLIGDGEAAEGSIWEALHFASYYK		983.795	3	0	43.08	4.9e-05
			FIEGFIAEQNVVGVAIGAACR		741.053	3	0	43	0.00011
			RLEAFGFNALVVDGHDVEELAK		810.42	3	1	42.99	7.8e-05
			VYCLIGDGEAAEGSIWEALHFASYYK		983.796	3	0	42.98	5e-05
			VITVEDHYAEGGLGEAVLSAVALER		866.785	3	0	42.96	8.3e-05
			VITVEDHYAEGGLGEAVLSAVALER		866.784	3	0	42.93	7.6e-05
			FIEGFIAEQNVVGVAIGAACR		741.052	3	0	42.91	0.00013
			VITVEDHYAEGGLGEAVLSAVALER		866.785	3	0	42.91	6.9e-05
			VITVEDHYAEGGLGEAVLSAVALER		866.784	3	0	42.9	7.2e-05
			VITVEDHYAEGGLGEAVLSAVALER		866.784	3	0	42.86	8.3e-05
			FIEGFIAEQNVVGVAIGAACR		741.052	3	0	42.84	0.00012
			VYCLIGDGEAAEGSIWEALHFASYYK		983.795	3	0	42.74	5.3e-05
			LNFIDVGTGSLGQGLSVSAGMAYVGK		847.772	3	0	42.73	0.0001
			FIEGFIAEQNVVGVAIGAACR		741.052	3	0	42.7	0.00013
			FIEGFIAEQNVVGVAIGAACR		741.053	3	0	42.64	0.00012
			VITVEDHYAEGGLGEAVLSAVALER		866.784	3	0	42.63	7.1e-05
			SGHPTSCSSMAEIMSVLFFHTMR		871.727	3	0	42.63	5.5e-05
			VITVEDHYAEGGLGEAVLSAVALER		866.785	3	0	42.6	7.1e-05
			VITVEDHYAEGGLGEAVLSAVALER		866.785	3	0	42.6	8.2e-05
			VITVEDHYAEGGLGEAVLSAVALER		866.786	3	0	42.59	9.1e-05
			VITVEDHYAEGGLGEAVLSAVALER		866.785	3	0	42.55	8.1e-05
			MGAISQTNVNFVGSHCGVSIGEDGPSQMGLEDIAMFR		1304.6	3	0	42.54	5.6e-05
			VITVEDHYAEGGLGEAVLSAVALER		866.786	3	0	42.42	9.5e-05
			VYCLIGDGEAAEGSIWEALHFASYYK		983.795	3	0	42.41	5.7e-05
			FIEGFIAEQNVVGVAIGAACR		741.053	3	0	42.39	0.00013
			VYCLIGDGEAAEGSIWEALHFASYYK		983.797	3	0	42.37	5.8e-05
			VITVEDHYAEGGLGEAVLSAVALER		866.785	3	0	42.36	7.5e-05
			TVAFVSAFATFFTR		522.277	3	0	42.34	0.00014
			VITVEDHYAEGGLGEAVLSAVALER		866.784	3	0	42.27	9.2e-05
			VYCLIGDGEAAEGSIWEALHFASYYK		983.796	3	0	42.25	6e-05
			FIEGFIAEQNVVGVAIGAACR		1111.08	2	0	42.24	0.00013
			VYCLIGDGEAAEGSIWEALHFASYYK		983.797	3	0	42.19	6e-05
			FIEGFIAEQNVVGVAIGAACR		741.052	3	0	42.17	0.00014
			VITVEDHYAEGGLGEAVLSAVALER		866.784	3	0	42.16	7.9e-05
			VYCLIGDGEAAEGSIWEALHFASYYK		983.796	3	0	42.13	6.1e-05
			FIEGFIAEQNVVGVAIGAACR		741.053	3	0	42.09	0.00014
			VYCLIGDGEAAEGSIWEALHFASYYK		983.795	3	0	42.05	6.2e-05
			VYCLIGDGEAAEGSIWEALHFASYYK		983.797	3	0	42.04	6.3e-05
			FIEGFIAEQNVVGVAIGAACR		741.053	3	0	42.03	0.00014
			FIEGFIAEQNVVGVAIGAACR		741.053	3	0	41.98	0.00014
			VITVEDHYAEGGLGEAVLSAVALER		866.786	3	0	41.97	0.0001
			SGHPTSCSSMAEIMSVLFFHTMR		871.729	3	0	41.97	6.4e-05
			DQVLVIGAGVTLYEALK		597.007	3	0	41.95	6.4e-05
			LDNLCAIFDINR		732.37	2	0	41.9	0.00012
			DQVLVIGAGVTLYEALK		597.008	3	0	41.89	6.5e-05
			RLEAFGFNALVVDGHDVEELAK		810.419	3	1	41.88	7.5e-05
			SGHPTSCSSMAEIMSVLFFHTMR		871.727	3	0	41.87	6.5e-05
			FIEGFIAEQNVVGVAIGAACR		741.053	3	0	41.86	0.00014
			FIEGFIAEQNVVGVAIGAACR		741.052	3	0	41.81	0.00017
			FIEGFIAEQNVVGVAIGAACR		741.053	3	0	41.79	0.00015
			FIEGFIAEQNVVGVAIGAACR		741.053	3	0	41.78	0.00015
			DQVLVIGAGVTLYEALK		597.008	3	0	41.77	6.7e-05
			FIEGFIAEQNVVGVAIGAACR		741.052	3	0	41.76	0.00017
			FIEGFIAEQNVVGVAIGAACR		741.052	3	0	41.75	0.00016
			TVAFVSAFATFFTR		522.277	3	0	41.74	0.00017
			DQVLVIGAGVTLYEALK		597.008	3	0	41.66	6.8e-05
			FIEGFIAEQNVVGVAIGAACR		741.052	3	0	41.61	0.00018
			FIEGFIAEQNVVGVAIGAACR		741.052	3	0	41.61	0.00018
			VYCLIGDGEAAEGSIWEALHFASYYK		983.796	3	0	41.59	6.9e-05
			DQVLVIGAGVTLYEALK		597.009	3	0	41.49	7.1e-05
			DQVLVIGAGVTLYEALK		895.008	2	0	41.45	7.2e-05
			FIEGFIAEQNVVGVAIGAACR		741.052	3	0	41.45	0.00016
			VITVEDHYAEGGLGEAVLSAVALER		866.785	3	0	41.43	9.7e-05
			LNFIDVGTGSLGQGLSVSAGMAYVGK		847.772	3	0	41.42	0.00014
			VITVEDHYAEGGLGEAVLSAVALER		866.784	3	0	41.41	9.8e-05
			VITVEDHYAEGGLGEAVLSAVALER		866.784	3	0	41.37	0.00011
			FIEGFIAEQNVVGVAIGAACR		741.052	3	0	41.35	0.00017
			FIEGFIAEQNVVGVAIGAACR		741.054	3	0	41.35	0.00017
			VYCLIGDGEAAEGSIWEALHFASYYK		983.797	3	0	41.34	7.3e-05
			VYCLIGDGEAAEGSIWEALHFASYYK		983.796	3	0	41.31	7.4e-05
			VITVEDHYAEGGLGEAVLSAVALER		866.785	3	0	41.28	0.0001
			FIEGFIAEQNVVGVAIGAACR		741.053	3	0	41.24	0.00016
			VYCLIGDGEAAEGSIWEALHFASYYK		983.796	3	0	41.16	7.7e-05
			VYCLIGDGEAAEGSIWEALHFASYYK		983.799	3	0	41.15	7.7e-05
			FIEGFIAEQNVVGVAIGAACR		741.052	3	0	41.14	0.00017
			RLEAFGFNALVVDGHDVEELAK		810.42	3	1	41.08	9.7e-05
			VYCLIGDGEAAEGSIWEALHFASYYK		983.795	3	0	41.04	7.9e-05
			FIEGFIAEQNVVGVAIGAACR		741.052	3	0	41.03	0.00019
			VITVEDHYAEGGLGEAVLSAVALER		866.785	3	0	41.01	0.00013
			FIEGFIAEQNVVGVAIGAACR		741.052	3	0	40.97	0.00019
			FIEGFIAEQNVVGVAIGAACR		741.053	3	0	40.97	0.00017
			VYCLIGDGEAAEGSIWEALHFASYYK		983.795	3	0	40.95	8e-05
			DRTVAFVSAFATFFTRAFDQIR		856.113	3	2	40.86	0.00019
			FIEGFIAEQNVVGVAIGAACR		741.053	3	0	40.81	0.00018
			VITVEDHYAEGGLGEAVLSAVALER		866.784	3	0	40.8	0.00013
			TVAFVSAFATFFTR		522.277	3	0	40.78	0.00021
			TVAFVSAFATFFTR		522.277	3	0	40.78	0.0002
			FIEGFIAEQNVVGVAIGAACR		741.053	3	0	40.77	0.00018
			SGHPTSCSSMAEIMSVLFFHTMR		871.728	3	0	40.76	8.4e-05
			GHAAPILYAAWAEAGLFPTSELLNLR		927.828	3	0	40.73	0.00012
			DQVLVIGAGVTLYEALK		597.008	3	0	40.72	8.5e-05
			VYCLIGDGEAAEGSIWEALHFASYYK		983.797	3	0	40.72	8.9e-05
			FIEGFIAEQNVVGVAIGAACR		741.053	3	0	40.68	0.00018
			VITVEDHYAEGGLGEAVLSAVALER		866.785	3	0	40.64	0.00013
			FIEGFIAEQNVVGVAIGAACR		741.053	3	0	40.6	0.00019
			FIEGFIAEQNVVGVAIGAACR		741.052	3	0	40.5	0.00021
			VITVEDHYAEGGLGEAVLSAVALER		866.784	3	0	40.46	0.00013
			FIEGFIAEQNVVGVAIGAACR		741.052	3	0	40.36	0.00021
			VITVEDHYAEGGLGEAVLSAVALER		866.786	3	0	40.35	0.00015
			FIEGFIAEQNVVGVAIGAACR		741.052	3	0	40.34	0.00021
			VITVEDHYAEGGLGEAVLSAVALER		866.785	3	0	40.33	0.00013
			GHAAPILYAAWAEAGLFPTSELLNLR		927.828	3	0	40.31	0.00013
			VYCLIGDGEAAEGSIWEALHFASYYK		983.798	3	0	40.3	0.00011
			DQVLVIGAGVTLYEALK		895.009	2	0	40.28	9.4e-05
			TVAFVSAFATFFTR		782.911	2	0	40.27	0.00023
			VYCLIGDGEAAEGSIWEALHFASYYK		983.796	3	0	40.27	9.4e-05
			FIEGFIAEQNVVGVAIGAACR		741.053	3	0	40.23	0.0002
			FIEGFIAEQNVVGVAIGAACR		741.053	3	0	40.2	0.00021
			FIEGFIAEQNVVGVAIGAACR		741.053	3	0	40.14	0.00021
			FIEGFIAEQNVVGVAIGAACR		741.053	3	0	40.14	0.00022
			VIALDGDTK		466.258	2	0	40.1	0.00033
			VITVEDHYAEGGLGEAVLSAVALER		866.785	3	0	40.09	0.00013
			DQVLVIGAGVTLYEALK		597.009	3	0	40.05	9.9e-05
			VITVEDHYAEGGLGEAVLSAVALER		866.785	3	0	40.05	0.00013
			VITVEDHYAEGGLGEAVLSAVALER		866.786	3	0	40.05	0.00016
			VYCLIGDGEAAEGSIWEALHFASYYK		983.796	3	0	40.05	9.9e-05
			FIEGFIAEQNVVGVAIGAACR		741.053	3	0	40.04	0.00022
			VITVEDHYAEGGLGEAVLSAVALER		866.785	3	0	40.02	0.00013
			LAIPEVPR		447.773	2	0	40.01	0.00013
			VITVEDHYAEGGLGEAVLSAVALER		866.784	3	0	40.01	0.00015
			FIEGFIAEQNVVGVAIGAACR		741.053	3	0	40	0.00022
			VYCLIGDGEAAEGSIWEALHFASYYK		983.797	3	0	39.96	0.00011
			LNFIDVGTGSLGQGLSVSAGMAYVGK		847.771	3	0	39.94	0.00019
			VITVEDHYAEGGLGEAVLSAVALER		866.785	3	0	39.92	0.00015
			FIEGFIAEQNVVGVAIGAACR		741.053	3	0	39.88	0.00023
			VYCLIGDGEAAEGSIWEALHFASYYK		983.796	3	0	39.88	0.0001
			FIEGFIAEQNVVGVAIGAACR		741.052	3	0	39.87	0.00026
			FIEGFIAEQNVVGVAIGAACR		741.053	3	0	39.86	0.00023
			VITVEDHYAEGGLGEAVLSAVALER		866.784	3	0	39.86	0.00015
			VITVEDHYAEGGLGEAVLSAVALER		866.785	3	0	39.84	0.00015
			VITVEDHYAEGGLGEAVLSAVALER		866.785	3	0	39.81	0.00014
			VYCLIGDGEAAEGSIWEALHFASYYK		983.797	3	0	39.8	0.0001
			VITVEDHYAEGGLGEAVLSAVALER		866.784	3	0	39.79	0.00016
			VITVEDHYAEGGLGEAVLSAVALER		866.784	3	0	39.76	0.00016
			FIEGFIAEQNVVGVAIGAACR		741.052	3	0	39.75	0.00026
			SGHPTSCSSMAEIMSVLFFHTMR		871.729	3	0	39.69	0.00011
			VYCLIGDGEAAEGSIWEALHFASYYK		983.796	3	0	39.67	0.00011
			FIEGFIAEQNVVGVAIGAACR		741.052	3	0	39.63	0.00026
			VITVEDHYAEGGLGEAVLSAVALER		866.785	3	0	39.63	0.00014
			FIEGFIAEQNVVGVAIGAACR		741.053	3	0	39.57	0.00024
			FIEGFIAEQNVVGVAIGAACR		741.053	3	0	39.55	0.00024
			DQVLVIGAGVTLYEALK		597.008	3	0	39.51	0.00011
			VITVEDHYAEGGLGEAVLSAVALER		866.784	3	0	39.47	0.00018
			DQVLVIGAGVTLYEALK		597.009	3	0	39.46	0.00011
			TVAFVSAFATFFTR		522.277	3	0	39.41	0.00028
			VITVEDHYAEGGLGEAVLSAVALER		866.785	3	0	39.41	0.00017
			VYCLIGDGEAAEGSIWEALHFASYYK		983.795	3	0	39.41	0.00011
			LEAFGFNALVVDGHDVEELAK		758.387	3	0	39.4	0.00024
			FIEGFIAEQNVVGVAIGAACR		741.053	3	0	39.37	0.00024
			FIEGFIAEQNVVGVAIGAACR		741.053	3	0	39.37	0.00025
			VITVEDHYAEGGLGEAVLSAVALER		866.784	3	0	39.36	0.00019
			VITVEDHYAEGGLGEAVLSAVALER		866.785	3	0	39.34	0.00015
			FIEGFIAEQNVVGVAIGAACR		741.053	3	0	39.33	0.00026
			VITVEDHYAEGGLGEAVLSAVALER		866.784	3	0	39.33	0.00018
			FIEGFIAEQNVVGVAIGAACR		741.053	3	0	39.31	0.00025
			FIEGFIAEQNVVGVAIGAACR		741.052	3	0	39.3	0.00026
			VITVEDHYAEGGLGEAVLSAVALER		866.784	3	0	39.29	0.00015
			VYCLIGDGEAAEGSIWEALHFASYYK		983.796	3	0	39.26	0.00012
			VITVEDHYAEGGLGEAVLSAVALER		866.784	3	0	39.22	0.00017
			VITVEDHYAEGGLGEAVLSAVALER		866.784	3	0	39.21	0.00019
			FIEGFIAEQNVVGVAIGAACR		741.052	3	0	39.2	0.00027
			FIEGFIAEQNVVGVAIGAACR		741.052	3	0	39.17	0.00028
			FIEGFIAEQNVVGVAIGAACR		741.053	3	0	39.15	0.00026
			VYCLIGDGEAAEGSIWEALHFASYYK		983.799	3	0	39.12	0.00012
			FIEGFIAEQNVVGVAIGAACR		741.052	3	0	39.11	0.00028
			VYCLIGDGEAAEGSIWEALHFASYYK		983.796	3	0	39.1	0.00012
			VYCLIGDGEAAEGSIWEALHFASYYK		983.796	3	0	39.07	0.00012
			FIEGFIAEQNVVGVAIGAACR		741.053	3	0	39	0.00028
			VYCLIGDGEAAEGSIWEALHFASYYK		983.797	3	0	39	0.00014
			VYCLIGDGEAAEGSIWEALHFASYYK		983.798	3	0	38.98	0.00015
			DQVLVIGAGVTLYEALK		597.008	3	0	38.95	0.00013
			FIEGFIAEQNVVGVAIGAACR		741.053	3	0	38.93	0.00028
			RLEAFGFNALVVDGHDVEELAK		810.42	3	1	38.86	0.0002
			VITVEDHYAEGGLGEAVLSAVALER		866.786	3	0	38.86	0.00022
			LNFIDVGTGSLGQGLSVSAGMAYVGK		847.771	3	0	38.77	0.00027
			GHAAPILYAAWAEAGLFPTSELLNLR		927.829	3	0	38.77	0.00018
			VITVEDHYAEGGLGEAVLSAVALER		866.787	3	0	38.75	0.00023
			VITVEDHYAEGGLGEAVLSAVALER		866.784	3	0	38.74	0.00021
			VYCLIGDGEAAEGSIWEALHFASYYK		983.796	3	0	38.74	0.00013
			SGPPTALLDK		499.779	2	0	38.72	0.00015
			VYCLIGDGEAAEGSIWEALHFASYYK		983.796	3	0	38.72	0.00013
			VITVEDHYAEGGLGEAVLSAVALER		866.784	3	0	38.71	0.00022
			FIEGFIAEQNVVGVAIGAACR		741.053	3	0	38.69	0.00029
			FIEGFIAEQNVVGVAIGAACR		741.052	3	0	38.64	0.0003
			VITVEDHYAEGGLGEAVLSAVALER		866.784	3	0	38.64	0.00018
			FIEGFIAEQNVVGVAIGAACR		741.053	3	0	38.63	0.00029
			VYCLIGDGEAAEGSIWEALHFASYYK		983.798	3	0	38.63	0.00015
			DQVLVIGAGVTLYEALK		597.008	3	0	38.6	0.00014
			FIEGFIAEQNVVGVAIGAACR		741.053	3	0	38.54	0.00029
			VITVEDHYAEGGLGEAVLSAVALER		866.785	3	0	38.54	0.00018
			VYCLIGDGEAAEGSIWEALHFASYYK		983.795	3	0	38.51	0.00014
			VITVEDHYAEGGLGEAVLSAVALER		866.786	3	0	38.47	0.00023
			RLEAFGFNALVVDGHDVEELAK		810.421	3	1	38.46	0.00024
			FIEGFIAEQNVVGVAIGAACR		741.053	3	0	38.41	0.00032
			FIEGFIAEQNVVGVAIGAACR		741.052	3	0	38.39	0.00033
			FIEGFIAEQNVVGVAIGAACR		741.052	3	0	38.38	0.00032
			TVAFVSAFATFFTR		522.277	3	0	38.32	0.00037
			FIEGFIAEQNVVGVAIGAACR		741.051	3	0	38.3	0.00033
			TSRPATAVIYK		402.899	3	0	38.21	0.00034
			LNFIDVGTGSLGQGLSVSAGMAYVGK		847.773	3	0	38.18	0.00027
			FIEGFIAEQNVVGVAIGAACR		741.052	3	0	38.11	0.00035
			FIEGFIAEQNVVGVAIGAACR		741.053	3	0	38.11	0.00034
			RLEAFGFNALVVDGHDVEELAK		810.419	3	1	38.09	0.00019
			VITVEDHYAEGGLGEAVLSAVALER		866.784	3	0	38.01	0.00025
			VYCLIGDGEAAEGSIWEALHFASYYK		983.796	3	0	38	0.00016
			VITVEDHYAEGGLGEAVLSAVALER		866.785	3	0	37.99	0.00023
			FIEGFIAEQNVVGVAIGAACR		741.052	3	0	37.89	0.00037
			LDNLCAIFDINR		488.581	3	0	37.85	0.00029
			TVAFVSAFATFFTR		522.277	3	0	37.83	0.00041
			VITVEDHYAEGGLGEAVLSAVALER		866.785	3	0	37.8	0.00025
			FIEGFIAEQNVVGVAIGAACR		741.052	3	0	37.76	0.00043
			VITVEDHYAEGGLGEAVLSAVALER		866.786	3	0	37.76	0.00028
			VITVEDHYAEGGLGEAVLSAVALER		866.785	3	0	37.75	0.00023
			VITVEDHYAEGGLGEAVLSAVALER		866.786	3	0	37.75	0.00025
			VITVEDHYAEGGLGEAVLSAVALER		866.785	3	0	37.72	0.00022
			DQVLVIGAGVTLYEALK		597.008	3	0	37.7	0.00017
			DINVENLQDLANR		757.383	2	0	37.65	0.00035
			VIALDGDTK		466.258	2	0	37.63	0.00059
			VITVEDHYAEGGLGEAVLSAVALER		866.786	3	0	37.49	0.00027
			VYCLIGDGEAAEGSIWEALHFASYYK		983.797	3	0	37.49	0.00018
			VITVEDHYAEGGLGEAVLSAVALER		866.785	3	0	37.43	0.00024
			VYCLIGDGEAAEGSIWEALHFASYYK		983.798	3	0	37.42	0.00021
			RLEAFGFNALVVDGHDVEELAK		810.42	3	1	37.4	0.00022
			VYCLIGDGEAAEGSIWEALHFASYYK		983.797	3	0	37.37	0.00018
			VITVEDHYAEGGLGEAVLSAVALER		866.784	3	0	37.31	0.00028
			VITVEDHYAEGGLGEAVLSAVALER		866.786	3	0	37.28	0.00031
			VYCLIGDGEAAEGSIWEALHFASYYK		983.796	3	0	37.26	0.00019
			FIEGFIAEQNVVGVAIGAACR		741.053	3	0	37.24	0.00042
			VYCLIGDGEAAEGSIWEALHFASYYK		983.796	3	0	37.16	0.00019
			VYCLIGDGEAAEGSIWEALHFASYYK		983.796	3	0	37.13	0.00019
			FIEGFIAEQNVVGVAIGAACR		741.052	3	0	37.05	0.0005
			FIEGFIAEQNVVGVAIGAACR		741.052	3	0	37.03	0.00045
			VYCLIGDGEAAEGSIWEALHFASYYK		983.795	3	0	37.03	0.0002
			FIEGFIAEQNVVGVAIGAACR		741.052	3	0	37.02	0.00047
			VYCLIGDGEAAEGSIWEALHFASYYK		983.796	3	0	36.98	0.0002
			VYCLIGDGEAAEGSIWEALHFASYYK		983.797	3	0	36.98	0.0002
			FIEGFIAEQNVVGVAIGAACR		741.052	3	0	36.96	0.00045
			VYCLIGDGEAAEGSIWEALHFASYYK		983.796	3	0	36.96	0.0002
			LNFIDVGTGSLGQGLSVSAGMAYVGK		847.772	3	0	36.85	0.00041
			VYCLIGDGEAAEGSIWEALHFASYYK		983.796	3	0	36.85	0.00021
			FIEGFIAEQNVVGVAIGAACR		741.052	3	0	36.83	0.00049
			FIEGFIAEQNVVGVAIGAACR		741.053	3	0	36.81	0.00046
			VITVEDHYAEGGLGEAVLSAVALER		866.786	3	0	36.81	0.00034
			VITVEDHYAEGGLGEAVLSAVALER		866.785	3	0	36.79	0.0003
			VITVEDHYAEGGLGEAVLSAVALER		866.784	3	0	36.78	0.00031
			VYCLIGDGEAAEGSIWEALHFASYYK		983.796	3	0	36.78	0.00021
			DRTVAFVSAFATFFTRAFDQIR		856.112	3	2	36.72	0.00044
			IVAAVQEILK		542.342	2	0	36.63	0.00022
			DQVLVIGAGVTLYEALK		597.008	3	0	36.61	0.00022
			VITVEDHYAEGGLGEAVLSAVALER		866.786	3	0	36.61	0.00036
			VITVEDHYAEGGLGEAVLSAVALER		866.785	3	0	36.55	0.00033
			LNFIDVGTGSLGQGLSVSAGMAYVGK		847.771	3	0	36.52	0.00042
			FIEGFIAEQNVVGVAIGAACR		741.053	3	0	36.43	0.0005
			VYCLIGDGEAAEGSIWEALHFASYYK		983.796	3	0	36.42	0.00023
			FIEGFIAEQNVVGVAIGAACR		741.053	3	0	36.41	0.00051
			FIEGFIAEQNVVGVAIGAACR		741.052	3	0	36.4	0.00048
			FIEGFIAEQNVVGVAIGAACR		741.052	3	0	36.39	0.00059
			VITVEDHYAEGGLGEAVLSAVALER		866.785	3	0	36.39	0.00033
			VITVEDHYAEGGLGEAVLSAVALER		866.784	3	0	36.37	0.00032
			VITVEDHYAEGGLGEAVLSAVALER		866.784	3	0	36.36	0.00036
			VITVEDHYAEGGLGEAVLSAVALER		866.784	3	0	36.31	0.00036
			VITVEDHYAEGGLGEAVLSAVALER		866.785	3	0	36.28	0.00035
			RLEAFGFNALVVDGHDVEELAK		810.419	3	1	36.09	0.00031
			FIEGFIAEQNVVGVAIGAACR		741.052	3	0	35.94	0.0006
			VYCLIGDGEAAEGSIWEALHFASYYK		983.797	3	0	35.88	0.00026
			VITVEDHYAEGGLGEAVLSAVALER		866.785	3	0	35.87	0.00035
			FIEGFIAEQNVVGVAIGAACR		741.051	3	0	35.86	0.00057
			VYCLIGDGEAAEGSIWEALHFASYYK		983.795	3	0	35.81	0.00026
			VITVEDHYAEGGLGEAVLSAVALER		866.784	3	0	35.74	0.00035
			VITVEDHYAEGGLGEAVLSAVALER		866.785	3	0	35.73	0.00036
			VYCLIGDGEAAEGSIWEALHFASYYK		983.795	3	0	35.71	0.00027
			VITVEDHYAEGGLGEAVLSAVALER		866.784	3	0	35.7	0.00042
			FIEGFIAEQNVVGVAIGAACR		741.053	3	0	35.68	0.00057
			FIEGFIAEQNVVGVAIGAACR		741.053	3	0	35.67	0.0006
			VYCLIGDGEAAEGSIWEALHFASYYK		983.796	3	0	35.65	0.00027
			FIEGFIAEQNVVGVAIGAACR		741.053	3	0	35.62	0.0006
			VYCLIGDGEAAEGSIWEALHFASYYK		983.796	3	0	35.61	0.00027
			LEAFGFNALVVDGHDVEELAK		758.387	3	0	35.58	0.00054
			VITVEDHYAEGGLGEAVLSAVALER		866.785	3	0	35.5	0.00038
			FIEGFIAEQNVVGVAIGAACR		741.052	3	0	35.48	0.00067
			FIEGFIAEQNVVGVAIGAACR		741.052	3	0	35.44	0.0007
			TIPGSTVFYPADAVATER		632.322	3	0	35.39	0.00069
			FIEGFIAEQNVVGVAIGAACR		741.051	3	0	35.39	0.00062
			FIEGFIAEQNVVGVAIGAACR		741.053	3	0	35.37	0.00061
			VYCLIGDGEAAEGSIWEALHFASYYK		983.795	3	0	35.29	0.0003
			VYCLIGDGEAAEGSIWEALHFASYYK		983.796	3	0	35.27	0.0003
			TVAFVSAFATFFTR		522.277	3	0	35.26	0.00073
			VYCLIGDGEAAEGSIWEALHFASYYK		983.796	3	0	35.23	0.0003
			VITVEDHYAEGGLGEAVLSAVALER		866.786	3	0	35.2	0.00053
			VITVEDHYAEGGLGEAVLSAVALER		866.784	3	0	35.09	0.00048
			VYCLIGDGEAAEGSIWEALHFASYYK		983.797	3	0	35.09	0.00031
			FIEGFIAEQNVVGVAIGAACR		741.053	3	0	35	0.00066
			VITVEDHYAEGGLGEAVLSAVALER		866.783	3	0	34.91	0.00056
			VYCLIGDGEAAEGSIWEALHFASYYK		983.797	3	0	34.87	0.00033
			TIPGSTVFYPADAVATER		632.323	3	0	34.86	0.00075
			VYCLIGDGEAAEGSIWEALHFASYYK		983.797	3	0	34.86	0.00033
			VYCLIGDGEAAEGSIWEALHFASYYK		983.798	3	0	34.83	0.00038
			VITVEDHYAEGGLGEAVLSAVALER		866.786	3	0	34.74	0.0005
			FIEGFIAEQNVVGVAIGAACR		741.052	3	0	34.66	0.00087
			VITVEDHYAEGGLGEAVLSAVALER		866.786	3	0	34.66	0.00055
			VYCLIGDGEAAEGSIWEALHFASYYK		983.798	3	0	34.66	0.00039
			VITVEDHYAEGGLGEAVLSAVALER		866.784	3	0	34.63	0.00053
			FIEGFIAEQNVVGVAIGAACR		741.051	3	0	34.6	0.00076
			FIEGFIAEQNVVGVAIGAACR		741.053	3	0	34.59	0.00075
			VITVEDHYAEGGLGEAVLSAVALER		866.784	3	0	34.57	0.00049
			VITVEDHYAEGGLGEAVLSAVALER		866.786	3	0	34.41	0.00058
			VYCLIGDGEAAEGSIWEALHFASYYK		983.798	3	0	34.41	0.00038
			GHAAPILYAAWAEAGLFPTSELLNLR		927.827	3	0	34.32	0.00054
			VITVEDHYAEGGLGEAVLSAVALER		866.785	3	0	34.3	0.00061
			GHAAPILYAAWAEAGLFPTSELLNLR		927.827	3	0	34.29	0.00054
			TVAFVSAFATFFTR		522.276	3	0	34.28	0.00077
			VYCLIGDGEAAEGSIWEALHFASYYK		983.797	3	0	34.25	0.00038
			VITVEDHYAEGGLGEAVLSAVALER		866.784	3	0	34.23	0.0006
			FIEGFIAEQNVVGVAIGAACR		741.052	3	0	34.22	0.00089
			VITVEDHYAEGGLGEAVLSAVALER		866.784	3	0	34.21	0.00059
			VITVEDHYAEGGLGEAVLSAVALER		866.785	3	0	34.17	0.0005
			DQVLVIGAGVTLYEALK		597.009	3	0	34.16	0.00038
			FIEGFIAEQNVVGVAIGAACR		741.053	3	0	34.03	0.00087
			VITVEDHYAEGGLGEAVLSAVALER		866.785	3	0	34.03	0.00053
			VYCLIGDGEAAEGSIWEALHFASYYK		983.795	3	0	34	0.0004
			VYCLIGDGEAAEGSIWEALHFASYYK		983.796	3	0	33.98	0.0004
			VYCLIGDGEAAEGSIWEALHFASYYK		983.796	3	0	33.96	0.0004
			VITVEDHYAEGGLGEAVLSAVALER		866.786	3	0	33.94	0.00065
			FIEGFIAEQNVVGVAIGAACR		741.052	3	0	33.86	0.00093
			TVAFVSAFATFFTR		522.277	3	0	33.84	0.001
			VITVEDHYAEGGLGEAVLSAVALER		866.783	3	0	33.76	0.00067
			FIEGFIAEQNVVGVAIGAACR		741.052	3	0	33.72	0.0011
			VITVEDHYAEGGLGEAVLSAVALER		866.785	3	0	33.71	0.00055
			SGHPTSCSSMAEIMSVLFFHTMR		871.728	3	0	33.7	0.00045
			FIEGFIAEQNVVGVAIGAACR		741.052	3	0	33.68	0.001
			FIEGFIAEQNVVGVAIGAACR		741.052	3	0	33.67	0.001
			VITVEDHYAEGGLGEAVLSAVALER		866.785	3	0	33.67	0.00058
			VYCLIGDGEAAEGSIWEALHFASYYK		983.795	3	0	33.6	0.00044
			FIEGFIAEQNVVGVAIGAACR		741.053	3	0	33.55	0.00095
			VITVEDHYAEGGLGEAVLSAVALER		866.785	3	0	33.49	0.0006
			FIEGFIAEQNVVGVAIGAACR		741.053	3	0	33.47	0.00099
			VYCLIGDGEAAEGSIWEALHFASYYK		983.797	3	0	33.47	0.00045
			VYCLIGDGEAAEGSIWEALHFASYYK		983.796	3	0	33.35	0.00046
			VYCLIGDGEAAEGSIWEALHFASYYK		983.797	3	0	33.22	0.00048
			VYCLIGDGEAAEGSIWEALHFASYYK		983.797	3	0	33.19	0.00053
			VITVEDHYAEGGLGEAVLSAVALER		866.784	3	0	33.15	0.00068
			VITVEDHYAEGGLGEAVLSAVALER		866.784	3	0	33.13	0.00075
			VITVEDHYAEGGLGEAVLSAVALER		866.784	3	0	33.12	0.00066
			VITVEDHYAEGGLGEAVLSAVALER		866.785	3	0	33.08	0.00066
			RLEAFGFNALVVDGHDVEELAK		810.42	3	1	33.06	0.00059
			FIEGFIAEQNVVGVAIGAACR		741.053	3	0	33.05	0.0011
			FIEGFIAEQNVVGVAIGAACR		741.053	3	0	32.99	0.0011
			FIEGFIAEQNVVGVAIGAACR		741.051	3	0	32.9	0.0011
			GHAAPILYAAWAEAGLFPTSELLNLR		927.828	3	0	32.85	0.00073
			RLEAFGFNALVVDGHDVEELAK		810.42	3	1	32.84	0.00068
			LNFIDVGTGSLGQGLSVSAGMAYVGK		847.771	3	0	32.82	0.00099
			VYCLIGDGEAAEGSIWEALHFASYYK		983.798	3	0	32.82	0.00057
			VYCLIGDGEAAEGSIWEALHFASYYK		983.796	3	0	32.79	0.00053
			VITVEDHYAEGGLGEAVLSAVALER		866.787	3	0	32.72	0.00086
			VITVEDHYAEGGLGEAVLSAVALER		866.785	3	0	32.67	0.00078
			GHAAPILYAAWAEAGLFPTSELLNLR		927.828	3	0	32.66	0.00076
			SGPPTALLDK		499.779	2	0	32.63	0.00063
			DQVLVIGAGVTLYEALK		895.008	2	0	32.63	0.00055
			DQVLVIGAGVTLYEALK		597.008	3	0	32.63	0.00055
			LNFIDVGTGSLGQGLSVSAGMAYVGK		847.77	3	0	32.58	0.0011
			VYCLIGDGEAAEGSIWEALHFASYYK		983.797	3	0	32.54	0.00056
			FIEGFIAEQNVVGVAIGAACR		1111.08	2	0	32.49	0.0012
			VITVEDHYAEGGLGEAVLSAVALER		866.785	3	0	32.43	0.00083
			TVAFVSAFATFFTR		522.276	3	0	32.41	0.0013
			VITVEDHYAEGGLGEAVLSAVALER		866.785	3	0	32.4	0.00086
			VITVEDHYAEGGLGEAVLSAVALER		866.784	3	0	32.36	0.00087
			VYCLIGDGEAAEGSIWEALHFASYYK		983.796	3	0	32.3	0.00059
			VITVEDHYAEGGLGEAVLSAVALER		866.786	3	0	32.28	0.00089
			DQVLVIGAGVTLYEALK		597.009	3	0	32.26	0.00059
			VITVEDHYAEGGLGEAVLSAVALER		866.783	3	0	32.24	0.00096
			RLEAFGFNALVVDGHDVEELAK		810.42	3	1	32.23	0.00093
			FIEGFIAEQNVVGVAIGAACR		741.052	3	0	32.21	0.0015
			VYCLIGDGEAAEGSIWEALHFASYYK		983.797	3	0	32.2	0.00063
			VYCLIGDGEAAEGSIWEALHFASYYK		983.796	3	0	32.12	0.00061
			VITVEDHYAEGGLGEAVLSAVALER		866.786	3	0	32.1	0.00099
			VITVEDHYAEGGLGEAVLSAVALER		866.785	3	0	32.06	0.00081
			DQVLVIGAGVTLYEALK		597.008	3	0	31.99	0.00063
			VITVEDHYAEGGLGEAVLSAVALER		866.784	3	0	31.99	0.00085
			FIEGFIAEQNVVGVAIGAACR		741.053	3	0	31.94	0.0014
[truncated: 40,465 more rows]
