# Supplementary material for: Shotgun proteomics deciphered age/division of labor-related functional specification of three honeybee (Apis mellifera L.) exocrine glands
Source: PLoS One. 2018 Feb 15;13(2):e0191344. doi: 10.1371/journal.pone.0191344 (PMC5813902; doi:10.1371/journal.pone.0191344)
Supplement: S2 Table — (XLSX) [file pone.0191344.s006.xlsx]

## Sheet: fPcG_proteome
gi	RefSeq ID	Description	Peptide Sequence	Modifications	Observed m/z	Charge	Number of Missed Cleavages	Mascot Score	Exp Value
328787941	XP_396268.3	PREDICTED: fatty acid synthase-like [Apis mellifera]	EIYAEAGINPADVSYVEAHGTGTK		1246.6	2	0	122.11	1e-12
			QYALTVLLQIVCENIGR		995.543	2	0	121.23	9e-13
			QYSGLEEFNVTIAIR		870.451	2	0	120.59	1.8e-12
			QYSGLEEFNVTIAIR		870.451	2	0	120.03	2.1e-12
			ISYSFDFNGPSYAVDTACSSSLYAMHQAIASIR		1210.56	3	0	118.89	1.3e-12
			DGLIENLSESDFVISASPK		1011.01	2	0	117.03	3.1e-12
			DGLIENLSESDFVISASPK		1011.01	2	0	116.91	3.5e-12
			EYCSSLDYFVVFSSISCGR		1138.5	2	0	116.45	2.3e-12
			EYCSSLDYFVVFSSISCGR		1138.5	2	0	116.37	2.3e-12
			EYCSSLDYFVVFSSISCGR		1138.5	2	0	116.35	2.3e-12
			DGLIENLSESDFVISASPK		1011.01	2	0	114.09	7e-12
			QYSGLEEFNVTIAIR		870.452	2	0	113.5	1e-11
			EYCSSLDYFVVFSSISCGR		1138.5	2	0	113.16	4.8e-12
			EYCSSLDYFVVFSSISCGR		1138.5	2	0	112.37	5.8e-12
			FDLSNDSPLGMSVFLKNASFHGILLDAILEGDSPER		1302.32	3	1	111.65	9.9e-12
			DGLIENLSESDFVISASPK		1011.01	2	0	111.53	1.1e-11
			DGLIENLSESDFVISASPK		1011.01	2	0	110.86	1.3e-11
			QYALTVLLQIVCENIGR	Gln->pyro-Glu (N-term Q)	987.028	2	0	110.7	1.6e-11
			EYCSSLDYFVVFSSISCGR		1138.5	2	0	110.59	8.7e-12
			EYCSSLDYFVVFSSISCGR		1138.51	2	0	110.24	9.5e-12
			GNIGQSNYGLSNSAMER		899.415	2	0	110.2	1e-11
			GNIGQSNYGLSNSAMER	Oxidation (M)	907.412	2	0	110.01	1e-11
			ESNELAPIGGIFNLAAVLR		992.546	2	0	109.88	1.6e-11
			ISYSFDFNGPSYAVDTACSSSLYAMHQAIASIR		1210.56	3	0	109.17	1.2e-11
			DGLIENLSESDFVISASPK		1011.01	2	0	106.74	3.3e-11
			DGLIENLSESDFVISASPK		1011.01	2	0	106.56	3.6e-11
			DGLIENLSESDFVISASPK		1011.01	2	0	105.95	5e-11
			IQSCLDTMDIFLQQPHPVLSSMVIADK		1029.52	3	0	105.81	3.9e-11
			DGLIENLSESDFVISASPK		1011.01	2	0	105.58	5.1e-11
			DGLIENLSESDFVISASPK		1011.01	2	0	105.55	5e-11
			DGLIENLSESDFVISASPK		1011.01	2	0	105.5	5.5e-11
			TIMDSNLQLGAMAAVGLSWEEIAAR		1324.16	2	0	105.5	4.8e-11
			DGLIENLSESDFVISASPK		1011.01	2	0	105.21	4.7e-11
			DGLIENLSESDFVISASPK		1011.01	2	0	105.08	6.1e-11
			IPNADIPALNDGSIQVVDK		990.025	2	0	104.59	6.3e-11
			DGLIENLSESDFVISASPK		1011.01	2	0	104.51	6.7e-11
			EIYAEAGINPADVSYVEAHGTGTK		1246.6	2	0	104.19	6.1e-11
			DGLIENLSESDFVISASPK		1011.01	2	0	104.13	6e-11
			DGLIENLSESDFVISASPK		1011.01	2	0	103.86	7.6e-11
			DGLIENLSESDFVISASPK		1011.01	2	0	103.83	7e-11
			DGLIENLSESDFVISASPK		1011.01	2	0	103.65	8e-11
			QYSGLEEFNVTIAIR		870.451	2	0	103.52	7.3e-11
			DGLIENLSESDFVISASPK		1011.01	2	0	103.26	7.3e-11
			DGLIENLSESDFVISASPK		1011.01	2	0	103.17	8.9e-11
			QYALTVLLQIVCENIGR		995.543	2	0	103.12	5.9e-11
			AGNTVVLTLLDGSPAFVK		901.506	2	0	102.53	7.8e-11
			WDHSMQWDVATFSSANSSFGESVVEFDLAK		1126.51	3	0	102.46	5.7e-11
			QYALTVLLQIVCENIGR		995.542	2	0	102.39	7.8e-11
			QYSGLEEFNVTIAIR		870.451	2	0	102.35	1.2e-10
			QYSGLEEFNVTIAIR		870.452	2	0	102.33	1.3e-10
			DGLIENLSESDFVISASPK		1011.01	2	0	102.33	9.1e-11
			WDHSMQWDVATFSSANSSFGESVVEFDLAK		1126.51	3	0	102.29	5.9e-11
			QYALTVLLQIVCENIGR		995.542	2	0	102.22	6.6e-11
			EYCSSLDYFVVFSSISCGR		1138.5	2	0	102.17	6.1e-11
			WDHSMQWDVATFSSANSSFGESVVEFDLAK		1126.51	3	0	102.15	6.1e-11
			DGLIENLSESDFVISASPK		1011.01	2	0	102.1	9.6e-11
			ESNELAPIGGIFNLAAVLRDGLIENLSESDFVISASPK		1329.36	3	1	101.77	6.7e-11
			FPNTLLCSVYYAPLNFR		1038.02	2	0	101.74	1.3e-10
			DGLIENLSESDFVISASPK		1011.01	2	0	101.73	1.2e-10
			QYSGLEEFNVTIAIR		870.451	2	0	101.64	1.4e-10
			FPNTLLCSVYYAPLNFR		1038.02	2	0	101.64	1.4e-10
			DGLIENLSESDFVISASPK		1011.01	2	0	101.42	1.3e-10
			DGLIENLSESDFVISASPK		1011.01	2	0	101.41	1.1e-10
			DGLIENLSESDFVISASPK		1011.01	2	0	101.38	1.1e-10
			DGLIENLSESDFVISASPK		1011.01	2	0	101.3	1.1e-10
			DGLIENLSESDFVISASPK		1011.01	2	0	101.2	1.3e-10
			DGLIENLSESDFVISASPK		1011.01	2	0	101.1	1.2e-10
			VSVVEAVANIMGIK		715.408	2	0	100.78	1.5e-10
			RGDTVLIHAGSGGVGQASISIALHSGCTVFTTVGTQEK		1271.32	3	1	100.68	1.5e-10
			DGLIENLSESDFVISASPK		1011.01	2	0	100.65	1.6e-10
			DGLIENLSESDFVISASPK		1011.01	2	0	100.46	1.4e-10
			DGLIENLSESDFVISASPK		1011.01	2	0	100.44	1.5e-10
			DGLIENLSESDFVISASPK		1011.01	2	0	100.38	1.4e-10
			VSVVEAVANIMGIK		715.408	2	0	100.2	1.2e-10
			DGLIENLSESDFVISASPK		1011.01	2	0	100.15	1.5e-10
			VSVVEAVANIMGIK		715.408	2	0	100.14	1.7e-10
			GGLVAVNSFGFGGANAHILFR		1052.56	2	0	100.07	1.6e-10
			TLASELERPVWSFQCIENSPLESVSALAAFYVK		1247.97	3	0	99.93	1e-10
			NYDLILSALEIR		710.395	2	0	99.79	1.8e-10
			QYSGLEEFNVTIAIR		870.452	2	0	99.67	2.4e-10
			NYDLILSALEIR		710.396	2	0	99.51	1.9e-10
			VVSENQELLLVSQGEELLGMIGFMNCIRLEDGGAK		1283.65	3	1	99.47	1.1e-10
			EYCSSLDYFVVFSSISCGR		1138.5	2	0	99.37	1.2e-10
			NYDLILSALEIR		710.395	2	0	99.1	2.6e-10
			DGLIENLSESDFVISASPK		1011.01	2	0	99.05	1.9e-10
			DGLIENLSESDFVISASPK		1011.01	2	0	99.01	1.9e-10
			DGLIENLSESDFVISASPK		1011.01	2	0	98.7	2.1e-10
			NASFHGILLDAILEGDSPER		1077.54	2	0	98.23	2.9e-10
			QYALTVLLQIVCENIGR		995.542	2	0	98.02	1.8e-10
			QYALTVLLQIVCENIGR		995.543	2	0	97.89	2e-10
			DGLIENLSESDFVISASPK		1011.01	2	0	97.86	3.1e-10
			VSVVEAVANIMGIK		715.408	2	0	97.76	3e-10
			QYSGLEEFNVTIAIR		870.452	2	0	97.58	3.5e-10
			IQSCLDTMDIFLQQPHPVLSSMVIADK		1029.51	3	0	97.54	2.8e-10
			DGLIENLSESDFVISASPK		1011.01	2	0	97.43	2.8e-10
			DGLIENLSESDFVISASPK		1011.01	2	0	97.3	3.5e-10
			QYSGLEEFNVTIAIR		870.451	2	0	97.27	3.9e-10
			QYSGLEEFNVTIAIR		870.451	2	0	97.08	4e-10
			DGLIENLSESDFVISASPK		1011.01	2	0	97.06	3.9e-10
			DDEFIALLHDIYANNISNHLYR		1323.65	2	0	96.7	2.4e-10
			VSVVEAVANIMGIK		715.408	2	0	96.67	3.9e-10
			NASFHGILLDAILEGDSPER		1077.55	2	0	96.62	4.2e-10
			DGLIENLSESDFVISASPK		1011.01	2	0	96.56	3.4e-10
			YLFVPFENSQPLAQDPEK		1061.53	2	0	96.5	4e-10
			VSVVEAVANIMGIK		715.408	2	0	96.47	4.1e-10
			DGLIENLSESDFVISASPK		1011.01	2	0	96.41	4.2e-10
			QYSGLEEFNVTIAIR		870.451	2	0	96.37	4.6e-10
			DGLIENLSESDFVISASPK		1011.01	2	0	96.36	3.6e-10
			DGLIENLSESDFVISASPK		1011.01	2	0	96.25	3.7e-10
			EYCSSLDYFVVFSSISCGR		1138.5	2	0	96.2	2.4e-10
			DGLIENLSESDFVISASPK		1011.01	2	0	96.18	3.7e-10
			LINEGIESGAVRPLPSTVFSEQQIEQSFR		1077.89	3	0	96.14	2.8e-10
			DGLIENLSESDFVISASPK		1011.01	2	0	96.08	3.8e-10
			DGLIENLSESDFVISASPK		1011.01	2	0	95.86	4.9e-10
			DGLIENLSESDFVISASPK		1011.01	2	0	95.83	5.1e-10
			DGLIENLSESDFVISASPK		1011.01	2	0	95.69	5.4e-10
			DGLIENLSESDFVISASPK		1011.01	2	0	95.47	5.1e-10
			DGLIENLSESDFVISASPK		1011.01	2	0	95.44	5e-10
			DGLIENLSESDFVISASPK		1011.01	2	0	95.36	5.8e-10
			DGLIENLSESDFVISASPK		1011.01	2	0	95.33	5.9e-10
			QYSGLEEFNVTIAIR		870.451	2	0	95.29	6.1e-10
			EIYAEAGINPADVSYVEAHGTGTK		1246.6	2	0	95.2	4.8e-10
			EPIAENSHLVIASNILSSNSWNVLK		1368.22	2	0	95.2	3.9e-10
			DGLIENLSESDFVISASPK		1011.01	2	0	95.13	4.8e-10
			DGLIENLSESDFVISASPK		1011.01	2	0	95.04	4.9e-10
			AGNTVVLTLLDGSPAFVK		601.34	3	0	94.99	4.3e-10
			SNMGHSEPASGVCSISK		874.391	2	0	94.92	3.2e-10
			EPIAENSHLVIASNILSSNSWNVLK		1368.22	2	0	94.92	3.7e-10
			DGLIENLSESDFVISASPK		1011.01	2	0	94.88	6.2e-10
			DGLIENLSESDFVISASPK		1011.01	2	0	94.83	6.2e-10
			ISYSFDFNGPSYAVDTACSSSLYAMHQAIASIR		1210.56	3	0	94.8	3.3e-10
			DGLIENLSESDFVISASPK		1011.01	2	0	94.77	5.2e-10
			DGLIENLSESDFVISASPK		1011.01	2	0	94.75	5.2e-10
			GNIGQSNYGLSNSAMER		899.414	2	0	94.55	3.5e-10
			DGLIENLSESDFVISASPK		1011.01	2	0	94.41	5.6e-10
			HLQLDLQNEESLQVEHANINVLYR		959.159	3	0	94.26	7.1e-10
			TLASELERPVWSFQCIENSPLESVSALAAFYVK		1247.96	3	0	94.06	3.9e-10
			DGLIENLSESDFVISASPK		1011.01	2	0	93.85	7.4e-10
			QYSGLEEFNVTIAIR		870.451	2	0	93.68	8.8e-10
			EYCSSLDYFVVFSSISCGR		1138.5	2	0	93.62	4.3e-10
			EYCSSLDYFVVFSSISCGR		1138.5	2	0	93.57	4.4e-10
			DGLIENLSESDFVISASPK		1011.01	2	0	93.47	9e-10
			EYCSSLDYFVVFSSISCGR		1138.5	2	0	93.29	4.7e-10
			DGLIENLSESDFVISASPK		1011.01	2	0	93.25	7.3e-10
			NASFHGILLDAILEGDSPER		1077.54	2	0	93.22	8.8e-10
			ISYSFDFNGPSYAVDTACSSSLYAMHQAIASIR		1210.56	3	0	93.2	4.8e-10
			QYSGLEEFNVTIAIR		870.451	2	0	93.19	1e-09
			DGLIENLSESDFVISASPK		1011.01	2	0	93.13	9e-10
			VVEIIDQPQLNVNDLK		919.006	2	0	93.07	4.9e-10
			YLFVPFENSQPLAQDPEK		1061.53	2	0	93.07	8.1e-10
			DGLIENLSESDFVISASPK		1011.01	2	0	92.93	7.9e-10
			DGLIENLSESDFVISASPK		1011.01	2	0	92.92	1e-09
			YLFVPFENSQPLAQDPEK		1061.53	2	0	92.89	9.8e-10
			QYSGLEEFNVTIAIR		870.451	2	0	92.88	1.1e-09
			DGLIENLSESDFVISASPK		1011.01	2	0	92.74	8.2e-10
			QYSGLEEFNVTIAIR		870.451	2	0	92.7	1.1e-09
			QYALTVLLQIVCENIGR		995.542	2	0	92.67	7e-10
			WDHSMQWDVATFSSANSSFGESVVEFDLAK		1126.51	3	0	92.63	5.5e-10
			DGLIENLSESDFVISASPK		1011	2	0	92.6	1e-09
			QYSGLEEFNVTIAIR		870.452	2	0	92.5	1.3e-09
			QYALTVLLQIVCENIGR		995.543	2	0	92.28	7.1e-10
			ILLEATYEAIIDAGINPNDIR		772.081	3	0	92.26	8e-10
			DGLIENLSESDFVISASPK		1011.01	2	0	92.01	1.3e-09
			DGLIENLSESDFVISASPK		1011.01	2	0	91.94	9.9e-10
			DGLIENLSESDFVISASPK		1011.01	2	0	91.9	1.2e-09
			ISTIDIITLTGTK		688.405	2	0	91.77	6.7e-10
			DGLIENLSESDFVISASPK		1011.01	2	0	91.71	1e-09
			QYALTVLLQIVCENIGR		995.542	2	0	91.66	7.8e-10
			ILLEATYEAIIDAGINPNDIR		1157.62	2	0	91.64	9.3e-10
			DGLIENLSESDFVISASPK		1011.01	2	0	91.5	1.1e-09
			DGLIENLSESDFVISASPK		1011.01	2	0	91.46	1.3e-09
			VGDPQEVNSIANLFCK		895.939	2	0	91.44	1.1e-09
			ESNELAPIGGIFNLAAVLR		992.546	2	0	91.43	1e-09
			DGLIENLSESDFVISASPK		1011.01	2	0	91.43	1.4e-09
			WDHSMQWDVATFSSANSSFGESVVEFDLAK		1126.5	3	0	91.2	7.6e-10
			DGLIENLSESDFVISASPK		1011.01	2	0	91.19	1.2e-09
			EYCSSLDYFVVFSSISCGR		1138.5	2	0	91.11	7.7e-10
			LLAVYNYNPSVFNGDILLIK		1133.63	2	0	91.1	7.8e-10
			WDHSMQWDVATFSSANSSFGESVVEFDLAK		1126.51	3	0	91.1	7.8e-10
			DGLIENLSESDFVISASPK		1011.01	2	0	91.05	1.2e-09
			WDHSMQWDVATFSSANSSFGESVVEFDLAK		1126.51	3	0	91.04	7.9e-10
			ISYSFDFNGPSYAVDTACSSSLYAMHQAIASIR		1210.56	3	0	90.88	8.2e-10
			DGLIENLSESDFVISASPK		1011.01	2	0	90.87	1.3e-09
			DGLIENLSESDFVISASPK		1011.01	2	0	90.84	1.3e-09
			DNFVDLDEDYGLSK		815.368	2	0	90.74	8.4e-10
			DGLIENLSESDFVISASPK		1011.01	2	0	90.71	1.3e-09
			IQSCLDTMDIFLQQPHPVLSSMVIADK	Oxidation (M)	1034.85	3	0	90.65	9e-10
			DGLIENLSESDFVISASPK		1011.01	2	0	90.62	1.3e-09
			TLASELERPVWSFQCIENSPLESVSALAAFYVK		1247.96	3	0	90.61	8.7e-10
			LINEGIESGAVRPLPSTVFSEQQIEQSFR		1077.89	3	0	90.6	9.1e-10
			DGLIENLSESDFVISASPK		1011.01	2	0	90.57	1.4e-09
			VSVVEAVANIMGIK		715.408	2	0	90.53	1.6e-09
			ESNELAPIGGIFNLAAVLR		992.545	2	0	90.38	1.3e-09
			VVSENQELLLVSQGEELLGMIGFMNCIRLEDGGAK		1283.64	3	1	90.3	1.1e-09
			DGLIENLSESDFVISASPK		1011.01	2	0	90.28	1.5e-09
			QYSGLEEFNVTIAIR		870.452	2	0	90.25	2.1e-09
			ISYSFDFNGPSYAVDTACSSSLYAMHQAIASIR		1210.56	3	0	90.21	9.5e-10
			SYIIIGGLGGFGLELSEWMIIRGAKYIVLTSR		1171.65	3	2	89.98	1e-09
			GVDIVLNSLAEEK		693.878	2	0	89.97	1.8e-09
			DGLIENLSESDFVISASPK		1011.01	2	0	89.94	1.6e-09
			VGDPQEVNSIANLFCK		895.94	2	0	89.88	1.5e-09
			VSVVEAVANIMGIK		715.407	2	0	89.85	1.3e-09
			DGLIENLSESDFVISASPK		1011.01	2	0	89.85	2e-09
			ISYSFDFNGPSYAVDTACSSSLYAMHQAIASIR		1210.56	3	0	89.82	1e-09
			VSVVEAVANIMGIK		715.408	2	0	89.79	1.9e-09
			VSVVEAVANIMGIK		715.408	2	0	89.78	1.3e-09
			EPIAENSHLVIASNILSSNSWNVLK		1368.22	2	0	89.67	1.4e-09
			QYSGLEEFNVTIAIR		870.452	2	0	89.58	2.2e-09
			GGLVAVNSFGFGGANAHILFR		1052.56	2	0	89.57	2e-09
			QYSGLEEFNVTIAIR		870.451	2	0	89.55	2.3e-09
			DGLIENLSESDFVISASPK		1011.01	2	0	89.55	1.7e-09
			DGLIENLSESDFVISASPK		1011.01	2	0	89.54	2.2e-09
			DGLIENLSESDFVISASPK		1011.01	2	0	89.54	1.9e-09
			EIYAEAGINPADVSYVEAHGTGTK		1246.6	2	0	89.47	2e-09
			DGLIENLSESDFVISASPK		1011.01	2	0	89.39	1.8e-09
			QYALTVLLQIVCENIGR		995.544	2	0	89.38	1.4e-09
			DGLIENLSESDFVISASPK		1011.01	2	0	89.34	1.8e-09
			DGLIENLSESDFVISASPK		1011.01	2	0	89.27	1.8e-09
			DGLIENLSESDFVISASPK		1011.01	2	0	89.16	1.9e-09
			ESNELAPIGGIFNLAAVLR		992.546	2	0	89.13	1.8e-09
			DGLIENLSESDFVISASPK		1011.01	2	0	89.12	1.9e-09
			ISYSFDFNGPSYAVDTACSSSLYAMHQAIASIR		1210.56	3	0	89.03	1.3e-09
			DGLIENLSESDFVISASPK		1011.01	2	0	88.98	2e-09
			DGLIENLSESDFVISASPK		1011.01	2	0	88.96	2e-09
			QYSGLEEFNVTIAIR		870.451	2	0	88.93	2.6e-09
			DGLIENLSESDFVISASPK		1011.01	2	0	88.86	2.1e-09
			DGLIENLSESDFVISASPK		1011.01	2	0	88.86	2.5e-09
			EIYAEAGINPADVSYVEAHGTGTK		1246.6	2	0	88.83	2.4e-09
			QYALTVLLQIVCENIGR		995.543	2	0	88.81	1.6e-09
			GVDIVLNSLAEEK		693.877	2	0	88.8	2.4e-09
			DGLIENLSESDFVISASPK		1011.01	2	0	88.8	2e-09
			QYSGLEEFNVTIAIR		870.451	2	0	88.75	2.7e-09
			DGLIENLSESDFVISASPK		1011.01	2	0	88.72	2.1e-09
			DGLIENLSESDFVISASPK		1011.01	2	0	88.72	2.4e-09
			VSVVEAVANIMGIK		715.408	2	0	88.71	2.4e-09
			GVDIVLNSLAEEK		693.878	2	0	88.67	2.4e-09
			VGDPQEVNSIANLFCK		895.939	2	0	88.65	2.2e-09
			DGLIENLSESDFVISASPK		1011.01	2	0	88.59	2.5e-09
			ELNLFDATFFGVHAK		854.938	2	0	88.45	2.9e-09
			DGLIENLSESDFVISASPK		1011.01	2	0	88.37	2.3e-09
			ILLEATYEAIIDAGINPNDIR		1157.62	2	0	88.35	1.5e-09
			DGLIENLSESDFVISASPK		1011.01	2	0	88.32	2.3e-09
			DGLIENLSESDFVISASPK		1011.01	2	0	88.26	2.5e-09
			DGLIENLSESDFVISASPK		1011.01	2	0	88.22	2.8e-09
			TLASELERPVWSFQCIENSPLESVSALAAFYVK		1247.97	3	0	88.22	1.5e-09
			DGLIENLSESDFVISASPK		1011.01	2	0	88.2	2.3e-09
			EPIAENSHLVIASNILSSNSWNVLK		1368.22	2	0	88.17	1.8e-09
			DGLIENLSESDFVISASPK		1011.01	2	0	88.07	2.4e-09
			DGLIENLSESDFVISASPK		1011.01	2	0	88.06	2.4e-09
			DGLIENLSESDFVISASPK		1011.01	2	0	88.01	2.5e-09
			DDEFIALLHDIYANNISNHLYR		1323.65	2	0	87.99	2.1e-09
			DGLIENLSESDFVISASPK		1011.01	2	0	87.97	2.5e-09
			IQSCLDTMDIFLQQPHPVLSSMVIADK		1029.52	3	0	87.97	2.6e-09
			VVEIIDQPQLNVNDLK		919.006	2	0	87.95	1.6e-09
			DGLIENLSESDFVISASPK		1011.01	2	0	87.92	2.5e-09
			LINEGIESGAVRPLPSTVFSEQQIEQSFR		1077.89	3	0	87.83	1.8e-09
			QYALTVLLQIVCENIGR		995.543	2	0	87.71	1.9e-09
			QYSGLEEFNVTIAIR		870.451	2	0	87.55	2.9e-09
			DGLIENLSESDFVISASPK		1011.01	2	0	87.42	3.3e-09
			ILLEATYEAIIDAGINPNDIR		772.081	3	0	87.37	2.7e-09
			DGLIENLSESDFVISASPK		1011.01	2	0	87.35	3e-09
			WDHSMQWDVATFSSANSSFGESVVEFDLAK		1126.51	3	0	87.34	1.8e-09
			VSVVEAVANIMGIK		715.407	2	0	87.3	2.3e-09
			ILLEATYEAIIDAGINPNDIR		772.081	3	0	87.29	2.7e-09
			QYSGLEEFNVTIAIR		870.451	2	0	87.28	3.9e-09
			EYCSSLDYFVVFSSISCGR		1138.5	2	0	87.28	1.9e-09
			ISYSFDFNGPSYAVDTACSSSLYAMHQAIASIR		1210.56	3	0	87.27	1.9e-09
			QYSGLEEFNVTIAIR		870.452	2	0	87.25	4.2e-09
			HLQLDLQNEESLQVEHANINVLYR		959.162	3	0	87.18	2.8e-09
			ELNLFDATFFGVHAK		854.938	2	0	87.14	3.9e-09
			TLASELERPVWSFQCIENSPLESVSALAAFYVK		1247.97	3	0	87.13	1.9e-09
			DGLIENLSESDFVISASPK		1011.01	2	0	87.06	3.5e-09
			VSVVEAVANIMGIK		715.408	2	0	87.05	3.6e-09
			HLQLDLQNEESLQVEHANINVLYR		1438.24	2	0	87	2.4e-09
			WDHSMQWDVATFSSANSSFGESVVEFDLAK		1126.51	3	0	86.9	2e-09
			QYSGLEEFNVTIAIR		870.451	2	0	86.88	3.4e-09
			DGLIENLSESDFVISASPK		1011.01	2	0	86.88	3.3e-09
			DGLIENLSESDFVISASPK		1011.01	2	0	86.87	3.2e-09
			EIYAEAGINPADVSYVEAHGTGTK		1246.6	2	0	86.82	3.5e-09
			ILFPATGYLLITWK		818.479	2	0	86.77	2.1e-09
			NASFHGILLDAILEGDSPER		1077.54	2	0	86.76	3.9e-09
			WDHSMQWDVATFSSANSSFGESVVEFDLAK		1126.51	3	0	86.75	2.1e-09
			DGLIENLSESDFVISASPK		1011.01	2	0	86.72	3.3e-09
			DGLIENLSESDFVISASPK		1011.01	2	0	86.72	3.3e-09
			DGLIENLSESDFVISASPK		1011.01	2	0	86.7	3.6e-09
			QYSGLEEFNVTIAIR		870.453	2	0	86.69	4.7e-09
			WDHSMQWDVATFSSANSSFGESVVEFDLAK		1126.51	3	0	86.59	2.2e-09
			QYSGLEEFNVTIAIR		870.451	2	0	86.54	3.7e-09
			DGLIENLSESDFVISASPK		1011.01	2	0	86.51	3.6e-09
			QYSGLEEFNVTIAIR		870.451	2	0	86.49	4.7e-09
			GVDIVLNSLAEEK		693.877	2	0	86.47	3.9e-09
			ESNELAPIGGIFNLAAVLR		992.546	2	0	86.47	3.4e-09
			QYSGLEEFNVTIAIR		870.451	2	0	86.46	3.7e-09
			QYSGLEEFNVTIAIR		870.45	2	0	86.45	4.3e-09
			DGLIENLSESDFVISASPK		1011.01	2	0	86.41	3.5e-09
			DGLIENLSESDFVISASPK		1011.01	2	0	86.31	3.6e-09
			DGLIENLSESDFVISASPK		1011.01	2	0	86.25	4e-09
			GGLVAVNSFGFGGANAHILFR		1052.56	2	0	86.23	4.5e-09
			DGLIENLSESDFVISASPK		1011.01	2	0	86.21	4.5e-09
			FDLSNDSPLGMSVFLK		885.441	2	0	86.1	5.5e-09
			WDHSMQWDVATFSSANSSFGESVVEFDLAK		1126.51	3	0	86.09	2.5e-09
			QYSGLEEFNVTIAIR		870.451	2	0	86	5.1e-09
			ISYSFDFNGPSYAVDTACSSSLYAMHQAIASIR		1210.56	3	0	85.99	2.5e-09
			ELNLFDATFFGVHAK		854.937	2	0	85.95	4.7e-09
			DGLIENLSESDFVISASPK		1011.01	2	0	85.93	4.9e-09
			WDHSMQWDVATFSSANSSFGESVVEFDLAK		1126.51	3	0	85.86	2.6e-09
			DNFVDLDEDYGLSK		815.367	2	0	85.78	2.6e-09
			VSVVEAVANIMGIK		715.407	2	0	85.75	3.3e-09
			ISYSFDFNGPSYAVDTACSSSLYAMHQAIASIR		1210.56	3	0	85.71	2.7e-09
			WDHSMQWDVATFSSANSSFGESVVEFDLAK		1126.5	3	0	85.66	2.7e-09
			WDHSMQWDVATFSSANSSFGESVVEFDLAK		1126.51	3	0	85.61	2.7e-09
			QYSGLEEFNVTIAIR		870.451	2	0	85.57	5.7e-09
			DGLIENLSESDFVISASPK		1011.01	2	0	85.57	4.3e-09
			LINEGIESGAVRPLPSTVFSEQQIEQSFR		1077.89	3	0	85.56	3.5e-09
			DGLIENLSESDFVISASPK		1011.01	2	0	85.47	4.4e-09
			ESNELAPIGGIFNLAAVLR		992.546	2	0	85.41	4.3e-09
			LLAVYNYNPSVFNGDILLIK		1133.63	2	0	85.37	2.9e-09
			VSVVEAVANIMGIK		715.408	2	0	85.29	3.7e-09
			DGLIENLSESDFVISASPK		1011.01	2	0	85.29	5.5e-09
			QYSGLEEFNVTIAIR		870.451	2	0	85.25	6.1e-09
			DGLIENLSESDFVISASPK		1011.01	2	0	85.19	5.4e-09
			ISYSFDFNGPSYAVDTACSSSLYAMHQAIASIR		1210.56	3	0	85.18	3e-09
			DDEFIALLHDIYANNISNHLYR		1323.65	2	0	85.08	4e-09
			LINEGIESGAVRPLPSTVFSEQQIEQSFR		1077.89	3	0	85.07	3.4e-09
			ESNELAPIGGIFNLAAVLR		992.546	2	0	85.06	4.5e-09
			DGLIENLSESDFVISASPK		1011.01	2	0	85.02	4.9e-09
			NYDLILSALEIR		710.395	2	0	84.93	5.5e-09
			HLQLDLQNEESLQVEHANINVLYR		959.162	3	0	84.92	4.7e-09
			DGLIENLSESDFVISASPK		1011.01	2	0	84.88	5.9e-09
			DGLIENLSESDFVISASPK		1011.01	2	0	84.87	5.4e-09
			QYSGLEEFNVTIAIR		870.452	2	0	84.8	7.5e-09
			WDHSMQWDVATFSSANSSFGESVVEFDLAK		1126.51	3	0	84.8	3.3e-09
			IQSCLDTMDIFLQQPHPVLSSMVIADK		1029.51	3	0	84.74	5e-09
			ELNLFDATFFGVHAK		854.938	2	0	84.59	6.3e-09
			GVDIVLNSLAEEK		693.877	2	0	84.54	6.3e-09
			DGLIENLSESDFVISASPK		1011.01	2	0	84.47	5.5e-09
			DGLIENLSESDFVISASPK		1011.01	2	0	84.46	6.8e-09
			QYSGLEEFNVTIAIR		870.45	2	0	84.37	6.4e-09
			NYDLILSALEIR		710.395	2	0	84.36	6.2e-09
			FPNTLLCSVYYAPLNFR		1038.02	2	0	84.34	7.4e-09
			QYSGLEEFNVTIAIR		870.451	2	0	84.27	6.2e-09
			NYDLILSALEIR		710.396	2	0	84.25	6e-09
			GVDIVLNSLAEEK		693.877	2	0	84.2	6.8e-09
			TLASELERPVWSFQCIENSPLESVSALAAFYVK		1247.97	3	0	84.16	3.8e-09
			DGLIENLSESDFVISASPK		1011.01	2	0	84.14	6e-09
			DGLIENLSESDFVISASPK		1011.01	2	0	84.13	7.3e-09
			DGLIENLSESDFVISASPK		1011.01	2	0	84.1	6e-09
			QYSGLEEFNVTIAIR		870.452	2	0	84.05	7.7e-09
			DGLIENLSESDFVISASPK		1011.01	2	0	84.05	6.1e-09
			QYSGLEEFNVTIAIR		870.451	2	0	84.02	8.1e-09
			VSVVEAVANIMGIK		715.408	2	0	83.94	5.4e-09
			QYSGLEEFNVTIAIR		870.45	2	0	83.92	7.7e-09
			RGDTVLIHAGSGGVGQASISIALHSGCTVFTTVGTQEK		1271.32	3	1	83.85	7e-09
			DGLIENLSESDFVISASPK		1011.01	2	0	83.84	6.4e-09
			ELNLFDATFFGVHAK		854.937	2	0	83.83	7.7e-09
			DGLIENLSESDFVISASPK		1011.01	2	0	83.83	6.4e-09
			QYSGLEEFNVTIAIR		870.451	2	0	83.79	6.9e-09
			DGLIENLSESDFVISASPK		1011.01	2	0	83.79	8.1e-09
			QYSGLEEFNVTIAIR		870.451	2	0	83.78	6.9e-09
			DGLIENLSESDFVISASPK		1011.01	2	0	83.77	6.5e-09
			VSVVEAVANIMGIK		715.408	2	0	83.74	7.6e-09
			QYSGLEEFNVTIAIR		870.451	2	0	83.73	8.7e-09
			ILLEATYEAIIDAGINPNDIR		1157.62	2	0	83.72	5.7e-09
			ELNLFDATFFGVHAK		854.938	2	0	83.68	8.1e-09
			DGLIENLSESDFVISASPK		1011.01	2	0	83.66	7.1e-09
			NASQIANILR		550.315	2	0	83.64	8.7e-09
			QYSGLEEFNVTIAIR		870.452	2	0	83.63	8.7e-09
			DGLIENLSESDFVISASPK		1011.01	2	0	83.53	8.2e-09
			QYSGLEEFNVTIAIR		870.449	2	0	83.5	7.6e-09
			QYSGLEEFNVTIAIR		870.45	2	0	83.49	8.5e-09
			WDHSMQWDVATFSSANSSFGESVVEFDLAK		1126.51	3	0	83.48	4.5e-09
			DGLIENLSESDFVISASPK		1011.01	2	0	83.47	7e-09
			DGLIENLSESDFVISASPK		1011.01	2	0	83.45	7.2e-09
			DGLIENLSESDFVISASPK		1011.01	2	0	83.42	8.9e-09
			DGLIENLSESDFVISASPK		1011.01	2	0	83.41	8.2e-09
			QYSGLEEFNVTIAIR		870.451	2	0	83.4	9.4e-09
			DGLIENLSESDFVISASPK		1011.01	2	0	83.37	7.1e-09
			ILLEATYEAIIDAGINPNDIR		772.081	3	0	83.35	6.7e-09
			VGDPQEVNSIANLFCK		597.63	3	0	83.33	8.8e-09
			IQSCLDTMDIFLQQPHPVLSSMVIADK		1029.52	3	0	83.31	7.2e-09
			GVDIVLNSLAEEK		693.878	2	0	83.27	1.2e-08
			IQSCLDTMDIFLQQPHPVLSSMVIADK	Oxidation (M)	1034.85	3	0	83.23	5.7e-09
			LINEGIESGAVRPLPSTVFSEQQIEQSFR		1077.89	3	0	83.2	5e-09
			QYSGLEEFNVTIAIR		870.451	2	0	83.19	7.9e-09
			DGLIENLSESDFVISASPK		1011.01	2	0	83.19	8.6e-09
			VSVVEAVANIMGIK		715.408	2	0	83.04	8.9e-09
			ELNLFDATFFGVHAK		854.938	2	0	83.02	1e-08
			DGLIENLSESDFVISASPK		1011.01	2	0	82.93	7.9e-09
			ILFPATGYLLITWK		818.479	2	0	82.92	5.1e-09
			DGLIENLSESDFVISASPK		1011.01	2	0	82.83	8.1e-09
			DGLIENLSESDFVISASPK		1011.01	2	0	82.83	8.1e-09
			DGLIENLSESDFVISASPK		1011.01	2	0	82.82	1e-08
			GQPIFIVHAIEGTQTPFK		992.037	2	0	82.77	7.4e-09
			DGLIENLSESDFVISASPK		1011.01	2	0	82.71	8.3e-09
			DGLIENLSESDFVISASPK		1011.01	2	0	82.62	1.1e-08
			DGLIENLSESDFVISASPK		1011.01	2	0	82.58	8.6e-09
			DGLIENLSESDFVISASPK		1011.01	2	0	82.57	8.6e-09
			DGLIENLSESDFVISASPK		1011.01	2	0	82.56	8.6e-09
			VSVVEAVANIMGIK		715.408	2	0	82.55	6.9e-09
			NYDLILSALEIR		710.396	2	0	82.54	1.1e-08
			AKQYALTVLLQIVCENIGR		1095.11	2	1	82.53	5.6e-09
			HLQLDLQNEESLQVEHANINVLYR		959.16	3	0	82.43	8.9e-09
			WDHSMQWDVATFSSANSSFGESVVEFDLAK		1126.51	3	0	82.38	5.8e-09
			DGLIENLSESDFVISASPK		1011.01	2	0	82.33	9.1e-09
			VGDPQEVNSIANLFCK		895.94	2	0	82.23	9.9e-09
			WDHSMQWDVATFSSANSSFGESVVEFDLAK		1126.51	3	0	82.19	6e-09
			ESNELAPIGGIFNLAAVLR		992.545	2	0	82.16	8.8e-09
			DGLIENLSESDFVISASPK		1011.01	2	0	82.16	9.7e-09
			WDHSMQWDVATFSSANSSFGESVVEFDLAK		1126.5	3	0	82.14	6.1e-09
			WDHSMQWDVATFSSANSSFGESVVEFDLAK		1126.51	3	0	82.14	6.1e-09
			DGLIENLSESDFVISASPK		1011.01	2	0	82.13	9.5e-09
			GQPIFIVHAIEGTQTPFK		992.039	2	0	82.09	7.4e-09
			WDHSMQWDVATFSSANSSFGESVVEFDLAK		1126.51	3	0	82.08	6.2e-09
			YLFVPFENSQPLAQDPEK		1061.53	2	0	82.02	1.1e-08
			DGLIENLSESDFVISASPK		1011.01	2	0	81.98	9.8e-09
			WDHSMQWDVATFSSANSSFGESVVEFDLAK		1126.51	3	0	81.97	6.4e-09
			DGLIENLSESDFVISASPK		1011.01	2	0	81.96	9.9e-09
			FPNTLLCSVYYAPLNFR		1038.02	2	0	81.93	1.4e-08
			DGLIENLSESDFVISASPK		1011.01	2	0	81.88	1.3e-08
			DGLIENLSESDFVISASPK		1011.01	2	0	81.82	1e-08
			WDHSMQWDVATFSSANSSFGESVVEFDLAK		1126.51	3	0	81.79	6.6e-09
			DGLIENLSESDFVISASPK		1011	2	0	81.78	1.3e-08
			QYSGLEEFNVTIAIR		870.452	2	0	81.76	1.5e-08
			DGLIENLSESDFVISASPK		1011.01	2	0	81.75	1.2e-08
			ESNELAPIGGIFNLAAVLR		992.546	2	0	81.74	9.7e-09
			DGLIENLSESDFVISASPK		1011.01	2	0	81.68	1.4e-08
			DDEFIALLHDIYANNISNHLYR		1323.65	2	0	81.65	8.9e-09
			VVSENQELLLVSQGEELLGMIGFMNCIRLEDGGAK		1283.65	3	1	81.64	6.9e-09
			ELNLFDATFFGVHAK		854.938	2	0	81.58	1.4e-08
			DDEFIALLHDIYANNISNHLYR		1323.65	2	0	81.54	1.1e-08
			QYSGLEEFNVTIAIR		870.451	2	0	81.49	1.5e-08
			DGLIENLSESDFVISASPK		1011.01	2	0	81.46	1.1e-08
			DGLIENLSESDFVISASPK		1011.01	2	0	81.45	1.1e-08
			QYSGLEEFNVTIAIR		870.451	2	0	81.44	1.5e-08
			QYSGLEEFNVTIAIR		870.452	2	0	81.44	1.6e-08
			DGLIENLSESDFVISASPK		1011.01	2	0	81.44	1.3e-08
			DGLIENLSESDFVISASPK		1011.01	2	0	81.42	1.1e-08
			QYSGLEEFNVTIAIR		870.451	2	0	81.4	1.5e-08
			ILLEATYEAIIDAGINPNDIR		772.081	3	0	81.38	9.8e-09
			NHSNNLNLLLENIGK		846.953	2	0	81.35	1.5e-08
			DGLIENLSESDFVISASPK		1011.01	2	0	81.35	1.4e-08
			QYSGLEEFNVTIAIR		870.45	2	0	81.32	1.4e-08
			VSVVEAVANIMGIK		715.408	2	0	81.21	1.4e-08
			QYSGLEEFNVTIAIR		870.451	2	0	81.2	1.6e-08
			ESNELAPIGGIFNLAAVLR		992.546	2	0	81.2	1.1e-08
			QYSGLEEFNVTIAIR		870.45	2	0	81.15	1.3e-08
			QYSGLEEFNVTIAIR		870.451	2	0	81.15	1.5e-08
			EYCSSLDYFVVFSSISCGR		1138.5	2	0	81.12	7.7e-09
			VSVVEAVANIMGIK		715.408	2	0	81.09	1.4e-08
			WSLEQAATIPVAYATSYYALCVR		1317.16	2	0	81.08	1.7e-08
			QYSGLEEFNVTIAIR		870.452	2	0	81.06	1.8e-08
			DGLIENLSESDFVISASPK		1011.01	2	0	81.06	1.2e-08
			ESNELAPIGGIFNLAAVLR		992.546	2	0	81.03	1.2e-08
			DGLIENLSESDFVISASPK		1011.01	2	0	80.95	1.2e-08
			DGLIENLSESDFVISASPK		1011.01	2	0	80.9	1.3e-08
			EIYAEAGINPADVSYVEAHGTGTK		1246.6	2	0	80.88	1.4e-08
			QYSGLEEFNVTIAIR		870.451	2	0	80.81	1.7e-08
			QYSGLEEFNVTIAIR		870.451	2	0	80.79	1.4e-08
			ILLEATYEAIIDAGINPNDIR		772.081	3	0	80.78	1.1e-08
			HLQLDLQNEESLQVEHANINVLYR		959.161	3	0	80.68	1.4e-08
			QYSGLEEFNVTIAIR		870.451	2	0	80.6	1.8e-08
			LINEGIESGAVRPLPSTVFSEQQIEQSFR		1077.89	3	0	80.59	9.6e-09
			DGLIENLSESDFVISASPK		1011.01	2	0	80.58	1.4e-08
			ELNLFDATFFGVHAK		854.937	2	0	80.56	1.7e-08
			QYALTVLLQIVCENIGR		995.542	2	0	80.51	1e-08
			WDHSMQWDVATFSSANSSFGESVVEFDLAK		1126.51	3	0	80.51	8.9e-09
			DGLIENLSESDFVISASPK		1011.01	2	0	80.5	1.4e-08
			ILLEATYEAIIDAGINPNDIR		1157.62	2	0	80.5	2e-08
			DGLIENLSESDFVISASPK		1011.01	2	0	80.49	1.7e-08
			ISYSFDFNGPSYAVDTACSSSLYAMHQAIASIR		1210.56	3	0	80.49	8.9e-09
			DGLIENLSESDFVISASPK		1011.01	2	0	80.46	1.5e-08
			QYSGLEEFNVTIAIR		870.451	2	0	80.42	1.9e-08
			ILLEATYEAIIDAGINPNDIR		772.081	3	0	80.41	1.3e-08
			DGLIENLSESDFVISASPK		1011.01	2	0	80.4	1.7e-08
			HLQLDLQNEESLQVEHANINVLYR		1438.24	2	0	80.37	1.1e-08
			DGLIENLSESDFVISASPK		1011.01	2	0	80.36	1.4e-08
			DGLIENLSESDFVISASPK		1011.01	2	0	80.32	1.4e-08
			WDHSMQWDVATFSSANSSFGESVVEFDLAK		1126.51	3	0	80.28	9.4e-09
			QYSGLEEFNVTIAIR		870.451	2	0	80.26	1.9e-08
			DGLIENLSESDFVISASPK		1011.01	2	0	80.2	1.5e-08
			DGLIENLSESDFVISASPK		1011.01	2	0	80.19	1.6e-08
			DGLIENLSESDFVISASPK		1011.01	2	0	80.18	1.5e-08
			ILLEATYEAIIDAGINPNDIR		772.081	3	0	80.18	1.3e-08
			ESNELAPIGGIFNLAAVLR		992.546	2	0	80.1	1.4e-08
			DGLIENLSESDFVISASPK		1011.01	2	0	80.03	1.8e-08
			LINEGIESGAVRPLPSTVFSEQQIEQSFR		1077.89	3	0	80.01	1.2e-08
			QYSGLEEFNVTIAIR		870.452	2	0	79.98	2.3e-08
			WDHSMQWDVATFSSANSSFGESVVEFDLAK		1126.51	3	0	79.95	1e-08
			DGLIENLSESDFVISASPK		1011.01	2	0	79.92	1.6e-08
			WDHSMQWDVATFSSANSSFGESVVEFDLAK		1126.51	3	0	79.92	1e-08
			DGLIENLSESDFVISASPK		1011.01	2	0	79.89	1.9e-08
			DGLIENLSESDFVISASPK		1011.01	2	0	79.85	1.6e-08
			DGLIENLSESDFVISASPK		1011.01	2	0	79.85	2e-08
			FPNTLLCSVYYAPLNFR		1038.02	2	0	79.84	2.1e-08
			DGLIENLSESDFVISASPK		1011.01	2	0	79.81	1.6e-08
			VVEIIDQPQLNVNDLK		919.005	2	0	79.79	1e-08
			AKQYALTVLLQIVCENIGR		1095.11	2	1	79.76	1.1e-08
			GVDIVLNSLAEEK		693.876	2	0	79.75	2.8e-08
			DGLIENLSESDFVISASPK		1011.01	2	0	79.74	1.6e-08
			QYSGLEEFNVTIAIR		870.452	2	0	79.71	2.4e-08
			ISYSFDFNGPSYAVDTACSSSLYAMHQAIASIR		1210.56	3	0	79.7	1.1e-08
			QYSGLEEFNVTIAIR		870.451	2	0	79.66	2.2e-08
			WDHSMQWDVATFSSANSSFGESVVEFDLAK		1126.51	3	0	79.66	1.1e-08
			ISYSFDFNGPSYAVDTACSSSLYAMHQAIASIR		1210.56	3	0	79.6	1.1e-08
			DGLIENLSESDFVISASPK		1011.01	2	0	79.57	2.2e-08
			HLQLDLQNEESLQVEHANINVLYR		959.161	3	0	79.55	1.7e-08
			DGLIENLSESDFVISASPK		1011.01	2	0	79.52	1.8e-08
			HLQLDLQNEESLQVEHANINVLYR		959.16	3	0	79.5	1.8e-08
			DGLIENLSESDFVISASPK		1011.01	2	0	79.48	1.7e-08
			IQSCLDTMDIFLQQPHPVLSSMVIADK		1029.52	3	0	79.47	1.9e-08
			WDHSMQWDVATFSSANSSFGESVVEFDLAK		1126.51	3	0	79.43	1.1e-08
			ESNELAPIGGIFNLAAVLR		992.546	2	0	79.38	1.7e-08
			DGLIENLSESDFVISASPK		1011.01	2	0	79.34	1.8e-08
			LQYAAINPIVHLDFIK		928.027	2	0	79.31	1.2e-08
			VVEIIDQPQLNVNDLK		919.007	2	0	79.29	1.2e-08
			ILLEATYEAIIDAGINPNDIR		772.081	3	0	79.29	1.6e-08
			DGLIENLSESDFVISASPK		1011.01	2	0	79.28	1.8e-08
			VSVVEAVANIMGIK		715.408	2	0	79.24	2.1e-08
			DGLIENLSESDFVISASPK		1011.01	2	0	79.22	1.9e-08
			ELNLFDATFFGVHAK		854.937	2	0	79.21	2.4e-08
			DGLIENLSESDFVISASPK		1011.01	2	0	79.21	2.1e-08
			DGLIENLSESDFVISASPK		1011.01	2	0	79.17	2.2e-08
			VSVVEAVANIMGIK		715.408	2	0	79.16	2.2e-08
			ISTIDIITLTGTK		688.406	2	0	79.11	1.2e-08
			DGLIENLSESDFVISASPK		1011.01	2	0	79.11	2.3e-08
			TLASELERPVWSFQCIENSPLESVSALAAFYVK		1247.97	3	0	79.11	1.2e-08
			WDHSMQWDVATFSSANSSFGESVVEFDLAK		1126.51	3	0	79.07	1.2e-08
			IQSCLDTMDIFLQQPHPVLSSMVIADK		1029.52	3	0	79.05	1.9e-08
			WDHSMQWDVATFSSANSSFGESVVEFDLAK		1126.51	3	0	79.03	1.3e-08
			DGLIENLSESDFVISASPK		1011.01	2	0	79.01	2.1e-08
			EIYAEAGINPADVSYVEAHGTGTK		1246.6	2	0	78.96	2.1e-08
			DGLIENLSESDFVISASPK		1011.01	2	0	78.91	2e-08
			QYSGLEEFNVTIAIR		870.452	2	0	78.81	3e-08
			DGLIENLSESDFVISASPK		1011.01	2	0	78.79	2e-08
			LINEGIESGAVRPLPSTVFSEQQIEQSFR		1077.89	3	0	78.76	1.4e-08
			WDHSMQWDVATFSSANSSFGESVVEFDLAK		1126.51	3	0	78.69	1.4e-08
			QYSGLEEFNVTIAIR		870.451	2	0	78.6	2.8e-08
			QYSGLEEFNVTIAIR		870.451	2	0	78.57	2.9e-08
			GGLVAVNSFGFGGANAHILFR		1052.56	2	0	78.5	2.7e-08
			ILLEATYEAIIDAGINPNDIR		1157.62	2	0	78.49	2.3e-08
			DGLIENLSESDFVISASPK		1011.01	2	0	78.46	2.2e-08
			LINEGIESGAVRPLPSTVFSEQQIEQSFR		1077.89	3	0	78.36	1.6e-08
			QYSGLEEFNVTIAIR		870.451	2	0	78.35	3e-08
			WDHSMQWDVATFSSANSSFGESVVEFDLAK		1126.51	3	0	78.34	1.5e-08
			QYSGLEEFNVTIAIR		870.451	2	0	78.33	3.1e-08
			ISYSFDFNGPSYAVDTACSSSLYAMHQAIASIR		1210.56	3	0	78.3	1.5e-08
			QYSGLEEFNVTIAIR		870.452	2	0	78.15	3.4e-08
			QYSGLEEFNVTIAIR		870.451	2	0	78.14	2.5e-08
			EYCSSLDYFVVFSSISCGR		1138.5	2	0	78.1	1.5e-08
			QYSGLEEFNVTIAIR		870.452	2	0	78.09	3.5e-08
			QYSGLEEFNVTIAIR		870.451	2	0	78.03	3.2e-08
			DGLIENLSESDFVISASPK		1011.01	2	0	78.01	3e-08
			DGLIENLSESDFVISASPK		1011.01	2	0	78.01	3e-08
			VVSENQELLLVSQGEELLGMIGFMNCIR		1589.8	2	0	77.99	1.6e-08
			ILLEATYEAIIDAGINPNDIR		772.081	3	0	77.92	2.2e-08
			ELNLFDATFFGVHAK		854.939	2	0	77.9	3.1e-08
			DGLIENLSESDFVISASPK		1011.01	2	0	77.9	2.9e-08
			LINEGIESGAVRPLPSTVFSEQQIEQSFR		1077.89	3	0	77.88	1.8e-08
			ILLEATYEAIIDAGINPNDIR		772.081	3	0	77.87	2.2e-08
			LINEGIESGAVRPLPSTVFSEQQIEQSFR		1077.89	3	0	77.83	1.7e-08
			VGDPQEVNSIANLFCK		895.94	2	0	77.79	2.7e-08
			ILLEATYEAIIDAGINPNDIR		772.081	3	0	77.75	2.3e-08
			DGLIENLSESDFVISASPK		1011.01	2	0	77.73	2.6e-08
			DGLIENLSESDFVISASPK		1011.01	2	0	77.71	3e-08
			ISYSFDFNGPSYAVDTACSSSLYAMHQAIASIR		1210.56	3	0	77.71	1.7e-08
			DGLIENLSESDFVISASPK		1011.01	2	0	77.69	2.6e-08
			VSVVEAVANIMGIK		715.408	2	0	77.68	3.1e-08
			DDEFIALLHDIYANNISNHLYR		1323.65	2	0	77.64	2.2e-08
			DGLIENLSESDFVISASPK		1011.01	2	0	77.63	2.9e-08
			DDEFIALLHDIYANNISNHLYR		1323.65	2	0	77.62	2.1e-08
			EYCSSLDYFVVFSSISCGR		1138.5	2	0	77.59	1.7e-08
			ILLEATYEAIIDAGINPNDIR		1157.62	2	0	77.59	2.4e-08
			QYALTVLLQIVCENIGR		995.543	2	0	77.49	2.1e-08
			DGLIENLSESDFVISASPK		1011.01	2	0	77.42	2.8e-08
			QYSGLEEFNVTIAIR		870.452	2	0	77.36	4.1e-08
			DGLIENLSESDFVISASPK		1011.01	2	0	77.35	2.9e-08
			ELNLFDATFFGVHAK		854.939	2	0	77.33	3.3e-08
			LPPDALPGNLASQECILGLEFSGR		1277.65	2	0	77.33	4e-08
			WDHSMQWDVATFSSANSSFGESVVEFDLAK		1126.51	3	0	77.3	1.9e-08
			QYSGLEEFNVTIAIR		870.451	2	0	77.26	3.9e-08
			QYSGLEEFNVTIAIR		870.452	2	0	77.23	3.8e-08
			CPPDVTPACNNASDSVTISGPIESLK		1365.14	2	0	77.23	1.9e-08
			TLASELERPVWSFQCIENSPLESVSALAAFYVK		1247.97	3	0	77.22	1.9e-08
			ILLEATYEAIIDAGINPNDIR		1157.62	2	0	77.17	2.5e-08
			INFIQTYDILK		684.382	2	0	77.16	2.7e-08
			ESNELAPIGGIFNLAAVLR		992.545	2	0	77.12	2.8e-08
			TLASELERPVWSFQCIENSPLESVSALAAFYVK		1247.97	3	0	77	2e-08
			VSVVEAVANIMGIK		715.407	2	0	76.99	2.5e-08
			EYCSSLDYFVVFSSISCGR		1138.5	2	0	76.99	2e-08
			GQPIFIVHAIEGTQTPFK		992.037	2	0	76.9	2.9e-08
			DGLIENLSESDFVISASPK		1011.01	2	0	76.85	3.9e-08
			WDHSMQWDVATFSSANSSFGESVVEFDLAK		1126.51	3	0	76.76	2.1e-08
			IPNADIPALNDGSIQVVDK		990.024	2	0	76.74	4.4e-08
			ILLEATYEAIIDAGINPNDIR		772.082	3	0	76.63	2.2e-08
			DGLIENLSESDFVISASPK		1011.01	2	0	76.61	3.4e-08
			DGLIENLSESDFVISASPK		1011.01	2	0	76.56	3.5e-08
			IQSCLDTMDIFLQQPHPVLSSMVIADK		1029.52	3	0	76.56	3.2e-08
			HLQLDLQNEESLQVEHANINVLYR		1438.24	2	0	76.54	2.6e-08
			LLAVYNYNPSVFNGDILLIK		756.087	3	0	76.53	2.2e-08
			VSVVEAVANIMGIK		715.408	2	0	76.52	4e-08
			ILLEATYEAIIDAGINPNDIR		772.081	3	0	76.51	3e-08
			DGLIENLSESDFVISASPK		1011.01	2	0	76.48	3.6e-08
			DGLIENLSESDFVISASPK		1011.01	2	0	76.47	3.5e-08
			QYSGLEEFNVTIAIR		870.451	2	0	76.46	4.7e-08
			QYSGLEEFNVTIAIR		870.453	2	0	76.36	5e-08
			ILLEATYEAIIDAGINPNDIR		1157.62	2	0	76.36	3e-08
			EIYAEAGINPADVSYVEAHGTGTK		1246.6	2	0	76.36	3.9e-08
			DGLIENLSESDFVISASPK		1011.01	2	0	76.32	4.6e-08
			DDEFIALLHDIYANNISNHLYR		1323.65	2	0	76.3	2.8e-08
			DGLIENLSESDFVISASPK		1011.01	2	0	76.29	4.7e-08
			QYSGLEEFNVTIAIR		870.452	2	0	76.25	4.7e-08
			IQSCLDTMDIFLQQPHPVLSSMVIADKR		1081.55	3	1	76.23	2.4e-08
			DGLIENLSESDFVISASPK		1011.01	2	0	76.2	3.8e-08
			ILLEATYEAIIDAGINPNDIR		772.081	3	0	76.2	3.2e-08
			DGLIENLSESDFVISASPK		1011.01	2	0	76.18	3.7e-08
			VSVVEAVANIMGIK		715.408	2	0	76.15	4.4e-08
			QYSGLEEFNVTIAIR		870.45	2	0	76.14	4.6e-08
			ESNELAPIGGIFNLAAVLR		992.547	2	0	76.11	3.1e-08
			GVDYEQLPIIFENVK		882.464	2	0	76.07	4.3e-08
			ILLEATYEAIIDAGINPNDIR		772.08	3	0	76.07	4.4e-08
			ESNELAPIGGIFNLAAVLR		992.545	2	0	76.05	3.6e-08
			DGLIENLSESDFVISASPK		1011.01	2	0	76.05	3.8e-08
			QYSGLEEFNVTIAIR		870.45	2	0	75.97	4.8e-08
			FDLSNDSPLGMSVFLK	Oxidation (M)	893.44	2	0	75.92	3.6e-08
			DGLIENLSESDFVISASPK		1011.01	2	0	75.92	4e-08
			WDHSMQWDVATFSSANSSFGESVVEFDLAK		1126.51	3	0	75.91	2.6e-08
			ISYSFDFNGPSYAVDTACSSSLYAMHQAIASIR		1210.56	3	0	75.89	2.6e-08
			WDHSMQWDVATFSSANSSFGESVVEFDLAK		1126.51	3	0	75.88	2.6e-08
			IQSCLDTMDIFLQQPHPVLSSMVIADK		1029.52	3	0	75.86	3.8e-08
			DGLIENLSESDFVISASPK		1011.01	2	0	75.84	5.2e-08
			GVDYEQLPIIFENVK		882.464	2	0	75.78	4.6e-08
			QYSGLEEFNVTIAIR		870.451	2	0	75.74	5.6e-08
			QYSGLEEFNVTIAIR		870.452	2	0	75.73	6e-08
			WDHSMQWDVATFSSANSSFGESVVEFDLAK		1126.51	3	0	75.72	2.7e-08
			DGLIENLSESDFVISASPK		1011.01	2	0	75.71	4.8e-08
			DGLIENLSESDFVISASPK		1011.01	2	0	75.7	4.2e-08
			ISYSFDFNGPSYAVDTACSSSLYAMHQAIASIR		1210.56	3	0	75.66	2.7e-08
			WDHSMQWDVATFSSANSSFGESVVEFDLAK		1126.51	3	0	75.63	2.7e-08
			WDHSMQWDVATFSSANSSFGESVVEFDLAK		1126.51	3	0	75.61	2.7e-08
			ELNLFDATFFGVHAK		854.938	2	0	75.57	5.5e-08
			QYSGLEEFNVTIAIR		870.452	2	0	75.57	5.5e-08
			DGLIENLSESDFVISASPK		1011.01	2	0	75.57	4.3e-08
			WDHSMQWDVATFSSANSSFGESVVEFDLAK		1126.51	3	0	75.54	2.8e-08
			DGLIENLSESDFVISASPK		1011.01	2	0	75.53	4.3e-08
			LINEGIESGAVRPLPSTVFSEQQIEQSFR		1077.89	3	0	75.53	3.1e-08
			ESNELAPIGGIFNLAAVLR		992.546	2	0	75.5	4.1e-08
			NASQIANILR		550.315	2	0	75.42	7.3e-08
			VSVVEAVANIMGIK		715.406	2	0	75.4	4e-08
			RPIWFVFSGMGSQWPGMGK		1084.53	2	0	75.37	4.2e-08
			DGLIENLSESDFVISASPK		1011.01	2	0	75.36	5.8e-08
			EIYAEAGINPADVSYVEAHGTGTK		1246.6	2	0	75.27	4.8e-08
			DGLIENLSESDFVISASPK		1011.01	2	0	75.26	4.6e-08
			DGLIENLSESDFVISASPK		1011.01	2	0	75.23	5.7e-08
			QYSGLEEFNVTIAIR		870.451	2	0	75.19	6.2e-08
			LINEGIESGAVRPLPSTVFSEQQIEQSFR		1077.89	3	0	75.19	3e-08
			ELNLFDATFFGVHAK		854.938	2	0	75.17	5.8e-08
			DGLIENLSESDFVISASPK		1011.01	2	0	75.17	4.7e-08
			ESNELAPIGGIFNLAAVLR		992.546	2	0	75.15	4.6e-08
			QYSGLEEFNVTIAIR		870.451	2	0	75.14	5.1e-08
			QYSGLEEFNVTIAIR		870.451	2	0	75.13	5.1e-08
			DGLIENLSESDFVISASPK		1011.01	2	0	75.13	4.8e-08
			GISGNLLWNNNWIAFIDTMLQFSILGKDNR		1150.92	3	1	75.12	3.4e-08
			WDHSMQWDVATFSSANSSFGESVVEFDLAK		1126.51	3	0	75.11	3.1e-08
			DGLIENLSESDFVISASPK		1011.01	2	0	75.1	4.8e-08
			SYIIIGGLGGFGLELSEWMIIRGAKYIVLTSR		1171.65	3	2	75.03	3.1e-08
			TLASELERPVWSFQCIENSPLESVSALAAFYVK		1247.97	3	0	74.98	3.2e-08
			TLASELERPVWSFQCIENSPLESVSALAAFYVK		1247.97	3	0	74.97	3.2e-08
			LINEGIESGAVRPLPSTVFSEQQIEQSFR		1077.89	3	0	74.95	3.4e-08
			SYIIIGGLGGFGLELSEWMIIRGAKYIVLTSR		1171.65	3	2	74.9	3.2e-08
			ILLEATYEAIIDAGINPNDIR		772.079	3	0	74.88	7.2e-08
			DGLIENLSESDFVISASPK		1011.01	2	0	74.84	5.2e-08
			LINEGIESGAVRPLPSTVFSEQQIEQSFR		1077.89	3	0	74.82	3.6e-08
			ELNLFDATFFGVHAK		854.938	2	0	74.75	6.4e-08
			DNFVDLDEDYGLSK		815.367	2	0	74.72	3.4e-08
			DGLIENLSESDFVISASPK		1011	2	0	74.71	6.4e-08
			VSVVEAVANIMGIK		715.407	2	0	74.68	4.3e-08
			IPNADIPALNDGSIQVVDK		990.024	2	0	74.65	6.2e-08
			LLAVYNYNPSVFNGDILLIK		756.088	3	0	74.65	3.4e-08
			WDHSMQWDVATFSSANSSFGESVVEFDLAK		1126.51	3	0	74.63	3.4e-08
			DGLIENLSESDFVISASPK		1011.01	2	0	74.49	5.5e-08
			WSLEQAATIPVAYATSYYALCVR		1317.16	2	0	74.49	7.5e-08
			ELNLFDATFFGVHAK		854.938	2	0	74.48	6.8e-08
			HLQLDLQNEESLQVEHANINVLYR		959.16	3	0	74.45	5.7e-08
			DGLIENLSESDFVISASPK		1011.01	2	0	74.44	5.6e-08
			DGLIENLSESDFVISASPK		1011.01	2	0	74.44	7e-08
			NYDLILSALEIR		710.396	2	0	74.43	6.1e-08
			LINEGIESGAVRPLPSTVFSEQQIEQSFR		1077.89	3	0	74.4	4e-08
			ESNELAPIGGIFNLAAVLR		992.546	2	0	74.38	5.3e-08
			VSVVEAVANIMGIK		715.408	2	0	74.34	6.6e-08
			DGLIENLSESDFVISASPK		1011.01	2	0	74.3	5.8e-08
			ILLEATYEAIIDAGINPNDIR		772.081	3	0	74.3	5e-08
			ILLEATYEAIIDAGINPNDIR		772.081	3	0	74.25	5.1e-08
			LYPPVNYPVGHGTPMINSLVK		1148.61	2	0	74.23	4.2e-08
			ISYSFDFNGPSYAVDTACSSSLYAMHQAIASIR		1210.56	3	0	74.22	3.8e-08
			DGLIENLSESDFVISASPK		1011.01	2	0	74.21	6.4e-08
			ILLEATYEAIIDAGINPNDIR		1157.62	2	0	74.2	5.1e-08
			QYALTVLLQIVCENIGR		664.031	3	0	74.19	4.2e-08
			QYSGLEEFNVTIAIR		870.452	2	0	74.08	8.8e-08
			QYSGLEEFNVTIAIR		870.451	2	0	74.07	8e-08
			RNHSNNLNLLLENIGK		617.006	3	1	74.03	6.3e-08
			ILLEATYEAIIDAGINPNDIR		772.081	3	0	74.03	5.3e-08
			WDHSMQWDVATFSSANSSFGESVVEFDLAK		1126.51	3	0	73.99	4e-08
			ISYSFDFNGPSYAVDTACSSSLYAMHQAIASIR		1210.56	3	0	73.99	4e-08
			GVDIVLNSLAEEK		693.876	2	0	73.96	8e-08
			QYSGLEEFNVTIAIR		870.451	2	0	73.93	8.5e-08
			FDLSNDSPLGMSVFLK	Oxidation (M)	893.439	2	0	73.91	5.9e-08
			LINEGIESGAVRPLPSTVFSEQQIEQSFR		1077.89	3	0	73.9	4.7e-08
			WDHSMQWDVATFSSANSSFGESVVEFDLAK		1126.5	3	0	73.89	4.1e-08
			RNHSNNLNLLLENIGK		925.005	2	1	73.83	6.8e-08
			TLASELERPVWSFQCIENSPLESVSALAAFYVK		1247.97	3	0	73.83	4.1e-08
			ILLEATYEAIIDAGINPNDIR		772.081	3	0	73.8	5.6e-08
			IQSCLDTMDIFLQQPHPVLSSMVIADK		1029.51	3	0	73.71	6.4e-08
			VVEIIDQPQLNVNDLK		919.006	2	0	73.7	4.3e-08
			DGLIENLSESDFVISASPK		1011.01	2	0	73.69	6.6e-08
			ILLEATYEAIIDAGINPNDIR		772.081	3	0	73.69	6e-08
			DGLIENLSESDFVISASPK		1011.01	2	0	73.66	6.7e-08
			LLIAMEEGIIPGNLHFK		948.025	2	0	73.65	4.3e-08
			ILLEATYEAIIDAGINPNDIR		772.081	3	0	73.58	5.9e-08
			DGLIENLSESDFVISASPK		1011.01	2	0	73.46	7.9e-08
			ELNLFDATFFGVHAK		854.938	2	0	73.45	9e-08
			DDEFIALLHDIYANNISNHLYR		882.768	3	0	73.38	6.9e-08
			DGLIENLSESDFVISASPK		1011.01	2	0	73.37	7.1e-08
			DGLIENLSESDFVISASPK		1011.01	2	0	73.34	7.2e-08
			QYSGLEEFNVTIAIR		870.452	2	0	73.33	9.1e-08
			WDHSMQWDVATFSSANSSFGESVVEFDLAK		1126.51	3	0	73.33	4.6e-08
			ILLEATYEAIIDAGINPNDIR		772.081	3	0	73.32	6.5e-08
			GVDIVLNSLAEEK		693.876	2	0	73.29	9.4e-08
			DGLIENLSESDFVISASPK		1011.01	2	0	73.29	9.1e-08
			ILLEATYEAIIDAGINPNDIR		772.08	3	0	73.27	7.5e-08
			ISYSFDFNGPSYAVDTACSSSLYAMHQAIASIR		1210.56	3	0	73.27	4.7e-08
			WSLEQAATIPVAYATSYYALCVR		1317.16	2	0	73.24	9e-08
			KSESLELNINDIYK		833.438	2	1	73.2	8.6e-08
			ILLEATYEAIIDAGINPNDIR		772.081	3	0	73.18	5e-08
			QYSGLEEFNVTIAIR		870.452	2	0	73.17	1.1e-07
			TLASELERPVWSFQCIENSPLESVSALAAFYVK		1247.97	3	0	73.15	4.8e-08
			DGLIENLSESDFVISASPK		1011.01	2	0	73.12	7.6e-08
			ELNLFDATFFGVHAK		854.937	2	0	73.04	9.4e-08
			QYSGLEEFNVTIAIR		870.451	2	0	72.98	1.1e-07
			DGLIENLSESDFVISASPK		1011.01	2	0	72.96	9.4e-08
			TIMDSNLQLGAMAAVGLSWEEIAAR		1324.17	2	0	72.94	7.9e-08
			ILLEATYEAIIDAGINPNDIR		772.081	3	0	72.93	6.9e-08
			WDHSMQWDVATFSSANSSFGESVVEFDLAK		1126.51	3	0	72.93	5.1e-08
			ILLEATYEAIIDAGINPNDIR		772.081	3	0	72.92	7.1e-08
			QYSGLEEFNVTIAIR		870.451	2	0	72.91	1.1e-07
			DGLIENLSESDFVISASPK		1011.01	2	0	72.91	7.9e-08
			ILLEATYEAIIDAGINPNDIR		772.081	3	0	72.87	7.5e-08
			SNMGHSEPASGVCSISK	Oxidation (M)	882.389	2	0	72.84	5.2e-08
			QYSGLEEFNVTIAIR		870.451	2	0	72.81	1.1e-07
			ILLEATYEAIIDAGINPNDIR		772.081	3	0	72.78	7.1e-08
			WDHSMQWDVATFSSANSSFGESVVEFDLAK		1126.51	3	0	72.76	5.3e-08
			FPNTLLCSVYYAPLNFR		1038.02	2	0	72.75	1e-07
			VAGLLFYKKLLAVYNYNPSVFNGDILLIK		1095.96	3	2	72.71	5.4e-08
			ILLEATYEAIIDAGINPNDIR		772.081	3	0	72.7	7.2e-08
			DGLIENLSESDFVISASPK		1011.01	2	0	72.67	1.1e-07
			VVEIIDQPQLNVNDLK		919.005	2	0	72.66	5.4e-08
			ELNLFDATFFGVHAK		854.937	2	0	72.64	9.5e-08
			DGLIENLSESDFVISASPK		1011.01	2	0	72.64	8.4e-08
			VSVVEAVANIMGIK		715.407	2	0	72.58	6.9e-08
			ILLEATYEAIIDAGINPNDIR		772.081	3	0	72.52	5.9e-08
			NASFHGILLDAILEGDSPER		1077.54	2	0	72.51	1e-07
			QYSGLEEFNVTIAIR		870.451	2	0	72.49	1.2e-07
			DNFVDLDEDYGLSK		815.368	2	0	72.48	5.6e-08
			DGLIENLSESDFVISASPK		1011.01	2	0	72.47	1.1e-07
			ILLEATYEAIIDAGINPNDIR		772.081	3	0	72.42	7.7e-08
			VSVVEAVANIMGIK		715.407	2	0	72.41	7.2e-08
			DGLIENLSESDFVISASPK		1011.01	2	0	72.38	9.2e-08
			DNFVDLDEDYGLSK		815.367	2	0	72.37	5.8e-08
			DGLIENLSESDFVISASPK		1011.01	2	0	72.35	9e-08
			TIMDSNLQLGAMAAVGLSWEEIAAR		1324.16	2	0	72.35	9.6e-08
			EIYAEAGINPADVSYVEAHGTGTK		1246.6	2	0	72.34	1e-07
			WDHSMQWDVATFSSANSSFGESVVEFDLAK		1126.51	3	0	72.26	5.9e-08
			ILLEATYEAIIDAGINPNDIR		1157.62	2	0	72.21	8.1e-08
			ILFPATGYLLITWK		818.479	2	0	72.2	6e-08
			HLQLDLQNEESLQVEHANINVLYR		959.161	3	0	72.2	8.4e-08
			LLAVYNYNPSVFNGDILLIK		1133.63	2	0	72.19	6e-08
			WDHSMQWDVATFSSANSSFGESVVEFDLAK		1126.5	3	0	72.17	6.1e-08
			QYSGLEEFNVTIAIR		870.45	2	0	72.16	1.2e-07
			DGLIENLSESDFVISASPK		1011.01	2	0	72.15	1.2e-07
			DGLIENLSESDFVISASPK		1011.01	2	0	72.14	9.5e-08
			LQYAAINPIVHLDFIK		928.027	2	0	72.12	6.1e-08
			DGLIENLSESDFVISASPK		1011.01	2	0	72.12	1.1e-07
			ILLEATYEAIIDAGINPNDIR		772.081	3	0	72.1	8.3e-08
			QYSGLEEFNVTIAIR		870.451	2	0	72.05	1.3e-07
			QYSGLEEFNVTIAIR		870.452	2	0	72.04	1.4e-07
			HLQLDLQNEESLQVEHANINVLYR		959.16	3	0	72.03	9.7e-08
			QYSGLEEFNVTIAIR		870.451	2	0	72	1.3e-07
			QYSGLEEFNVTIAIR		870.451	2	0	71.92	1.1e-07
			DGLIENLSESDFVISASPK		1011.01	2	0	71.91	1e-07
			DGLIENLSESDFVISASPK		1011.01	2	0	71.91	1e-07
			DGLIENLSESDFVISASPK		1011.01	2	0	71.91	1.3e-07
			HLQLDLQNEESLQVEHANINVLYR		959.16	3	0	71.87	1e-07
			WDHSMQWDVATFSSANSSFGESVVEFDLAK		1126.51	3	0	71.86	6.5e-08
			ESNELAPIGGIFNLAAVLR		992.546	2	0	71.84	9.8e-08
			HLQLDLQNEESLQVEHANINVLYR		959.16	3	0	71.83	1e-07
			WDHSMQWDVATFSSANSSFGESVVEFDLAK		1126.51	3	0	71.83	6.6e-08
			WDHSMQWDVATFSSANSSFGESVVEFDLAK		1126.51	3	0	71.82	6.6e-08
			QYSGLEEFNVTIAIR		870.452	2	0	71.81	1.3e-07
			DGLIENLSESDFVISASPK		1011.01	2	0	71.81	1.2e-07
			QYSGLEEFNVTIAIR		870.452	2	0	71.78	1.3e-07
			GVDYEQLPIIFENVK		882.463	2	0	71.77	1.2e-07
			VSVVEAVANIMGIK		715.408	2	0	71.76	1.2e-07
			VSVVEAVANIMGIK		715.408	2	0	71.76	1.2e-07
			HLQLDLQNEESLQVEHANINVLYR		959.159	3	0	71.74	1.1e-07
			VSVVEAVANIMGIK		715.407	2	0	71.73	8.4e-08
			QYALTVLLQIVCENIGR		995.542	2	0	71.73	7.7e-08
			QYSGLEEFNVTIAIR		870.451	2	0	71.72	1.4e-07
			EYCSSLDYFVVFSSISCGR		1138.5	2	0	71.71	6.7e-08
			QYSGLEEFNVTIAIR		870.451	2	0	71.7	1.4e-07
			DGLIENLSESDFVISASPK		1011.01	2	0	71.67	1.1e-07
			QYSGLEEFNVTIAIR		870.452	2	0	71.66	1.5e-07
			GISGNLLWNNNWIAFIDTMLQFSILGK		1022.53	3	0	71.61	1e-07
			VVEIIDQPQLNVNDLK		919.006	2	0	71.56	7e-08
			DGLIENLSESDFVISASPK		1011.01	2	0	71.56	1.1e-07
			ILLEATYEAIIDAGINPNDIR		772.081	3	0	71.56	1e-07
			DGLIENLSESDFVISASPK		1011.01	2	0	71.55	1.1e-07
			DGLIENLSESDFVISASPK		1011.01	2	0	71.55	1.2e-07
			QYSGLEEFNVTIAIR		870.45	2	0	71.49	1.2e-07
			ESNELAPIGGIFNLAAVLR		992.546	2	0	71.49	1e-07
			QYALTVLLQIVCENIGR		995.543	2	0	71.49	8.5e-08
			WDHSMQWDVATFSSANSSFGESVVEFDLAK		1126.51	3	0	71.49	7.1e-08
			FPNTLLCSVYYAPLNFR		1038.02	2	0	71.45	1.6e-07
			ILLEATYEAIIDAGINPNDIR		772.081	3	0	71.44	1e-07
			ELNLFDATFFGVHAK		854.938	2	0	71.43	1.5e-07
			PAQFESANTPVVGEPTMMNGDTTPYNINDEIVISGFSGR		1385.98	3	0	71.42	7.2e-08
			ILLEATYEAIIDAGINPNDIR		772.082	3	0	71.38	7.3e-08
			ILLEATYEAIIDAGINPNDIR		772.081	3	0	71.37	9.8e-08
			LPPDALPGNLASQECILGLEFSGR		1277.65	2	0	71.33	1.5e-07
			FPNTLLCSVYYAPLNFR		1038.02	2	0	71.28	1.5e-07
			IQSCLDTMDIFLQQPHPVLSSMVIADK		1029.52	3	0	71.28	1.2e-07
			QYSGLEEFNVTIAIR		870.451	2	0	71.26	1.5e-07
			DDEFIALLHDIYANNISNHLYR		882.769	3	0	71.26	8.6e-08
			YLFVPFENSQPLAQDPEK		1061.53	2	0	71.19	1.3e-07
			ILLEATYEAIIDAGINPNDIR		772.08	3	0	71.18	1.4e-07
			QYSGLEEFNVTIAIR		870.451	2	0	71.15	1.6e-07
			QYSGLEEFNVTIAIR		870.451	2	0	71.14	1.6e-07
			NYDLILSALEIR		710.396	2	0	71.07	1.3e-07
			NLFEGIDMVTNDDR		819.875	2	0	71.06	7.8e-08
			QYSGLEEFNVTIAIR		870.453	2	0	71.02	1.7e-07
			VSVVEAVANIMGIK		715.408	2	0	70.97	1.4e-07
			TLASELERPVWSFQCIENSPLESVSALAAFYVK		1247.97	3	0	70.93	8.1e-08
			QYSGLEEFNVTIAIR		870.45	2	0	70.9	1.5e-07
			QYALTVLLQIVCENIGR		995.543	2	0	70.9	9.8e-08
			ELNLFDATFFGVHAK		854.937	2	0	70.89	1.5e-07
			ELNLFDATFFGVHAK		854.939	2	0	70.89	1.5e-07
			DGLIENLSESDFVISASPK		1011.01	2	0	70.89	1.4e-07
			QYSGLEEFNVTIAIR		870.452	2	0	70.86	1.6e-07
			DGLIENLSESDFVISASPK		1011.01	2	0	70.81	1.4e-07
			TIMDSNLQLGAMAAVGLSWEEIAAR		1324.16	2	0	70.81	1.4e-07
			FPNTLLCSVYYAPLNFR		1038.02	2	0	70.8	1.6e-07
			HLQLDLQNEESLQVEHANINVLYR		959.16	3	0	70.78	1.3e-07
			ISYSFDFNGPSYAVDTACSSSLYAMHQAIASIR		1210.56	3	0	70.78	8.4e-08
			WDHSMQWDVATFSSANSSFGESVVEFDLAK		1126.51	3	0	70.76	8.4e-08
			CPPDVTPACNNASDSVTISGPIESLK		1365.14	2	0	70.72	8.5e-08
			ESNELAPIGGIFNLAAVLR		992.546	2	0	70.71	1.2e-07
			INFIQTYDILK		684.382	2	0	70.68	1.1e-07
			GVDYEQLPIIFENVK		882.462	2	0	70.64	1.6e-07
			DGLIENLSESDFVISASPK		1011.01	2	0	70.63	1.3e-07
			DGLIENLSESDFVISASPK		1011.01	2	0	70.6	1.6e-07
			EPIAENSHLVIASNILSSNSWNVLK		1368.22	2	0	70.6	1e-07
			ELNLFDATFFGVHAK		854.939	2	0	70.53	1.6e-07
			DGLIENLSESDFVISASPK		1011.01	2	0	70.52	1.7e-07
			QYSGLEEFNVTIAIR		870.45	2	0	70.49	1.7e-07
			DDEFIALLHDIYANNISNHLYR		1323.65	2	0	70.47	9.9e-08
			DGLIENLSESDFVISASPK		1011.01	2	0	70.4	1.4e-07
			WDHSMQWDVATFSSANSSFGESVVEFDLAK		1126.51	3	0	70.39	9.1e-08
			QYSGLEEFNVTIAIR		870.449	2	0	70.37	1.5e-07
			ISYSFDFNGPSYAVDTACSSSLYAMHQAIASIR		1210.56	3	0	70.37	9.2e-08
			DDEFIALLHDIYANNISNHLYR		882.769	3	0	70.35	1e-07
			DGLIENLSESDFVISASPK		1011.01	2	0	70.32	1.5e-07
			DGLIENLSESDFVISASPK		1011.01	2	0	70.32	1.4e-07
			QYALTVLLQIVCENIGR		995.542	2	0	70.27	1.1e-07
			QYSGLEEFNVTIAIR		870.45	2	0	70.23	1.8e-07
			WDHSMQWDVATFSSANSSFGESVVEFDLAK		1126.51	3	0	70.16	9.6e-08
			QYSGLEEFNVTIAIR		870.451	2	0	70.15	2e-07
			VGDPQEVNSIANLFCK		597.63	3	0	70.15	1.9e-07
			LYPPVNYPVGHGTPMINSLVK		1148.61	2	0	70.12	1e-07
			WDHSMQWDVATFSSANSSFGESVVEFDLAK		1126.51	3	0	70.04	9.9e-08
			ELNLFDATFFGVHAK		854.939	2	0	70.01	1.7e-07
			ILLEATYEAIIDAGINPNDIR		772.08	3	0	70	1.5e-07
			HLQLDLQNEESLQVEHANINVLYR		959.162	3	0	69.97	1.5e-07
			QYSGLEEFNVTIAIR		870.451	2	0	69.95	1.7e-07
			ESNELAPIGGIFNLAAVLR		992.545	2	0	69.9	1.5e-07
			ILLEATYEAIIDAGINPNDIR		772.081	3	0	69.87	1.4e-07
			DGLIENLSESDFVISASPK		1011.01	2	0	69.86	2e-07
			QYSGLEEFNVTIAIR		870.452	2	0	69.73	2.4e-07
			QYSGLEEFNVTIAIR		870.45	2	0	69.7	2e-07
			ILLEATYEAIIDAGINPNDIR		772.081	3	0	69.68	1.5e-07
			QYSGLEEFNVTIAIR		870.451	2	0	69.67	2.3e-07
			IQSCLDTMDIFLQQPHPVLSSMVIADK		1029.52	3	0	69.67	1.8e-07
			ESNELAPIGGIFNLAAVLRDGLIENLSESDFVISASPK		1329.36	3	1	69.64	1.1e-07
			QYSGLEEFNVTIAIR		870.451	2	0	69.63	1.8e-07
			QYSGLEEFNVTIAIR		870.452	2	0	69.6	2.2e-07
			QYSGLEEFNVTIAIR		870.452	2	0	69.59	2.5e-07
			WDHSMQWDVATFSSANSSFGESVVEFDLAK		1126.51	3	0	69.57	1.1e-07
			HLQLDLQNEESLQVEHANINVLYR		959.16	3	0	69.56	1.8e-07
			HLQLDLQNEESLQVEHANINVLYR		959.161	3	0	69.56	1.6e-07
			ESNELAPIGGIFNLAAVLR		992.546	2	0	69.55	1.6e-07
			QYSGLEEFNVTIAIR		870.452	2	0	69.54	2.5e-07
			DGLIENLSESDFVISASPK		1011.01	2	0	69.47	1.8e-07
			DGLIENLSESDFVISASPK		1011.01	2	0	69.47	2e-07
			EYCSSLDYFVVFSSISCGR		1138.5	2	0	69.47	1.1e-07
			QYSGLEEFNVTIAIR		870.452	2	0	69.46	2.5e-07
			ILLEATYEAIIDAGINPNDIR		772.082	3	0	69.44	1.4e-07
			HLQLDLQNEESLQVEHANINVLYR		959.16	3	0	69.41	1.8e-07
			WDHSMQWDVATFSSANSSFGESVVEFDLAK		1126.51	3	0	69.41	1.1e-07
			WDHSMQWDVATFSSANSSFGESVVEFDLAK		1126.51	3	0	69.39	1.2e-07
			NLFEGIDMVTNDDR		819.874	2	0	69.36	1.2e-07
			ILLEATYEAIIDAGINPNDIR		772.081	3	0	69.32	1.6e-07
			WDHSMQWDVATFSSANSSFGESVVEFDLAK		1126.51	3	0	69.32	1.2e-07
			QYSGLEEFNVTIAIR		870.452	2	0	69.28	2.7e-07
			ELNLFDATFFGVHAK		854.938	2	0	69.26	2.3e-07
			QYSGLEEFNVTIAIR		870.452	2	0	69.25	2.7e-07
			DGLIENLSESDFVISASPK		1011.01	2	0	69.23	1.9e-07
			ESNELAPIGGIFNLAAVLR		992.546	2	0	69.11	1.8e-07
			ILLEATYEAIIDAGINPNDIR		772.081	3	0	69.07	1.7e-07
			DGLIENLSESDFVISASPK		1011.01	2	0	69.06	1.9e-07
			DGLIENLSESDFVISASPK		1011.01	2	0	69	2.3e-07
			QYSGLEEFNVTIAIR		870.451	2	0	68.94	2.1e-07
			ESNELAPIGGIFNLAAVLR		992.546	2	0	68.83	1.9e-07
			AKQYALTVLLQIVCENIGR		1095.11	2	1	68.82	1.3e-07
			VSVVEAVANIMGIK		477.274	3	0	68.76	1.7e-07
			WDHSMQWDVATFSSANSSFGESVVEFDLAK		1126.51	3	0	68.68	1.4e-07
			QYSGLEEFNVTIAIR		870.452	2	0	68.66	3.1e-07
			QYSGLEEFNVTIAIR		870.452	2	0	68.62	3.1e-07
			ESNELAPIGGIFNLAAVLR		992.546	2	0	68.62	2.1e-07
			QYSGLEEFNVTIAIR		870.451	2	0	68.58	2.9e-07
			ISYSFDFNGPSYAVDTACSSSLYAMHQAIASIR		1210.56	3	0	68.56	1.4e-07
			HLQLDLQNEESLQVEHANINVLYR		959.16	3	0	68.55	2.3e-07
			VSVVEAVANIMGIK		715.408	2	0	68.52	2.5e-07
			DDEFIALLHDIYANNISNHLYR		882.77	3	0	68.52	1.8e-07
			VAGLLFYKKLLAVYNYNPSVFNGDILLIK		1095.96	3	2	68.52	1.4e-07
			HLQLDLQNEESLQVEHANINVLYR		959.16	3	0	68.48	2.3e-07
			SESLELNINDIYK		769.391	2	0	68.47	3.6e-07
			HLQLDLQNEESLQVEHANINVLYR		959.16	3	0	68.47	2.3e-07
			SYIIIGGLGGFGLELSEWMIIRGAKYIVLTSR		1171.65	3	2	68.47	1.4e-07
			QYSGLEEFNVTIAIR		870.451	2	0	68.46	2.9e-07
			ILLEATYEAIIDAGINPNDIR		772.081	3	0	68.39	2e-07
			ILLEATYEAIIDAGINPNDIR		772.081	3	0	68.38	2e-07
			ILLEATYEAIIDAGINPNDIR		772.081	3	0	68.35	2e-07
			ILLEATYEAIIDAGINPNDIR		772.081	3	0	68.29	2e-07
			ESNELAPIGGIFNLAAVLR		992.546	2	0	68.28	2.2e-07
			HLQLDLQNEESLQVEHANINVLYR		959.162	3	0	68.25	1.6e-07
			IVNSSGVAFHSK		623.334	2	0	68.24	4e-07
			QYSGLEEFNVTIAIR		870.451	2	0	68.23	3.1e-07
			LPPDALPGNLASQECILGLEFSGR		1277.65	2	0	68.23	3.3e-07
			DGLIENLSESDFVISASPK		1011.01	2	0	68.22	2.7e-07
			HLQLDLQNEESLQVEHANINVLYR		1438.24	2	0	68.22	1.7e-07
			WDHSMQWDVATFSSANSSFGESVVEFDLAK		1126.51	3	0	68.2	1.5e-07
			QYSGLEEFNVTIAIR		870.451	2	0	68.16	2.5e-07
			ILLEATYEAIIDAGINPNDIR		772.081	3	0	68.15	2.1e-07
			ESDEYLIGHNIDER		845.389	2	0	68.09	1.6e-07
			WDHSMQWDVATFSSANSSFGESVVEFDLAK		1126.51	3	0	68.09	1.6e-07
			HLQLDLQNEESLQVEHANINVLYR		959.16	3	0	68.08	2.4e-07
			QYSGLEEFNVTIAIR		870.451	2	0	68.05	2.6e-07
			DGLIENLSESDFVISASPK		1011.01	2	0	68.02	2.4e-07
			VGDPQEVNSIANLFCK		597.629	3	0	67.99	2.6e-07
			ELNLFDATFFGVHAK		854.938	2	0	67.98	3.2e-07
			QYSGLEEFNVTIAIR		870.452	2	0	67.89	3.7e-07
			ELNLFDATFFGVHAK		854.94	2	0	67.85	3e-07
			QYSGLEEFNVTIAIR		870.45	2	0	67.77	3.2e-07
			TLASELERPVWSFQCIENSPLESVSALAAFYVK		1247.97	3	0	67.76	1.7e-07
			WDHSMQWDVATFSSANSSFGESVVEFDLAK		1126.51	3	0	67.73	1.7e-07
			HLQLDLQNEESLQVEHANINVLYR		959.161	3	0	67.7	2.5e-07
			ILLEATYEAIIDAGINPNDIR		1157.62	2	0	67.69	2.3e-07
			WDHSMQWDVATFSSANSSFGESVVEFDLAK		1126.51	3	0	67.68	1.7e-07
			TLASELERPVWSFQCIENSPLESVSALAAFYVK		1247.97	3	0	67.62	1.7e-07
			QYSGLEEFNVTIAIR		870.45	2	0	67.6	3.3e-07
			QYSGLEEFNVTIAIR		870.453	2	0	67.59	3.7e-07
			ILLEATYEAIIDAGINPNDIR		1157.62	2	0	67.59	2e-07
			QYSGLEEFNVTIAIR		870.452	2	0	67.52	3.5e-07
			HLQLDLQNEESLQVEHANINVLYR		959.16	3	0	67.47	2.9e-07
			QYSGLEEFNVTIAIR		870.452	2	0	67.45	4e-07
			ILLEATYEAIIDAGINPNDIR		772.081	3	0	67.4	2e-07
			DGLIENLSESDFVISASPK		1011.01	2	0	67.36	2.8e-07
			QYSGLEEFNVTIAIR		870.451	2	0	67.34	3e-07
			GVDIVLNSLAEEK		693.877	2	0	67.32	3.2e-07
			QYSGLEEFNVTIAIR		870.451	2	0	67.32	3.8e-07
			QYSGLEEFNVTIAIR		870.451	2	0	67.31	3.9e-07
			ENEGVPVYFYSNIDVIK		993.495	2	0	67.27	3.7e-07
			LINEGIESGAVRPLPSTVFSEQQIEQSFR		1077.89	3	0	67.27	2e-07
			DGLIENLSESDFVISASPK		1011.01	2	0	67.23	3.7e-07
			ILLEATYEAIIDAGINPNDIR		772.081	3	0	67.2	2.8e-07
			DGLIENLSESDFVISASPK		1011.01	2	0	67.19	3e-07
			ILLEATYEAIIDAGINPNDIR		772.081	3	0	67.17	2e-07
			QYSGLEEFNVTIAIR		870.451	2	0	67.11	3.2e-07
			LQYAAINPIVHLDFIK		928.027	2	0	67.11	1.9e-07
			WDHSMQWDVATFSSANSSFGESVVEFDLAK		1126.51	3	0	67.04	2e-07
			WDHSMQWDVATFSSANSSFGESVVEFDLAK		1126.51	3	0	67.03	2e-07
			DGLIENLSESDFVISASPK		1011.01	2	0	67.02	3.4e-07
			EPIAENSHLVIASNILSSNSWNVLK		1368.22	2	0	67.02	2.8e-07
			QYSGLEEFNVTIAIR		870.451	2	0	66.95	3.3e-07
			QYSGLEEFNVTIAIR		870.452	2	0	66.89	4.6e-07
			QYSGLEEFNVTIAIR		870.451	2	0	66.88	4.2e-07
			WDHSMQWDVATFSSANSSFGESVVEFDLAK		1126.51	3	0	66.85	2.1e-07
			VSVVEAVANIMGIK		715.408	2	0	66.83	3.7e-07
			WDHSMQWDVATFSSANSSFGESVVEFDLAK		1126.51	3	0	66.83	2.1e-07
			HLQLDLQNEESLQVEHANINVLYR		959.161	3	0	66.78	3.3e-07
			SAPIVIQITEK		599.856	2	0	66.75	3.1e-07
			GVDIVLNSLAEEK		693.877	2	0	66.73	3.7e-07
			RGDTVLIHAGSGGVGQASISIALHSGCTVFTTVGTQEK		1271.32	3	1	66.72	3.6e-07
			SEAVSVLFLQK		610.848	2	0	66.7	3.3e-07
			TLASELERPVWSFQCIENSPLESVSALAAFYVK		1247.97	3	0	66.59	2.2e-07
			QYSGLEEFNVTIAIR		870.451	2	0	66.58	4.6e-07
			WDHSMQWDVATFSSANSSFGESVVEFDLAK		1126.51	3	0	66.58	2.2e-07
			ILLEATYEAIIDAGINPNDIR		772.081	3	0	66.54	3e-07
			ILLEATYEAIIDAGINPNDIR		772.081	3	0	66.51	3.1e-07
			VGDPQEVNSIANLFCK		895.94	2	0	66.47	3.9e-07
			DGLIENLSESDFVISASPK		1011.01	2	0	66.44	3.5e-07
			WDHSMQWDVATFSSANSSFGESVVEFDLAK		1126.51	3	0	66.42	2.3e-07
			TLASELERPVWSFQCIENSPLESVSALAAFYVK		1247.97	3	0	66.41	2.3e-07
			WDHSMQWDVATFSSANSSFGESVVEFDLAK		1126.51	3	0	66.4	2.3e-07
			WDHSMQWDVATFSSANSSFGESVVEFDLAK		1126.5	3	0	66.39	2.3e-07
			ESNELAPIGGIFNLAAVLR		662.034	3	0	66.34	2.9e-07
			QYSGLEEFNVTIAIR		870.453	2	0	66.32	5.4e-07
			TLASELERPVWSFQCIENSPLESVSALAAFYVK		1247.97	3	0	66.31	2.3e-07
			DGLIENLSESDFVISASPK		1011.01	2	0	66.29	3.8e-07
			TLASELERPVWSFQCIENSPLESVSALAAFYVK		1247.97	3	0	66.29	2.3e-07
			ENEGVPVYFYSNIDVIK		993.495	2	0	66.28	4.6e-07
			WSLEQAATIPVAYATSYYALCVR		1317.16	2	0	66.28	5.1e-07
			WDHSMQWDVATFSSANSSFGESVVEFDLAK		1126.51	3	0	66.27	2.4e-07
			LTNQDDVSANGYR		726.841	2	0	66.25	3.1e-07
			WDHSMQWDVATFSSANSSFGESVVEFDLAK		1126.51	3	0	66.25	2.4e-07
			DGLIENLSESDFVISASPK		1011.01	2	0	66.23	3.9e-07
			SNMGHSEPASGVCSISK		583.264	3	0	66.21	2.4e-07
			SYIIIGGLGGFGLELSEWMIIRGAKYIVLTSR		1171.65	3	2	66.2	2.4e-07
			AKQYALTVLLQIVCENIGR		730.408	3	1	66.18	2.4e-07
			ILLEATYEAIIDAGINPNDIR		772.081	3	0	66.13	3.5e-07
			ILLEATYEAIIDAGINPNDIR		772.081	3	0	66.12	3.3e-07
			LINEGIESGAVRPLPSTVFSEQQIEQSFR		1077.89	3	0	66.12	2.7e-07
			ILLEATYEAIIDAGINPNDIR		772.08	3	0	66.04	4.5e-07
			ILLEATYEAIIDAGINPNDIR		772.081	3	0	66.02	2.8e-07
			ILLEATYEAIIDAGINPNDIR		772.081	3	0	65.93	3.6e-07
			LINEGIESGAVRPLPSTVFSEQQIEQSFR		1077.89	3	0	65.93	2.7e-07
			WDHSMQWDVATFSSANSSFGESVVEFDLAK		1126.51	3	0	65.92	2.6e-07
			ILLEATYEAIIDAGINPNDIR		772.081	3	0	65.91	3.5e-07
			RGDTVLIHAGSGGVGQASISIALHSGCTVFTTVGTQEK		1271.32	3	1	65.83	4.3e-07
			NYDLILSALEIR		710.395	2	0	65.82	4.5e-07
			QYSGLEEFNVTIAIR		870.452	2	0	65.82	5.9e-07
			WDHSMQWDVATFSSANSSFGESVVEFDLAK		1126.51	3	0	65.82	2.6e-07
			ENEGVPVYFYSNIDVIK		993.495	2	0	65.78	5.2e-07
			EPIAENSHLVIASNILSSNSWNVLK		1368.22	2	0	65.74	3.6e-07
			QYALTVLLQIVCENIGR		664.032	3	0	65.72	3.6e-07
			WDHSMQWDVATFSSANSSFGESVVEFDLAK		1126.51	3	0	65.72	2.7e-07
			EPIAENSHLVIASNILSSNSWNVLK		1368.22	2	0	65.68	3.8e-07
			QYSGLEEFNVTIAIR		870.45	2	0	65.66	5.2e-07
			WDHSMQWDVATFSSANSSFGESVVEFDLAK		1126.51	3	0	65.62	2.7e-07
			FDLSNDSPLGMSVFLK	Oxidation (M)	893.439	2	0	65.61	3.8e-07
			DGLIENLSESDFVISASPK		1011.01	2	0	65.59	5.4e-07
			QYSGLEEFNVTIAIR		870.45	2	0	65.53	5.3e-07
			DGLIENLSESDFVISASPK		1011.01	2	0	65.49	4.4e-07
			ILLEATYEAIIDAGINPNDIR		772.081	3	0	65.48	4e-07
			NLFEGIDMVTNDDR		819.875	2	0	65.45	2.9e-07
			ILLEATYEAIIDAGINPNDIR		772.081	3	0	65.44	4e-07
			ILLEATYEAIIDAGINPNDIR		772.081	3	0	65.43	4.2e-07
			ILLEATYEAIIDAGINPNDIR		1157.62	2	0	65.39	3.9e-07
			QYSGLEEFNVTIAIR		870.452	2	0	65.38	6.5e-07
			ESNELAPIGGIFNLAAVLR		992.547	2	0	65.38	3.6e-07
			HLQLDLQNEESLQVEHANINVLYR		959.159	3	0	65.37	4.8e-07
			WDHSMQWDVATFSSANSSFGESVVEFDLAK		1126.51	3	0	65.37	2.9e-07
			TLASELERPVWSFQCIENSPLESVSALAAFYVK		1247.97	3	0	65.32	2.9e-07
			QYALTVLLQIVCENIGR		995.543	2	0	65.27	3.6e-07
			WDHSMQWDVATFSSANSSFGESVVEFDLAK		1126.51	3	0	65.21	3e-07
			LLIAMEEGIIPGNLHFK		948.025	2	0	65.15	3.1e-07
			RPIWFVFSGMGSQWPGMGK		723.357	3	0	65.15	4.7e-07
			WDHSMQWDVATFSSANSSFGESVVEFDLAK		1126.51	3	0	65.14	3.1e-07
			ELNLFDATFFGVHAK		854.938	2	0	65.13	5.8e-07
			QYSGLEEFNVTIAIR		870.451	2	0	65.1	5.1e-07
			ILLEATYEAIIDAGINPNDIR		772.081	3	0	65.07	4.2e-07
			VGDPQEVNSIANLFCK		895.94	2	0	65.03	5.7e-07
			HLQLDLQNEESLQVEHANINVLYR		959.16	3	0	65	5.1e-07
			ILLEATYEAIIDAGINPNDIR		772.081	3	0	64.92	4.3e-07
			INFIQTYDILK		684.382	2	0	64.9	4.5e-07
			DDEFIALLHDIYANNISNHLYR		1323.65	2	0	64.9	5.3e-07
			ILLEATYEAIIDAGINPNDIR		772.081	3	0	64.83	4.6e-07
			DGLIENLSESDFVISASPK		1011.01	2	0	64.82	5.1e-07
			WSLEQAATIPVAYATSYYALCVR		1317.16	2	0	64.82	7.3e-07
			NLFEGIDMVTNDDR		819.874	2	0	64.81	3.3e-07
			ILLEATYEAIIDAGINPNDIR		772.081	3	0	64.8	3.6e-07
			RPIWFVFSGMGSQWPGMGK		1084.53	2	0	64.77	5.8e-07
			ILLEATYEAIIDAGINPNDIR		772.082	3	0	64.75	3.3e-07
			HLQLDLQNEESLQVEHANINVLYR		959.161	3	0	64.75	4.9e-07
			ILLEATYEAIIDAGINPNDIR		772.081	3	0	64.74	4.5e-07
			ILLEATYEAIIDAGINPNDIR		772.081	3	0	64.71	3.7e-07
			ILLEATYEAIIDAGINPNDIR		772.081	3	0	64.65	4.6e-07
			WDHSMQWDVATFSSANSSFGESVVEFDLAK		1126.51	3	0	64.65	3.4e-07
			WDHSMQWDVATFSSANSSFGESVVEFDLAK		1126.51	3	0	64.65	3.4e-07
			ILLEATYEAIIDAGINPNDIR		772.081	3	0	64.64	4.6e-07
			ILLEATYEAIIDAGINPNDIR		772.081	3	0	64.62	4.7e-07
			WDHSMQWDVATFSSANSSFGESVVEFDLAK		1126.51	3	0	64.6	3.5e-07
			ILLEATYEAIIDAGINPNDIR		772.081	3	0	64.59	5e-07
			QYSGLEEFNVTIAIR		870.452	2	0	64.58	7.8e-07
			EIYAEAGINPADVSYVEAHGTGTK		831.402	3	0	64.58	6.3e-07
			ILLEATYEAIIDAGINPNDIR		772.081	3	0	64.57	4.7e-07
			ILLEATYEAIIDAGINPNDIR		772.082	3	0	64.51	4.1e-07
			ILLEATYEAIIDAGINPNDIR		772.081	3	0	64.44	3.8e-07
			ESNELAPIGGIFNLAAVLR		662.033	3	0	64.34	5.5e-07
			IQSCLDTMDIFLQQPHPVLSSMVIADK		1029.52	3	0	64.33	6.1e-07
			DDEFIALLHDIYANNISNHLYR		882.77	3	0	64.32	4.8e-07
			DGLIENLSESDFVISASPK		1011.01	2	0	64.26	7.1e-07
			HLQLDLQNEESLQVEHANINVLYR		959.161	3	0	64.24	5.8e-07
			WDHSMQWDVATFSSANSSFGESVVEFDLAK		1126.51	3	0	64.23	3.8e-07
			HLQLDLQNEESLQVEHANINVLYR		959.16	3	0	64.14	6.4e-07
			QYSGLEEFNVTIAIR		870.452	2	0	64.13	8.7e-07
			WSLEQAATIPVAYATSYYALCVR		1317.16	2	0	64.13	7.1e-07
			QYSGLEEFNVTIAIR		870.452	2	0	64.11	8.7e-07
			ILLEATYEAIIDAGINPNDIR		772.081	3	0	64.09	4.3e-07
			QYALTVLLQIVCENIGR		995.545	2	0	64.07	4.9e-07
			ILLEATYEAIIDAGINPNDIR		772.081	3	0	64.06	5.3e-07
			GVDIVLNSLAEEK		693.877	2	0	64.05	7.1e-07
			WDHSMQWDVATFSSANSSFGESVVEFDLAK		1126.51	3	0	64.05	3.9e-07
			LINEGIESGAVRPLPSTVFSEQQIEQSFR		1077.89	3	0	64.04	4.3e-07
			VGDPQEVNSIANLFCK		895.94	2	0	63.96	6.2e-07
			SESLELNINDIYK		769.39	2	0	63.94	7.3e-07
			WDHSMQWDVATFSSANSSFGESVVEFDLAK		1126.51	3	0	63.92	4.1e-07
			DGLIENLSESDFVISASPK		1011.01	2	0	63.91	6.3e-07
			QYSGLEEFNVTIAIR		870.451	2	0	63.9	8.6e-07
			ILLEATYEAIIDAGINPNDIR		772.081	3	0	63.82	5.6e-07
			ILLEATYEAIIDAGINPNDIR		772.081	3	0	63.79	5.6e-07
			WDHSMQWDVATFSSANSSFGESVVEFDLAK		1126.51	3	0	63.79	4.2e-07
			QYSGLEEFNVTIAIR		870.451	2	0	63.76	8.6e-07
			QYSGLEEFNVTIAIR		870.452	2	0	63.72	9.6e-07
			ILLEATYEAIIDAGINPNDIR		772.081	3	0	63.72	5.7e-07
			ILLEATYEAIIDAGINPNDIR		772.081	3	0	63.7	6.2e-07
			INFIQTYDILK		684.383	2	0	63.69	4.3e-07
			WDHSMQWDVATFSSANSSFGESVVEFDLAK		1126.51	3	0	63.65	4.3e-07
			QYSGLEEFNVTIAIR		870.451	2	0	63.64	7.1e-07
			QYSGLEEFNVTIAIR		870.451	2	0	63.64	9.1e-07
			VSVVEAVANIMGIK		715.408	2	0	63.63	7.8e-07
			ILLEATYEAIIDAGINPNDIR		1157.62	2	0	63.63	6.3e-07
			ILLEATYEAIIDAGINPNDIR		1157.62	2	0	63.6	5.9e-07
			GDTVLIHAGSGGVGQASISIALHSGCTVFTTVGTQEK		1219.29	3	0	63.6	4.4e-07
			QYSGLEEFNVTIAIR		870.451	2	0	63.59	9e-07
			WDHSMQWDVATFSSANSSFGESVVEFDLAK		1126.51	3	0	63.56	4.4e-07
			DGLIENLSESDFVISASPK		1011.01	2	0	63.54	6.9e-07
			DGLIENLSESDFVISASPK		674.341	3	0	63.48	7.4e-07
			ISTIDIITLTGTK		688.406	2	0	63.45	4.5e-07
			ILLEATYEAIIDAGINPNDIR		772.079	3	0	63.38	1e-06
			WDHSMQWDVATFSSANSSFGESVVEFDLAK		1126.51	3	0	63.38	4.6e-07
			ILLEATYEAIIDAGINPNDIR		772.081	3	0	63.35	6.2e-07
			ILLEATYEAIIDAGINPNDIR		772.081	3	0	63.32	6.3e-07
			QYSGLEEFNVTIAIR		870.451	2	0	63.3	9.6e-07
			HLQLDLQNEESLQVEHANINVLYR		959.159	3	0	63.27	7.5e-07
			DGLIENLSESDFVISASPK		674.341	3	0	63.16	8.2e-07
			LPPDALPGNLASQECILGLEFSGR		1277.65	2	0	63.15	9.9e-07
			WDHSMQWDVATFSSANSSFGESVVEFDLAK		1126.51	3	0	63.15	4.8e-07
			HLQLDLQNEESLQVEHANINVLYR		959.16	3	0	63.14	7.8e-07
			WDHSMQWDVATFSSANSSFGESVVEFDLAK		1126.51	3	0	63.14	4.9e-07
			LQYAAINPIVHLDFIK		928.026	2	0	63.05	5e-07
			LLIAMEEGIIPGNLHFK		948.025	2	0	63.02	5e-07
			QYSGLEEFNVTIAIR		870.451	2	0	63.01	1.1e-06
			HLQLDLQNEESLQVEHANINVLYR		959.161	3	0	63.01	7.3e-07
			ESNELAPIGGIFNLAAVLR		662.033	3	0	62.95	7.4e-07
			WDHSMQWDVATFSSANSSFGESVVEFDLAK		1126.51	3	0	62.87	5.2e-07
			HLQLDLQNEESLQVEHANINVLYR		959.161	3	0	62.76	7.4e-07
			HLQLDLQNEESLQVEHANINVLYR		959.16	3	0	62.74	8.8e-07
			YPESSNVEEFKK		728.853	2	1	62.67	7e-07
			WDHSMQWDVATFSSANSSFGESVVEFDLAK		1126.51	3	0	62.63	5.5e-07
			HLQLDLQNEESLQVEHANINVLYR		959.16	3	0	62.6	8.5e-07
			DGLIENLSESDFVISASPK		1011.01	2	0	62.59	1e-06
			ILLEATYEAIIDAGINPNDIR		772.081	3	0	62.57	7.5e-07
			QYSGLEEFNVTIAIR		870.453	2	0	62.38	1.2e-06
			HLQLDLQNEESLQVEHANINVLYR		959.16	3	0	62.38	9e-07
			ILLEATYEAIIDAGINPNDIR		772.081	3	0	62.33	6.1e-07
			ESNELAPIGGIFNLAAVLR		992.546	2	0	62.32	8.8e-07
			HLQLDLQNEESLQVEHANINVLYR		959.161	3	0	62.31	8.2e-07
			WDHSMQWDVATFSSANSSFGESVVEFDLAK		1126.51	3	0	62.29	5.9e-07
			SESLELNINDIYK		769.391	2	0	62.28	1.4e-06
			NYDLILSALEIR		473.933	3	0	62.26	8.9e-07
			GVDYEQLPIIFENVK		882.463	2	0	62.25	1.2e-06
			ILLEATYEAIIDAGINPNDIR		772.081	3	0	62.2	8.7e-07
			ILLEATYEAIIDAGINPNDIR		1157.62	2	0	62.19	8.2e-07
			ILLEATYEAIIDAGINPNDIR		772.081	3	0	62.17	8.2e-07
			ILLEATYEAIIDAGINPNDIR		772.082	3	0	62.17	6.1e-07
			HLQLDLQNEESLQVEHANINVLYR		959.161	3	0	62.17	8.5e-07
			WDHSMQWDVATFSSANSSFGESVVEFDLAK		1126.51	3	0	62.17	6.1e-07
			NYDLILSALEIR		473.933	3	0	62.16	9.1e-07
			VSVVEAVANIMGIK		715.408	2	0	62.13	1.1e-06
			PAQFESANTPVVGEPTMMNGDTTPYNINDEIVISGFSGR		1385.98	3	0	62.13	6.1e-07
			DGLIENLSESDFVISASPK		1011.01	2	0	62.11	1e-06
			ILLEATYEAIIDAGINPNDIR		772.081	3	0	62.07	8.4e-07
			ILLEATYEAIIDAGINPNDIR		772.081	3	0	62.05	8.7e-07
			WDHSMQWDVATFSSANSSFGESVVEFDLAK		1126.5	3	0	62.04	6.3e-07
			WDHSMQWDVATFSSANSSFGESVVEFDLAK		1126.51	3	0	62.04	6.3e-07
			WDHSMQWDVATFSSANSSFGESVVEFDLAK		1126.51	3	0	62.02	6.3e-07
			SAPIVIQITEK		599.855	2	0	61.99	1.2e-06
			QYSGLEEFNVTIAIR		870.453	2	0	61.97	1.3e-06
			QYALTVLLQIVCENIGR		664.031	3	0	61.95	7.7e-07
			ILLEATYEAIIDAGINPNDIR		772.081	3	0	61.89	9.1e-07
			HLQLDLQNEESLQVEHANINVLYR		959.161	3	0	61.88	1e-06
			ILLEATYEAIIDAGINPNDIR		772.081	3	0	61.81	8.9e-07
			TLASELERPVWSFQCIENSPLESVSALAAFYVK		1247.97	3	0	61.81	6.6e-07
			ILLEATYEAIIDAGINPNDIR		772.081	3	0	61.8	6.9e-07
			DLLNIETFQR		624.832	2	0	61.79	1.3e-06
			ILLEATYEAIIDAGINPNDIR		772.081	3	0	61.79	8.9e-07
			WDHSMQWDVATFSSANSSFGESVVEFDLAK		1126.51	3	0	61.78	6.6e-07
			SLPPSVTNIGLHK		681.89	2	0	61.75	1.1e-06
			CPPDVTPACNNASDSVTISGPIESLK		1365.14	2	0	61.75	6.7e-07
			WDHSMQWDVATFSSANSSFGESVVEFDLAK		1126.51	3	0	61.75	6.7e-07
			PAQFESANTPVVGEPTMMNGDTTPYNINDEIVISGFSGR		1385.98	3	0	61.75	6.7e-07
			IQSCLDTMDIFLQQPHPVLSSMVIADK	Oxidation (M)	1034.85	3	0	61.74	7e-07
			GQPIFIVHAIEGTQTPFK		661.695	3	0	61.71	8.1e-07
			WDHSMQWDVATFSSANSSFGESVVEFDLAK		1126.51	3	0	61.69	6.8e-07
			HLQLDLQNEESLQVEHANINVLYR		959.161	3	0	61.68	9.8e-07
			HLQLDLQNEESLQVEHANINVLYR		959.16	3	0	61.66	1.1e-06
			TLASELERPVWSFQCIENSPLESVSALAAFYVK		1247.97	3	0	61.66	6.8e-07
			EYCSSLDYFVVFSSISCGR		1138.5	2	0	61.63	6.9e-07
			ILLEATYEAIIDAGINPNDIR		772.081	3	0	61.63	9.6e-07
			QYSGLEEFNVTIAIR		870.451	2	0	61.6	1.5e-06
			VSVVEAVANIMGIK		477.274	3	0	61.58	1.3e-06
			ILLEATYEAIIDAGINPNDIR		772.081	3	0	61.58	9.4e-07
			ESNELAPIGGIFNLAAVLRDGLIENLSESDFVISASPK		1329.36	3	1	61.57	7e-07
			ESNELAPIGGIFNLAAVLR		992.546	2	0	61.56	1e-06
			ILLEATYEAIIDAGINPNDIR		772.081	3	0	61.55	9.4e-07
			ILLEATYEAIIDAGINPNDIR		772.081	3	0	61.54	9.5e-07
			WDHSMQWDVATFSSANSSFGESVVEFDLAK		1126.51	3	0	61.53	7e-07
			WDHSMQWDVATFSSANSSFGESVVEFDLAK		1126.51	3	0	61.51	7.1e-07
			WDHSMQWDVATFSSANSSFGESVVEFDLAK		1126.51	3	0	61.5	7.1e-07
			VVEIIDQPQLNVNDLK		919.006	2	0	61.43	7.2e-07
			ENEGVPVYFYSNIDVIK		993.496	2	0	61.41	1.3e-06
			ILLEATYEAIIDAGINPNDIR		772.08	3	0	61.38	1.3e-06
			QYSGLEEFNVTIAIR		870.451	2	0	61.32	1.2e-06
			DGLIENLSESDFVISASPK		1011.01	2	0	61.3	1.4e-06
			NHSNNLNLLLENIGK		846.954	2	0	61.29	1.6e-06
			WDHSMQWDVATFSSANSSFGESVVEFDLAK		1126.51	3	0	61.27	7.5e-07
			QYSGLEEFNVTIAIR		870.452	2	0	61.24	1.7e-06
			ILLEATYEAIIDAGINPNDIR		772.081	3	0	61.23	1e-06
			QYSGLEEFNVTIAIR		870.45	2	0	61.22	1.4e-06
			ILLEATYEAIIDAGINPNDIR		772.082	3	0	61.18	8e-07
			ILLEATYEAIIDAGINPNDIR		772.082	3	0	61.17	7.6e-07
			ISTIDIITLTGTK		688.406	2	0	61.12	7.7e-07
			WDHSMQWDVATFSSANSSFGESVVEFDLAK		1126.51	3	0	61.08	7.8e-07
			HLQLDLQNEESLQVEHANINVLYR		959.16	3	0	61.05	1.2e-06
			DGLIENLSESDFVISASPK		1011.01	2	0	61.04	1.2e-06
			QYSGLEEFNVTIAIR		870.452	2	0	61.02	1.8e-06
			GVDYEQLPIIFENVK		588.645	3	0	61.01	1.2e-06
			DGLIENLSESDFVISASPK		1011.01	2	0	61.01	1.2e-06
			ILLEATYEAIIDAGINPNDIR		772.081	3	0	60.99	1.2e-06
			DGLIENLSESDFVISASPK		1011.01	2	0	60.97	1.5e-06
			QYSGLEEFNVTIAIR		870.451	2	0	60.94	1.7e-06
			HLQLDLQNEESLQVEHANINVLYR		959.16	3	0	60.92	1.3e-06
			WDHSMQWDVATFSSANSSFGESVVEFDLAK		1126.51	3	0	60.88	8.2e-07
			HLQLDLQNEESLQVEHANINVLYR		959.16	3	0	60.84	1.4e-06
			ILLEATYEAIIDAGINPNDIR		772.081	3	0	60.82	1.1e-06
			DGLIENLSESDFVISASPK		674.341	3	0	60.76	1.5e-06
			WDHSMQWDVATFSSANSSFGESVVEFDLAK		1126.51	3	0	60.73	8.5e-07
			ILLEATYEAIIDAGINPNDIR		772.08	3	0	60.71	1.4e-06
			DDEFIALLHDIYANNISNHLYR		1323.65	2	0	60.66	1.1e-06
			HLQLDLQNEESLQVEHANINVLYR		959.162	3	0	60.64	1.1e-06
			ILLEATYEAIIDAGINPNDIR		772.081	3	0	60.6	1.2e-06
			DGLIENLSESDFVISASPK		1011.01	2	0	60.57	1.4e-06
			HLQLDLQNEESLQVEHANINVLYR		959.161	3	0	60.57	1.3e-06
			INFIQTYDILK		684.382	2	0	60.56	1.1e-06
			TLASELERPVWSFQCIENSPLESVSALAAFYVK		1247.97	3	0	60.52	9.8e-07
			LLIAMEEGIIPGNLHFK		948.027	2	0	60.51	8.9e-07
			LPPDALPGNLASQECILGLEFSGR		1277.65	2	0	60.51	1.8e-06
			ILFPATGYLLITWK		818.479	2	0	60.5	8.9e-07
			QYSGLEEFNVTIAIR		870.452	2	0	60.46	2e-06
			ILLEATYEAIIDAGINPNDIR		1157.62	2	0	60.46	1.6e-06
			SAPIVIQITEK		599.855	2	0	60.45	1.7e-06
			ILLEATYEAIIDAGINPNDIR		772.08	3	0	60.39	1.6e-06
			MLLNIPAPILK	Oxidation (M)	619.88	2	0	60.35	9.2e-07
			VSVVEAVANIMGIK		477.274	3	0	60.34	1.2e-06
			ILLEATYEAIIDAGINPNDIR		772.081	3	0	60.32	1.3e-06
			ILLEATYEAIIDAGINPNDIR		772.081	3	0	60.3	1.3e-06
			DGLIENLSESDFVISASPK		1011.01	2	0	60.26	1.6e-06
			IPNADIPALNDGSIQVVDK		990.025	2	0	60.16	1.7e-06
			HLQLDLQNEESLQVEHANINVLYR		959.159	3	0	60.16	1.5e-06
			WDHSMQWDVATFSSANSSFGESVVEFDLAK		1126.5	3	0	60.16	9.6e-07
			WDHSMQWDVATFSSANSSFGESVVEFDLAK		1126.51	3	0	60.16	9.6e-07
			TLASELERPVWSFQCIENSPLESVSALAAFYVK		1247.97	3	0	60.11	1.1e-06
			DGLIENLSESDFVISASPK		1011	2	0	60.1	1.9e-06
			ILLEATYEAIIDAGINPNDIR		772.081	3	0	60.05	1.4e-06
			WDHSMQWDVATFSSANSSFGESVVEFDLAK		1126.51	3	0	60.05	9.9e-07
			NASFHGILLDAILEGDSPERR		1155.6	2	1	60.02	1.4e-06
			WDHSMQWDVATFSSANSSFGESVVEFDLAK		1126.51	3	0	60.01	1e-06
			TLASELERPVWSFQCIENSPLESVSALAAFYVK		1247.97	3	0	60.01	1.1e-06
			QYSGLEEFNVTIAIR		870.452	2	0	59.99	2e-06
			NHSNNLNLLLENIGK		846.955	2	0	59.98	2.5e-06
			LINEGIESGAVRPLPSTVFSEQQIEQSFR		1077.89	3	0	59.97	1.2e-06
			WDHSMQWDVATFSSANSSFGESVVEFDLAK		1126.51	3	0	59.94	1e-06
			DGLIENLSESDFVISASPK		1011.01	2	0	59.92	1.6e-06
			ILLEATYEAIIDAGINPNDIR		772.081	3	0	59.92	1.1e-06
			LYPPVNYPVGHGTPMINSLVK		1148.61	2	0	59.85	1.1e-06
			ILLEATYEAIIDAGINPNDIR		772.082	3	0	59.82	1.2e-06
			ELNLFDATFFGVHAK		854.937	2	0	59.73	1.9e-06
			WDHSMQWDVATFSSANSSFGESVVEFDLAK		1126.51	3	0	59.73	1.1e-06
			TLASELERPVWSFQCIENSPLESVSALAAFYVK		1247.96	3	0	59.67	1.1e-06
			SAPIVIQITEKNFMWLEGVKAALK		896.171	3	2	59.65	1.1e-06
			ILLEATYEAIIDAGINPNDIR		772.081	3	0	59.64	1.1e-06
			VSVVEAVANIMGIK		715.409	2	0	59.6	1.5e-06
			QYSGLEEFNVTIAIR		870.452	2	0	59.58	2.5e-06
			ILLEATYEAIIDAGINPNDIR		772.082	3	0	59.58	1.3e-06
			TLASELERPVWSFQCIENSPLESVSALAAFYVK		1247.97	3	0	59.57	1.3e-06
			ILLEATYEAIIDAGINPNDIR		772.081	3	0	59.56	1.5e-06
			WDHSMQWDVATFSSANSSFGESVVEFDLAK		1126.51	3	0	59.55	1.1e-06
			WDHSMQWDVATFSSANSSFGESVVEFDLAK		1126.51	3	0	59.55	1.1e-06
			WDHSMQWDVATFSSANSSFGESVVEFDLAK		1126.5	3	0	59.54	1.1e-06
			ILLEATYEAIIDAGINPNDIR		772.081	3	0	59.51	1.5e-06
			WDHSMQWDVATFSSANSSFGESVVEFDLAK		1126.51	3	0	59.47	1.1e-06
			VQGITFPNGEMQNK		781.885	2	0	59.42	2.6e-06
			ILLEATYEAIIDAGINPNDIR		772.081	3	0	59.4	1.6e-06
			WDHSMQWDVATFSSANSSFGESVVEFDLAK		1126.51	3	0	59.38	1.2e-06
			HLQLDLQNEESLQVEHANINVLYR		959.162	3	0	59.37	1.3e-06
			DGLIENLSESDFVISASPK		1011.01	2	0	59.36	1.9e-06
			WDHSMQWDVATFSSANSSFGESVVEFDLAK		1126.51	3	0	59.33	1.2e-06
			ILLEATYEAIIDAGINPNDIR		772.081	3	0	59.3	1.6e-06
			ILLEATYEAIIDAGINPNDIR		772.081	3	0	59.27	1.7e-06
			WDHSMQWDVATFSSANSSFGESVVEFDLAK		1126.51	3	0	59.26	1.2e-06
			TLASELERPVWSFQCIENSPLESVSALAAFYVK		1247.96	3	0	59.26	1.2e-06
			QYSGLEEFNVTIAIR		870.45	2	0	59.25	2.3e-06
			GQPIFIVHAIEGTQTPFK		992.038	2	0	59.23	1.4e-06
			HLQLDLQNEESLQVEHANINVLYR		959.159	3	0	59.23	2.1e-06
			ILFPATGYLLITWK		818.479	2	0	59.22	1.2e-06
			ILLEATYEAIIDAGINPNDIR		772.079	3	0	59.22	2.6e-06
			ILLEATYEAIIDAGINPNDIR		772.081	3	0	59.19	1.7e-06
			NYDLILSALEIR		473.933	3	0	59.18	2.5e-06
			ILLEATYEAIIDAGINPNDIR		1157.62	2	0	59.1	1.7e-06
			LINEGIESGAVRPLPSTVFSEQQIEQSFR		1616.34	2	0	59.09	1.4e-06
			DGLIENLSESDFVISASPK		1011.01	2	0	59.08	1.9e-06
			WDHSMQWDVATFSSANSSFGESVVEFDLAK		1126.51	3	0	59.07	1.2e-06
			ILLEATYEAIIDAGINPNDIR		1157.62	2	0	59.06	1.7e-06
			ELNLFDATFFGVHAK		854.938	2	0	59.04	2.5e-06
			ENEGVPVYFYSNIDVIK		993.496	2	0	59.04	2.4e-06
			ILLEATYEAIIDAGINPNDIR		772.082	3	0	59.03	1.3e-06
			QYSGLEEFNVTIAIR		870.453	2	0	59.01	2.6e-06
			DGLIENLSESDFVISASPK		1011.01	2	0	58.99	2.1e-06
			WDHSMQWDVATFSSANSSFGESVVEFDLAK		1126.51	3	0	58.99	1.3e-06
			HLQLDLQNEESLQVEHANINVLYR		959.162	3	0	58.95	1.5e-06
			ILLEATYEAIIDAGINPNDIR		772.082	3	0	58.93	1.5e-06
			INFIQTYDILK		684.381	2	0	58.86	1.6e-06
			ILLEATYEAIIDAGINPNDIR		772.082	3	0	58.85	1.6e-06
			WDHSMQWDVATFSSANSSFGESVVEFDLAK		1126.51	3	0	58.84	1.3e-06
			RPIWFVFSGMGSQWPGMGK		1084.53	2	0	58.78	2.5e-06
			ILLEATYEAIIDAGINPNDIR		772.081	3	0	58.72	1.8e-06
			DDEFIALLHDIYANNISNHLYR		882.769	3	0	58.67	1.5e-06
			VSVVEAVANIMGIK		477.274	3	0	58.62	2.5e-06
			ESNELAPIGGIFNLAAVLR		662.034	3	0	58.61	1.7e-06
			DGLIENLSESDFVISASPK		1011.01	2	0	58.58	2.2e-06
			ILLEATYEAIIDAGINPNDIR		772.082	3	0	58.58	1.4e-06
			NYDLILSALEIR		710.396	2	0	58.54	2.4e-06
			TIMDSNLQLGAMAAVGLSWEEIAAR		883.111	3	0	58.48	2.6e-06
			SEAVSVLFLQK		610.847	2	0	58.36	2.2e-06
			ILLEATYEAIIDAGINPNDIR		772.081	3	0	58.34	1.6e-06
			QYSGLEEFNVTIAIR		870.451	2	0	58.32	3e-06
			NYDLILSALEIR		473.933	3	0	58.31	2.2e-06
			QYSGLEEFNVTIAIR		870.451	2	0	58.29	3e-06
			ENEGVPVYFYSNIDVIK		993.494	2	0	58.28	2.9e-06
			VVEIIDQPQLNVNDLK		613.007	3	0	58.26	1.5e-06
			QYSGLEEFNVTIAIR		870.45	2	0	58.22	2.9e-06
			WDHSMQWDVATFSSANSSFGESVVEFDLAK		1126.51	3	0	58.21	1.5e-06
			ILLEATYEAIIDAGINPNDIR		772.081	3	0	58.17	2.1e-06
			VVSENQELLLVSQGEELLGMIGFMNCIR		1589.8	2	0	58.11	1.5e-06
			ILLEATYEAIIDAGINPNDIR		772.081	3	0	58.1	2.2e-06
			GLATTVVADPDFMWK		825.913	2	0	58.09	3e-06
			WDHSMQWDVATFSSANSSFGESVVEFDLAK		1126.51	3	0	58.08	1.6e-06
			WDHSMQWDVATFSSANSSFGESVVEFDLAK		1126.51	3	0	58.08	1.6e-06
			ILLEATYEAIIDAGINPNDIR		772.082	3	0	58.07	1.6e-06
			WDHSMQWDVATFSSANSSFGESVVEFDLAK		1126.51	3	0	58.06	1.6e-06
			ESNELAPIGGIFNLAAVLR		662.034	3	0	58.05	2e-06
			WDHSMQWDVATFSSANSSFGESVVEFDLAK		1126.51	3	0	58.05	1.6e-06
			DGLIENLSESDFVISASPK		1011.01	2	0	58.01	2.9e-06
			QYSGLEEFNVTIAIR		870.45	2	0	57.99	3e-06
			DDEFIALLHDIYANNISNHLYR		1323.65	2	0	57.97	2.1e-06
			INFIQTYDILK		684.382	2	0	57.93	2.3e-06
			ILLEATYEAIIDAGINPNDIR		1157.62	2	0	57.93	2.6e-06
			LYPPVNYPVGHGTPMINSLVK		1148.61	2	0	57.91	2e-06
			QYSGLEEFNVTIAIR		870.451	2	0	57.9	3.3e-06
			WDHSMQWDVATFSSANSSFGESVVEFDLAK		1126.5	3	0	57.85	1.6e-06
			QYSGLEEFNVTIAIR		870.452	2	0	57.83	3.7e-06
			HLQLDLQNEESLQVEHANINVLYR		959.16	3	0	57.81	2.7e-06
			ILLEATYEAIIDAGINPNDIR		772.081	3	0	57.8	2.2e-06
			WDHSMQWDVATFSSANSSFGESVVEFDLAK		1126.51	3	0	57.8	1.7e-06
			QYSGLEEFNVTIAIR		870.451	2	0	57.78	3.5e-06
			WDHSMQWDVATFSSANSSFGESVVEFDLAK		1126.51	3	0	57.78	1.7e-06
			ILLEATYEAIIDAGINPNDIR		772.083	3	0	57.73	1.9e-06
			ILLEATYEAIIDAGINPNDIR		772.081	3	0	57.72	2.4e-06
			TLASELERPVWSFQCIENSPLESVSALAAFYVK		1247.97	3	0	57.68	1.7e-06
			WDHSMQWDVATFSSANSSFGESVVEFDLAK		1126.51	3	0	57.64	1.7e-06
			WDHSMQWDVATFSSANSSFGESVVEFDLAK		1126.51	3	0	57.63	1.7e-06
			VGDPQEVNSIANLFCK		895.94	2	0	57.6	3.1e-06
			WDHSMQWDVATFSSANSSFGESVVEFDLAK		1126.51	3	0	57.58	1.7e-06
			QYSGLEEFNVTIAIR		870.451	2	0	57.53	3.6e-06
			ILLEATYEAIIDAGINPNDIR		772.081	3	0	57.52	2.6e-06
			QYSGLEEFNVTIAIR		870.45	2	0	57.51	3.1e-06
			QYSGLEEFNVTIAIR		870.452	2	0	57.48	4e-06
			ILLEATYEAIIDAGINPNDIR		772.081	3	0	57.48	1.9e-06
			ILLEATYEAIIDAGINPNDIR		772.081	3	0	57.44	2.4e-06
			LPPDALPGNLASQECILGLEFSGR		852.104	3	0	57.44	3.5e-06
			WDHSMQWDVATFSSANSSFGESVVEFDLAK		1126.51	3	0	57.43	1.8e-06
			ILLEATYEAIIDAGINPNDIR		772.081	3	0	57.4	2.5e-06
			ESDEYLIGHNIDER		845.39	2	0	57.39	1.8e-06
			CPPDVTPACNNASDSVTISGPIESLK		1365.14	2	0	57.38	1.8e-06
			DGLIENLSESDFVISASPK		1011.01	2	0	57.33	3.1e-06
			HLQLDLQNEESLQVEHANINVLYR		959.16	3	0	57.3	3e-06
			IQSCLDTMDIFLQQPHPVLSSMVIADK		1029.52	3	0	57.29	2.9e-06
			NYDLILSALEIR		710.396	2	0	57.27	3.2e-06
			ILLEATYEAIIDAGINPNDIR		772.081	3	0	57.26	2.6e-06
			WDHSMQWDVATFSSANSSFGESVVEFDLAK		1126.51	3	0	57.19	1.9e-06
			WDHSMQWDVATFSSANSSFGESVVEFDLAK		1126.51	3	0	57.16	1.9e-06
			SLPPSVTNIGLHK		681.889	2	0	57.13	3.2e-06
			ILLEATYEAIIDAGINPNDIR		772.08	3	0	57.11	2.9e-06
			ILLEATYEAIIDAGINPNDIR		772.081	3	0	57.09	2.1e-06
			HLQLDLQNEESLQVEHANINVLYR		959.162	3	0	57.08	2.4e-06
			WDHSMQWDVATFSSANSSFGESVVEFDLAK		1126.51	3	0	57.05	2e-06
			WDHSMQWDVATFSSANSSFGESVVEFDLAK		1126.51	3	0	56.95	2e-06
			QYSGLEEFNVTIAIR		870.452	2	0	56.92	4.6e-06
			ILLEATYEAIIDAGINPNDIR		772.081	3	0	56.92	2.1e-06
			RPIWFVFSGMGSQWPGMGK		723.357	3	0	56.91	3.8e-06
			ILLEATYEAIIDAGINPNDIR		772.081	3	0	56.91	2.9e-06
			HLQLDLQNEESLQVEHANINVLYR		959.16	3	0	56.91	3.2e-06
			HLQLDLQNEESLQVEHANINVLYR		959.161	3	0	56.9	2.9e-06
			WDHSMQWDVATFSSANSSFGESVVEFDLAK		1126.51	3	0	56.9	2e-06
			QYALTVLLQIVCENIGR		664.031	3	0	56.89	2.9e-06
			WDHSMQWDVATFSSANSSFGESVVEFDLAK		1126.51	3	0	56.89	2e-06
			QYSGLEEFNVTIAIR		870.452	2	0	56.88	4.6e-06
			LPPDALPGNLASQECILGLEFSGR		852.104	3	0	56.87	4.5e-06
			WDHSMQWDVATFSSANSSFGESVVEFDLAK		1126.51	3	0	56.84	2.1e-06
			WDHSMQWDVATFSSANSSFGESVVEFDLAK		1126.51	3	0	56.81	2.1e-06
			DGLIENLSESDFVISASPK		1011.01	2	0	56.8	3.6e-06
			YPESSNVEEFK		664.805	2	0	56.78	2.1e-06
			ILLEATYEAIIDAGINPNDIR		772.081	3	0	56.78	2.8e-06
			WDHSMQWDVATFSSANSSFGESVVEFDLAK		1126.51	3	0	56.77	2.1e-06
			ENEGVPVYFYSNIDVIK		993.495	2	0	56.72	3.8e-06
			HLQLDLQNEESLQVEHANINVLYR		959.16	3	0	56.72	3.3e-06
			WDHSMQWDVATFSSANSSFGESVVEFDLAK		1126.51	3	0	56.68	2.1e-06
			TLASELERPVWSFQCIENSPLESVSALAAFYVK		1247.97	3	0	56.63	2.2e-06
			EYCSSLDYFVVFSSISCGR		1138.5	2	0	56.62	2.2e-06
			ESDEYLIGHNIDER		845.39	2	0	56.51	2.2e-06
			HLQLDLQNEESLQVEHANINVLYR		959.16	3	0	56.49	3.7e-06
			ILLEATYEAIIDAGINPNDIR		772.081	3	0	56.47	3e-06
			QYSGLEEFNVTIAIR		870.45	2	0	56.46	4.3e-06
			WDHSMQWDVATFSSANSSFGESVVEFDLAK		1126.51	3	0	56.45	2.3e-06
			ILLEATYEAIIDAGINPNDIR		772.081	3	0	56.43	2.4e-06
			WDHSMQWDVATFSSANSSFGESVVEFDLAK		1126.51	3	0	56.43	2.3e-06
			ESNELAPIGGIFNLAAVLR		662.034	3	0	56.38	2.9e-06
			RPIWFVFSGMGSQWPGMGK		723.357	3	0	56.38	3.6e-06
			ESNELAPIGGIFNLAAVLR		662.034	3	0	56.37	2.9e-06
			ESNELAPIGGIFNLAAVLR		992.547	2	0	56.37	2.9e-06
			LYPPVNYPVGHGTPMINSLVK		1148.61	2	0	56.37	2.7e-06
			WDHSMQWDVATFSSANSSFGESVVEFDLAK		1126.5	3	0	56.34	2.3e-06
			WDHSMQWDVATFSSANSSFGESVVEFDLAK		1126.51	3	0	56.29	2.3e-06
			INFIQTYDILK		684.381	2	0	56.26	3e-06
			WDHSMQWDVATFSSANSSFGESVVEFDLAK		1126.51	3	0	56.26	2.4e-06
			ILLEATYEAIIDAGINPNDIR		1157.62	2	0	56.25	2.4e-06
			VVSENQELLLVSQGEELLGMIGFMNCIR		1060.2	3	0	56.25	2.7e-06
			WDHSMQWDVATFSSANSSFGESVVEFDLAK		1126.51	3	0	56.24	2.4e-06
			ILLEATYEAIIDAGINPNDIR		1157.62	2	0	56.22	3.2e-06
			ILLEATYEAIIDAGINPNDIR		772.081	3	0	56.19	3.2e-06
			NYDLILSALEIR		473.933	3	0	56.17	4.1e-06
			MLLNIPAPILK		611.883	2	0	56.14	2.4e-06
			TGFQSLCIR		541.277	2	0	56.13	4.6e-06
			ESNELAPIGGIFNLAAVLR		992.546	2	0	56.1	3.6e-06
			ILLEATYEAIIDAGINPNDIR		772.081	3	0	56.06	3.5e-06
			ILLEATYEAIIDAGINPNDIR		772.081	3	0	56.01	3.4e-06
			EPIAENSHLVIASNILSSNSWNVLK		1368.22	2	0	55.98	3.3e-06
			WDHSMQWDVATFSSANSSFGESVVEFDLAK		1126.51	3	0	55.98	2.5e-06
			HLQLDLQNEESLQVEHANINVLYR		959.16	3	0	55.95	4.2e-06
			QYSGLEEFNVTIAIR		870.451	2	0	55.93	5.2e-06
			INFIQTYDILK		684.382	2	0	55.92	2.8e-06
			ILLEATYEAIIDAGINPNDIR		772.082	3	0	55.92	2.7e-06
			MLLNIPAPILK		611.883	2	0	55.91	2.6e-06
			QYSGLEEFNVTIAIR		870.452	2	0	55.91	5.8e-06
			VVSENQELLLVSQGEELLGMIGFMNCIR		1589.8	2	0	55.88	3.2e-06
			WDHSMQWDVATFSSANSSFGESVVEFDLAK		1126.51	3	0	55.82	2.6e-06
			LPPDALPGNLASQECILGLEFSGR		1277.65	2	0	55.76	5.4e-06
			WDHSMQWDVATFSSANSSFGESVVEFDLAK		1126.51	3	0	55.76	2.7e-06
			ILFPATGYLLITWK		818.479	2	0	55.74	2.7e-06
			GLYVPVRLQYAAINPIVHLDFIK		880.505	3	1	55.74	2.7e-06
			DGLIENLSESDFVISASPK		1011.01	2	0	55.72	5.4e-06
			WDHSMQWDVATFSSANSSFGESVVEFDLAK		1126.51	3	0	55.71	2.7e-06
			ILLEATYEAIIDAGINPNDIR		772.081	3	0	55.67	3.8e-06
			SLPPSVTNIGLHK		681.89	2	0	55.64	4.6e-06
			SAPIVIQITEKNFMWLEGVKAALK		896.17	3	2	55.64	2.7e-06
			QYSGLEEFNVTIAIR		870.451	2	0	55.6	5.8e-06
			HLQLDLQNEESLQVEHANINVLYR		959.161	3	0	55.6	3.9e-06
			ILLEATYEAIIDAGINPNDIR		772.082	3	0	55.57	2.8e-06
			SEAVSVLFLQK		610.847	2	0	55.56	4.2e-06
			ILLEATYEAIIDAGINPNDIR		772.081	3	0	55.49	3.8e-06
			WDHSMQWDVATFSSANSSFGESVVEFDLAK		1126.51	3	0	55.43	2.9e-06
			ILLEATYEAIIDAGINPNDIR		772.081	3	0	55.41	4.2e-06
			DDEFIALLHDIYANNISNHLYR		882.769	3	0	55.38	3.3e-06
			DLLNIETFQR		624.832	2	0	55.37	5.8e-06
			WDHSMQWDVATFSSANSSFGESVVEFDLAK		1126.51	3	0	55.34	2.9e-06
			SESLELNINDIYK		769.39	2	0	55.33	5.4e-06
			DGLIENLSESDFVISASPK		1011.01	2	0	55.33	4.5e-06
			ISYSFDFNGPSYAVDTACSSSLYAMHQAIASIR		1210.56	3	0	55.32	2.9e-06
			RNHSNNLNLLLENIGK		925.005	2	1	55.27	4.8e-06
			ILLEATYEAIIDAGINPNDIR		772.081	3	0	55.26	4.3e-06
			ILLEATYEAIIDAGINPNDIR		1157.62	2	0	55.22	4.1e-06
			HLQLDLQNEESLQVEHANINVLYR		959.164	3	0	55.22	4.4e-06
			QYSGLEEFNVTIAIR		870.452	2	0	55.2	6.8e-06
			NYDLILSALEIR		473.933	3	0	55.17	5.2e-06
			ILLEATYEAIIDAGINPNDIR		772.081	3	0	55.17	4.1e-06
			ILLEATYEAIIDAGINPNDIR		772.081	3	0	55.09	4.3e-06
			DGLIENLSESDFVISASPK		1011.01	2	0	54.99	6e-06
			WDHSMQWDVATFSSANSSFGESVVEFDLAK		1126.51	3	0	54.96	3.2e-06
			QYSGLEEFNVTIAIR		870.451	2	0	54.92	5.3e-06
			ILLEATYEAIIDAGINPNDIR		772.081	3	0	54.89	4.4e-06
			NHSNNLNLLLENIGK		564.972	3	0	54.88	6.5e-06
			QYSGLEEFNVTIAIR		870.451	2	0	54.88	5.4e-06
			WDHSMQWDVATFSSANSSFGESVVEFDLAK		1126.51	3	0	54.82	3.3e-06
			QYSGLEEFNVTIAIR		870.452	2	0	54.79	7.5e-06
			VVEIIDQPQLNVNDLK		919.006	2	0	54.77	3.3e-06
			IVNSSGVAFHSK		415.892	3	0	54.7	8.1e-06
			IQSCLDTMDIFLQQPHPVLSSMVIADK		1029.52	3	0	54.67	4.6e-06
			IPNADIPALNDGSIQVVDK		990.025	2	0	54.66	6.7e-06
			YLFVPFENSQPLAQDPEK		1061.53	2	0	54.62	6.6e-06
			TPLLLGSVK		464.297	2	0	54.56	5.8e-06
			SEAVSVLFLQK		610.848	2	0	54.55	5.4e-06
			HLQLDLQNEESLQVEHANINVLYR		959.162	3	0	54.53	4.1e-06
			WDHSMQWDVATFSSANSSFGESVVEFDLAK		1126.51	3	0	54.5	3.5e-06
			QYSGLEEFNVTIAIR		870.452	2	0	54.49	8e-06
			ESNELAPIGGIFNLAAVLR		662.033	3	0	54.49	5.3e-06
			AGNTVVLTLLDGSPAFVK		601.339	3	0	54.48	3.7e-06
			ILLEATYEAIIDAGINPNDIR		772.081	3	0	54.45	4.8e-06
			LPPDALPGNLASQECILGLEFSGR		1277.65	2	0	54.43	7.9e-06
			QYSGLEEFNVTIAIR		870.453	2	0	54.4	7.6e-06
			QYSGLEEFNVTIAIR		870.451	2	0	54.33	7.6e-06
			WDHSMQWDVATFSSANSSFGESVVEFDLAK		1126.51	3	0	54.27	3.7e-06
			QYSGLEEFNVTIAIR		870.452	2	0	54.26	7.5e-06
			QYSGLEEFNVTIAIR		870.451	2	0	54.24	7.7e-06
			HLQLDLQNEESLQVEHANINVLYR		959.16	3	0	54.24	6e-06
			TLASELERPVWSFQCIENSPLESVSALAAFYVK		1247.97	3	0	54.24	3.8e-06
			RPIWFVFSGMGSQWPGMGK		1084.53	2	0	54.23	7.6e-06
			NLFEGIDMVTNDDR		819.875	2	0	54.22	3.8e-06
			WPSGMYGLPER		646.807	2	0	54.19	5.7e-06
			HLQLDLQNEESLQVEHANINVLYR		959.16	3	0	54.18	5.9e-06
			HLQLDLQNEESLQVEHANINVLYR		959.161	3	0	54.18	5.5e-06
			WDHSMQWDVATFSSANSSFGESVVEFDLAK		1126.51	3	0	54.18	3.8e-06
			QYSGLEEFNVTIAIR		870.45	2	0	54.17	7.3e-06
			HLQLDLQNEESLQVEHANINVLYR		959.161	3	0	54.15	5.4e-06
			WDHSMQWDVATFSSANSSFGESVVEFDLAK		1126.51	3	0	54.1	3.9e-06
			LYPPVNYPVGHGTPMINSLVK		1148.61	2	0	54.09	4.1e-06
			ESNELAPIGGIFNLAAVLR		662.033	3	0	54.08	5.7e-06
			ILLEATYEAIIDAGINPNDIR		772.081	3	0	54.08	5.7e-06
			QYSGLEEFNVTIAIR		870.45	2	0	54.07	7.4e-06
			ILLEATYEAIIDAGINPNDIR		1157.62	2	0	54	5.4e-06
			ILFPATGYLLITWK		545.989	3	0	53.97	4e-06
			HLQLDLQNEESLQVEHANINVLYR		959.16	3	0	53.97	6.4e-06
			WDHSMQWDVATFSSANSSFGESVVEFDLAK		1126.51	3	0	53.97	4e-06
			INFIQTYDILK		684.382	2	0	53.96	4e-06
			ILLEATYEAIIDAGINPNDIR		772.081	3	0	53.95	5.4e-06
			WDHSMQWDVATFSSANSSFGESVVEFDLAK		1126.51	3	0	53.95	4e-06
			WDHSMQWDVATFSSANSSFGESVVEFDLAK		1126.51	3	0	53.95	4e-06
			ILLEATYEAIIDAGINPNDIR		772.081	3	0	53.91	5.7e-06
			HLQLDLQNEESLQVEHANINVLYR		959.159	3	0	53.89	6.5e-06
			SLPPSVTNIGLHK		681.891	2	0	53.83	7.7e-06
			ENEGVPVYFYSNIDVIK		993.496	2	0	53.82	7.7e-06
			ILLEATYEAIIDAGINPNDIR		772.081	3	0	53.82	5.8e-06
			VQGITFPNGEMQNK		781.885	2	0	53.76	7.8e-06
			WDHSMQWDVATFSSANSSFGESVVEFDLAK		1126.51	3	0	53.76	4.2e-06
			VSVVEAVANIMGIK	Oxidation (M)	723.405	2	0	53.75	7.2e-06
			QYSGLEEFNVTIAIR		870.45	2	0	53.74	8e-06
			ILLEATYEAIIDAGINPNDIR		772.081	3	0	53.74	6.1e-06
			VVSENQELLLVSQGEELLGMIGFMNCIR		1060.2	3	0	53.71	4.7e-06
			HLQLDLQNEESLQVEHANINVLYR		959.161	3	0	53.68	6.4e-06
			WDHSMQWDVATFSSANSSFGESVVEFDLAK		1126.51	3	0	53.65	4.3e-06
			ILLEATYEAIIDAGINPNDIR		772.08	3	0	53.64	6.9e-06
			WDHSMQWDVATFSSANSSFGESVVEFDLAK		1126.51	3	0	53.64	4.3e-06
			ILLEATYEAIIDAGINPNDIR		772.081	3	0	53.63	6.1e-06
			SYIIIGGLGGFGLELSEWMIIRGAKYIVLTSR		1171.65	3	2	53.63	4.3e-06
			ILLEATYEAIIDAGINPNDIR		1157.62	2	0	53.61	4.4e-06
			WDHSMQWDVATFSSANSSFGESVVEFDLAK		1126.51	3	0	53.61	4.4e-06
			GYHYSGIFQGIK		685.349	2	0	53.58	4.4e-06
			ILLEATYEAIIDAGINPNDIR		1157.62	2	0	53.5	6e-06
			QYALTVLLQIVCENIGR		664.031	3	0	53.48	6.3e-06
			ILLEATYEAIIDAGINPNDIR		772.081	3	0	53.47	6.1e-06
			QYSGLEEFNVTIAIR		870.451	2	0	53.45	9e-06
			QYSGLEEFNVTIAIR		870.451	2	0	53.35	9.2e-06
			HLQLDLQNEESLQVEHANINVLYR		959.16	3	0	53.35	7.6e-06
			WDHSMQWDVATFSSANSSFGESVVEFDLAK		1126.51	3	0	53.35	4.6e-06
			WDHSMQWDVATFSSANSSFGESVVEFDLAK		1126.51	3	0	53.35	4.6e-06
			QYSGLEEFNVTIAIR		870.451	2	0	53.34	9.7e-06
			GLATTVVADPDFMWK		825.913	2	0	53.3	1.1e-05
			GVDIVLNSLAEEK		693.877	2	0	53.26	8.3e-06
			HLQLDLQNEESLQVEHANINVLYR		959.162	3	0	53.25	5.9e-06
			HLQLDLQNEESLQVEHANINVLYR		959.159	3	0	53.24	8.5e-06
			HLQLDLQNEESLQVEHANINVLYR		959.161	3	0	53.22	7.4e-06
			VVSENQELLLVSQGEELLGMIGFMNCIR		1060.2	3	0	53.14	7e-06
			ISYSFDFNGPSYAVDTACSSSLYAMHQAIASIR		1210.56	3	0	53.1	4.9e-06
			WDHSMQWDVATFSSANSSFGESVVEFDLAK		1126.51	3	0	53.06	4.9e-06
			ILLEATYEAIIDAGINPNDIR		772.081	3	0	53.01	6.8e-06
			DLLNIETFQR		624.831	2	0	52.98	1.2e-05
			WDHSMQWDVATFSSANSSFGESVVEFDLAK		1126.51	3	0	52.98	5e-06
			WDHSMQWDVATFSSANSSFGESVVEFDLAK		1126.51	3	0	52.98	5e-06
			INFIQTYDILK		684.382	2	0	52.89	6.4e-06
			QYALTVLLQIVCENIGR		664.031	3	0	52.87	5.7e-06
			TIMDSNLQLGAMAAVGLSWEEIAAR		883.112	3	0	52.86	8.5e-06
			WDHSMQWDVATFSSANSSFGESVVEFDLAK		1126.51	3	0	52.85	5.2e-06
			LPPDALPGNLASQECILGLEFSGR		1277.65	2	0	52.81	1.1e-05
			ILLEATYEAIIDAGINPNDIR		772.081	3	0	52.77	7.1e-06
			ILLEATYEAIIDAGINPNDIR		772.081	3	0	52.72	5.6e-06
			HLQLDLQNEESLQVEHANINVLYR		959.16	3	0	52.72	8.8e-06
			HLQLDLQNEESLQVEHANINVLYR		959.16	3	0	52.71	8.6e-06
			LPPDALPGNLASQECILGLEFSGR		1277.65	2	0	52.65	1.1e-05
			ILLEATYEAIIDAGINPNDIR		772.08	3	0	52.64	8.7e-06
			HLQLDLQNEESLQVEHANINVLYR		959.161	3	0	52.64	8.4e-06
			WDHSMQWDVATFSSANSSFGESVVEFDLAK		1126.51	3	0	52.62	5.5e-06
			QYALTVLLQIVCENIGR		664.032	3	0	52.61	7.4e-06
			NASFHGILLDAILEGDSPERR		1155.6	2	1	52.6	8e-06
			VGDPQEVNSIANLFCK		895.938	2	0	52.59	8.8e-06
			QYSGLEEFNVTIAIR		870.452	2	0	52.58	1.2e-05
			QYALTVLLQIVCENIGR		664.031	3	0	52.57	6.6e-06
			VYATVIHSK		509.291	2	0	52.47	1.3e-05
			WDHSMQWDVATFSSANSSFGESVVEFDLAK		1126.51	3	0	52.46	5.7e-06
			ILLEATYEAIIDAGINPNDIR		772.081	3	0	52.45	7.7e-06
			IQSCLDTMDIFLQQPHPVLSSMVIADK	Oxidation (M)	1034.85	3	0	52.45	6e-06
			DLLNIETFQR		624.832	2	0	52.41	1.1e-05
			ILLEATYEAIIDAGINPNDIR		772.081	3	0	52.35	7.9e-06
			ILLEATYEAIIDAGINPNDIR		772.081	3	0	52.31	7.9e-06
			ENEGVPVYFYSNIDVIK		993.495	2	0	52.28	1.2e-05
			HLQLDLQNEESLQVEHANINVLYR		1438.24	2	0	52.27	7.7e-06
			ILLEATYEAIIDAGINPNDIR		772.081	3	0	52.25	6.6e-06
			ILLEATYEAIIDAGINPNDIR		772.081	3	0	52.21	6.3e-06
			ILLEATYEAIIDAGINPNDIR		772.082	3	0	52.2	6.3e-06
			QYSGLEEFNVTIAIR		870.451	2	0	52.19	1.2e-05
			WDHSMQWDVATFSSANSSFGESVVEFDLAK		1126.51	3	0	52.19	6e-06
			DTSFEQLILTETNGR		862.428	2	0	52.14	1.5e-05
			YLFVPFENSQPLAQDPEK		1061.53	2	0	52.14	1.1e-05
			NLFEGIDMVTNDDRR		897.924	2	1	52.13	9.2e-06
			ILLEATYEAIIDAGINPNDIR		772.081	3	0	52.13	8.3e-06
			WDHSMQWDVATFSSANSSFGESVVEFDLAK		1126.51	3	0	52.11	6.2e-06
			EPYHIAGYSFGACIAFEMAVQLEK		911.101	3	0	52.1	6.5e-06
			WDHSMQWDVATFSSANSSFGESVVEFDLAK		1126.51	3	0	52.05	6.2e-06
			ILLEATYEAIIDAGINPNDIR		772.08	3	0	52.03	9.4e-06
			LYPPVNYPVGHGTPMINSLVK		1148.61	2	0	51.99	6.6e-06
			WDHSMQWDVATFSSANSSFGESVVEFDLAK		1126.51	3	0	51.95	6.4e-06
			RNHSNNLNLLLENIGK		925.004	2	1	51.93	8e-06
			DLLNIETFQR		624.832	2	0	51.88	1.3e-05
			ILLEATYEAIIDAGINPNDIR		772.081	3	0	51.88	6.8e-06
			ILLEATYEAIIDAGINPNDIR		772.083	3	0	51.8	7.6e-06
			QYALTVLLQIVCENIGR		664.032	3	0	51.77	9e-06
			HLQLDLQNEESLQVEHANINVLYR		959.16	3	0	51.77	1.1e-05
			TLASELERPVWSFQCIENSPLESVSALAAFYVK		1247.97	3	0	51.75	6.7e-06
			QYALTVLLQIVCENIGR		664.031	3	0	51.74	7.4e-06
			ILLEATYEAIIDAGINPNDIR		772.08	3	0	51.72	1.2e-05
			ILLEATYEAIIDAGINPNDIR		772.081	3	0	51.71	9.8e-06
			NYDLILSALEIR		473.933	3	0	51.7	1.1e-05
			GLATTVVADPDFMWK		825.913	2	0	51.68	1.6e-05
			ILLEATYEAIIDAGINPNDIR		772.081	3	0	51.66	9.9e-06
			ILFPATGYLLITWK		545.988	3	0	51.65	6.8e-06
			SAPIVIQITEK		599.854	2	0	51.64	8.6e-06
			MLLNIPAPILK		611.883	2	0	51.64	6.9e-06
			IPNADIPALNDGSIQVVDK		990.024	2	0	51.56	1.3e-05
			WDHSMQWDVATFSSANSSFGESVVEFDLAK		1126.51	3	0	51.49	7.1e-06
			MLLNIPAPILK		611.885	2	0	51.45	7.2e-06
			SLPPSVTNIGLHK		681.891	2	0	51.45	1.3e-05
			HLQLDLQNEESLQVEHANINVLYR		959.16	3	0	51.4	1.2e-05
			WDHSMQWDVATFSSANSSFGESVVEFDLAK		1126.51	3	0	51.28	7.4e-06
			WDHSMQWDVATFSSANSSFGESVVEFDLAK		1126.51	3	0	51.26	7.5e-06
			HLQLDLQNEESLQVEHANINVLYR		959.16	3	0	51.24	1.2e-05
			WDHSMQWDVATFSSANSSFGESVVEFDLAK		1126.51	3	0	51.23	7.5e-06
			QYALTVLLQIVCENIGR		664.032	3	0	51.18	1e-05
			HLQLDLQNEESLQVEHANINVLYR		959.159	3	0	51.17	1.3e-05
			INFIQTYDILK		684.384	2	0	51.14	7.7e-06
			ILLEATYEAIIDAGINPNDIR		1157.62	2	0	51.14	1.1e-05
			QYSGLEEFNVTIAIR		870.451	2	0	51.13	1.6e-05
			WDHSMQWDVATFSSANSSFGESVVEFDLAK		1126.51	3	0	51.11	7.7e-06
			DGLIENLSESDFVISASPK		1011.01	2	0	51.1	1.5e-05
			ILLEATYEAIIDAGINPNDIR		772.081	3	0	51.03	1.1e-05
			ESNELAPIGGIFNLAAVLR		662.033	3	0	50.99	1.2e-05
			LINEGIESGAVRPLPSTVFSEQQIEQSFR		1616.34	2	0	50.94	9.3e-06
			LTNQDDVSANGYRK		790.888	2	1	50.92	1.4e-05
			NYDLILSALEIR		473.933	3	0	50.88	1.2e-05
			ILLEATYEAIIDAGINPNDIR		772.081	3	0	50.87	1.1e-05
			KRPIWFVFSGMGSQWPGMGK		766.055	3	1	50.86	1.1e-05
			QYSGLEEFNVTIAIR		870.452	2	0	50.81	1.9e-05
			NASFHGILLDAILEGDSPER		718.698	3	0	50.76	1.6e-05
			YPESSNVEEFK		664.805	2	0	50.75	8.4e-06
			QYALTVLLQIVCENIGR		664.031	3	0	50.75	9.3e-06
			DNFVDLDEDYGLSK		815.368	2	0	50.74	8.4e-06
			WDHSMQWDVATFSSANSSFGESVVEFDLAK		1126.51	3	0	50.71	8.5e-06
			WDHSMQWDVATFSSANSSFGESVVEFDLAK		1126.51	3	0	50.65	8.6e-06
			QYALTVLLQIVCENIGR		664.031	3	0	50.63	9.5e-06
			ILLEATYEAIIDAGINPNDIR		772.081	3	0	50.6	1.2e-05
			VVSENQELLLVSQGEELLGMIGFMNCIR		1060.2	3	0	50.6	9.1e-06
			WDHSMQWDVATFSSANSSFGESVVEFDLAK		1126.5	3	0	50.56	8.8e-06
			ILLEATYEAIIDAGINPNDIR		772.082	3	0	50.54	1.1e-05
			QYSGLEEFNVTIAIR		870.451	2	0	50.53	1.8e-05
			ILLEATYEAIIDAGINPNDIR		772.081	3	0	50.48	1.2e-05
			WDHSMQWDVATFSSANSSFGESVVEFDLAK		1126.51	3	0	50.44	9e-06
			WDHSMQWDVATFSSANSSFGESVVEFDLAK		1126.51	3	0	50.44	9e-06
			DTSFEQLILTETNGR		862.428	2	0	50.4	2.2e-05
			ESNELAPIGGIFNLAAVLR		662.034	3	0	50.37	1.1e-05
			QYSGLEEFNVTIAIR		870.452	2	0	50.35	1.8e-05
			NASFHGILLDAILEGDSPERR		770.732	3	1	50.33	1.5e-05
			ILFPATGYLLITWK		545.988	3	0	50.3	9.3e-06
			HLQLDLQNEESLQVEHANINVLYR		959.16	3	0	50.3	1.4e-05
			QYSGLEEFNVTIAIR		870.452	2	0	50.25	2.1e-05
			ILLEATYEAIIDAGINPNDIR		772.082	3	0	50.19	1e-05
			QYSGLEEFNVTIAIR		870.452	2	0	50.16	2.2e-05
			IQSCLDTMDIFLQQPHPVLSSMVIADK	Oxidation (M)	1034.85	3	0	50.1	1.2e-05
			TIMDSNLQLGAMAAVGLSWEEIAAR		883.111	3	0	50.07	2e-05
			QYALTVLLQIVCENIGR		664.031	3	0	50.05	1.1e-05
			NASFHGILLDAILEGDSPER		718.698	3	0	50.04	2e-05
			ILLEATYEAIIDAGINPNDIR		772.082	3	0	50.03	1e-05
			HLQLDLQNEESLQVEHANINVLYR		959.16	3	0	49.99	1.6e-05
			ENEGVPVYFYSNIDVIK		993.495	2	0	49.98	1.9e-05
			ILLEATYEAIIDAGINPNDIR		772.081	3	0	49.98	1.4e-05
			MLLNIPAPILK		611.883	2	0	49.97	1e-05
			HLQLDLQNEESLQVEHANINVLYR		959.16	3	0	49.95	1.7e-05
			ESNELAPIGGIFNLAAVLR		662.033	3	0	49.86	1.5e-05
			ILLEATYEAIIDAGINPNDIR		772.081	3	0	49.83	1.5e-05
			WDHSMQWDVATFSSANSSFGESVVEFDLAK		1126.51	3	0	49.82	1e-05
			VVSENQELLLVSQGEELLGMIGFMNCIR		1060.2	3	0	49.79	1.2e-05
			HLQLDLQNEESLQVEHANINVLYR		959.161	3	0	49.78	1.6e-05
			ELNLFDATFFGVHAK		570.294	3	0	49.76	2.1e-05
			WDHSMQWDVATFSSANSSFGESVVEFDLAK		1126.51	3	0	49.75	1.1e-05
			WDHSMQWDVATFSSANSSFGESVVEFDLAK		1126.51	3	0	49.75	1.1e-05
			ESNELAPIGGIFNLAAVLR		662.034	3	0	49.71	1.3e-05
			FPNTLLCSVYYAPLNFR		1038.02	2	0	49.67	2.3e-05
			HLQLDLQNEESLQVEHANINVLYR		959.162	3	0	49.64	1.4e-05
			WDHSMQWDVATFSSANSSFGESVVEFDLAK		1126.5	3	0	49.62	1.1e-05
			VVSENQELLLVSQGEELLGMIGFMNCIR		1060.2	3	0	49.59	1.5e-05
			WDHSMQWDVATFSSANSSFGESVVEFDLAK		1126.51	3	0	49.58	1.1e-05
			DGLIENLSESDFVISASPK		1011.01	2	0	49.57	2.1e-05
			ILLEATYEAIIDAGINPNDIR		772.081	3	0	49.45	1.2e-05
			WDHSMQWDVATFSSANSSFGESVVEFDLAK		1126.51	3	0	49.43	1.1e-05
			GYHYSGIFQGIK		685.348	2	0	49.41	1.7e-05
			TIMDSNLQLGAMAAVGLSWEEIAAR		883.111	3	0	49.37	2.3e-05
			ESDEYLIGHNIDER		845.389	2	0	49.35	1.2e-05
			ILLEATYEAIIDAGINPNDIR		1157.62	2	0	49.32	1.6e-05
			MLLNIPAPILK		611.883	2	0	49.25	1.2e-05
			GVDIVLNSLAEEK		693.877	2	0	49.23	2.1e-05
			WDHSMQWDVATFSSANSSFGESVVEFDLAK		1126.51	3	0	49.22	1.2e-05
			VEEIDQYVDKK		683.35	2	1	49.18	2.9e-05
			TIMDSNLQLGAMAAVGLSWEEIAAR		883.112	3	0	49.18	1.9e-05
			WDHSMQWDVATFSSANSSFGESVVEFDLAK		1126.51	3	0	49.17	1.2e-05
			ENEGVPVYFYSNIDVIK		993.495	2	0	49.16	2.3e-05
			LYPPVNYPVGHGTPMINSLVK		1148.61	2	0	49.13	1.3e-05
			WDHSMQWDVATFSSANSSFGESVVEFDLAK		1126.51	3	0	49.11	1.2e-05
			QYSGLEEFNVTIAIR		870.45	2	0	49.03	2.4e-05
			WDHSMQWDVATFSSANSSFGESVVEFDLAK		1126.51	3	0	49.02	1.3e-05
			LQYAAINPIVHLDFIK		928.026	2	0	49	1.3e-05
			ENEGVPVYFYSNIDVIK		993.495	2	0	49	2.6e-05
			ESNELAPIGGIFNLAAVLRDGLIENLSESDFVISASPK		1329.36	3	1	48.95	1.3e-05
			WDHSMQWDVATFSSANSSFGESVVEFDLAK		1126.51	3	0	48.91	1.3e-05
			ILFPATGYLLITWK		818.479	2	0	48.89	1.3e-05
			EPIAENSHLVIASNILSSNSWNVLK		912.483	3	0	48.88	1.5e-05
			ILLEATYEAIIDAGINPNDIR		1157.62	2	0	48.84	1.4e-05
			WDHSMQWDVATFSSANSSFGESVVEFDLAK		1126.51	3	0	48.83	1.3e-05
			ENEGVPVYFYSNIDVIK		662.667	3	0	48.82	2.4e-05
			ILLEATYEAIIDAGINPNDIR		772.081	3	0	48.82	1.9e-05
			SAPIVIQITEKNFMWLEGVKAALK		896.17	3	2	48.82	1.3e-05
			ESNELAPIGGIFNLAAVLR		662.033	3	0	48.79	1.9e-05
			GLATTVVADPDFMWK		825.913	2	0	48.78	2.6e-05
			ILLEATYEAIIDAGINPNDIR		772.082	3	0	48.78	1.4e-05
			ILLEATYEAIIDAGINPNDIR		772.081	3	0	48.76	1.8e-05
			INFIQTYDILK		684.382	2	0	48.74	1.3e-05
			TPLLLGSVK		464.298	2	0	48.73	1.3e-05
			HLQLDLQNEESLQVEHANINVLYR		959.161	3	0	48.7	2e-05
			LLIAMEEGIIPGNLHFK		632.353	3	0	48.67	1.4e-05
			ILLEATYEAIIDAGINPNDIR		1157.62	2	0	48.54	1.9e-05
			QYALTVLLQIVCENIGR		664.031	3	0	48.5	1.6e-05
			HLQLDLQNEESLQVEHANINVLYR		959.16	3	0	48.46	2.3e-05
			SAPIVIQITEKNFMWLEGVKAALK		896.17	3	2	48.42	1.4e-05
			EPYHIAGYSFGACIAFEMAVQLEKAGNTVVLTLLDGSPAFVK		1505.43	3	1	48.39	1.4e-05
			NLFEGIDMVTNDDR		546.92	3	0	48.37	1.5e-05
			RPIWFVFSGMGSQWPGMGK	Oxidation (M)	728.689	3	0	48.32	2.1e-05
			NLFEGIDMVTNDDRR		897.924	2	1	48.3	2.2e-05
			HLQLDLQNEESLQVEHANINVLYR		959.161	3	0	48.28	2.2e-05
			TPLLLGSVK		464.298	2	0	48.26	1.5e-05
			WDHSMQWDVATFSSANSSFGESVVEFDLAK		1126.51	3	0	48.25	1.5e-05
			ILLEATYEAIIDAGINPNDIR		772.081	3	0	48.23	2e-05
			ILLEATYEAIIDAGINPNDIR		772.082	3	0	48.16	1.6e-05
			ILLEATYEAIIDAGINPNDIR		772.081	3	0	48.12	2.1e-05
			SAPIVIQITEK		599.855	2	0	48.1	2.9e-05
			EPYHIAGYSFGACIAFEMAVQLEK		911.101	3	0	48.09	1.8e-05
			VEEIDQYVDK		619.302	2	0	48.08	2.2e-05
			ILLEATYEAIIDAGINPNDIR		772.081	3	0	48.07	2.2e-05
			SAPIVIQITEKNFMWLEGVKAALK		896.171	3	2	48.04	1.6e-05
			RPIWFVFSGMGSQWPGMGK	Oxidation (M)	728.688	3	0	47.88	2e-05
			WDHSMQWDVATFSSANSSFGESVVEFDLAK		1126.51	3	0	47.87	1.6e-05
			NLFEGIDMVTNDDR		546.919	3	0	47.86	1.6e-05
			EIYAEAGINPADVSYVEAHGTGTK		831.403	3	0	47.85	3e-05
			WDHSMQWDVATFSSANSSFGESVVEFDLAK		1126.51	3	0	47.84	1.6e-05
			SLVQLETK		459.27	2	0	47.81	6.1e-05
			WIESPLSYYQPEK		820.403	2	0	47.79	3e-05
			ILLEATYEAIIDAGINPNDIR		1157.62	2	0	47.65	2.4e-05
			WDHSMQWDVATFSSANSSFGESVVEFDLAK		1126.51	3	0	47.65	1.7e-05
			ILLEATYEAIIDAGINPNDIR		772.081	3	0	47.61	2.3e-05
			ENEGVPVYFYSNIDVIK		993.495	2	0	47.58	3.1e-05
			HLQLDLQNEESLQVEHANINVLYR		959.161	3	0	47.56	2.5e-05
			QYALTVLLQIVCENIGR		664.031	3	0	47.55	1.9e-05
			WPSGMYGLPER		646.808	2	0	47.5	2.3e-05
			YLFVPFENSQPLAQDPEK		708.021	3	0	47.5	3.5e-05
			ILLEATYEAIIDAGINPNDIR		1157.62	2	0	47.48	2.4e-05
			QYSGLEEFNVTIAIR		870.45	2	0	47.41	3.4e-05
			LTNQDDVSANGYR		726.84	2	0	47.4	1.9e-05
			WDHSMQWDVATFSSANSSFGESVVEFDLAK		1126.51	3	0	47.36	1.8e-05
			IQSCLDTMDIFLQQPHPVLSSMVIADK	Oxidation (M)	1034.85	3	0	47.32	1.9e-05
			VGDPQEVNSIANLFCK		895.941	2	0	47.29	3.5e-05
			QYALTVLLQIVCENIGR		664.031	3	0	47.27	2.2e-05
			DGLIENLSESDFVISASPK		1011.01	2	0	47.25	3.7e-05
			HLQLDLQNEESLQVEHANINVLYR		959.162	3	0	47.2	2.2e-05
			TIMDSNLQLGAMAAVGLSWEEIAAR		883.112	3	0	47.14	3.1e-05
			IQSCLDTMDIFLQQPHPVLSSMVIADK		1543.78	2	0	47.11	3.1e-05
			EPIAENSHLVIASNILSSNSWNVLK		912.484	3	0	47.1	2.7e-05
			KRPIWFVFSGMGSQWPGMGK		1148.58	2	1	47.09	2.3e-05
			NASFHGILLDAILEGDSPER		718.699	3	0	47.06	3.8e-05
			GVDIVLNSLAEEK		693.876	2	0	47.01	4e-05
			ILLEATYEAIIDAGINPNDIR		1157.62	2	0	47.01	2.1e-05
			WDHSMQWDVATFSSANSSFGESVVEFDLAK		1126.51	3	0	47	2e-05
			ESNELAPIGGIFNLAAVLR		662.034	3	0	46.99	2.5e-05
			DLLNIETFQR		624.832	2	0	46.97	4e-05
			ILLEATYEAIIDAGINPNDIR		1157.62	2	0	46.92	2.7e-05
			SEAVSVLFLQK		407.567	3	0	46.88	3.3e-05
			DNFVDLDEDYGLSK		815.368	2	0	46.86	2.1e-05
			WDHSMQWDVATFSSANSSFGESVVEFDLAK		1126.51	3	0	46.82	2.1e-05
			QYSGLEEFNVTIAIR		870.451	2	0	46.78	3.5e-05
			WDHSMQWDVATFSSANSSFGESVVEFDLAK		1126.51	3	0	46.76	2.1e-05
			ILFPATGYLLITWK		545.988	3	0	46.75	2.1e-05
			NHSNNLNLLLENIGK		564.972	3	0	46.72	5.2e-05
			QYSGLEEFNVTIAIR		870.45	2	0	46.7	4.1e-05
			WDHSMQWDVATFSSANSSFGESVVEFDLAK		1126.5	3	0	46.7	2.1e-05
			LYPPVNYPVGHGTPMINSLVK		1148.61	2	0	46.69	2.7e-05
			ILFPATGYLLITWK		545.988	3	0	46.68	2.1e-05
			WDHSMQWDVATFSSANSSFGESVVEFDLAK		1126.5	3	0	46.67	2.2e-05
			GLATTVVADPDFMWK	Oxidation (M)	833.909	2	0	46.66	2.3e-05
			DGLIENLSESDFVISASPK		674.341	3	0	46.66	3.9e-05
			WDHSMQWDVATFSSANSSFGESVVEFDLAK		1126.51	3	0	46.65	2.2e-05
			NHSNNLNLLLENIGK		564.973	3	0	46.62	4.2e-05
			LPPDALPGNLASQECILGLEFSGR		852.104	3	0	46.61	4.3e-05
			QYALTVLLQIVCENIGR		664.031	3	0	46.59	2.6e-05
			WDHSMQWDVATFSSANSSFGESVVEFDLAK		1126.51	3	0	46.59	2.2e-05
			WDHSMQWDVATFSSANSSFGESVVEFDLAK		1126.51	3	0	46.54	2.2e-05
			HLQLDLQNEESLQVEHANINVLYR		959.16	3	0	46.51	3.6e-05
			ENEGVPVYFYSNIDVIK		662.667	3	0	46.5	4.1e-05
			WDHSMQWDVATFSSANSSFGESVVEFDLAK		1126.51	3	0	46.34	2.3e-05
			ISYSFDFNGPSYAVDTACSSSLYAMHQAIASIR		1210.56	3	0	46.33	2.3e-05
			ESDEYLIGHNIDER		845.389	2	0	46.29	2.3e-05
			GVDIVLNSLAEEK		693.877	2	0	46.27	4.1e-05
			LLIAMEEGIIPGNLHFK		632.354	3	0	46.27	2.4e-05
			LPPDALPGNLASQECILGLEFSGR		852.104	3	0	46.27	5e-05
			TLASELERPVWSFQCIENSPLESVSALAAFYVK		1247.97	3	0	46.22	2.4e-05
			ESDEYLIGHNIDER		845.39	2	0	46.19	2.5e-05
			NFMWLEGVK		562.282	2	0	46.18	4.8e-05
			INFIQTYDILK		684.382	2	0	46.17	3.4e-05
			EPYHIAGYSFGACIAFEMAVQLEK		911.1	3	0	46.12	2.4e-05
			WDHSMQWDVATFSSANSSFGESVVEFDLAK		1126.51	3	0	46.11	2.4e-05
			INFIQTYDILK		684.382	2	0	46.02	2.5e-05
			WDHSMQWDVATFSSANSSFGESVVEFDLAK		1126.51	3	0	45.99	2.5e-05
			ILLEATYEAIIDAGINPNDIR		772.081	3	0	45.97	2.7e-05
			EPYHIAGYSFGACIAFEMAVQLEK		911.101	3	0	45.96	2.7e-05
			TIMDSNLQLGAMAAVGLSWEEIAAR		883.112	3	0	45.95	4.2e-05
			HLQLDLQNEESLQVEHANINVLYR		959.162	3	0	45.95	2.9e-05
			ILLEATYEAIIDAGINPNDIR		772.081	3	0	45.94	3.4e-05
			ILLEATYEAIIDAGINPNDIR		772.081	3	0	45.94	2.7e-05
			EIYAEAGINPADVSYVEAHGTGTK		831.403	3	0	45.81	4.9e-05
			NASFHGILLDAILEGDSPER		718.699	3	0	45.8	4.9e-05
			ILLEATYEAIIDAGINPNDIR		772.081	3	0	45.76	3.6e-05
			DGLIENLSESDFVISASPK		1011.01	2	0	45.7	4.2e-05
			DLLNIETFQR		624.832	2	0	45.68	5.4e-05
			GLATTVVADPDFMWK		825.911	2	0	45.67	5.3e-05
			DLLNIETFQR		624.833	2	0	45.64	8.1e-05
			ELNLFDATFFGVHAK		854.938	2	0	45.64	5.5e-05
			TIMDSNLQLGAMAAVGLSWEEIAAR		883.113	3	0	45.58	4e-05
			ILLEATYEAIIDAGINPNDIR		772.081	3	0	45.53	2.9e-05
			ILLEATYEAIIDAGINPNDIR		772.081	3	0	45.49	3.8e-05
			DLLNIETFQR		624.832	2	0	45.48	5.2e-05
			ENEGVPVYFYSNIDVIK		993.496	2	0	45.46	5.3e-05
			ILLEATYEAIIDAGINPNDIR		1157.62	2	0	45.41	3.9e-05
			WDHSMQWDVATFSSANSSFGESVVEFDLAK		1126.51	3	0	45.41	2.9e-05
			WDHSMQWDVATFSSANSSFGESVVEFDLAK		1126.51	3	0	45.39	2.9e-05
			VVSENQELLLVSQGEELLGMIGFMNCIR		1589.8	2	0	45.38	2.9e-05
			DGLIENLSESDFVISASPK		1011.01	2	0	45.36	4.5e-05
			WDHSMQWDVATFSSANSSFGESVVEFDLAK		1126.51	3	0	45.33	2.9e-05
			SAPIVIQITEK		599.856	2	0	45.31	4.3e-05
			WDHSMQWDVATFSSANSSFGESVVEFDLAK		1126.51	3	0	45.31	2.9e-05
			ENEGVPVYFYSNIDVIK		662.666	3	0	45.3	5.6e-05
			WDHSMQWDVATFSSANSSFGESVVEFDLAK		1126.5	3	0	45.19	3e-05
			WDHSMQWDVATFSSANSSFGESVVEFDLAK		1126.51	3	0	45.18	3e-05
			NFMWLEGVK		562.284	2	0	45.12	6.8e-05
			GLYVPVRLQYAAINPIVHLDFIK		880.506	3	1	45.1	3.1e-05
			QYALTVLLQIVCENIGR	Gln->pyro-Glu (N-term Q)	658.355	3	0	45.09	5.9e-05
			ISTIDIITLTGTK		459.273	3	0	45.07	3.1e-05
			YLFVPFENSQPLAQDPEK		1061.53	2	0	45.07	6.2e-05
			ILLEATYEAIIDAGINPNDIR		1157.62	2	0	45.05	4.2e-05
			ELNLFDATFFGVHAK		570.294	3	0	45.01	6.3e-05
			ASYVFIQDK		535.779	2	0	45	5.4e-05
			GNIGQSNYGLSNSAMER		599.946	3	0	45	3.3e-05
			HLQLDLQNEESLQVEHANINVLYR		959.16	3	0	45	4.9e-05
			QYSGLEEFNVTIAIR		870.45	2	0	44.95	6.1e-05
			ESNELAPIGGIFNLAAVLR		662.034	3	0	44.94	4e-05
			IMSMVAAR		439.733	2	0	44.92	7.1e-05
			DLLNIETFQR		624.833	2	0	44.91	9.5e-05
			GQPIFIVHAIEGTQTPFK		661.695	3	0	44.91	3.9e-05
			LLAVYNYNPSVFNGDILLIK		1133.63	2	0	44.88	3.3e-05
			WDHSMQWDVATFSSANSSFGESVVEFDLAK		1126.51	3	0	44.83	3.3e-05
			DGLIENLSESDFVISASPK		1011.01	2	0	44.77	5.7e-05
			WDHSMQWDVATFSSANSSFGESVVEFDLAK		1126.51	3	0	44.77	3.3e-05
			DGLIENLSESDFVISASPK		674.341	3	0	44.75	5.7e-05
			DGLIENLSESDFVISASPK		674.342	3	0	44.74	6e-05
			NASFHGILLDAILEGDSPER		718.699	3	0	44.73	6.2e-05
			ILLEATYEAIIDAGINPNDIR		772.08	3	0	44.72	6.1e-05
			HLQLDLQNEESLQVEHANINVLYR		959.162	3	0	44.71	4.2e-05
			ESNELAPIGGIFNLAAVLR		662.033	3	0	44.7	5.1e-05
			WDHSMQWDVATFSSANSSFGESVVEFDLAK		1126.51	3	0	44.69	3.4e-05
			QYSGLEEFNVTIAIR		870.451	2	0	44.64	7e-05
			LLPVLDSK		442.777	2	0	44.61	3.5e-05
			EYCSSLDYFVVFSSISCGR		1138.5	2	0	44.61	3.5e-05
			HLQLDLQNEESLQVEHANINVLYR		959.16	3	0	44.6	5.7e-05
			DGLIENLSESDFVISASPK		674.34	3	0	44.56	6.6e-05
			WDHSMQWDVATFSSANSSFGESVVEFDLAK		1126.51	3	0	44.53	3.5e-05
			QYSGLEEFNVTIAIR		870.451	2	0	44.51	7.4e-05
			DGLIENLSESDFVISASPK		1011.01	2	0	44.48	5.5e-05
			ILLEATYEAIIDAGINPNDIR		772.081	3	0	44.47	3.9e-05
			ILLEATYEAIIDAGINPNDIR		772.081	3	0	44.46	4.8e-05
			ENEGVPVYFYSNIDVIK		993.496	2	0	44.43	7e-05
			HLQLDLQNEESLQVEHANINVLYR		959.16	3	0	44.39	5.8e-05
			VGDPQEVNSIANLFCK		895.94	2	0	44.38	6.4e-05
			TLASELERPVWSFQCIENSPLESVSALAAFYVK		1247.97	3	0	44.37	3.7e-05
			TIMDSNLQLGAMAAVGLSWEEIAAR		883.112	3	0	44.35	6.1e-05
			HLQLDLQNEESLQVEHANINVLYR		959.159	3	0	44.34	5.9e-05
			QYSGLEEFNVTIAIR		870.451	2	0	44.31	7.6e-05
			ILLEATYEAIIDAGINPNDIR		772.081	3	0	44.31	5e-05
			ILLEATYEAIIDAGINPNDIR		772.082	3	0	44.3	4.5e-05
			SAPIVIQITEK		599.855	2	0	44.26	7.1e-05
			ILLEATYEAIIDAGINPNDIR		772.083	3	0	44.24	4e-05
			WDHSMQWDVATFSSANSSFGESVVEFDLAK		1126.51	3	0	44.22	3.8e-05
			WDHSMQWDVATFSSANSSFGESVVEFDLAK		1126.51	3	0	44.21	3.8e-05
			QAHVMDPQLR	Gln->pyro-Glu (N-term Q)	589.293	2	0	44.19	6.5e-05
			HLQLDLQNEESLQVEHANINVLYR		959.161	3	0	44.16	5.6e-05
			VVSENQELLLVSQGEELLGMIGFMNCIR		1060.2	3	0	44.14	4.2e-05
			SAPIVIQITEK		599.857	2	0	44.12	5.6e-05
			QYALTVLLQIVCENIGR		664.031	3	0	44.12	5.4e-05
			WDHSMQWDVATFSSANSSFGESVVEFDLAK		1126.51	3	0	44.07	3.9e-05
			QYSGLEEFNVTIAIR		870.453	2	0	44.03	8.3e-05
			HLQLDLQNEESLQVEHANINVLYR		959.16	3	0	44.01	6.2e-05
			TIMDSNLQLGAMAAVGLSWEEIAAR		883.112	3	0	43.97	7.2e-05
			QYALTVLLQIVCENIGR		664.031	3	0	43.96	4.4e-05
			NFMWLEGVK		562.284	2	0	43.92	9.1e-05
			ILLEATYEAIIDAGINPNDIR		772.082	3	0	43.92	4.3e-05
			GVDYEQLPIIFENVK		588.645	3	0	43.89	6.1e-05
			QYSGLEEFNVTIAIR		870.452	2	0	43.83	9.3e-05
			ENEGVPVYFYSNIDVIK		993.495	2	0	43.76	8.6e-05
			SEAVSVLFLQK		610.847	2	0	43.73	5.5e-05
			NFMWLEGVK		562.283	2	0	43.72	8.3e-05
			SEAVSVLFLQK		407.568	3	0	43.72	6.6e-05
			DGLIENLSESDFVISASPK		674.34	3	0	43.68	6.6e-05
			LYPPVNYPVGHGTPMINSLVK		1148.61	2	0	43.61	5.4e-05
			WSLEQAATIPVAYATSYYALCVR		878.44	3	0	43.6	9.6e-05
			DTSFEQLILTETNGR		862.428	2	0	43.58	0.00011
			ILLEATYEAIIDAGINPNDIR		1157.62	2	0	43.54	4.4e-05
			ISTIDIITLTGTK		459.273	3	0	43.52	4.4e-05
			WDHSMQWDVATFSSANSSFGESVVEFDLAK		1126.51	3	0	43.46	4.5e-05
			QYALTVLLQIVCENIGR		664.031	3	0	43.38	6.4e-05
			NHSNNLNLLLENIGK		564.973	3	0	43.35	0.00011
			LLIAMEEGIIPGNLHFK		632.353	3	0	43.28	4.7e-05
			QYALTVLLQIVCENIGR		664.031	3	0	43.24	5.7e-05
			WDHSMQWDVATFSSANSSFGESVVEFDLAK		1126.51	3	0	43.21	4.8e-05
			ELNLFDATFFGVHAK		570.295	3	0	43.17	8.7e-05
			WDHSMQWDVATFSSANSSFGESVVEFDLAK		1126.51	3	0	43.15	4.8e-05
			ENEGVPVYFYSNIDVIK		993.495	2	0	43.13	8.8e-05
			YPESSNVEEFKK		728.852	2	1	43.07	8.1e-05
			GVDYEQLPIIFENVK		588.645	3	0	43.06	7.4e-05
			ILLEATYEAIIDAGINPNDIR		1157.62	2	0	43.05	6.9e-05
			TIMDSNLQLGAMAAVGLSWEEIAAR		883.111	3	0	43.04	9.4e-05
			ESNELAPIGGIFNLAAVLR		662.033	3	0	43	7.3e-05
			WDHSMQWDVATFSSANSSFGESVVEFDLAK		1126.51	3	0	42.97	5e-05
			ILFPATGYLLITWK		545.988	3	0	42.96	5.1e-05
			WDHSMQWDVATFSSANSSFGESVVEFDLAK		1126.51	3	0	42.93	5.1e-05
			SLPPSVTNIGLHK		681.89	2	0	42.89	8.7e-05
			WDHSMQWDVATFSSANSSFGESVVEFDLAK		1126.51	3	0	42.86	5.2e-05
			NASFHGILLDAILEGDSPER		718.699	3	0	42.85	9.1e-05
			ESNELAPIGGIFNLAAVLR		662.034	3	0	42.8	6.6e-05
			LTNQDDVSANGYRK		527.595	3	1	42.79	9.2e-05
			QYSGLEEFNVTIAIR		870.451	2	0	42.79	0.00011
			WDHSMQWDVATFSSANSSFGESVVEFDLAK		1126.51	3	0	42.79	5.3e-05
			ILLEATYEAIIDAGINPNDIR		1157.62	2	0	42.78	7.6e-05
			ILLEATYEAIIDAGINPNDIR		772.081	3	0	42.76	7.7e-05
			HLQLDLQNEESLQVEHANINVLYR		959.161	3	0	42.76	8.5e-05
			RNHSNNLNLLLENIGK		617.005	3	1	42.7	6.7e-05
			DGLIENLSESDFVISASPK		674.341	3	0	42.69	9.7e-05
			TIMDSNLQLGAMAAVGLSWEEIAAR		883.112	3	0	42.66	8.4e-05
			NLFEGIDMVTNDDR		819.876	2	0	42.63	5.5e-05
			ILLEATYEAIIDAGINPNDIR		772.081	3	0	42.62	6e-05
			LTNQDDVSANGYR		726.841	2	0	42.61	5.5e-05
			CPPDVTPACNNASDSVTISGPIESLKK		953.127	3	1	42.54	6.4e-05
			LYPPVNYPVGHGTPMINSLVK		1148.61	2	0	42.5	5.9e-05
			SNMGHSEPASGVCSISK	Oxidation (M)	588.595	3	0	42.46	5.7e-05
			KVVSENQELLLVSQGEELLGMIGFMNCIR		1102.9	3	1	42.45	6.5e-05
			DNFVDLDEDYGLSK		815.368	2	0	42.44	5.7e-05
			DGLIENLSESDFVISASPK		1011.01	2	0	42.4	8.9e-05
			WDHSMQWDVATFSSANSSFGESVVEFDLAK		1126.5	3	0	42.28	5.9e-05
			ILLEATYEAIIDAGINPNDIR		1157.62	2	0	42.25	8e-05
			MLLNIPAPILK		611.884	2	0	42.22	6e-05
			ILFPATGYLLITWK		818.478	2	0	42.19	6e-05
			QYALTVLLQIVCENIGR		664.031	3	0	42.19	6.6e-05
			TIMDSNLQLGAMAAVGLSWEEIAAR		883.112	3	0	42.15	9.4e-05
			GVDYEQLPIIFENVK		588.645	3	0	42.13	0.0001
			GLATTVVADPDFMWK		825.913	2	0	42.12	0.00014
			ILLEATYEAIIDAGINPNDIR		772.081	3	0	42.12	8.3e-05
			QYSGLEEFNVTIAIR		870.452	2	0	41.97	0.00013
			TIMDSNLQLGAMAAVGLSWEEIAAR		883.111	3	0	41.95	0.00012
			ESNELAPIGGIFNLAAVLR		662.034	3	0	41.88	8.1e-05
			DGLIENLSESDFVISASPK		1011.01	2	0	41.85	0.00012
			QYALTVLLQIVCENIGR		664.031	3	0	41.84	7.2e-05
			ILLEATYEAIIDAGINPNDIR		772.082	3	0	41.82	6.9e-05
[truncated: 44,826 more rows]
