# Supplementary material for: Shotgun proteomics deciphered age/division of labor-related functional specification of three honeybee (Apis mellifera L.) exocrine glands
Source: PLoS One. 2018 Feb 15;13(2):e0191344. doi: 10.1371/journal.pone.0191344 (PMC5813902; doi:10.1371/journal.pone.0191344)
Supplement: S3 Table — (XLSX) [file pone.0191344.s007.xlsx]

## Sheet: nTG_proteome
gi	RefSeq ID	Description	Peptide Sequence	Modifications	Observed m/z	Charge	Number of Missed Cleavages	Mascot Score	Exp Value
66515272	XP_623495.1	PREDICTED: v-type proton ATPase catalytic subunit A-like isoform 1 [Apis mellifera]	LEGDMATIQVYEETSGVTVGDPVLR		1340.16	2	0	136.07	4.4e-14
			EILQEEEDLSEIVQLVGK		1036.04	2	0	127.19	2.9e-13
			EILQEEEDLSEIVQLVGK		1036.04	2	0	124.51	3.9e-13
			EILQEEEDLSEIVQLVGK		1036.04	2	0	123.81	4.6e-13
			LEGDMATIQVYEETSGVTVGDPVLR		1340.16	2	0	123.25	9e-13
			DMGYNVSMMADSTSR		832.84	2	0	115.84	2.6e-12
			DMGYNVSMMADSTSR		832.839	2	0	113.29	4.7e-12
			EILQEEEDLSEIVQLVGK		1036.04	2	0	113.15	5.3e-12
			EASIYTGITLSEYFR		875.438	2	0	112.88	8.5e-12
			EASIYTGITLSEYFR		875.439	2	0	112.72	9.9e-12
			LEGDMATIQVYEETSGVTVGDPVLR		1340.16	2	0	111.79	9.9e-12
			LEGDMATIQVYEETSGVTVGDPVLR		1340.16	2	0	111.65	1.3e-11
			LEGDMATIQVYEETSGVTVGDPVLR		1340.16	2	0	111.64	1.1e-11
			LEGDMATIQVYEETSGVTVGDPVLR		1340.16	2	0	111.63	1.4e-11
			LEGDMATIQVYEETSGVTVGDPVLR		1340.16	2	0	111.57	1.1e-11
			LEGDMATIQVYEETSGVTVGDPVLR		1340.16	2	0	111.33	1.4e-11
			LEGDMATIQVYEETSGVTVGDPVLR		1340.16	2	0	111.31	1.1e-11
			EILQEEEDLSEIVQLVGK		1036.04	2	0	111.05	1.3e-11
			LEGDMATIQVYEETSGVTVGDPVLR		1340.16	2	0	110.86	1.6e-11
			EASIYTGITLSEYFR		875.438	2	0	109.39	1.9e-11
			EASIYTGITLSEYFR		875.439	2	0	108.73	2.5e-11
			DMGYNVSMMADSTSR		832.839	2	0	107.69	1.7e-11
			LEGDMATIQVYEETSGVTVGDPVLR		1340.16	2	0	107.32	2.7e-11
			LEGDMATIQVYEETSGVTVGDPVLR		1340.16	2	0	107.1	2.8e-11
			LTVEIDGITESIMK		774.913	2	0	106.95	2.7e-11
			LTVEIDGITESIMK		774.912	2	0	106.91	3.4e-11
			LEGDMATIQVYEETSGVTVGDPVLR		1340.16	2	0	106.79	3e-11
			LEGDMATIQVYEETSGVTVGDPVLR		1340.16	2	0	106.6	3.9e-11
			LEGDMATIQVYEETSGVTVGDPVLR		1340.16	2	0	106.48	3.3e-11
			EASIYTGITLSEYFR		875.438	2	0	106.35	4.4e-11
			EASIYTGITLSEYFR		875.438	2	0	106.27	4e-11
			DMGYNVSMMADSTSR		832.838	2	0	105.88	2.6e-11
			EASIYTGITLSEYFR		875.437	2	0	105.84	5e-11
			EASIYTGITLSEYFR		875.438	2	0	105.83	4.4e-11
			EILQEEEDLSEIVQLVGK		1036.04	2	0	105.73	4.5e-11
			EASIYTGITLSEYFR		875.438	2	0	105.72	4.4e-11
			EILQEEEDLSEIVQLVGK		1036.04	2	0	104.49	4.8e-11
			LTVEIDGITESIMK		774.912	2	0	104.44	5.9e-11
			EILQEEEDLSEIVQLVGK		1036.04	2	0	104.03	5.1e-11
			EILQEEEDLSEIVQLVGK		1036.04	2	0	103.89	5.5e-11
			EILQEEEDLSEIVQLVGK		1036.04	2	0	103.73	5.7e-11
			LTVEIDGITESIMK		774.913	2	0	103.59	6.6e-11
			LAEMPADSGYPAYLGAR		891.429	2	0	103.14	8.2e-11
			LTVEIDGITESIMK		774.913	2	0	103.12	5.9e-11
			LTVEIDGITESIMK		774.913	2	0	103.01	6e-11
			LTVEIDGITESIMK		774.913	2	0	102.78	7.9e-11
			EASIYTGITLSEYFR		875.438	2	0	102.73	1e-10
			EILQEEEDLSEIVQLVGK		1036.04	2	0	102.73	8.5e-11
			DMGYNVSMMADSTSR		832.838	2	0	102.39	5.8e-11
			EASIYTGITLSEYFR		875.438	2	0	102.28	1.1e-10
			DMGYNVSMMADSTSR		832.839	2	0	101.6	6.9e-11
			DMGYNVSMMADSTSR		832.839	2	0	101.54	7e-11
			EASIYTGITLSEYFR		875.438	2	0	101.53	1.2e-10
			EASIYTGITLSEYFR		875.438	2	0	101.08	1.5e-10
			EASIYTGITLSEYFR		875.437	2	0	100.93	1.4e-10
			LTVEIDGITESIMK		774.913	2	0	100.48	1.1e-10
			LTVEIDGITESIMK		774.913	2	0	100.38	1.2e-10
			DMGYNVSMMADSTSR		832.839	2	0	100.13	9.7e-11
			LTVEIDGITESIMK		774.912	2	0	100.08	2e-10
			EILQEEEDLSEIVQLVGK		1036.04	2	0	100.07	1.3e-10
			EILQEEEDLSEIVQLVGK		1036.04	2	0	99.76	1.5e-10
			EILQEEEDLSEIVQLVGK		1036.04	2	0	99.66	1.4e-10
			EILQEEEDLSEIVQLVGK		1036.05	2	0	99.58	2.5e-10
			DMGYNVSMMADSTSR		832.839	2	0	99.52	1.1e-10
			DMGYNVSMMADSTSR		832.839	2	0	99.47	1.1e-10
			EILQEEEDLSEIVQLVGK		1036.04	2	0	99.44	1.5e-10
			EASIYTGITLSEYFR		875.438	2	0	99.33	2.1e-10
			EASIYTGITLSEYFR		875.438	2	0	99.32	2.2e-10
			EILQEEEDLSEIVQLVGK		1036.04	2	0	99.29	1.6e-10
			EILQEEEDLSEIVQLVGK		1036.04	2	0	99.29	1.3e-10
			EASIYTGITLSEYFR		875.439	2	0	99.25	2.3e-10
			EILQEEEDLSEIVQLVGK		1036.04	2	0	99.13	2e-10
			DMGYNVSMMADSTSR		832.84	2	0	98.98	1.3e-10
			EILQEEEDLSEIVQLVGK		1036.04	2	0	98.98	1.4e-10
			EILQEEEDLSEIVQLVGK		1036.04	2	0	98.73	1.5e-10
			EASIYTGITLSEYFR		875.438	2	0	98.68	2.4e-10
			LEGDMATIQVYEETSGVTVGDPVLR		1340.16	2	0	98.64	2.3e-10
			EASIYTGITLSEYFR		875.439	2	0	98.42	2.8e-10
			EASIYTGITLSEYFR		875.438	2	0	98.36	2.5e-10
			LEGDMATIQVYEETSGVTVGDPVLR		1340.16	2	0	98.34	2.8e-10
			LTVEIDGITESIMK		774.913	2	0	98.27	2e-10
			EASIYTGITLSEYFR		875.439	2	0	98.15	2.8e-10
			DMGYNVSMMADSTSR		832.839	2	0	98.06	1.6e-10
			EILQEEEDLSEIVQLVGK		1036.04	2	0	97.93	1.8e-10
			LEGDMATIQVYEETSGVTVGDPVLR		1340.16	2	0	97.92	2.3e-10
			EASIYTGITLSEYFR		875.438	2	0	97.87	2.7e-10
			EILQEEEDLSEIVQLVGK		1036.04	2	0	97.72	2.4e-10
			EILQEEEDLSEIVQLVGK		1036.04	2	0	97.58	2.8e-10
			EILQEEEDLSEIVQLVGK		1036.04	2	0	97.53	2.6e-10
			EASIYTGITLSEYFR		875.438	2	0	97.4	3.3e-10
			LTVEIDGITESIMK		774.913	2	0	97.39	2.7e-10
			LTVEIDGITESIMK		774.912	2	0	97.36	2.2e-10
			LEGDMATIQVYEETSGVTVGDPVLR		1340.16	2	0	97.12	3.2e-10
			DMGYNVSMMADSTSR		832.838	2	0	96.98	2e-10
			EASIYTGITLSEYFR		875.438	2	0	96.94	3.3e-10
			EASIYTGITLSEYFR		875.438	2	0	96.86	3.7e-10
			LEGDMATIQVYEETSGVTVGDPVLR		1340.16	2	0	96.83	3.1e-10
			EASIYTGITLSEYFR		875.439	2	0	96.77	4.1e-10
			EILQEEEDLSEIVQLVGK		1036.04	2	0	96.76	3e-10
			EASIYTGITLSEYFR		875.439	2	0	96.53	4.3e-10
			EILQEEEDLSEIVQLVGK		1036.04	2	0	96.53	3.6e-10
			EASIYTGITLSEYFR		875.438	2	0	96.42	4.3e-10
			EILQEEEDLSEIVQLVGK		1036.04	2	0	96.38	3.2e-10
			EILQEEEDLSEIVQLVGK		1036.04	2	0	96.3	3.5e-10
			EASIYTGITLSEYFR		875.439	2	0	95.93	5.4e-10
			DMGYNVSMMADSTSR		832.839	2	0	95.66	2.7e-10
			EASIYTGITLSEYFR		875.438	2	0	95.34	5.6e-10
			LEGDMATIQVYEETSGVTVGDPVLR		1340.16	2	0	95.28	5.3e-10
			LEGDMATIQVYEETSGVTVGDPVLR		1340.16	2	0	95.26	6e-10
			LEGDMATIQVYEETSGVTVGDPVLR		1340.16	2	0	95.16	5.2e-10
			LEGDMATIQVYEETSGVTVGDPVLR		1340.16	2	0	95.16	5e-10
			LEGDMATIQVYEETSGVTVGDPVLR		1340.16	2	0	95.12	6e-10
			EILQEEEDLSEIVQLVGK		1036.04	2	0	95.04	4.1e-10
			EILQEEEDLSEIVQLVGK		1036.04	2	0	95.01	4.7e-10
			DMGYNVSMMADSTSR		832.84	2	0	94.89	3.2e-10
			EILQEEEDLSEIVQLVGK		1036.05	2	0	94.87	7.5e-10
			LEGDMATIQVYEETSGVTVGDPVLR		1340.16	2	0	94.86	5.2e-10
			LEGDMATIQVYEETSGVTVGDPVLR		1340.16	2	0	94.79	5.3e-10
			LEGDMATIQVYEETSGVTVGDPVLR		1340.16	2	0	94.77	5.3e-10
			EASIYTGITLSEYFR		875.438	2	0	94.65	6.5e-10
			EILQEEEDLSEIVQLVGK		1036.04	2	0	94.57	5.6e-10
			LEGDMATIQVYEETSGVTVGDPVLR		1340.16	2	0	94.57	6.3e-10
			DMGYNVSMMADSTSR		832.84	2	0	94.56	3.5e-10
			EILQEEEDLSEIVQLVGK		1036.04	2	0	94.52	3.9e-10
			DMGYNVSMMADSTSR		832.837	2	0	94.5	3.5e-10
			LEGDMATIQVYEETSGVTVGDPVLR		1340.16	2	0	94.5	5.9e-10
			LEGDMATIQVYEETSGVTVGDPVLR		1340.16	2	0	94.48	6.6e-10
			LEGDMATIQVYEETSGVTVGDPVLR		1340.16	2	0	94.4	6.9e-10
			LEGDMATIQVYEETSGVTVGDPVLR		1340.16	2	0	94.38	6e-10
			EILQEEEDLSEIVQLVGK		1036.04	2	0	94.24	4.1e-10
			EILQEEEDLSEIVQLVGK		1036.04	2	0	94.24	5.3e-10
			LEGDMATIQVYEETSGVTVGDPVLR		1340.16	2	0	93.92	6.5e-10
			LTVEIDGITESIMK		774.912	2	0	93.82	6.8e-10
			LEGDMATIQVYEETSGVTVGDPVLR		1340.16	2	0	93.74	6.3e-10
			DMGYNVSMMADSTSR		832.839	2	0	93.56	4.4e-10
			LTVEIDGITESIMK		774.912	2	0	93.52	7.3e-10
			LTVEIDGITESIMK		774.913	2	0	93.4	5.5e-10
			EILQEEEDLSEIVQLVGK		1036.04	2	0	93.4	5e-10
			EASIYTGITLSEYFR		875.438	2	0	93.39	8.9e-10
			LTVEIDGITESIMK		774.913	2	0	93.29	5.6e-10
			EILQEEEDLSEIVQLVGK		1036.04	2	0	93.24	8.1e-10
			EASIYTGITLSEYFR		875.44	2	0	93.23	1e-09
			EILQEEEDLSEIVQLVGK		1036.04	2	0	93.19	5.3e-10
			EILQEEEDLSEIVQLVGK		1036.04	2	0	93.13	7.1e-10
			EILQEEEDLSEIVQLVGK		1036.04	2	0	93.12	7.3e-10
			LTVEIDGITESIMK		774.914	2	0	93.04	8.4e-10
			EASIYTGITLSEYFR		875.438	2	0	92.98	9.6e-10
			EASIYTGITLSEYFR		875.438	2	0	92.91	1e-09
			EILQEEEDLSEIVQLVGK		1036.04	2	0	92.87	6.7e-10
			EILQEEEDLSEIVQLVGK		1036.04	2	0	92.8	5.8e-10
			EASIYTGITLSEYFR		875.438	2	0	92.79	8.9e-10
			EILQEEEDLSEIVQLVGK		1036.04	2	0	92.73	7.2e-10
			EASIYTGITLSEYFR		875.438	2	0	92.7	9.1e-10
			EILQEEEDLSEIVQLVGK		1036.04	2	0	92.68	7.3e-10
			EILQEEEDLSEIVQLVGK		1036.04	2	0	92.6	9.1e-10
			LTVEIDGITESIMK		774.913	2	0	92.33	7.9e-10
			VLDSLFPCVQGGTTAIPGAFGCGK		1226.6	2	0	92.26	9.2e-10
			LTVEIDGITESIMK		774.911	2	0	92.23	9.9e-10
			EILQEEEDLSEIVQLVGK		1036.04	2	0	92.21	9.9e-10
			EASIYTGITLSEYFR		875.437	2	0	92.18	1.1e-09
			EASIYTGITLSEYFR		875.437	2	0	92.15	1.2e-09
			LEGDMATIQVYEETSGVTVGDPVLR		1340.16	2	0	92.12	1.2e-09
			EILQEEEDLSEIVQLVGK		1036.04	2	0	91.98	1e-09
			DMGYNVSMMADSTSR		832.838	2	0	91.68	6.8e-10
			EILQEEEDLSEIVQLVGK		1036.04	2	0	91.68	1e-09
			DMGYNVSMMADSTSR		832.839	2	0	91.52	7e-10
			LEGDMATIQVYEETSGVTVGDPVLR		1340.16	2	0	91.42	1.1e-09
			EASIYTGITLSEYFR		875.44	2	0	91.31	1.6e-09
			EILQEEEDLSEIVQLVGK		1036.04	2	0	91.11	1.2e-09
			LEGDMATIQVYEETSGVTVGDPVLR		1340.16	2	0	91.11	1.2e-09
			LEGDMATIQVYEETSGVTVGDPVLR		1340.16	2	0	91.06	1.3e-09
			NGSHITGGDLFGVVYENTLVK		1110.57	2	0	91.05	9.4e-10
			LTVEIDGITESIMK		774.913	2	0	90.92	1.2e-09
			EILQEEEDLSEIVQLVGK		1036.04	2	0	90.77	9.2e-10
			LEGDMATIQVYEETSGVTVGDPVLR		1340.16	2	0	90.73	1.2e-09
			DMGYNVSMMADSTSR		832.839	2	0	90.61	8.7e-10
			EASIYTGITLSEYFR		875.438	2	0	90.55	1.7e-09
			DMGYNVSMMADSTSR		832.839	2	0	90.52	8.9e-10
			EASIYTGITLSEYFR		875.438	2	0	90.52	1.6e-09
			LEGDMATIQVYEETSGVTVGDPVLR		1340.16	2	0	90.52	1.5e-09
			NGSHITGGDLFGVVYENTLVK		1110.57	2	0	90.48	1.2e-09
			NGSHITGGDLFGVVYENTLVK		1110.57	2	0	90.46	1.5e-09
			LEGDMATIQVYEETSGVTVGDPVLR		1340.16	2	0	90.43	1.7e-09
			EILQEEEDLSEIVQLVGK		1036.04	2	0	90.41	1.2e-09
			EILQEEEDLSEIVQLVGK		1036.04	2	0	90.35	1.5e-09
			LEGDMATIQVYEETSGVTVGDPVLR		1340.16	2	0	90.34	1.6e-09
			EASIYTGITLSEYFR		875.438	2	0	90.3	1.8e-09
			EILQEEEDLSEIVQLVGK		1036.04	2	0	90.23	1.2e-09
			EILQEEEDLSEIVQLVGK		1036.04	2	0	90.16	1.3e-09
			EILQEEEDLSEIVQLVGK		1036.04	2	0	90.15	1.6e-09
			LEGDMATIQVYEETSGVTVGDPVLR		1340.16	2	0	90.1	1.4e-09
			EASIYTGITLSEYFR		875.437	2	0	90.07	1.7e-09
			EASIYTGITLSEYFR		875.437	2	0	90.03	1.7e-09
			LTVEIDGITESIMK		774.913	2	0	90.01	1.3e-09
			EILQEEEDLSEIVQLVGK		1036.04	2	0	90.01	1.1e-09
			LTVEIDGITESIMK	Oxidation (M)	782.91	2	0	89.98	2.1e-09
			LEGDMATIQVYEETSGVTVGDPVLR		1340.16	2	0	89.92	1.8e-09
			LEGDMATIQVYEETSGVTVGDPVLR		1340.16	2	0	89.88	1.6e-09
			EILQEEEDLSEIVQLVGK		1036.04	2	0	89.8	1.4e-09
			LEGDMATIQVYEETSGVTVGDPVLR		1340.16	2	0	89.71	1.9e-09
			EASIYTGITLSEYFR		875.438	2	0	89.7	2e-09
			EASIYTGITLSEYFR		875.438	2	0	89.6	1.9e-09
			EASIYTGITLSEYFR		875.436	2	0	89.24	2.1e-09
			LTVEIDGITESIMK		774.913	2	0	89.2	1.4e-09
			LTVEIDGITESIMK		774.913	2	0	89.18	1.4e-09
			LTVEIDGITESIMK		774.913	2	0	89.06	1.7e-09
			EASIYTGITLSEYFR		875.437	2	0	88.98	2.3e-09
			EILQEEEDLSEIVQLVGK		1036.04	2	0	88.92	1.4e-09
			DMGYNVSMMADSTSR		832.839	2	0	88.75	1.3e-09
			EILQEEEDLSEIVQLVGK		1036.04	2	0	88.74	1.7e-09
			LEGDMATIQVYEETSGVTVGDPVLR		1340.16	2	0	88.73	1.9e-09
			LEGDMATIQVYEETSGVTVGDPVLR		1340.16	2	0	88.56	2.6e-09
			EASIYTGITLSEYFR		875.437	2	0	88.54	2.4e-09
			EILQEEEDLSEIVQLVGK		1036.04	2	0	88.54	1.9e-09
			LTVEIDGITESIMK		774.912	2	0	88.47	1.7e-09
			LEGDMATIQVYEETSGVTVGDPVLR		1340.16	2	0	88.44	2.6e-09
			DMGYNVSMMADSTSR		832.841	2	0	88.28	1.5e-09
			EILQEEEDLSEIVQLVGK		1036.04	2	0	88.18	2.2e-09
			DMGYNVSMMADSTSR	Oxidation (M)	840.836	2	0	88.1	1.5e-09
			EASIYTGITLSEYFR		875.437	2	0	88.09	2.7e-09
			EILQEEEDLSEIVQLVGK		1036.04	2	0	87.81	2.5e-09
			EILQEEEDLSEIVQLVGK		1036.04	2	0	87.78	2.3e-09
			EILQEEEDLSEIVQLVGK		1036.04	2	0	87.75	2.7e-09
			EILQEEEDLSEIVQLVGK		1036.04	2	0	87.68	2.3e-09
			EILQEEEDLSEIVQLVGK		1036.04	2	0	87.64	2.6e-09
			LTVEIDGITESIMK		774.912	2	0	87.54	3.3e-09
			LEGDMATIQVYEETSGVTVGDPVLR		1340.16	2	0	87.53	2.6e-09
			LEGDMATIQVYEETSGVTVGDPVLR		1340.16	2	0	87.48	2.6e-09
			EASIYTGITLSEYFR		875.437	2	0	87.45	3.1e-09
			EILQEEEDLSEIVQLVGK		1036.04	2	0	87.41	2.7e-09
			EILQEEEDLSEIVQLVGK		1036.04	2	0	87.33	2.8e-09
			EILQEEEDLSEIVQLVGK		1036.04	2	0	87.26	2.5e-09
			EASIYTGITLSEYFR		875.437	2	0	87.15	3.4e-09
			EASIYTGITLSEYFR		875.437	2	0	87.14	3.4e-09
			EASIYTGITLSEYFR		875.438	2	0	87.14	3.5e-09
			EILQEEEDLSEIVQLVGK		1036.04	2	0	87.14	2.5e-09
			LEGDMATIQVYEETSGVTVGDPVLR		1340.16	2	0	87.12	3.1e-09
			EILQEEEDLSEIVQLVGK		1036.04	2	0	87.1	2.8e-09
			EASIYTGITLSEYFR		875.437	2	0	87.08	3.5e-09
			EASIYTGITLSEYFR		875.438	2	0	86.97	3.8e-09
			EASIYTGITLSEYFR		875.438	2	0	86.92	4e-09
			LTVEIDGITESIMK		774.914	2	0	86.85	3.7e-09
			LTVEIDGITESIMK		774.913	2	0	86.81	2.8e-09
			DMGYNVSMMADSTSR	Oxidation (M)	840.836	2	0	86.71	2.1e-09
			EASIYTGITLSEYFR		875.438	2	0	86.7	4.1e-09
			EASIYTGITLSEYFR		875.438	2	0	86.69	3.9e-09
			EASIYTGITLSEYFR		875.439	2	0	86.69	4e-09
			EILQEEEDLSEIVQLVGK		1036.04	2	0	86.65	2.4e-09
			YSNSDVIIYVGCGER		866.403	2	0	86.61	2.6e-09
			LTVEIDGITESIMK		774.913	2	0	86.59	2.6e-09
			EILQEEEDLSEIVQLVGK		1036.04	2	0	86.54	3.3e-09
			LTVEIDGITESIMK		774.913	2	0	86.52	3e-09
			EASIYTGITLSEYFR		875.437	2	0	86.46	4e-09
			YSNSDVIIYVGCGER		866.404	2	0	86.24	3.1e-09
			EILQEEEDLSEIVQLVGK		1036.04	2	0	86.23	3.2e-09
			EASIYTGITLSEYFR		875.438	2	0	86.15	4e-09
			DSMYNILYQLSSMK		846.904	2	0	86.12	3.2e-09
			EASIYTGITLSEYFR		875.438	2	0	86.04	4.1e-09
			DMGYNVSMMADSTSR		832.838	2	0	85.94	2.5e-09
			DMGYNVSMMADSTSR		832.839	2	0	85.92	2.6e-09
			DMGYNVSMMADSTSR	Oxidation (M)	840.835	2	0	85.74	2.7e-09
			EILQEEEDLSEIVQLVGK		1036.05	2	0	85.64	6.3e-09
			LEGDMATIQVYEETSGVTVGDPVLR		1340.16	2	0	85.6	4.7e-09
			EASIYTGITLSEYFR		875.439	2	0	85.54	5.2e-09
			DMGYNVSMMADSTSR		832.838	2	0	85.37	2.9e-09
			LTVEIDGITESIMK		774.913	2	0	85.24	4e-09
			HAVESTAQSDNK		643.802	2	0	85.05	3.1e-09
			LEGDMATIQVYEETSGVTVGDPVLR		1340.16	2	0	84.96	5.3e-09
			EASIYTGITLSEYFR		875.438	2	0	84.88	5.4e-09
			EASIYTGITLSEYFR		875.437	2	0	84.87	6.4e-09
			EASIYTGITLSEYFR		875.438	2	0	84.86	6.2e-09
			DMGYNVSMMADSTSR		832.838	2	0	84.83	3.3e-09
			LEGDMATIQVYEETSGVTVGDPVLR		1340.16	2	0	84.83	5.3e-09
			EASIYTGITLSEYFR		875.438	2	0	84.72	6.1e-09
			EILQEEEDLSEIVQLVGK		1036.04	2	0	84.71	3.7e-09
			EASIYTGITLSEYFR		875.437	2	0	84.69	5.9e-09
			VGYYELVGEIIR		705.884	2	0	84.62	3.8e-09
			EILQEEEDLSEIVQLVGK		1036.04	2	0	84.46	4.8e-09
			LEGDMATIQVYEETSGVTVGDPVLR		1340.16	2	0	84.39	6.6e-09
			EASIYTGITLSEYFR		875.437	2	0	84.18	7.3e-09
			EASIYTGITLSEYFR		875.438	2	0	84.11	7.4e-09
			LEGDMATIQVYEETSGVTVGDPVLR		1340.16	2	0	83.99	7.6e-09
			LEGDMATIQVYEETSGVTVGDPVLR		1340.16	2	0	83.91	7.7e-09
			EASIYTGITLSEYFR		875.438	2	0	83.9	6.9e-09
			EILQEEEDLSEIVQLVGK		1036.04	2	0	83.76	5.5e-09
			DMGYNVSMMADSTSR		832.839	2	0	83.75	4.2e-09
			EILQEEEDLSEIVQLVGK		1036.04	2	0	83.74	6.1e-09
			LTVEIDGITESIMK		774.912	2	0	83.73	8.5e-09
			EASIYTGITLSEYFR		875.438	2	0	83.7	8.1e-09
			EILQEEEDLSEIVQLVGK		1036.04	2	0	83.67	6.4e-09
			FGYVYAVSGPVVTAEQMSGSAMYELVR		1456.21	2	0	83.6	5.2e-09
			EASIYTGITLSEYFR		875.438	2	0	83.51	8.5e-09
			NGSHITGGDLFGVVYENTLVK		1110.57	2	0	83.49	7.6e-09
			EILQEEEDLSEIVQLVGK		1036.04	2	0	83.48	6.1e-09
			EASIYTGITLSEYFR		875.439	2	0	83.32	9.1e-09
			EILQEEEDLSEIVQLVGK		1036.04	2	0	83.18	7e-09
			EILQEEEDLSEIVQLVGK		1036.04	2	0	83.09	6.9e-09
			EILQEEEDLSEIVQLVGK		1036.04	2	0	82.89	6.7e-09
			LTVEIDGITESIMK		774.912	2	0	82.82	1e-08
			VGYYELVGEIIR		705.885	2	0	82.64	7.6e-09
			GTVTYIAPAGNYTVSDVILETEFDGER		1459.21	2	0	82.53	8.7e-09
			LEGDMATIQVYEETSGVTVGDPVLR		1340.16	2	0	82.46	1e-08
			DMGYNVSMMADSTSR		832.839	2	0	82.4	5.8e-09
			DMGYNVSMMADSTSR		832.837	2	0	82.38	5.8e-09
			LEGDMATIQVYEETSGVTVGDPVLR		1340.16	2	0	82.32	9.7e-09
			LTVEIDGITESIMK		774.913	2	0	82.26	8e-09
			DMGYNVSMMADSTSR		832.839	2	0	82.22	6e-09
			DMGYNVSMMADSTSR		832.84	2	0	82.2	6e-09
			EILQEEEDLSEIVQLVGK		1036.04	2	0	81.77	7.3e-09
			EASIYTGITLSEYFR		875.438	2	0	81.75	1.1e-08
			NGSHITGGDLFGVVYENTLVK		1110.57	2	0	81.73	8.7e-09
			EILQEEEDLSEIVQLVGK		1036.04	2	0	81.7	7.4e-09
			LTVEIDGITESIMK		774.913	2	0	81.64	9.3e-09
			LTVEIDGITESIMK		774.912	2	0	81.6	8.3e-09
			LTVEIDGITESIMK		774.913	2	0	81.23	1.3e-08
			EILQEEEDLSEIVQLVGK		1036.04	2	0	81.18	1e-08
			FGYVYAVSGPVVTAEQMSGSAMYELVR		971.137	3	0	81.08	8.6e-09
			LTVEIDGITESIMK		774.913	2	0	81.07	1.1e-08
			EILQEEEDLSEIVQLVGK		1036.04	2	0	81.07	1.1e-08
			DMGYNVSMMADSTSR		832.84	2	0	81.02	7.9e-09
			LTVEIDGITESIMK		774.913	2	0	80.98	1.4e-08
			DMGYNVSMMADSTSR		832.837	2	0	80.88	8.2e-09
			EILQEEEDLSEIVQLVGK		1036.04	2	0	80.78	1.2e-08
			DMGYNVSMMADSTSR		832.839	2	0	80.69	8.5e-09
			EASIYTGITLSEYFR		875.438	2	0	80.66	1.5e-08
			LTVEIDGITESIMK		774.912	2	0	80.6	1.4e-08
			LTVEIDGITESIMK		774.913	2	0	80.56	1.1e-08
			DMGYNVSMMADSTSR		832.839	2	0	80.54	8.8e-09
			EILQEEEDLSEIVQLVGK		1036.04	2	0	80.54	1.2e-08
			LTVEIDGITESIMK		774.914	2	0	80.5	1.6e-08
			EASIYTGITLSEYFR		875.437	2	0	80.5	1.6e-08
			EILQEEEDLSEIVQLVGK		1036.04	2	0	80.48	1.2e-08
			LTVEIDGITESIMK		774.912	2	0	80.43	1.5e-08
			EILQEEEDLSEIVQLVGK		1036.04	2	0	80.43	1.4e-08
			DMGYNVSMMADSTSR		832.838	2	0	80.38	9.2e-09
			EASIYTGITLSEYFR		875.438	2	0	80.31	1.5e-08
			LAEMPADSGYPAYLGAR	Oxidation (M)	899.427	2	0	80.31	1.9e-08
			DMGYNVSMMADSTSR	Oxidation (M)	840.837	2	0	80.28	9.4e-09
			EASIYTGITLSEYFR		875.437	2	0	80.27	1.6e-08
			EASIYTGITLSEYFR		875.438	2	0	80.26	1.8e-08
			LEGDMATIQVYEETSGVTVGDPVLR		1340.16	2	0	80.16	1.8e-08
			EASIYTGITLSEYFR		875.437	2	0	79.98	1.8e-08
			EASIYTGITLSEYFR		875.437	2	0	79.86	1.8e-08
			EASIYTGITLSEYFR		875.438	2	0	79.82	1.7e-08
			EASIYTGITLSEYFR		875.438	2	0	79.82	2e-08
			LEGDMATIQVYEETSGVTVGDPVLR		1340.16	2	0	79.73	1.6e-08
			LTVEIDGITESIMK		774.913	2	0	79.72	1.3e-08
			EASIYTGITLSEYFR		875.437	2	0	79.69	2.1e-08
			EASIYTGITLSEYFR		875.438	2	0	79.64	2e-08
			LEGDMATIQVYEETSGVTVGDPVLR		1340.16	2	0	79.62	1.7e-08
			EASIYTGITLSEYFR		875.438	2	0	79.58	1.8e-08
			EASIYTGITLSEYFR		875.439	2	0	79.56	2.3e-08
			DMGYNVSMMADSTSR		832.839	2	0	79.48	1.1e-08
			LEGDMATIQVYEETSGVTVGDPVLR		1340.17	2	0	79.46	2.7e-08
			EASIYTGITLSEYFR		875.438	2	0	79.37	2e-08
			EASIYTGITLSEYFR		875.438	2	0	79.32	2e-08
			DSMYNILYQLSSMK		846.902	2	0	79.31	1.5e-08
			LTVEIDGITESIMK		774.913	2	0	79.29	1.6e-08
			LTVEIDGITESIMK		774.912	2	0	79.26	2.4e-08
			DMGYNVSMMADSTSR	Oxidation (M)	840.836	2	0	79.12	1.2e-08
			EILQEEEDLSEIVQLVGK		1036.04	2	0	79.09	1.7e-08
			EASIYTGITLSEYFR		875.438	2	0	79.01	2.4e-08
			LTVEIDGITESIMK		774.912	2	0	79	2.1e-08
			EASIYTGITLSEYFR		875.438	2	0	78.99	2.4e-08
			VGYYELVGEIIR		705.885	2	0	78.95	1.4e-08
			EASIYTGITLSEYFR		875.438	2	0	78.92	2.1e-08
			DMGYNVSMMADSTSR		832.838	2	0	78.79	1.3e-08
			EASIYTGITLSEYFR		875.437	2	0	78.7	2.4e-08
			EASIYTGITLSEYFR		875.438	2	0	78.68	2.3e-08
			EILQEEEDLSEIVQLVGK		1036.04	2	0	78.64	1.9e-08
			EASIYTGITLSEYFR		875.438	2	0	78.56	2.6e-08
			LTVEIDGITESIMK		774.913	2	0	78.55	1.9e-08
			LEGDMATIQVYEETSGVTVGDPVLR		1340.16	2	0	78.47	2.4e-08
			EASIYTGITLSEYFR		875.438	2	0	78.44	2.7e-08
			EASIYTGITLSEYFR		875.438	2	0	78.37	2.8e-08
			EILQEEEDLSEIVQLVGK		1036.04	2	0	78.34	2.1e-08
			DMGYNVSMMADSTSR		832.838	2	0	78.29	1.5e-08
			YSNSDVIIYVGCGER		866.404	2	0	78.2	2.1e-08
			EASIYTGITLSEYFR		875.438	2	0	78.2	2.9e-08
			LTVEIDGITESIMK		774.912	2	0	78.13	3.1e-08
			LTVEIDGITESIMK		774.913	2	0	78.12	2.1e-08
			EASIYTGITLSEYFR		875.438	2	0	78.08	3e-08
			FGYVYAVSGPVVTAEQMSGSAMYELVR		1456.2	2	0	78.07	1.9e-08
			LEGDMATIQVYEETSGVTVGDPVLR		1340.16	2	0	78.06	2.3e-08
			DMGYNVSMMADSTSR		832.839	2	0	77.93	1.6e-08
			LEGDMATIQVYEETSGVTVGDPVLR		1340.16	2	0	77.85	2.8e-08
			DDFLQQNSYSPYDR		874.38	2	0	77.68	1.7e-08
			LEGDMATIQVYEETSGVTVGDPVLR		1340.16	2	0	77.35	3e-08
			LEGDMATIQVYEETSGVTVGDPVLR		1340.16	2	0	77.28	3.2e-08
			VGYYELVGEIIR		705.885	2	0	77.19	2.7e-08
			DDFLQQNSYSPYDR		874.38	2	0	77.18	1.9e-08
			LTVEIDGITESIMK		774.914	2	0	77.02	3.3e-08
			EILQEEEDLSEIVQLVGK		1036.04	2	0	76.81	3.1e-08
			EASIYTGITLSEYFR		875.439	2	0	76.73	3.7e-08
			EILQEEEDLSEIVQLVGK		1036.04	2	0	76.67	2.4e-08
			YSNSDVIIYVGCGER		866.403	2	0	76.61	2.5e-08
			YSNSDVIIYVGCGER		866.404	2	0	76.56	3.1e-08
			EILQEEEDLSEIVQLVGK		1036.04	2	0	76.5	3.4e-08
			LTVEIDGITESIMK		774.913	2	0	76.47	3e-08
			EILQEEEDLSEIVQLVGK		1036.04	2	0	76.44	3.6e-08
			EILQEEEDLSEIVQLVGK		1036.04	2	0	76.37	3.7e-08
			EASIYTGITLSEYFR		875.438	2	0	76.34	3.8e-08
			EASIYTGITLSEYFR		875.437	2	0	76.27	4.1e-08
			YSNSDVIIYVGCGER		866.404	2	0	76.23	3.1e-08
			EASIYTGITLSEYFR		875.438	2	0	76.16	4.6e-08
			EASIYTGITLSEYFR		875.438	2	0	76.16	4.6e-08
			EASIYTGITLSEYFR		875.439	2	0	76.16	4.7e-08
			DMGYNVSMMADSTSR		832.839	2	0	76.14	2.4e-08
			LEGDMATIQVYEETSGVTVGDPVLR		1340.16	2	0	76.05	4.7e-08
			DMGYNVSMMADSTSR		832.839	2	0	76.01	2.5e-08
			EASIYTGITLSEYFR		875.437	2	0	75.96	4.6e-08
			FGYVYAVSGPVVTAEQMSGSAMYELVR		1456.21	2	0	75.96	3e-08
			EASIYTGITLSEYFR		875.437	2	0	75.79	4.6e-08
			LTVEIDGITESIMK		774.913	2	0	75.72	3.2e-08
			LEGDMATIQVYEETSGVTVGDPVLR		1340.16	2	0	75.66	4.1e-08
			LEGDMATIQVYEETSGVTVGDPVLR		1340.16	2	0	75.61	4.7e-08
			EILQEEEDLSEIVQLVGK		1036.04	2	0	75.57	4.4e-08
			LEGDMATIQVYEETSGVTVGDPVLR		1340.16	2	0	75.52	4.6e-08
			EASIYTGITLSEYFR		875.439	2	0	75.44	5.6e-08
			LEGDMATIQVYEETSGVTVGDPVLR		1340.16	2	0	75.41	4.9e-08
			LEGDMATIQVYEETSGVTVGDPVLR		1340.16	2	0	75.37	5.2e-08
			EILQEEEDLSEIVQLVGK		1036.04	2	0	75.3	4.1e-08
			EASIYTGITLSEYFR		875.437	2	0	75.28	5.2e-08
			EILQEEEDLSEIVQLVGK		1036.04	2	0	75.27	4.3e-08
			LEGDMATIQVYEETSGVTVGDPVLR		1340.16	2	0	75.15	5.5e-08
			EASIYTGITLSEYFR		875.438	2	0	75.11	5.9e-08
			VLDSLFPCVQGGTTAIPGAFGCGK		1226.6	2	0	75.04	5e-08
			DMGYNVSMMADSTSR		832.839	2	0	75.03	3.1e-08
			LTVEIDGITESIMK		774.912	2	0	75.01	6.3e-08
			LTVEIDGITESIMK		774.913	2	0	75.01	4.3e-08
			LTVEIDGITESIMK		774.913	2	0	74.99	5.2e-08
			LEGDMATIQVYEETSGVTVGDPVLR		1340.17	2	0	74.99	7.4e-08
			LEGDMATIQVYEETSGVTVGDPVLR		1340.16	2	0	74.97	5.1e-08
			LEGDMATIQVYEETSGVTVGDPVLR		1340.16	2	0	74.94	5.5e-08
			LEGDMATIQVYEETSGVTVGDPVLR		1340.16	2	0	74.89	5.2e-08
			EILQEEEDLSEIVQLVGK		1036.04	2	0	74.82	4.8e-08
			LEGDMATIQVYEETSGVTVGDPVLR		1340.16	2	0	74.81	5.6e-08
			EILQEEEDLSEIVQLVGK		1036.04	2	0	74.63	3.8e-08
			LTVEIDGITESIMK		774.914	2	0	74.61	6.2e-08
			EASIYTGITLSEYFR		875.437	2	0	74.59	6.1e-08
			TALVANTSNMPVAAR		758.4	2	0	74.58	5.2e-08
			EILQEEEDLSEIVQLVGK		1036.04	2	0	74.56	5.1e-08
			LEGDMATIQVYEETSGVTVGDPVLR		1340.16	2	0	74.55	6e-08
			EILQEEEDLSEIVQLVGK		1036.04	2	0	74.47	4.6e-08
			EASIYTGITLSEYFR		875.438	2	0	74.4	6.5e-08
			LEGDMATIQVYEETSGVTVGDPVLR		1340.16	2	0	74.37	6.2e-08
			EASIYTGITLSEYFR		875.438	2	0	74.34	6.3e-08
			EILQEEEDLSEIVQLVGK		1036.04	2	0	74.23	6e-08
			EILQEEEDLSEIVQLVGK		1036.04	2	0	74.06	5.9e-08
			EASIYTGITLSEYFR		875.437	2	0	73.93	7.1e-08
			EASIYTGITLSEYFR		875.438	2	0	73.93	6.9e-08
			EILQEEEDLSEIVQLVGK		1036.04	2	0	73.92	6.1e-08
			LTVEIDGITESIMK		774.913	2	0	73.89	6.1e-08
			DMGYNVSMMADSTSR	Oxidation (M)	840.836	2	0	73.89	4.1e-08
			EILQEEEDLSEIVQLVGK		1036.04	2	0	73.64	5.8e-08
			DMGYNVSMMADSTSR		832.839	2	0	73.63	4.3e-08
			LTVEIDGITESIMK		774.913	2	0	73.61	5.2e-08
			LTVEIDGITESIMK		774.913	2	0	73.54	6.6e-08
			EASIYTGITLSEYFR		875.438	2	0	73.53	7.5e-08
			FGYVYAVSGPVVTAEQMSGSAMYELVR		1456.21	2	0	73.52	5.3e-08
			NGSHITGGDLFGVVYENTLVK		1110.57	2	0	73.51	5.3e-08
			VGYYELVGEIIR		705.885	2	0	73.5	6.3e-08
			EILQEEEDLSEIVQLVGK		1036.04	2	0	73.27	7.1e-08
			LTVEIDGITESIMK		774.913	2	0	73.26	6.4e-08
			EASIYTGITLSEYFR		875.438	2	0	73.11	9.3e-08
			YSNSDVIIYVGCGER		866.403	2	0	73.1	5.9e-08
			EASIYTGITLSEYFR		875.438	2	0	72.55	1.1e-07
			EASIYTGITLSEYFR		875.439	2	0	72.39	1.1e-07
			EASIYTGITLSEYFR		875.436	2	0	72.37	9.3e-08
			EILQEEEDLSEIVQLVGK		1036.04	2	0	72.29	6.5e-08
			EILQEEEDLSEIVQLVGK		1036.04	2	0	72	8.5e-08
			LAEMPADSGYPAYLGAR		891.429	2	0	71.94	9e-08
			VGYYELVGEIIR		705.885	2	0	71.92	9e-08
			EILQEEEDLSEIVQLVGK		1036.04	2	0	71.56	9.4e-08
			YSNSDVIIYVGCGER		866.403	2	0	71.54	8.4e-08
			EILQEEEDLSEIVQLVGK		1036.04	2	0	71.53	1e-07
			EASIYTGITLSEYFR		875.439	2	0	71.44	1.4e-07
			EILQEEEDLSEIVQLVGK		1036.04	2	0	71.37	1.1e-07
			EASIYTGITLSEYFR		875.437	2	0	71.22	1.5e-07
			EILQEEEDLSEIVQLVGK		1036.04	2	0	71.1	1.1e-07
			LTVEIDGITESIMK		774.912	2	0	71.09	1.3e-07
			EILQEEEDLSEIVQLVGK		1036.04	2	0	71.08	1.2e-07
			EILQEEEDLSEIVQLVGK		1036.04	2	0	70.86	1.2e-07
			EILQEEEDLSEIVQLVGK		1036.04	2	0	70.69	1.2e-07
			EASIYTGITLSEYFR		875.438	2	0	70.61	1.5e-07
			LTVEIDGITESIMK		774.912	2	0	70.37	1.5e-07
			EILQEEEDLSEIVQLVGK		1036.04	2	0	70.3	1.3e-07
			EILQEEEDLSEIVQLVGK		1036.04	2	0	70.21	1e-07
			EILQEEEDLSEIVQLVGK		1036.04	2	0	70.16	1.4e-07
			EILQEEEDLSEIVQLVGK		1036.04	2	0	69.99	1.1e-07
			DMGYNVSMMADSTSR		832.839	2	0	69.69	1.1e-07
			TALVANTSNMPVAAR		758.401	2	0	69.64	1.8e-07
			EASIYTGITLSEYFR		875.439	2	0	69.55	2.2e-07
			EASIYTGITLSEYFR		875.438	2	0	69.45	2.2e-07
			LTVEIDGITESIMK		774.912	2	0	69.39	2.1e-07
			VGYYELVGEIIR		705.885	2	0	69.36	1.6e-07
			LTVEIDGITESIMK		774.914	2	0	69.35	1.5e-07
			YSNSDVIIYVGCGER		866.403	2	0	69.3	1.4e-07
			LEGDMATIQVYEETSGVTVGDPVLR		1340.16	2	0	69.24	2.3e-07
			EILQEEEDLSEIVQLVGK		1036.04	2	0	69.07	1.4e-07
			YSNSDVIIYVGCGER		866.404	2	0	68.99	1.6e-07
			LEGDMATIQVYEETSGVTVGDPVLR		1340.16	2	0	68.78	2e-07
			EASIYTGITLSEYFR		875.438	2	0	68.65	2.3e-07
			DMGYNVSMMADSTSR		832.839	2	0	68.63	1.4e-07
			EGSVSIVGAVSPPGGDFSDPVTSATLGIVQVFWGLDK		1230.3	3	0	68.61	1.9e-07
			DMGYNVSMMADSTSR		832.838	2	0	68.6	1.4e-07
			EASIYTGITLSEYFR		875.439	2	0	68.57	2.7e-07
			LTVEIDGITESIMK		774.913	2	0	68.55	1.9e-07
			LEGDMATIQVYEETSGVTVGDPVLR		1340.16	2	0	68.49	2.4e-07
			LEGDMATIQVYEETSGVTVGDPVLR		1340.16	2	0	68.3	2.7e-07
			DSMYNILYQLSSMK		846.902	2	0	68.25	1.9e-07
			YSNSDVIIYVGCGER		866.403	2	0	68.19	2e-07
			YSNSDVIIYVGCGER		866.404	2	0	68.11	2.2e-07
			YSNSDVIIYVGCGER		866.403	2	0	68.1	1.8e-07
			EASIYTGITLSEYFR		875.439	2	0	68.04	3.1e-07
			YSNSDVIIYVGCGER		866.403	2	0	68.01	1.9e-07
			EASIYTGITLSEYFR		875.438	2	0	68.01	3e-07
			YSNSDVIIYVGCGER		866.403	2	0	67.98	1.9e-07
			DSMYNILYQLSSMK		846.902	2	0	67.96	2.1e-07
			DMGYNVSMMADSTSR		832.839	2	0	67.94	1.6e-07
			YSNSDVIIYVGCGER		866.403	2	0	67.88	2.1e-07
			YSNSDVIIYVGCGER		866.403	2	0	67.87	1.9e-07
			YSNSDVIIYVGCGER		866.404	2	0	67.76	2.3e-07
			LEGDMATIQVYEETSGVTVGDPVLR		1340.16	2	0	67.61	2.6e-07
			EASIYTGITLSEYFR		875.438	2	0	67.6	3.3e-07
			LTVEIDGITESIMK		774.913	2	0	67.56	2.4e-07
			TALVANTSNMPVAAR		758.402	2	0	67.53	3.7e-07
			EASIYTGITLSEYFR		875.438	2	0	67.53	3.4e-07
			EASIYTGITLSEYFR		875.438	2	0	67.49	3.4e-07
			VGYYELVGEIIR		705.886	2	0	67.44	2.4e-07
			EASIYTGITLSEYFR		875.438	2	0	67.29	3.5e-07
			YSNSDVIIYVGCGER		866.404	2	0	67.16	2.7e-07
			EILQEEEDLSEIVQLVGK		1036.04	2	0	66.99	3.2e-07
			LTVEIDGITESIMK		774.913	2	0	66.94	2.7e-07
			EASIYTGITLSEYFR		875.437	2	0	66.88	3.9e-07
			LTVEIDGITESIMK		774.913	2	0	66.85	3.1e-07
			DMGYNVSMMADSTSR	Oxidation (M)	840.835	2	0	66.84	2.1e-07
			LAEMPADSGYPAYLGAR		891.428	2	0	66.77	3.3e-07
			LTVEIDGITESIMK		774.913	2	0	66.74	2.5e-07
			DMGYNVSMMADSTSR		832.838	2	0	66.6	2.2e-07
			EASIYTGITLSEYFR		875.438	2	0	66.59	3.6e-07
			VGYYELVGEIIR		705.887	2	0	66.46	3.7e-07
			LTVEIDGITESIMK		774.913	2	0	66.44	2.7e-07
			NGSHITGGDLFGVVYENTLVK		1110.57	2	0	66.43	3.1e-07
			DMGYNVSMMADSTSR		832.837	2	0	66.34	2.3e-07
			TAAWEFNPSNIK		689.343	2	0	66.24	6.1e-07
			DINELTNSIYIPK		760.404	2	0	66.13	4.5e-07
			LTVEIDGITESIMK		774.913	2	0	66.05	3e-07
			EASIYTGITLSEYFR		875.438	2	0	65.98	4.2e-07
			DMGYNVSMMADSTSR		832.838	2	0	65.9	2.6e-07
			LTVEIDGITESIMK		774.913	2	0	65.86	3.5e-07
			EASIYTGITLSEYFR		875.437	2	0	65.64	4.8e-07
			LEGDMATIQVYEETSGVTVGDPVLR		1340.16	2	0	65.57	5.3e-07
			LEGDMATIQVYEETSGVTVGDPVLR		1340.16	2	0	65.51	4.8e-07
			EASIYTGITLSEYFR		875.438	2	0	65.49	5.1e-07
			DMGYNVSMMADSTSR		832.839	2	0	65.44	2.9e-07
			YSNSDVIIYVGCGER		866.403	2	0	65.34	3.5e-07
			TAAWEFNPSNIK		689.344	2	0	65.32	6e-07
			EASIYTGITLSEYFR		875.438	2	0	65.23	5.8e-07
			LEGDMATIQVYEETSGVTVGDPVLR		1340.16	2	0	65.16	5e-07
			LTVEIDGITESIMK		774.912	2	0	65.02	5.2e-07
			ADFDQLHEDIQQAFR		916.931	2	0	64.91	4e-07
			EASIYTGITLSEYFR		875.438	2	0	64.85	6.2e-07
			LEGDMATIQVYEETSGVTVGDPVLR		1340.16	2	0	64.83	5.1e-07
			EASIYTGITLSEYFR		875.438	2	0	64.76	5.5e-07
			LTVEIDGITESIMK		774.913	2	0	64.66	4.6e-07
			DMGYNVSMMADSTSR		832.838	2	0	64.57	3.5e-07
			LTVEIDGITESIMK		774.913	2	0	64.56	4.7e-07
			VGYYELVGEIIR		705.885	2	0	64.47	4.5e-07
			VGYYELVGEIIR		705.885	2	0	64.47	4.5e-07
			YSNSDVIIYVGCGER		866.402	2	0	64.42	4.2e-07
			VGYYELVGEIIR		705.885	2	0	64.29	4.1e-07
			VGYYELVGEIIR		705.885	2	0	64.18	5.3e-07
			LTVEIDGITESIMK		774.913	2	0	64.15	5.2e-07
			YSNSDVIIYVGCGER		866.403	2	0	64.13	4.6e-07
			GTVTYIAPAGNYTVSDVILETEFDGER		1459.21	2	0	64.08	6.1e-07
			LTVEIDGITESIMK		774.913	2	0	64.01	5.4e-07
			EASIYTGITLSEYFR		875.438	2	0	63.97	6.8e-07
			LEGDMATIQVYEETSGVTVGDPVLR		1340.16	2	0	63.87	7e-07
			LAEMPADSGYPAYLGAR		891.429	2	0	63.84	6.4e-07
			LTVEIDGITESIMK		774.913	2	0	63.8	5.6e-07
			LTVEIDGITESIMK		774.913	2	0	63.58	5.9e-07
			HAVESTAQSDNK		643.802	2	0	63.57	4.4e-07
			EASIYTGITLSEYFR		875.438	2	0	63.48	7.4e-07
			EASIYTGITLSEYFR		875.438	2	0	63.31	8.4e-07
			VGYYELVGEIIR		705.885	2	0	63.19	6.7e-07
			DMGYNVSMMADSTSR		832.839	2	0	63.14	4.9e-07
			EASIYTGITLSEYFR		875.438	2	0	63.14	8e-07
			LTVEIDGITESIMK		774.913	2	0	63.02	6e-07
			EILQEEEDLSEIVQLVGK		691.031	3	0	63	7.5e-07
			LTVEIDGITESIMK		774.912	2	0	62.98	8.3e-07
			EASIYTGITLSEYFR		875.437	2	0	62.78	9.2e-07
			DMGYNVSMMADSTSR		832.84	2	0	62.67	5.4e-07
			FGYVYAVSGPVVTAEQMSGSAMYELVR		1456.2	2	0	62.66	7.3e-07
			LTVEIDGITESIMK		774.913	2	0	62.53	7.5e-07
			LTVEIDGITESIMK		774.913	2	0	62.53	7.5e-07
			YSNSDVIIYVGCGER		866.403	2	0	62.48	7.3e-07
			LTVEIDGITESIMK		774.912	2	0	62.4	9.5e-07
			TALVANTSNMPVAAR		758.401	2	0	62.27	1.2e-06
			EASIYTGITLSEYFR		875.439	2	0	62.27	1.2e-06
			NGSHITGGDLFGVVYENTLVK		1110.57	2	0	62.06	8.7e-07
			DMGYNVSMMADSTSR	Oxidation (M)	840.836	2	0	62.03	6.3e-07
			LTVEIDGITESIMK		774.913	2	0	61.9	8.7e-07
			LTVEIDGITESIMK		774.913	2	0	61.82	7.9e-07
			LTVEIDGITESIMK		774.913	2	0	61.78	1.2e-06
			LTVEIDGITESIMK		774.913	2	0	61.77	9e-07
			LAEMPADSGYPAYLGAR		891.429	2	0	61.7	9.5e-07
			EILQEEEDLSEIVQLVGK		691.032	3	0	61.56	1e-06
			DMGYNVSMMADSTSR		832.839	2	0	61.3	7.4e-07
			EASIYTGITLSEYFR		875.438	2	0	61.06	1.3e-06
			EASIYTGITLSEYFR		875.438	2	0	61.04	1.5e-06
			EASIYTGITLSEYFR		875.439	2	0	60.99	1.5e-06
			TALVANTSNMPVAAR		758.401	2	0	60.91	1.7e-06
			EILQEEEDLSEIVQLVGK		691.031	3	0	60.86	1.1e-06
			YSNSDVIIYVGCGER		866.403	2	0	60.85	9.5e-07
			DMGYNVSMMADSTSR	Oxidation (M)	840.837	2	0	60.74	8.4e-07
			EGSVSIVGAVSPPGGDFSDPVTSATLGIVQVFWGLDK		1230.3	3	0	60.72	1.2e-06
			EASIYTGITLSEYFR		875.437	2	0	60.61	1.5e-06
			EASIYTGITLSEYFR		875.437	2	0	60.58	1.5e-06
			VLDSLFPCVQGGTTAIPGAFGCGK		818.071	3	0	60.43	1.2e-06
			EILQEEEDLSEIVQLVGK		691.03	3	0	60.19	1.2e-06
			EILQEEEDLSEIVQLVGK		1036.04	2	0	60.16	1.5e-06
			EILQEEEDLSEIVQLVGK		1036.04	2	0	59.98	1.3e-06
			EASIYTGITLSEYFR		875.438	2	0	59.96	2e-06
			EASIYTGITLSEYFR		875.437	2	0	59.93	1.8e-06
			VGYYELVGEIIR		705.884	2	0	59.88	1.1e-06
			EASIYTGITLSEYFR		875.438	2	0	59.88	2e-06
			NMIAFYDMAR		616.284	2	0	59.79	1e-06
			EASIYTGITLSEYFR		875.438	2	0	59.75	2e-06
			EILQEEEDLSEIVQLVGK		1036.04	2	0	59.69	1.2e-06
			LTVEIDGITESIMK		774.913	2	0	59.55	1.5e-06
			FGYVYAVSGPVVTAEQMSGSAMYELVR		971.137	3	0	59.47	1.2e-06
			EILQEEEDLSEIVQLVGK		1036.05	2	0	59.24	2.7e-06
			VGYYELVGEIIR		705.885	2	0	59.07	1.4e-06
			LEGDMATIQVYEETSGVTVGDPVLR		1340.16	2	0	59.07	1.8e-06
			VGYYELVGEIIR		705.885	2	0	59.03	1.8e-06
			GTVTYIAPAGNYTVSDVILETEFDGER		973.141	3	0	58.96	1.5e-06
			EASIYTGITLSEYFR		875.438	2	0	58.87	2.3e-06
			LEGDMATIQVYEETSGVTVGDPVLR		1340.16	2	0	58.83	1.9e-06
			VGYYELVGEIIR		705.884	2	0	58.78	2e-06
			GTVTYIAPAGNYTVSDVILETEFDGER		1459.21	2	0	58.45	1.6e-06
			VLDSLFPCVQGGTTAIPGAFGCGK		1226.6	2	0	58.42	2.6e-06
			ADFDQLHEDIQQAFR		916.931	2	0	58.25	1.9e-06
			FGYVYAVSGPVVTAEQMSGSAMYELVR		971.138	3	0	58.22	1.6e-06
			LTVEIDGITESIMK		774.912	2	0	58.14	2.5e-06
			EILQEEEDLSEIVQLVGK		691.032	3	0	58	2.7e-06
			VGYYELVGEIIR		705.885	2	0	57.88	2.3e-06
			EGSVSIVGAVSPPGGDFSDPVTSATLGIVQVFWGLDK		1844.94	2	0	57.87	2e-06
			LTVEIDGITESIMK		774.913	2	0	57.83	2.2e-06
			VGYYELVGEIIR		705.883	2	0	57.78	2.3e-06
			FGYVYAVSGPVVTAEQMSGSAMYELVR		1456.2	2	0	57.78	2.1e-06
			EASIYTGITLSEYFR		875.439	2	0	57.72	3.3e-06
			DMGYNVSMMADSTSR		832.839	2	0	57.67	1.7e-06
			DMGYNVSMMADSTSR		832.84	2	0	57.58	1.7e-06
			EILQEEEDLSEIVQLVGK		691.03	3	0	57.42	2.4e-06
			LEGDMATIQVYEETSGVTVGDPVLR		1340.16	2	0	57.26	3.8e-06
			LTVEIDGITESIMK		774.913	2	0	57.17	2.9e-06
			LEGDMATIQVYEETSGVTVGDPVLR		893.776	3	0	56.97	3.3e-06
			EILQEEEDLSEIVQLVGK		1036.04	2	0	56.7	3.1e-06
			GTVTYIAPAGNYTVSDVILETEFDGER		973.14	3	0	56.64	2.5e-06
			TALVANTSNMPVAAR		758.402	2	0	56.18	4.7e-06
			DSMYNILYQLSSMK		846.902	2	0	56.18	3.1e-06
			YSNSDVIIYVGCGER		866.403	2	0	56.18	3.1e-06
			EASIYTGITLSEYFR		875.438	2	0	56.02	4.1e-06
			VGYYELVGEIIR		705.886	2	0	55.97	3.4e-06
			EGSVSIVGAVSPPGGDFSDPVTSATLGIVQVFWGLDK		1230.3	3	0	55.93	3.7e-06
			LTVEIDGITESIMK		774.912	2	0	55.84	5.2e-06
			FGYVYAVSGPVVTAEQMSGSAMYELVR		1456.2	2	0	55.81	3.8e-06
			ADFDQLHEDIQQAFR		611.624	3	0	55.79	3.2e-06
			EILQEEEDLSEIVQLVGK		1036.04	2	0	55.77	2.9e-06
			EILQEEEDLSEIVQLVGK		691.032	3	0	55.67	4.6e-06
			HFPSINWLISYSK		796.416	2	0	55.59	5.4e-06
			EASIYTGITLSEYFR		875.439	2	0	55.41	5.3e-06
			EASIYTGITLSEYFR		875.439	2	0	55.26	5.8e-06
			NFAEFVPLR		546.795	2	0	55.13	3.2e-06
			VGYYELVGEIIR		705.885	2	0	55.08	4.3e-06
			VLDSLFPCVQGGTTAIPGAFGCGK		1226.6	2	0	55.03	4.2e-06
			DSMYNILYQLSSMK		564.937	3	0	54.85	4.3e-06
			EILQEEEDLSEIVQLVGK		691.031	3	0	54.83	4.4e-06
			YSNSDVIIYVGCGER		866.403	2	0	54.73	4.4e-06
			GTVTYIAPAGNYTVSDVILETEFDGER		973.14	3	0	54.7	3.9e-06
			YSNSDVIIYVGCGER		866.403	2	0	54.59	4.5e-06
			TVISQALSK		473.782	2	0	54.55	9.3e-06
			GTVTYIAPAGNYTVSDVILETEFDGER		1459.21	2	0	54.53	4.4e-06
			GTVTYIAPAGNYTVSDVILETEFDGER		1459.21	2	0	54.51	5.5e-06
			EILQEEEDLSEIVQLVGK		1036.04	2	0	54.45	5.2e-06
			YSNSDVIIYVGCGER		866.403	2	0	54.44	4.7e-06
			EGSVSIVGAVSPPGGDFSDPVTSATLGIVQVFWGLDK		1230.3	3	0	54.3	5.2e-06
			YSNSDVIIYVGCGER		866.405	2	0	54.2	4.2e-06
			EASIYTGITLSEYFR		875.437	2	0	54.14	6.7e-06
			YSNSDVIIYVGCGER		866.404	2	0	53.97	5.6e-06
			FGYVYAVSGPVVTAEQMSGSAMYELVR		1456.2	2	0	53.86	5.1e-06
			LTVEIDGITESIMK		774.913	2	0	53.73	5.1e-06
			LTVEIDGITESIMK		774.913	2	0	53.73	5.7e-06
			DMGYNVSMMADSTSR		832.839	2	0	53.66	4.3e-06
			DSMYNILYQLSSMK		846.902	2	0	53.56	4.4e-06
			LTVEIDGITESIMK		774.913	2	0	53.5	8e-06
			HAVESTAQSDNK		643.802	2	0	53.41	4.6e-06
			TALVANTSNMPVAAR		758.399	2	0	53.31	8.9e-06
			LAEMPADSGYPAYLGAR		891.43	2	0	53.15	8.2e-06
			EASIYTGITLSEYFR		875.438	2	0	53.05	8.4e-06
			LEGDMATIQVYEETSGVTVGDPVLR		1340.16	2	0	52.99	8e-06
			GTVTYIAPAGNYTVSDVILETEFDGER		1459.21	2	0	52.98	6.8e-06
			LTVEIDGITESIMK		774.914	2	0	52.94	8.6e-06
			YSNSDVIIYVGCGER		866.404	2	0	52.94	7.1e-06
			ASLAETDK		417.713	2	0	52.93	1.2e-05
			DMGYNVSMMADSTSR		832.839	2	0	52.89	5.1e-06
			VGYYELVGEIIR		705.885	2	0	52.88	6.4e-06
			GTVTYIAPAGNYTVSDVILETEFDGER		1459.21	2	0	52.87	8e-06
			EILQEEEDLSEIVQLVGK		691.031	3	0	52.81	7.9e-06
			EILQEEEDLSEIVQLVGK		1036.04	2	0	52.71	7.2e-06
			GTVTYIAPAGNYTVSDVILETEFDGER		1459.21	2	0	52.71	8e-06
			EASIYTGITLSEYFR		875.438	2	0	52.7	1e-05
			EILQEEEDLSEIVQLVGK		691.031	3	0	52.49	7.6e-06
			NGSHITGGDLFGVVYENTLVK		1110.57	2	0	52.47	7.6e-06
			LTVEIDGITESIMK		774.914	2	0	52.46	9.6e-06
			LTVEIDGITESIMK		774.913	2	0	52.43	8.6e-06
			LTVEIDGITESIMK		774.914	2	0	52.38	9.5e-06
			GNEMSEVLR		517.75	2	0	52.36	1e-05
			FGYVYAVSGPVVTAEQMSGSAMYELVR		971.137	3	0	52.2	6.6e-06
			YSNSDVIIYVGCGER		866.402	2	0	52.18	7.3e-06
			ALDDFYDK		493.726	2	0	52.09	6.2e-06
			EASIYTGITLSEYFR		875.438	2	0	52.06	1e-05
			EILQEEEDLSEIVQLVGK		691.032	3	0	52.05	1.1e-05
			EILQEEEDLSEIVQLVGK		1036.04	2	0	52.05	1e-05
			EASIYTGITLSEYFR		875.438	2	0	52.02	1.2e-05
			YSNSDVIIYVGCGER		866.403	2	0	52.01	8.2e-06
			NGSHITGGDLFGVVYENTLVK		740.714	3	0	51.73	8.7e-06
			EGSVSIVGAVSPPGGDFSDPVTSATLGIVQVFWGLDK		1230.3	3	0	51.69	1e-05
			FGYVYAVSGPVVTAEQMSGSAMYELVR		971.138	3	0	51.57	7.7e-06
			EILQEEEDLSEIVQLVGK		691.031	3	0	51.49	7.8e-06
			FGYVYAVSGPVVTAEQMSGSAMYELVR		971.138	3	0	51.41	7.6e-06
			EILQEEEDLSEIVQLVGK		691.031	3	0	51.39	9.8e-06
			EGSVSIVGAVSPPGGDFSDPVTSATLGIVQVFWGLDK		1230.3	3	0	51.39	1e-05
			VGYYELVGEIIR		705.885	2	0	51.32	8.1e-06
			EILQEEEDLSEIVQLVGK		691.032	3	0	51.06	1.3e-05
			EASIYTGITLSEYFR		875.438	2	0	51.04	1.3e-05
			NMIAFYDMAR		616.283	2	0	51.01	7.9e-06
			EILQEEEDLSEIVQLVGK		1036.04	2	0	50.95	8.8e-06
			LEGDMATIQVYEETSGVTVGDPVLR		893.778	3	0	50.92	1.4e-05
			EGSVSIVGAVSPPGGDFSDPVTSATLGIVQVFWGLDK		1230.3	3	0	50.89	1.1e-05
			EILQEEEDLSEIVQLVGK		691.03	3	0	50.84	1.1e-05
			GTVTYIAPAGNYTVSDVILETEFDGER		1459.21	2	0	50.67	1e-05
			EILQEEEDLSEIVQLVGK		691.032	3	0	50.64	1.5e-05
			LTVEIDGITESIMK		774.913	2	0	50.62	1.3e-05
			EGSVSIVGAVSPPGGDFSDPVTSATLGIVQVFWGLDK		1230.3	3	0	50.59	1.2e-05
			EILQEEEDLSEIVQLVGK		1036.04	2	0	50.52	1.4e-05
			EASIYTGITLSEYFR		875.437	2	0	50.48	1.6e-05
			GTVTYIAPAGNYTVSDVILETEFDGER		1459.21	2	0	50.48	1.1e-05
			EILQEEEDLSEIVQLVGK		691.032	3	0	50.34	1.3e-05
			YTMLQVWPVR		646.845	2	0	50.08	1.8e-05
			LTVEIDGITESIMK		774.913	2	0	50.04	1.3e-05
			EILQEEEDLSEIVQLVGK		691.031	3	0	49.95	1.2e-05
			VGYYELVGEIIR		705.885	2	0	49.94	1.4e-05
			EASIYTGITLSEYFR		875.439	2	0	49.88	2.2e-05
			EILQEEEDLSEIVQLVGK		1036.04	2	0	49.81	1.8e-05
			LTVEIDGITESIMK		774.914	2	0	49.65	2e-05
			YSNSDVIIYVGCGER		866.403	2	0	49.62	1.4e-05
			YSNSDVIIYVGCGER		866.403	2	0	49.61	1.4e-05
			LTVEIDGITESIMK		774.912	2	0	49.57	2.2e-05
			NGSHITGGDLFGVVYENTLVK		740.714	3	0	49.49	1.5e-05
			EASIYTGITLSEYFR		875.437	2	0	49.48	2e-05
			LTVEIDGITESIMK		774.912	2	0	49.38	2.3e-05
			EILQEEEDLSEIVQLVGK		691.031	3	0	49.31	1.6e-05
			GTVTYIAPAGNYTVSDVILETEFDGER		973.141	3	0	49.3	1.4e-05
			YTMLQVWPVR		646.845	2	0	49.29	2.1e-05
			DSMYNILYQLSSMK		846.902	2	0	49.26	1.2e-05
			EGSVSIVGAVSPPGGDFSDPVTSATLGIVQVFWGLDK		1230.3	3	0	49.17	1.8e-05
			EILQEEEDLSEIVQLVGK		691.031	3	0	49.13	1.3e-05
			EILQEEEDLSEIVQLVGK		691.032	3	0	49.12	2e-05
			EASIYTGITLSEYFR		875.438	2	0	49.07	2e-05
			VGYYELVGEIIR		705.885	2	0	48.97	1.6e-05
			EASIYTGITLSEYFR		875.437	2	0	48.97	2.2e-05
			EILQEEEDLSEIVQLVGK		691.032	3	0	48.85	2.2e-05
			VGYYELVGEIIR		705.884	2	0	48.66	1.5e-05
			YSNSDVIIYVGCGER		866.403	2	0	48.66	1.8e-05
			DMGYNVSMMADSTSR	Oxidation (M)	840.836	2	0	48.6	1.4e-05
			EASIYTGITLSEYFR		875.438	2	0	48.59	2.3e-05
			FGYVYAVSGPVVTAEQMSGSAMYELVR		1456.21	2	0	48.48	1.7e-05
			YTMLQVWPVR		646.845	2	0	48.41	3.4e-05
			LTVEIDGITESIMK		774.913	2	0	48.37	2e-05
			EGSVSIVGAVSPPGGDFSDPVTSATLGIVQVFWGLDK		1230.3	3	0	48.14	2.1e-05
			ADFDQLHEDIQQAFR		611.623	3	0	48.09	1.9e-05
			DMGYNVSMMADSTSR		832.838	2	0	47.99	1.6e-05
			FGYVYAVSGPVVTAEQMSGSAMYELVR		1456.2	2	0	47.97	1.6e-05
			EASIYTGITLSEYFR		875.439	2	0	47.92	3.1e-05
			NGSHITGGDLFGVVYENTLVK		740.714	3	0	47.92	2.2e-05
			YTMLQVWPVR		646.845	2	0	47.88	3.8e-05
			LEGDMATIQVYEETSGVTVGDPVLR		1340.16	2	0	47.74	2.7e-05
			GNEMSEVLR	Oxidation (M)	525.747	2	0	47.7	2.5e-05
			NGSHITGGDLFGVVYENTLVK		740.715	3	0	47.67	2.1e-05
			EILQEEEDLSEIVQLVGK		691.031	3	0	47.56	2.7e-05
			FKDPVQDGEAK		617.308	2	1	47.47	3.3e-05
			NFAEFVPLR		546.796	2	0	47.42	2.4e-05
			VLDSLFPCVQGGTTAIPGAFGCGK		818.071	3	0	47.32	2.9e-05
			VGYYELVGEIIR		705.885	2	0	47.24	2.6e-05
			EASIYTGITLSEYFR		875.438	2	0	47.23	3.1e-05
			EASIYTGITLSEYFR		875.438	2	0	47.21	3.1e-05
			VLDSLFPCVQGGTTAIPGAFGCGK		1226.6	2	0	47.21	2.6e-05
			VGYYELVGEIIR		705.885	2	0	47.2	2.7e-05
			EILQEEEDLSEIVQLVGK		691.032	3	0	47.2	2.8e-05
			LTVEIDGITESIMK		774.913	2	0	46.91	2.8e-05
			VGYYELVGEIIR		705.885	2	0	46.79	2.3e-05
			FGYVYAVSGPVVTAEQMSGSAMYELVR		1456.2	2	0	46.79	2.7e-05
			EILQEEEDLSEIVQLVGK		691.032	3	0	46.76	3.1e-05
			EILQEEEDLSEIVQLVGK		691.032	3	0	46.71	3.5e-05
			YTMLQVWPVR		646.845	2	0	46.56	3.9e-05
			LEGDMATIQVYEETSGVTVGDPVLR		893.777	3	0	46.51	3.2e-05
			EGSVSIVGAVSPPGGDFSDPVTSATLGIVQVFWGLDK		1230.3	3	0	46.46	2.9e-05
			EILQEEEDLSEIVQLVGK		691.032	3	0	46.44	3.9e-05
			DPVQDGEAK		479.728	2	0	46.36	2.5e-05
			DDFLQQNSYSPYDR		874.382	2	0	46.11	2.4e-05
			LAEMPADSGYPAYLGAR	Oxidation (M)	899.427	2	0	46.09	5e-05
			GTVTYIAPAGNYTVSDVILETEFDGER		1459.21	2	0	45.98	3.8e-05
			EILQEEEDLSEIVQLVGK		691.032	3	0	45.91	4.4e-05
			NFAEFVPLR		546.795	2	0	45.88	2.7e-05
			TAAWEFNPSNIK		689.343	2	0	45.79	4.7e-05
			VGYYELVGEIIR		470.925	3	0	45.75	4e-05
			VGYYELVGEIIR		705.885	2	0	45.73	3.3e-05
			EGSVSIVGAVSPPGGDFSDPVTSATLGIVQVFWGLDK		1230.3	3	0	45.47	3.7e-05
			NFAEFVPLR		546.795	2	0	45.41	6.9e-05
			EASIYTGITLSEYFR		875.438	2	0	45.31	5.6e-05
			DDFLQQNSYSPYDR		874.381	2	0	45.24	3e-05
			EGSVSIVGAVSPPGGDFSDPVTSATLGIVQVFWGLDK		1230.29	3	0	45.17	3.6e-05
			GTVTYIAPAGNYTVSDVILETEFDGER		1459.21	2	0	45.16	4.7e-05
			YTMLQVWPVR		646.844	2	0	45.02	4.7e-05
			LEGDMATIQVYEETSGVTVGDPVLR		1340.16	2	0	44.99	4.8e-05
			LTVEIDGITESIMK		774.913	2	0	44.76	4.5e-05
			EILQEEEDLSEIVQLVGK		691.032	3	0	44.73	5.6e-05
			EASIYTGITLSEYFR		875.441	2	0	44.71	6.6e-05
			EILQEEEDLSEIVQLVGK		691.033	3	0	44.71	7.6e-05
			EGSVSIVGAVSPPGGDFSDPVTSATLGIVQVFWGLDK		1230.3	3	0	44.6	5.2e-05
			EILQEEEDLSEIVQLVGK		691.031	3	0	44.43	5.4e-05
			YSNSDVIIYVGCGER		866.402	2	0	44.36	4.4e-05
			GTVTYIAPAGNYTVSDVILETEFDGER		1459.21	2	0	44.35	5.1e-05
			EILQEEEDLSEIVQLVGK		691.032	3	0	44.24	6.4e-05
			LAEMPADSGYPAYLGAR	Oxidation (M)	899.429	2	0	44.23	6.8e-05
			EASIYTGITLSEYFR		875.438	2	0	44.13	7.3e-05
			EILQEEEDLSEIVQLVGK		691.032	3	0	44.12	6.4e-05
			DSMYNILYQLSSMK		846.903	2	0	44.06	5.1e-05
			EILQEEEDLSEIVQLVGK		1036.04	2	0	43.93	6.9e-05
			EILQEEEDLSEIVQLVGK		691.032	3	0	43.86	7e-05
			GINVPALSR		463.774	2	0	43.78	5.4e-05
			VGYYELVGEIIR		470.926	3	0	43.76	5.9e-05
			EILQEEEDLSEIVQLVGK		691.031	3	0	43.69	4.9e-05
			EGSVSIVGAVSPPGGDFSDPVTSATLGIVQVFWGLDK		1230.3	3	0	43.6	6.5e-05
			LTVEIDGITESIMK		774.914	2	0	43.59	7.4e-05
			NGSHITGGDLFGVVYENTLVK		740.714	3	0	43.44	5.9e-05
			GTVTYIAPAGNYTVSDVILETEFDGER		973.14	3	0	43.36	5.5e-05
			EILQEEEDLSEIVQLVGK		691.032	3	0	43.26	7.8e-05
			EILQEEEDLSEIVQLVGK		691.032	3	0	43.17	7.7e-05
			EILQEEEDLSEIVQLVGK		691.031	3	0	43.07	5.4e-05
			EILQEEEDLSEIVQLVGK		691.032	3	0	42.85	7.5e-05
			EILQEEEDLSEIVQLVGK		1036.04	2	0	42.82	8.6e-05
			EILQEEEDLSEIVQLVGK		691.032	3	0	42.71	9.1e-05
			EILQEEEDLSEIVQLVGK		691.032	3	0	42.62	8.8e-05
			EASIYTGITLSEYFR		875.439	2	0	42.54	0.00012
			LEGDMATIQVYEETSGVTVGDPVLR		893.777	3	0	42.52	9.5e-05
			EILQEEEDLSEIVQLVGK		691.031	3	0	42.22	8.4e-05
			DSMYNILYQLSSMK	Oxidation (M)	854.9	2	0	42.11	8e-05
			GTVTYIAPAGNYTVSDVILETEFDGER		973.141	3	0	42.03	7.5e-05
			NGSHITGGDLFGVVYENTLVK		740.715	3	0	41.96	7.6e-05
			HAVESTAQSDNK		429.537	3	0	41.81	6.6e-05
			EILQEEEDLSEIVQLVGK		691.032	3	0	41.81	0.00011
			EGSVSIVGAVSPPGGDFSDPVTSATLGIVQVFWGLDK		1230.3	3	0	41.8	8.9e-05
			GTVTYIAPAGNYTVSDVILETEFDGER		973.141	3	0	41.71	8.1e-05
			EILQEEEDLSEIVQLVGK		691.032	3	0	41.7	0.00011
			DSMYNILYQLSSMK		564.937	3	0	41.69	8.8e-05
			EGSVSIVGAVSPPGGDFSDPVTSATLGIVQVFWGLDK		1844.94	2	0	41.69	9.8e-05
			LAEMPADSGYPAYLGAR		891.429	2	0	41.66	0.00011
			EILQEEEDLSEIVQLVGK		691.032	3	0	41.63	0.00012
			EILQEEEDLSEIVQLVGK		691.032	3	0	41.6	0.00012
			NMIAFYDMAR		616.283	2	0	41.55	7e-05
			DSMYNILYQLSSMK	Oxidation (M)	854.9	2	0	41.47	9.3e-05
			GINVPALSR		463.774	2	0	41.45	9.3e-05
			VGYYELVGEIIR		470.925	3	0	41.39	8e-05
			EILQEEEDLSEIVQLVGK		691.031	3	0	41.35	0.0001
			DSMYNILYQLSSMK		564.937	3	0	41.28	9.7e-05
			EILQEEEDLSEIVQLVGK		691.031	3	0	41.12	8.5e-05
			EGSVSIVGAVSPPGGDFSDPVTSATLGIVQVFWGLDK		1844.94	2	0	41.08	9.4e-05
			EILQEEEDLSEIVQLVGK		1036.04	2	0	40.97	0.00013
			EILQEEEDLSEIVQLVGK		691.031	3	0	40.94	0.00012
			EILQEEEDLSEIVQLVGK		691.031	3	0	40.88	9.4e-05
			EILQEEEDLSEIVQLVGK		691.031	3	0	40.83	0.00011
			EILQEEEDLSEIVQLVGK		691.032	3	0	40.81	0.00012
			EASIYTGITLSEYFR		875.438	2	0	40.78	0.00015
			LEGDMATIQVYEETSGVTVGDPVLR		893.777	3	0	40.78	0.00015
			YTMLQVWPVR		646.844	2	0	40.65	0.00019
			EILQEEEDLSEIVQLVGK		691.032	3	0	40.52	0.00013
			EILQEEEDLSEIVQLVGK		691.032	3	0	40.47	0.00015
			EGSVSIVGAVSPPGGDFSDPVTSATLGIVQVFWGLDK		1844.94	2	0	40.39	0.00013
			EILQEEEDLSEIVQLVGK		691.032	3	0	40.34	0.00016
			EILQEEEDLSEIVQLVGK		691.031	3	0	40.33	0.00011
			VGYYELVGEIIR		705.885	2	0	40.29	0.00013
			GNEMSEVLR		517.75	2	0	40.24	0.00011
			EILQEEEDLSEIVQLVGK		691.031	3	0	40.19	0.00013
			EILQEEEDLSEIVQLVGK		691.031	3	0	40.14	0.00013
			EILQEEEDLSEIVQLVGK		691.032	3	0	40.08	0.00017
			EGSVSIVGAVSPPGGDFSDPVTSATLGIVQVFWGLDK		1230.3	3	0	40.07	0.00015
			EGSVSIVGAVSPPGGDFSDPVTSATLGIVQVFWGLDK		1230.3	3	0	39.93	0.00014
			EILQEEEDLSEIVQLVGK		691.033	3	0	39.9	0.00023
			DSMYNILYQLSSMK		846.901	2	0	39.83	0.00011
			HFPSINWLISYSK		531.28	3	0	39.82	0.00018
			EILQEEEDLSEIVQLVGK		691.032	3	0	39.76	0.00017
			EILQEEEDLSEIVQLVGK		691.032	3	0	39.7	0.00018
			LAEMPADSGYPAYLGAR	Oxidation (M)	899.427	2	0	39.68	0.00023
			EASIYTGITLSEYFR		875.439	2	0	39.64	0.00019
			EGSVSIVGAVSPPGGDFSDPVTSATLGIVQVFWGLDK		1230.3	3	0	39.49	0.00014
			EASIYTGITLSEYFR		875.437	2	0	39.48	0.0002
			VGYYELVGEIIR		470.925	3	0	39.44	0.00013
			EILQEEEDLSEIVQLVGK		691.032	3	0	39.44	0.00019
			EASIYTGITLSEYFR		875.437	2	0	39.42	0.0002
			EILQEEEDLSEIVQLVGK		691.032	3	0	39.41	0.00019
			LEGDMATIQVYEETSGVTVGDPVLR		1340.16	2	0	39.38	0.00021
			LAEMPADSGYPAYLGAR		891.429	2	0	39.21	0.00019
			EILQEEEDLSEIVQLVGK		691.032	3	0	39.09	0.00021
			VGYYELVGEIIR		470.925	3	0	39.06	0.00017
			EILQEEEDLSEIVQLVGK		691.031	3	0	39.04	0.00017
			VLDSLFPCVQGGTTAIPGAFGCGK		1226.6	2	0	39	0.00023
			LTVEIDGITESIMK		774.912	2	0	38.94	0.00021
			EILQEEEDLSEIVQLVGK		691.032	3	0	38.88	0.00022
			EILQEEEDLSEIVQLVGK		691.032	3	0	38.87	0.00022
			EILQEEEDLSEIVQLVGK		691.032	3	0	38.77	0.00022
			EILQEEEDLSEIVQLVGK		691.032	3	0	38.66	0.00022
			ALDDFYDK		493.727	2	0	38.47	0.00014
			LEGDMATIQVYEETSGVTVGDPVLR		1340.16	2	0	38.47	0.00023
			EILQEEEDLSEIVQLVGK		691.032	3	0	38.46	0.00021
			EGSVSIVGAVSPPGGDFSDPVTSATLGIVQVFWGLDK		1230.3	3	0	38.41	0.00019
			EILQEEEDLSEIVQLVGK		691.031	3	0	38.37	0.0002
			EILQEEEDLSEIVQLVGK		691.033	3	0	38.33	0.00033
			NFAEFVPLR		546.794	2	0	38.24	0.00037
			VLDSLFPCVQGGTTAIPGAFGCGK		818.071	3	0	38.22	0.0002
			DSMYNILYQLSSMK		564.937	3	0	38.17	0.0002
			EILQEEEDLSEIVQLVGK		691.032	3	0	38.15	0.00022
			EILQEEEDLSEIVQLVGK		691.032	3	0	38.1	0.00026
			CLGNPDR		416.193	2	0	38.04	0.00016
			EILQEEEDLSEIVQLVGK		691.033	3	0	38.04	0.00035
			DMGYNVSMMADSTSR		555.562	3	0	38.03	0.00016
			EILQEEEDLSEIVQLVGK		691.032	3	0	38.01	0.00023
			LEGDMATIQVYEETSGVTVGDPVLR		893.777	3	0	37.74	0.00029
			FGYVYAVSGPVVTAEQMSGSAMYELVR		1456.2	2	0	37.7	0.00022
			EILQEEEDLSEIVQLVGK		691.033	3	0	37.69	0.00029
			EILQEEEDLSEIVQLVGK		691.031	3	0	37.6	0.00024
			LEGDMATIQVYEETSGVTVGDPVLR		1340.16	2	0	37.6	0.00028
			EILQEEEDLSEIVQLVGK		691.031	3	0	37.52	0.00024
			EASIYTGITLSEYFR		875.438	2	0	37.51	0.00034
			EILQEEEDLSEIVQLVGK		691.032	3	0	37.47	0.0003
			EILQEEEDLSEIVQLVGK		691.032	3	0	37.42	0.00031
			EILQEEEDLSEIVQLVGK		691.032	3	0	37.4	0.00031
			EILQEEEDLSEIVQLVGK		691.031	3	0	37.39	0.00026
			EILQEEEDLSEIVQLVGK		691.031	3	0	37.33	0.00028
			EILQEEEDLSEIVQLVGK		691.031	3	0	37.22	0.00021
			LTVEIDGITESIMK		774.913	2	0	37.2	0.00026
			EILQEEEDLSEIVQLVGK		691.031	3	0	37.2	0.00027
			EILQEEEDLSEIVQLVGK		691.032	3	0	37.18	0.00028
			EILQEEEDLSEIVQLVGK		691.031	3	0	37.15	0.00026
			EILQEEEDLSEIVQLVGK		691.032	3	0	36.96	0.00034
			DINELTNSIYIPK		760.403	2	0	36.93	0.00038
			QPRPVTEK		477.772	2	0	36.87	0.00034
			EGSVSIVGAVSPPGGDFSDPVTSATLGIVQVFWGLDK		1230.3	3	0	36.59	0.00031
			GTVTYIAPAGNYTVSDVILETEFDGER		1459.21	2	0	36.55	0.00029
			GNEMSEVLR		517.749	2	0	36.47	0.00036
			LAEMPADSGYPAYLGAR		594.622	3	0	36.47	0.00033
			EGSVSIVGAVSPPGGDFSDPVTSATLGIVQVFWGLDK		1230.3	3	0	36.4	0.00031
			EILQEEEDLSEIVQLVGK		691.032	3	0	36.37	0.00039
			EILQEEEDLSEIVQLVGK		691.031	3	0	36.22	0.00032
			EILQEEEDLSEIVQLVGK		691.031	3	0	36.17	0.00027
			LTVEIDGITESIMK		774.913	2	0	36.03	0.00034
			EILQEEEDLSEIVQLVGK		691.032	3	0	35.99	0.00042
			EILQEEEDLSEIVQLVGK		691.032	3	0	35.93	0.00041
			EILQEEEDLSEIVQLVGK		691.031	3	0	35.89	0.0003
			EILQEEEDLSEIVQLVGK		691.032	3	0	35.85	0.00044
			LTVEIDGITESIMK		774.913	2	0	35.83	0.00035
			TALVANTSNMPVAAR		758.401	2	0	35.81	0.00055
			EILQEEEDLSEIVQLVGK		691.031	3	0	35.59	0.0003
			LEGDMATIQVYEETSGVTVGDPVLR		893.777	3	0	35.4	0.00042
			EILQEEEDLSEIVQLVGK		691.032	3	0	35.39	0.00049
			GINVPALSR		463.774	2	0	35.33	0.00038
			DINELTNSIYIPK		760.403	2	0	35.25	0.00051
			TALVANTSNMPVAAR		758.401	2	0	35.24	0.0004
			EILQEEEDLSEIVQLVGK		691.031	3	0	35.22	0.00033
			EILQEEEDLSEIVQLVGK		691.03	3	0	35.16	0.00049
			GTVTYIAPAGNYTVSDVILETEFDGER		1459.21	2	0	34.98	0.00043
			EILQEEEDLSEIVQLVGK		691.031	3	0	34.96	0.00045
			LEGDMATIQVYEETSGVTVGDPVLR		1340.16	2	0	34.95	0.00053
			FGYVYAVSGPVVTAEQMSGSAMYELVR		971.137	3	0	34.84	0.00036
			TSQGLLK	Acetyl (Protein N-term)	394.729	2	0	34.82	0.0021
			GNEMSEVLR		517.75	2	0	34.82	0.00059
			LEGDMATIQVYEETSGVTVGDPVLR		893.776	3	0	34.81	0.0005
			VGYYELVGEIIR		470.926	3	0	34.8	0.00046
			EGSVSIVGAVSPPGGDFSDPVTSATLGIVQVFWGLDK		1844.94	2	0	34.78	0.0004
			EASIYTGITLSEYFR		583.962	3	0	34.73	0.00059
			EILQEEEDLSEIVQLVGK		691.031	3	0	34.72	0.00039
			EILQEEEDLSEIVQLVGK		691.032	3	0	34.64	0.00058
			EGSVSIVGAVSPPGGDFSDPVTSATLGIVQVFWGLDK		1844.94	2	0	34.56	0.00037
			EILQEEEDLSEIVQLVGK		691.031	3	0	34.47	0.00048
			EILQEEEDLSEIVQLVGK		691.032	3	0	34.44	0.00052
			EILQEEEDLSEIVQLVGK		691.031	3	0	34.43	0.00049
			EILQEEEDLSEIVQLVGK		691.031	3	0	34.35	0.0004
			NGSHITGGDLFGVVYENTLVK		740.714	3	0	34.26	0.00051
			NMIAFYDMAR	Oxidation (M)	624.28	2	0	34.22	0.00038
			EILQEEEDLSEIVQLVGK		691.032	3	0	34.21	0.00063
			EGSVSIVGAVSPPGGDFSDPVTSATLGIVQVFWGLDK		1230.3	3	0	34.17	0.00052
			EILQEEEDLSEIVQLVGK		691.031	3	0	34.13	0.00058
			EILQEEEDLSEIVQLVGK		691.031	3	0	34	0.00054
			YTMLQVWPVR		646.844	2	0	33.82	0.00093
			EGSVSIVGAVSPPGGDFSDPVTSATLGIVQVFWGLDK		1844.94	2	0	33.78	0.00048
			EILQEEEDLSEIVQLVGK		691.032	3	0	33.77	0.00069
			LTVEIDGITESIMK		774.913	2	0	33.62	0.00059
			EILQEEEDLSEIVQLVGK		691.031	3	0	33.61	0.00059
			LEGDMATIQVYEETSGVTVGDPVLR		893.777	3	0	33.55	0.00071
			GNEMSEVLR		517.749	2	0	33.51	0.00071
			EILQEEEDLSEIVQLVGK		691.031	3	0	33.4	0.00064
			EILQEEEDLSEIVQLVGK		691.032	3	0	33.29	0.00068
			EILQEEEDLSEIVQLVGK		691.031	3	0	33.26	0.00064
			EILQEEEDLSEIVQLVGK		691.032	3	0	33.25	0.00078
			NMIAFYDMAR	Oxidation (M)	624.28	2	0	33.24	0.00047
			EGSVSIVGAVSPPGGDFSDPVTSATLGIVQVFWGLDK		1844.94	2	0	33.22	0.00064
			DSMYNILYQLSSMK		846.902	2	0	33.18	0.00048
			EASIYTGITLSEYFR		875.438	2	0	33.09	0.00096
			EILQEEEDLSEIVQLVGK		691.031	3	0	33.08	0.00069
			ITLEVAK		387.242	2	0	32.99	0.00063
			GNEMSEVLR		517.75	2	0	32.98	0.00091
			EILQEEEDLSEIVQLVGK		691.032	3	0	32.97	0.00083
			LTVEIDGITESIMK		774.913	2	0	32.9	0.00069
			VLDSLFPCVQGGTTAIPGAFGCGK		818.07	3	0	32.9	0.00069
			YSNSDVIIYVGCGER		577.939	3	0	32.87	0.00057
			LEGDMATIQVYEETSGVTVGDPVLR		893.777	3	0	32.82	0.00099
			EGSVSIVGAVSPPGGDFSDPVTSATLGIVQVFWGLDK		1230.29	3	0	32.82	0.00063
			NMIAFYDMAR		616.284	2	0	32.79	0.00053
			GINVPALSR		463.775	2	0	32.75	0.00064
			NMIAFYDMAR	Oxidation (M)	624.28	2	0	32.61	0.00055
			EILQEEEDLSEIVQLVGK		691.032	3	0	32.51	0.00095
			EILQEEEDLSEIVQLVGK		691.032	3	0	32.46	0.00096
			GTVTYIAPAGNYTVSDVILETEFDGER		1459.21	2	0	32.4	0.00089
			EILQEEEDLSEIVQLVGK		691.032	3	0	32.23	0.00087
			EILQEEEDLSEIVQLVGK		691.031	3	0	32.16	0.00082
			EASIYTGITLSEYFR		875.438	2	0	32.15	0.0012
			LASFYER		443.227	2	0	32.14	0.00064
			EILQEEEDLSEIVQLVGK		691.032	3	0	32.09	0.0009
			LEGDMATIQVYEETSGVTVGDPVLR		1340.16	2	0	32.05	0.0011
			EILQEEEDLSEIVQLVGK		691.032	3	0	32.02	0.001
			ADFDQLHEDIQQAFR		611.623	3	0	31.99	0.00076
			EILQEEEDLSEIVQLVGK		691.031	3	0	31.82	0.00072
			NGSHITGGDLFGVVYENTLVK		740.715	3	0	31.73	0.00087
			FGYVYAVSGPVVTAEQMSGSAMYELVR		1456.2	2	0	31.67	0.00099
			EILQEEEDLSEIVQLVGK		691.032	3	0	31.47	0.0012
			EGSVSIVGAVSPPGGDFSDPVTSATLGIVQVFWGLDK		1230.3	3	0	31.45	0.00097
			EILQEEEDLSEIVQLVGK		691.031	3	0	31.39	0.0008
			EILQEEEDLSEIVQLVGK		691.033	3	0	31.39	0.0012
			GTVTYIAPAGNYTVSDVILETEFDGER		973.14	3	0	31.38	0.00084
			EGSVSIVGAVSPPGGDFSDPVTSATLGIVQVFWGLDK		1230.3	3	0	31.27	0.0011
			EILQEEEDLSEIVQLVGK		691.033	3	0	31.2	0.0017
			LEGDMATIQVYEETSGVTVGDPVLR		893.778	3	0	31.15	0.0013
			ITWNVIK		437.263	2	0	31.12	0.00093
			YSNSDVIIYVGCGER		577.938	3	0	31.1	0.0011
			LTVEIDGITESIMK	Oxidation (M)	782.911	2	0	31.03	0.0017
			FGYVYAVSGPVVTAEQMSGSAMYELVR		971.136	3	0	30.95	0.001
			EASIYTGITLSEYFR		875.438	2	0	30.93	0.0013
			DSMYNILYQLSSMK	Oxidation (M)	854.9	2	0	30.87	0.0011
			HFPSINWLISYSK		531.28	3	0	30.83	0.0016
			EILQEEEDLSEIVQLVGK		691.031	3	0	30.83	0.00095
			EILQEEEDLSEIVQLVGK		691.03	3	0	30.61	0.0012
			EILQEEEDLSEIVQLVGK		691.032	3	0	30.6	0.0014
			EILQEEEDLSEIVQLVGK		691.032	3	0	30.58	0.0015
			LEGDMATIQVYEETSGVTVGDPVLR		893.776	3	0	30.57	0.0013
			EILQEEEDLSEIVQLVGK		691.031	3	0	30.51	0.0012
			EILQEEEDLSEIVQLVGK		691.032	3	0	30.5	0.0015
			EGSVSIVGAVSPPGGDFSDPVTSATLGIVQVFWGLDK		1230.3	3	0	30.5	0.0012
			LEGDMATIQVYEETSGVTVGDPVLR		893.776	3	0	30.49	0.0014
			EGSVSIVGAVSPPGGDFSDPVTSATLGIVQVFWGLDK		1230.3	3	0	30.49	0.0014
			YSNSDVIIYVGCGER		866.403	2	0	30.47	0.0011
			EILQEEEDLSEIVQLVGK		691.032	3	0	30.38	0.0013
			QPRPVTEK	Gln->pyro-Glu (N-term Q)	469.259	2	0	30.36	0.002
			EGSVSIVGAVSPPGGDFSDPVTSATLGIVQVFWGLDK		1844.94	2	0	30.27	0.0013
			EILQEEEDLSEIVQLVGK		691.032	3	0	30.26	0.0016
			EGSVSIVGAVSPPGGDFSDPVTSATLGIVQVFWGLDK		1230.3	3	0	30.24	0.0014
			LEGDMATIQVYEETSGVTVGDPVLR		893.777	3	0	30.2	0.0015
			EILQEEEDLSEIVQLVGK		691.032	3	0	30.16	0.0016
			LEGDMATIQVYEETSGVTVGDPVLR		893.777	3	0	30.16	0.0018
			EILQEEEDLSEIVQLVGK		691.031	3	0	30.15	0.0011
			EILQEEEDLSEIVQLVGK		691.032	3	0	30.12	0.0016
			NFAEFVPLR		546.795	2	0	30.07	0.001
			LEGDMATIQVYEETSGVTVGDPVLR		893.776	3	0	30.05	0.0016
			EILQEEEDLSEIVQLVGK		691.032	3	0	30.01	0.0014
			EILQEEEDLSEIVQLVGK		691.031	3	0	30	0.0016
			EGSVSIVGAVSPPGGDFSDPVTSATLGIVQVFWGLDK		1230.3	3	0	30	0.0015
			NFAEFVPLR		546.795	2	0	29.98	0.0025
			NFAEFVPLR		546.795	2	0	29.9	0.0025
			EILQEEEDLSEIVQLVGK		691.032	3	0	29.8	0.0018
			EILQEEEDLSEIVQLVGK		691.032	3	0	29.8	0.0017
			EILQEEEDLSEIVQLVGK		691.032	3	0	29.75	0.0017
			NFAEFVPLR		546.796	2	0	29.73	0.0014
			HFPSINWLISYSK		796.417	2	0	29.73	0.002
			EILQEEEDLSEIVQLVGK		691.032	3	0	29.72	0.0018
			EILQEEEDLSEIVQLVGK		691.032	3	0	29.71	0.0016
			EILQEEEDLSEIVQLVGK		691.031	3	0	29.54	0.0012
			YSNSDVIIYVGCGER		577.939	3	0	29.52	0.0012
			EILQEEEDLSEIVQLVGK		691.032	3	0	29.51	0.0019
			EILQEEEDLSEIVQLVGK		691.031	3	0	29.49	0.0012
			LEGDMATIQVYEETSGVTVGDPVLR		893.777	3	0	29.43	0.0018
			VGYYELVGEIIR		705.884	2	0	29.38	0.0016
			EILQEEEDLSEIVQLVGK		691.032	3	0	29.34	0.0019
			DINELTNSIYIPK		760.403	2	0	29.31	0.0022
			LEGDMATIQVYEETSGVTVGDPVLR		893.777	3	0	29.28	0.0022
			EGSVSIVGAVSPPGGDFSDPVTSATLGIVQVFWGLDK		1844.94	2	0	29.23	0.0015
			EILQEEEDLSEIVQLVGK		691.031	3	0	29.18	0.0016
			EILQEEEDLSEIVQLVGK		691.032	3	0	29.11	0.0021
			EGSVSIVGAVSPPGGDFSDPVTSATLGIVQVFWGLDK		1230.3	3	0	28.93	0.0017
			EILQEEEDLSEIVQLVGK		691.032	3	0	28.9	0.0021
			DSMYNILYQLSSMK		846.902	2	0	28.88	0.0017
			VLDSLFPCVQGGTTAIPGAFGCGK		818.072	3	0	28.86	0.0023
			EILQEEEDLSEIVQLVGK		691.032	3	0	28.72	0.0019
			TALVANTSNMPVAAR		758.402	2	0	28.7	0.0023
			VGYYELVGEIIR		705.885	2	0	28.69	0.0019
			EILQEEEDLSEIVQLVGK		691.032	3	0	28.65	0.0023
			DMGYNVSMMADSTSR		832.838	2	0	28.64	0.0014
			DMGYNVSMMADSTSR		832.839	2	0	28.38	0.0015
			LEGDMATIQVYEETSGVTVGDPVLR		893.777	3	0	28.38	0.0025
			EASIYTGITLSEYFR		875.44	2	0	28.14	0.0033
			NFAEFVPLR		546.795	2	0	28.1	0.0037
			LEGDMATIQVYEETSGVTVGDPVLR		893.777	3	0	28.09	0.0025
			YTMLQVWPVR		431.566	3	0	27.94	0.0029
			EILQEEEDLSEIVQLVGK		691.031	3	0	27.94	0.0018
			EILQEEEDLSEIVQLVGK		691.033	3	0	27.91	0.0036
			TVISQALSK		473.782	2	0	27.85	0.0043
			EILQEEEDLSEIVQLVGK		691.032	3	0	27.75	0.0029
			EILQEEEDLSEIVQLVGK		691.031	3	0	27.64	0.0019
			NGSHITGGDLFGVVYENTLVK		740.713	3	0	27.63	0.0023
			TALVANTSNMPVAAR		758.4	2	0	27.51	0.0027
			EILQEEEDLSEIVQLVGK		691.032	3	0	27.31	0.0032
			LEGDMATIQVYEETSGVTVGDPVLR		893.777	3	0	27.3	0.0032
			EILQEEEDLSEIVQLVGK		691.032	3	0	27.29	0.0031
			EILQEEEDLSEIVQLVGK		691.032	3	0	27.26	0.0031
			NFAEFVPLR		546.795	2	0	27.22	0.0046
			HFPSINWLISYSK		531.28	3	0	27.2	0.0037
			LEGDMATIQVYEETSGVTVGDPVLR		893.777	3	0	26.94	0.003
			ITWNVIK		437.263	2	0	26.83	0.0025
			TVISQALSK		473.782	2	0	26.72	0.0051
			EILQEEEDLSEIVQLVGK		691.031	3	0	26.72	0.0029
			EILQEEEDLSEIVQLVGK		691.032	3	0	26.72	0.0035
			EILQEEEDLSEIVQLVGK		691.032	3	0	26.57	0.0036
			EILQEEEDLSEIVQLVGK		691.032	3	0	26.54	0.0037
			EILQEEEDLSEIVQLVGK		691.032	3	0	26.4	0.0033
			EGSVSIVGAVSPPGGDFSDPVTSATLGIVQVFWGLDK		1230.3	3	0	26.31	0.0034
			EASIYTGITLSEYFR		583.961	3	0	26.23	0.0039
			EILQEEEDLSEIVQLVGK		691.031	3	0	26.17	0.0027
			EASIYTGITLSEYFR		583.961	3	0	26.07	0.0047
			LEGDMATIQVYEETSGVTVGDPVLR		893.778	3	0	26.06	0.0045
			LAEMPADSGYPAYLGAR	Oxidation (M)	899.426	2	0	25.77	0.0048
			EGSVSIVGAVSPPGGDFSDPVTSATLGIVQVFWGLDK		1844.94	2	0	25.56	0.0039
			LEGDMATIQVYEETSGVTVGDPVLR		893.777	3	0	25.55	0.004
			EGSVSIVGAVSPPGGDFSDPVTSATLGIVQVFWGLDK		1230.3	3	0	25.55	0.0038
			ALDDFYDK		493.727	2	0	25.54	0.0028
			EILQEEEDLSEIVQLVGK		691.033	3	0	25.51	0.0048
			LEGDMATIQVYEETSGVTVGDPVLR		893.777	3	0	25.5	0.0054
			NGSHITGGDLFGVVYENTLVK		740.714	3	0	25.48	0.0038
			EASIYTGITLSEYFR		875.437	2	0	25.45	0.005
			EILQEEEDLSEIVQLVGK		691.032	3	0	25.25	0.0051
			EILQEEEDLSEIVQLVGK		691.032	3	0	25.22	0.0051
			EGSVSIVGAVSPPGGDFSDPVTSATLGIVQVFWGLDK		1230.3	3	0	25.21	0.0041
			EILQEEEDLSEIVQLVGK		691.032	3	0	25.05	0.0052
			EGSVSIVGAVSPPGGDFSDPVTSATLGIVQVFWGLDK		1844.94	2	0	25.02	0.0031
			EASIYTGITLSEYFR		875.438	2	0	24.91	0.0055
			EILQEEEDLSEIVQLVGK		691.032	3	0	24.87	0.0055
			EILQEEEDLSEIVQLVGK		691.031	3	0	24.79	0.0037
			LEGDMATIQVYEETSGVTVGDPVLR		893.777	3	0	24.77	0.0053
			LEGDMATIQVYEETSGVTVGDPVLR		893.777	3	0	24.74	0.0057
			EILQEEEDLSEIVQLVGK		691.03	3	0	24.69	0.0054
			EILQEEEDLSEIVQLVGK		691.031	3	0	24.68	0.0039
			EILQEEEDLSEIVQLVGK		691.032	3	0	24.68	0.0058
			LEGDMATIQVYEETSGVTVGDPVLR		893.776	3	0	24.52	0.0057
			EILQEEEDLSEIVQLVGK		691.03	3	0	24.49	0.0057
			EILQEEEDLSEIVQLVGK		691.032	3	0	24.33	0.0063
			LEGDMATIQVYEETSGVTVGDPVLR		893.777	3	0	24.26	0.0062
			EGSVSIVGAVSPPGGDFSDPVTSATLGIVQVFWGLDK		1230.3	3	0	24.26	0.0056
			DINELTNSIYIPK		760.403	2	0	24.2	0.007
			NGSHITGGDLFGVVYENTLVK		740.715	3	0	24.14	0.0046
			LEGDMATIQVYEETSGVTVGDPVLR		893.777	3	0	24.11	0.0066
			FGYVYAVSGPVVTAEQMSGSAMYELVR		1456.2	2	0	24.09	0.0051
			VGYYELVGEIIR		705.883	2	0	24.05	0.0055
			TGKPLSVELGPGILGSIFDGIQRPLK		898.183	3	0	24.05	0.0039
			EILQEEEDLSEIVQLVGK		691.031	3	0	24.02	0.0055
			EILQEEEDLSEIVQLVGK		691.031	3	0	23.99	0.0054
			NGSHITGGDLFGVVYENTLVK		740.714	3	0	23.82	0.0056
			EILQEEEDLSEIVQLVGK		691.032	3	0	23.75	0.0061
			FGYVYAVSGPVVTAEQMSGSAMYELVR		971.137	3	0	23.69	0.0045
			LEGDMATIQVYEETSGVTVGDPVLR		893.775	3	0	23.67	0.0067
			GINVPALSR		463.774	2	0	23.63	0.0054
			EILQEEEDLSEIVQLVGK		691.032	3	0	23.51	0.0076
			EILQEEEDLSEIVQLVGK		691.031	3	0	23.49	0.006
			EILQEEEDLSEIVQLVGK		691.033	3	0	23.45	0.01
			EILQEEEDLSEIVQLVGK		691.032	3	0	23.44	0.0066
			LEGDMATIQVYEETSGVTVGDPVLR		893.778	3	0	23.42	0.0071
			NMIAFYDMAR	Oxidation (M)	624.281	2	0	23.37	0.0046
			FGYVYAVSGPVVTAEQMSGSAMYELVR		971.137	3	0	23.25	0.0052
			ADFDQLHEDIQQAFR		611.623	3	0	23.06	0.0062
			DSMYNILYQLSSMK	2 Oxidation (M)	862.899	2	0	23.05	0.005
			EILQEEEDLSEIVQLVGK		691.031	3	0	22.82	0.0071
			GINVPALSR		463.774	2	0	22.73	0.0067
			EGSVSIVGAVSPPGGDFSDPVTSATLGIVQVFWGLDK		1844.94	2	0	22.71	0.008
			EILQEEEDLSEIVQLVGK		691.031	3	0	22.7	0.0072
			YTMLQVWPVR	Oxidation (M)	654.843	2	0	22.64	0.011
			LEGDMATIQVYEETSGVTVGDPVLR		893.777	3	0	22.61	0.01
			FGYVYAVSGPVVTAEQMSGSAMYELVR		1456.21	2	0	22.6	0.0066
			EILQEEEDLSEIVQLVGK		691.032	3	0	22.56	0.0092
			EILQEEEDLSEIVQLVGK		691.032	3	0	22.51	0.0095
			EILQEEEDLSEIVQLVGK		691.032	3	0	22.47	0.0093
			GNEMSEVLR		517.75	2	0	22.45	0.01
			DINELTNSIYIPK		760.404	2	0	22.45	0.011
			EILQEEEDLSEIVQLVGK		691.032	3	0	22.45	0.0097
			EILQEEEDLSEIVQLVGK		691.032	3	0	22.31	0.01
			EASIYTGITLSEYFR		875.438	2	0	22.22	0.011
			NMIAFYDMAR	Oxidation (M)	624.281	2	0	22.16	0.0061
			LASFYER		443.226	2	0	22.06	0.0068
			ALDDFYDK		493.726	2	0	21.89	0.0065
			LEGDMATIQVYEETSGVTVGDPVLR		893.776	3	0	21.86	0.01
			LEGDMATIQVYEETSGVTVGDPVLR		893.778	3	0	21.8	0.01
			EILQEEEDLSEIVQLVGK		691.032	3	0	21.71	0.0098
			FGYVYAVSGPVVTAEQMSGSAMYELVR		1456.2	2	0	21.62	0.0076
			EGSVSIVGAVSPPGGDFSDPVTSATLGIVQVFWGLDK		1230.3	3	0	21.6	0.01
			FGYVYAVSGPVVTAEQMSGSAMYELVR		1456.21	2	0	21.53	0.0095
			GINVPALSR		463.774	2	0	21.49	0.0089
			EILQEEEDLSEIVQLVGK		691.031	3	0	21.45	0.011
			LEGDMATIQVYEETSGVTVGDPVLR		893.778	3	0	21.44	0.013
			DMGYNVSMMADSTSR		832.839	2	0	21.38	0.0073
			LEGDMATIQVYEETSGVTVGDPVLR		893.778	3	0	21.36	0.014
			EGSVSIVGAVSPPGGDFSDPVTSATLGIVQVFWGLDK		1844.94	2	0	21.31	0.0078
			EILQEEEDLSEIVQLVGK		691.031	3	0	21.27	0.0082
			EGSVSIVGAVSPPGGDFSDPVTSATLGIVQVFWGLDK		1230.3	3	0	21.27	0.0093
			FKDPVQDGEAK		411.875	3	1	21.26	0.014
			EILQEEEDLSEIVQLVGK		691.032	3	0	21.25	0.013
			EILQEEEDLSEIVQLVGK		691.031	3	0	21.16	0.011
			EGSVSIVGAVSPPGGDFSDPVTSATLGIVQVFWGLDK		1230.3	3	0	21.12	0.01
			EILQEEEDLSEIVQLVGK		691.03	3	0	21.08	0.012
			LEGDMATIQVYEETSGVTVGDPVLR		893.777	3	0	21.08	0.014
			EILQEEEDLSEIVQLVGK		691.032	3	0	21.04	0.013
			EGSVSIVGAVSPPGGDFSDPVTSATLGIVQVFWGLDK		1230.3	3	0	21.04	0.012
			GINVPALSR		463.775	2	0	20.94	0.0097
			NGSHITGGDLFGVVYENTLVK		740.715	3	0	20.88	0.011
			EGSVSIVGAVSPPGGDFSDPVTSATLGIVQVFWGLDK		1230.3	3	0	20.87	0.011
			LEGDMATIQVYEETSGVTVGDPVLR		893.777	3	0	20.8	0.014
			NFAEFVPLR		546.795	2	0	20.79	0.02
			LAEMPADSGYPAYLGAR		594.623	3	0	20.6	0.0096
			FGYVYAVSGPVVTAEQMSGSAMYELVR		971.137	3	0	20.52	0.0093
			LPANHPLLTGQR		439.586	3	0	20.38	0.021
			LEGDMATIQVYEETSGVTVGDPVLR		893.778	3	0	20.25	0.017
			TVISQALSK		473.782	2	0	20.2	0.025
			TVISQALSK		473.781	2	0	20.15	0.021
			NFAEFVPLR		546.796	2	0	19.95	0.014
			LEGDMATIQVYEETSGVTVGDPVLR		893.777	3	0	19.92	0.016
			FGYVYAVSGPVVTAEQMSGSAMYELVR		971.136	3	0	19.91	0.013
			TVISQALSK		473.781	2	0	19.85	0.027
			LEGDMATIQVYEETSGVTVGDPVLR		893.777	3	0	19.81	0.019
			LEGDMATIQVYEETSGVTVGDPVLR		893.777	3	0	19.81	0.019
			YTMLQVWPVR	Oxidation (M)	654.842	2	0	19.52	0.023
			LPANHPLLTGQR		439.585	3	0	19.51	0.024
			DINELTNSIYIPK		507.272	3	0	19.46	0.021
			EGSVSIVGAVSPPGGDFSDPVTSATLGIVQVFWGLDK		1844.94	2	0	19.03	0.017
			LEGDMATIQVYEETSGVTVGDPVLR		893.777	3	0	18.95	0.019
			EILQEEEDLSEIVQLVGK		691.032	3	0	18.66	0.023
			EASIYTGITLSEYFR		875.438	2	0	18.65	0.026
			LEGDMATIQVYEETSGVTVGDPVLR		893.776	3	0	18.44	0.021
			YTMLQVWPVR		431.566	3	0	18.26	0.026
			LEGDMATIQVYEETSGVTVGDPVLR		893.776	3	0	18.25	0.022
			LEGDMATIQVYEETSGVTVGDPVLR		893.776	3	0	18.18	0.024
			FCPFYK		431.203	2	0	18.11	0.015
gi	RefSeq ID	Description	Peptide Sequence	Modifications	Observed m/z	Charge	Number of Missed Cleavages	Mascot Score	Exp Value
66531434	XP_624112.1	PREDICTED: v-type proton ATPase subunit B-like [Apis mellifera]	HVLVILTDMSSYAEALR		959.509	2	0	125.49	5.6e-13
			GPPILAEDFLDIEGQPINPWSR		1232.63	2	0	120.67	1.6e-12
			EMIQTGISAIDVMNSIAR		974.995	2	0	120	2e-12
			HVLVILTDMSSYAEALR		959.509	2	0	118.44	2.7e-12
			DHSDVSNQLYACYAIGK		970.943	2	0	112.04	6.3e-12
			EMIQTGISAIDVMNSIAR		974.994	2	0	111.94	1.3e-11
			HVLVILTDMSSYAEALR		959.509	2	0	111.46	1.4e-11
			EMIQTGISAIDVMNSIAR		974.994	2	0	111.19	1.4e-11
			DHSDVSNQLYACYAIGK		970.942	2	0	110.95	8e-12
			DHSDVSNQLYACYAIGK		970.942	2	0	110.31	9.3e-12
			EMIQTGISAIDVMNSIAR		974.993	2	0	108.03	3e-11
			DHSDVSNQLYACYAIGK		970.941	2	0	107.66	1.7e-11
			DHSDVSNQLYACYAIGK		970.943	2	0	107.66	1.7e-11
			DHSDVSNQLYACYAIGK		970.943	2	0	105.74	2.7e-11
			EMIQTGISAIDVMNSIAR	Oxidation (M)	982.991	2	0	105.71	5.1e-11
			HVLVILTDMSSYAEALR		959.507	2	0	105.3	5.8e-11
			IPIFSAAGLPHNEIAAQICR		1089.58	2	0	104.86	6.7e-11
			EMIQTGISAIDVMNSIAR	Oxidation (M)	982.991	2	0	104.64	6.7e-11
			DHSDVSNQLYACYAIGK		970.943	2	0	103.67	4.3e-11
			DHSDVSNQLYACYAIGK		970.942	2	0	103.46	4.5e-11
			SVLDSHEDNFAIVFAAMGVNMETAR		1362.64	2	0	103.32	4.7e-11
			HVLVILTDMSSYAEALR		959.509	2	0	102.93	9.7e-11
			HVLVILTDMSSYAEALR		959.509	2	0	102.89	9.8e-11
			HVLVILTDMSSYAEALR		959.508	2	0	102.79	1e-10
			HVLVILTDMSSYAEALR		959.508	2	0	102.35	1.1e-10
			DHSDVSNQLYACYAIGK		970.943	2	0	101.65	6.8e-11
			DHSDVSNQLYACYAIGK		970.944	2	0	100.32	9.3e-11
			HVLVILTDMSSYAEALR		959.508	2	0	100.08	1.9e-10
			GFPGYMYTDLATIYER		948.944	2	0	99.35	1.2e-10
			EMIQTGISAIDVMNSIAR		974.995	2	0	98.84	2.7e-10
			HVLVILTDMSSYAEALR		959.508	2	0	98.09	2.9e-10
			HVLVILTDMSSYAEALR		959.509	2	0	98.02	3e-10
			SVLDSHEDNFAIVFAAMGVNMETAR		1362.64	2	0	97.74	1.7e-10
			SVLDSHEDNFAIVFAAMGVNMETAR		1362.64	2	0	97.71	1.7e-10
			GFPGYMYTDLATIYER		948.944	2	0	97.65	1.7e-10
			EMIQTGISAIDVMNSIAR		974.994	2	0	96.89	4.3e-10
			GFPGYMYTDLATIYER		948.945	2	0	96.77	2.1e-10
			EMIQTGISAIDVMNSIAR		974.994	2	0	96.52	3.9e-10
			GFPGYMYTDLATIYER		948.945	2	0	96.51	2.2e-10
			EMIQTGISAIDVMNSIAR		974.995	2	0	95.5	6.5e-10
			SVLDSHEDNFAIVFAAMGVNMETAR		1362.64	2	0	95.15	3.7e-10
			AVVQVFEGTSGIDAK		760.901	2	0	95.14	8.7e-10
			SVLDSHEDNFAIVFAAMGVNMETAR		1362.64	2	0	95.13	3.1e-10
			EMIQTGISAIDVMNSIAR		974.995	2	0	94.81	6.8e-10
			HVLVILTDMSSYAEALR		959.508	2	0	94.66	7.9e-10
			TVFESLDIGWQLLR		838.954	2	0	94.57	6.8e-10
			DHSDVSNQLYACYAIGK		970.945	2	0	94.55	3.5e-10
			GFPGYMYTDLATIYER	Oxidation (M)	956.944	2	0	94.53	3.9e-10
			IPIFSAAGLPHNEIAAQICR		1089.58	2	0	94.06	7.1e-10
			SVLDSHEDNFAIVFAAMGVNMETAR		1362.64	2	0	94.04	6.3e-10
			HVLVILTDMSSYAEALR		959.509	2	0	93.32	9.3e-10
			NGSITQIPILTMPNDDITHPIPDLTGYITEGQIYVDR	Oxidation (M)	1376.36	3	0	92.44	5.7e-10
			GFPGYMYTDLATIYER	Oxidation (M)	956.942	2	0	92.27	5.9e-10
			HVLVILTDMSSYAEALR		959.509	2	0	92.09	1.2e-09
			GFPGYMYTDLATIYER		948.945	2	0	91.5	7.1e-10
			HVLVILTDMSSYAEALR		959.509	2	0	91.25	1.5e-09
			LALTAAEFLAYQCEK		864.437	2	0	90.59	1.3e-09
			SVLDSHEDNFAIVFAAMGVNMETAR		908.763	3	0	90.29	9.4e-10
			DHSDVSNQLYACYAIGK		970.942	2	0	90.18	9.6e-10
			DHSDVSNQLYACYAIGK		970.943	2	0	90.13	9.7e-10
			HVLVILTDMSSYAEALR		959.508	2	0	90.08	2.1e-09
			HVLVILTDMSSYAEALR		959.508	2	0	90.05	2.3e-09
			EMIQTGISAIDVMNSIAR		974.995	2	0	89.87	2.4e-09
			HVLVILTDMSSYAEALR		959.508	2	0	89.66	2e-09
			EMIQTGISAIDVMNSIAR		974.994	2	0	89.6	2.1e-09
			HVLVILTDMSSYAEALR		959.507	2	0	89.17	2.4e-09
			AVVQVFEGTSGIDAK		760.902	2	0	88.9	3e-09
			IPIFSAAGLPHNEIAAQICR		1089.58	2	0	88.9	2.1e-09
			HVLVILTDMSSYAEALR		959.509	2	0	88.88	2.5e-09
			GFPGYMYTDLATIYER		948.944	2	0	88.71	1.3e-09
			EMIQTGISAIDVMNSIAR		974.995	2	0	88.61	2.8e-09
			AVVQVFEGTSGIDAK		760.902	2	0	88.15	4.4e-09
			HVLVILTDMSSYAEALR		959.508	2	0	87.89	3.4e-09
			GFPGYMYTDLATIYER		948.946	2	0	87.88	1.6e-09
			GPPILAEDFLDIEGQPINPWSR		1232.63	2	0	87.75	3e-09
			LALTAAEFLAYQCEK		864.435	2	0	87.48	3.4e-09
			DHSDVSNQLYACYAIGK		970.943	2	0	87.37	1.8e-09
			DHSDVSNQLYACYAIGK		970.943	2	0	87.18	1.9e-09
			AVVQVFEGTSGIDAK		760.902	2	0	87.1	5.6e-09
			SVLDSHEDNFAIVFAAMGVNMETAR		1362.64	2	0	87.06	2e-09
			DHSDVSNQLYACYAIGK		970.944	2	0	86.66	2.2e-09
			HVLVILTDMSSYAEALR		959.508	2	0	86.36	4.4e-09
			HVLVILTDMSSYAEALR		959.509	2	0	86.36	4.4e-09
			SVLDSHEDNFAIVFAAMGVNMETAR		1362.64	2	0	86.18	2.4e-09
			EMIQTGISAIDVMNSIAR	Oxidation (M)	982.99	2	0	85.63	4.8e-09
			SVLDSHEDNFAIVFAAMGVNMETAR		1362.64	2	0	85.61	2.7e-09
			EMIQTGISAIDVMNSIAR	Oxidation (M)	982.991	2	0	85.39	5.3e-09
			LALTAAEFLAYQCEK		864.437	2	0	85.36	4.4e-09
			LALTAAEFLAYQCEK		864.436	2	0	85.18	5.9e-09
			HVLVILTDMSSYAEALR		959.509	2	0	85.12	6.2e-09
			AVVQVFEGTSGIDAK		760.903	2	0	85.02	6.5e-09
			LALTAAEFLAYQCEK		864.436	2	0	84.74	6.5e-09
			AVVQVFEGTSGIDAK		760.901	2	0	84.62	9.8e-09
			AVVQVFEGTSGIDAK		760.902	2	0	84.62	1e-08
			TVFESLDIGWQLLR		838.954	2	0	84.44	7e-09
			TVFESLDIGWQLLR		838.956	2	0	84.29	5.4e-09
			GPPILAEDFLDIEGQPINPWSR		1232.63	2	0	84.27	6.7e-09
			AVVQVFEGTSGIDAK		760.9	2	0	84.01	1.3e-08
			GPPILAEDFLDIEGQPINPWSR		1232.63	2	0	83.62	7.4e-09
			HVLVILTDMSSYAEALR		959.508	2	0	83.54	8.4e-09
			EMIQTGISAIDVMNSIAR		974.994	2	0	83.48	8.5e-09
			LALTAAEFLAYQCEK		864.437	2	0	83.22	7.9e-09
			DHSDVSNQLYACYAIGK		970.943	2	0	82.89	5.1e-09
			TVFESLDIGWQLLR		838.954	2	0	82.88	1.1e-08
			HVLVILTDMSSYAEALR		959.509	2	0	82.72	1e-08
			DHSDVSNQLYACYAIGK		970.942	2	0	82.58	5.5e-09
			EMIQTGISAIDVMNSIAR		974.994	2	0	82.23	1.1e-08
			TVFESLDIGWQLLR		838.954	2	0	82.07	1.3e-08
			TVFESLDIGWQLLR		838.953	2	0	81.96	1.2e-08
			GFPGYMYTDLATIYER		948.944	2	0	81.77	6.7e-09
			AVVQVFEGTSGIDAK		760.902	2	0	81.66	1.9e-08
			AVVQVFEGTSGIDAK		760.901	2	0	81.62	1.9e-08
			DHSDVSNQLYACYAIGK		970.943	2	0	81.56	7e-09
			EMIQTGISAIDVMNSIAR		974.994	2	0	81.44	1.4e-08
			AVVQVFEGTSGIDAK		760.902	2	0	81.3	2e-08
			HVLVILTDMSSYAEALR		959.509	2	0	80.99	1.5e-08
			AVVQVFEGTSGIDAK		760.9	2	0	80.98	2.6e-08
			LALTAAEFLAYQCEK		864.437	2	0	80.98	1.3e-08
			AVVQVFEGTSGIDAK		760.901	2	0	80.96	2.3e-08
			SVLDSHEDNFAIVFAAMGVNMETAR		1362.64	2	0	80.91	9.7e-09
			LALTAAEFLAYQCEK		864.436	2	0	80.49	1.5e-08
			HVLVILTDMSSYAEALR		959.508	2	0	80.44	2.1e-08
			GFPGYMYTDLATIYER	Oxidation (M)	956.941	2	0	80.39	9.1e-09
			HVLVILTDMSSYAEALR		959.509	2	0	80.34	1.8e-08
			GFPGYMYTDLATIYER	Oxidation (M)	956.942	2	0	80.22	9.5e-09
			LALTAAEFLAYQCEK		864.437	2	0	80.11	1.5e-08
			HVLVILTDMSSYAEALR		959.507	2	0	80.1	1.9e-08
			TVFESLDIGWQLLR		838.954	2	0	80	2e-08
			EMIQTGISAIDVMNSIAR		974.994	2	0	79.98	1.9e-08
			TVFESLDIGWQLLR		838.952	2	0	79.96	2.2e-08
			NGSITQIPILTMPNDDITHPIPDLTGYITEGQIYVDR		1371.03	3	0	79.95	1.1e-08
			RIPTNILAEFYPR		530.631	3	1	79.88	1.9e-08
			SVLDSHEDNFAIVFAAMGVNMETAR		908.763	3	0	79.76	1.1e-08
			AVVQVFEGTSGIDAK		760.901	2	0	79.75	3e-08
			AVVQVFEGTSGIDAK		760.901	2	0	79.51	3.2e-08
			HVLVILTDMSSYAEALR		959.51	2	0	79.51	2.2e-08
			TVFESLDIGWQLLR		838.953	2	0	79.49	2.3e-08
			TVFESLDIGWQLLR		838.953	2	0	79.38	2.2e-08
			EMIQTGISAIDVMNSIAR		974.994	2	0	79.28	2.5e-08
			IPIFSAAGLPHNEIAAQICR		726.721	3	0	79.03	2.4e-08
			LALTAAEFLAYQCEK		864.437	2	0	78.93	1.9e-08
			LALTAAEFLAYQCEK		864.437	2	0	78.77	2e-08
			AVVQVFEGTSGIDAK		760.901	2	0	78.68	3.9e-08
			SVLDSHEDNFAIVFAAMGVNMETAR		1362.64	2	0	78.56	1.7e-08
			LALTAAEFLAYQCEK		864.437	2	0	78.55	2.3e-08
			AVVQVFEGTSGIDAK		760.901	2	0	78.22	4.3e-08
			GPPILAEDFLDIEGQPINPWSR		1232.63	2	0	78.04	2.7e-08
			HVLVILTDMSSYAEALR		959.507	2	0	77.88	3.2e-08
			AVVQVFEGTSGIDAK		760.902	2	0	77.81	4.6e-08
			AVVQVFEGTSGIDAK		760.901	2	0	77.8	4.8e-08
			LALTAAEFLAYQCEK		864.437	2	0	77.79	2.5e-08
			LALTAAEFLAYQCEK		864.437	2	0	77.76	2.5e-08
			LALTAAEFLAYQCEK		864.438	2	0	77.58	2.9e-08
			AVVQVFEGTSGIDAK		760.901	2	0	77.44	4.3e-08
			LALTAAEFLAYQCEKHVLVILTDMSSYAEALR		1209.62	3	1	77.26	2.7e-08
			HVLVILTDMSSYAEALR		959.509	2	0	77.18	3.6e-08
			EMIQTGISAIDVMNSIAR		974.994	2	0	77.03	4.2e-08
			EMIQTGISAIDVMNSIAR		974.994	2	0	76.91	3.6e-08
			SVLDSHEDNFAIVFAAMGVNMETAR		908.764	3	0	76.89	2e-08
			TVFESLDIGWQLLR		838.954	2	0	76.87	4.2e-08
			HVLVILTDMSSYAEALR		959.509	2	0	76.67	4.1e-08
			TVSGVNGPLVILDEVK		820.467	2	0	76.55	2.2e-08
			AVVQVFEGTSGIDAK		760.901	2	0	76.47	6.5e-08
			LALTAAEFLAYQCEK		864.437	2	0	76.36	3.5e-08
			NTLCEFTGDTLR		713.835	2	0	76.35	2.9e-08
			TVSGVNGPLVILDEVK		820.466	2	0	76.28	2.4e-08
			AVVQVFEGTSGIDAK		760.901	2	0	76.26	6.7e-08
			LALTAAEFLAYQCEK		864.437	2	0	76.19	3.6e-08
			AVVQVFEGTSGIDAK		760.901	2	0	75.92	7.4e-08
			LALTAAEFLAYQCEK		864.436	2	0	75.78	4e-08
			TVFESLDIGWQLLR		838.953	2	0	75.6	5.4e-08
			AVVGEEALTPDDLLYLEFLSK		1161.61	2	0	75.53	4.8e-08
			SVLDSHEDNFAIVFAAMGVNMETAR		908.763	3	0	75.43	2.9e-08
			LALTAAEFLAYQCEKHVLVILTDMSSYAEALR		1209.63	3	1	75.41	3.3e-08
			GPPILAEDFLDIEGQPINPWSR		1232.63	2	0	75.39	5.1e-08
			GPPILAEDFLDIEGQPINPWSR		1232.63	2	0	75.29	5.3e-08
			LALTAAEFLAYQCEK		864.437	2	0	75.24	4.5e-08
			EMIQTGISAIDVMNSIAR		974.994	2	0	75.22	5.3e-08
			GFPGYMYTDLATIYER		948.944	2	0	75.16	3e-08
			LALTAAEFLAYQCEK		864.437	2	0	75.06	4.4e-08
			AVVQVFEGTSGIDAK		760.901	2	0	74.49	1e-07
			EMIQTGISAIDVMNSIAR		974.995	2	0	74.4	7.4e-08
			GFPGYMYTDLATIYER		948.944	2	0	74.37	3.7e-08
			AVVQVFEGTSGIDAK		760.902	2	0	74.3	1e-07
			SVLDSHEDNFAIVFAAMGVNMETAR		908.763	3	0	74.21	3.8e-08
			TVFESLDIGWQLLR		838.953	2	0	74.02	7.5e-08
			SVLDSHEDNFAIVFAAMGVNMETAR		908.762	3	0	73.8	4.2e-08
			SVLDSHEDNFAIVFAAMGVNMETAR		908.764	3	0	73.65	4.3e-08
			GFPGYMYTDLATIYER		948.945	2	0	73.19	4.8e-08
			SVLDSHEDNFAIVFAAMGVNMETAR		908.763	3	0	73.12	4.9e-08
			AVVQVFEGTSGIDAK		760.901	2	0	73.1	1.4e-07
			NTLCEFTGDTLR		713.835	2	0	72.89	5.1e-08
			EMIQTGISAIDVMNSIAR		974.994	2	0	72.86	9.8e-08
			EMIQTGISAIDVMNSIAR		974.995	2	0	72.81	1.1e-07
			GPPILAEDFLDIEGQPINPWSR		1232.63	2	0	72.78	9e-08
			LALTAAEFLAYQCEK		864.437	2	0	72.76	7.9e-08
			SVLDSHEDNFAIVFAAMGVNMETAR		908.763	3	0	72.69	5.4e-08
			EMIQTGISAIDVMNSIAR		974.994	2	0	72.68	9.4e-08
			EMIQTGISAIDVMNSIAR		974.995	2	0	72.68	1.2e-07
			IPIFSAAGLPHNEIAAQICR		726.721	3	0	72.59	1.1e-07
			TVFESLDIGWQLLR		838.954	2	0	72.34	1.2e-07
			SVLDSHEDNFAIVFAAMGVNMETAR		908.763	3	0	72.31	5.9e-08
			TVFESLDIGWQLLR		838.953	2	0	72.18	1.2e-07
			NTLCEFTGDTLR		713.834	2	0	71.96	6.4e-08
			LALTAAEFLAYQCEK		864.437	2	0	71.96	9.6e-08
			LALTAAEFLAYQCEK		864.436	2	0	71.91	9.7e-08
			AVVQVFEGTSGIDAK		760.9	2	0	71.72	2.2e-07
			EMIQTGISAIDVMNSIAR		974.995	2	0	71.72	1.5e-07
			TVFESLDIGWQLLR		838.953	2	0	71.6	1.3e-07
			TVFESLDIGWQLLR		838.953	2	0	71.59	1.4e-07
			TVSGVNGPLVILDEVK		820.467	2	0	71.51	7.4e-08
			EMIQTGISAIDVMNSIAR		974.994	2	0	71.5	1.2e-07
			AVVQVFEGTSGIDAK		760.901	2	0	71.47	2.1e-07
			AVVQVFEGTSGIDAK		760.901	2	0	71.36	2.1e-07
			IPIFSAAGLPHNEIAAQICR		726.721	3	0	71.25	1.5e-07
			DHSDVSNQLYACYAIGK		970.943	2	0	71.13	7.7e-08
			EMIQTGISAIDVMNSIAR	Oxidation (M)	982.991	2	0	70.99	1.5e-07
			LALTAAEFLAYQCEKHVLVILTDMSSYAEALR		1209.62	3	1	70.99	1.1e-07
			TVFESLDIGWQLLR		838.953	2	0	70.94	1.5e-07
			HVLVILTDMSSYAEALR		959.508	2	0	70.89	1.7e-07
			GPPILAEDFLDIEGQPINPWSR		1232.63	2	0	70.86	1.4e-07
			TVFESLDIGWQLLR		838.953	2	0	70.73	1.6e-07
			EMIQTGISAIDVMNSIAR	Oxidation (M)	982.991	2	0	70.68	1.7e-07
			LALTAAEFLAYQCEK		864.437	2	0	70.66	1.3e-07
			IPTNILAEFYPR		717.393	2	0	70.58	2.3e-07
			NGSITQIPILTMPNDDITHPIPDLTGYITEGQIYVDR		1371.03	3	0	70.56	8.8e-08
			TVSGVNGPLVILDEVK		820.466	2	0	70.55	9.3e-08
			LALTAAEFLAYQCEK		864.438	2	0	70.39	1.5e-07
			LALTAAEFLAYQCEK		864.438	2	0	70.24	1.6e-07
			GPPILAEDFLDIEGQPINPWSR		1232.63	2	0	70.08	1.8e-07
			LALTAAEFLAYQCEKHVLVILTDMSSYAEALR		1209.62	3	1	70.01	1.3e-07
			QDFEENGSMENVCLFLNLANDPTIER		1528.19	2	0	69.95	1e-07
			SVLDSHEDNFAIVFAAMGVNMETAR		908.763	3	0	69.75	1.1e-07
			TVFESLDIGWQLLR		838.953	2	0	69.72	2.1e-07
			LALTAAEFLAYQCEK		864.437	2	0	69.64	1.6e-07
			SVLDSHEDNFAIVFAAMGVNMETAR		908.763	3	0	69.59	1.2e-07
			SVLDSHEDNFAIVFAAMGVNMETAR		908.763	3	0	69.34	1.3e-07
			TVFESLDIGWQLLR		838.954	2	0	69.32	2.4e-07
			SVLDSHEDNFAIVFAAMGVNMETAR		908.764	3	0	69.19	1.2e-07
			SVLDSHEDNFAIVFAAMGVNMETAR		1362.64	2	0	69.08	1.2e-07
			LALTAAEFLAYQCEKHVLVILTDMSSYAEALR		1209.62	3	1	68.91	2e-07
			SVLDSHEDNFAIVFAAMGVNMETAR		908.762	3	0	68.77	1.3e-07
			SVLDSHEDNFAIVFAAMGVNMETAR		908.763	3	0	68.72	1.3e-07
			IPTNILAEFYPR		717.392	2	0	68.63	3.2e-07
			EMIQTGISAIDVMNSIAR		974.994	2	0	68.58	2.6e-07
			IPIFSAAGLPHNEIAAQICR		726.721	3	0	68.46	2.6e-07
			AVVQVFEGTSGIDAK		760.902	2	0	68.15	4.4e-07
			SVLDSHEDNFAIVFAAMGVNMETAR		908.763	3	0	68.1	1.5e-07
			GPPILAEDFLDIEGQPINPWSR		1232.63	2	0	68.07	2.7e-07
			EMIQTGISAIDVMNSIAR		974.995	2	0	67.74	3.5e-07
			SVLDSHEDNFAIVFAAMGVNMETAR		908.763	3	0	67.73	1.7e-07
			TVFESLDIGWQLLR		838.955	2	0	67.58	1.9e-07
			TVFESLDIGWQLLR		838.954	2	0	67.54	3.6e-07
			LALTAAEFLAYQCEK		864.437	2	0	67.5	2.7e-07
			TVFESLDIGWQLLR		838.953	2	0	67.46	3.5e-07
			AVVGEEALTPDDLLYLEFLSK		1161.61	2	0	67.4	3e-07
			NGSITQIPILTMPNDDITHPIPDLTGYITEGQIYVDR		1371.03	3	0	67.26	1.9e-07
			SVLDSHEDNFAIVFAAMGVNMETAR		908.763	3	0	67.19	1.9e-07
			TVFESLDIGWQLLR		838.953	2	0	67.16	3.8e-07
			LALTAAEFLAYQCEK		864.436	2	0	67.07	3.7e-07
			AVVQVFEGTSGIDAK		760.901	2	0	66.82	6e-07
			HVLVILTDMSSYAEALR		959.51	2	0	66.66	3.9e-07
			LALTAAEFLAYQCEK		864.438	2	0	66.54	3.7e-07
			LALTAAEFLAYQCEK		864.437	2	0	66.48	3.4e-07
			EMIQTGISAIDVMNSIAR		974.995	2	0	66.45	5.1e-07
			LALTAAEFLAYQCEK		864.436	2	0	66.38	3.8e-07
			TVFESLDIGWQLLR		838.954	2	0	66.35	4.8e-07
			SVLDSHEDNFAIVFAAMGVNMETAR		908.763	3	0	66.28	2.4e-07
			GPPILAEDFLDIEGQPINPWSR		1232.63	2	0	66.14	4.1e-07
			LALTAAEFLAYQCEK		864.436	2	0	66.1	4.7e-07
			SVLDSHEDNFAIVFAAMGVNMETAR		908.763	3	0	66.01	2.5e-07
			IPTNILAEFYPR		717.392	2	0	66	5.8e-07
			LALTAAEFLAYQCEK		864.437	2	0	65.94	3.8e-07
			SVLDSHEDNFAIVFAAMGVNMETAR		908.762	3	0	65.88	2.6e-07
			LALTAAEFLAYQCEK		864.437	2	0	65.87	3.9e-07
			SVLDSHEDNFAIVFAAMGVNMETAR		908.763	3	0	65.86	2.9e-07
			SVLDSHEDNFAIVFAAMGVNMETAR		908.763	3	0	65.79	2.6e-07
			LALTAAEFLAYQCEK		864.438	2	0	65.65	3.3e-07
			IPTNILAEFYPR		717.393	2	0	65.55	7.2e-07
			HVLVILTDMSSYAEALR		959.509	2	0	65.43	5.7e-07
			LALTAAEFLAYQCEK		864.437	2	0	65.32	4.1e-07
			RIPTNILAEFYPR		795.443	2	1	65.1	5.9e-07
			AVVGEEALTPDDLLYLEFLSK		1161.61	2	0	65.01	5e-07
			HVLVILTDMSSYAEALR		640.009	3	0	65	5.1e-07
			NGSITQIPILTMPNDDITHPIPDLTGYITEGQIYVDR	Oxidation (M)	1376.36	3	0	64.97	3.8e-07
			SVLDSHEDNFAIVFAAMGVNMETAR		1362.64	2	0	64.96	3.2e-07
			TVSGVNGPLVILDEVK		820.467	2	0	64.94	3.4e-07
			LALTAAEFLAYQCEK		864.437	2	0	64.92	4.8e-07
			SVLDSHEDNFAIVFAAMGVNMETAR		908.763	3	0	64.83	3.3e-07
			LALTAAEFLAYQCEK		864.437	2	0	64.61	5.7e-07
			SVLDSHEDNFAIVFAAMGVNMETAR		908.764	3	0	64.6	3.5e-07
			LALTAAEFLAYQCEK		864.436	2	0	64.59	6.6e-07
			SVLDSHEDNFAIVFAAMGVNMETAR		908.764	3	0	64.48	3.6e-07
			IPTNILAEFYPR		717.393	2	0	64.42	9.4e-07
			HVLVILTDMSSYAEALR		959.508	2	0	64.31	8.5e-07
			TVFESLDIGWQLLR		838.954	2	0	64.3	7.6e-07
			LALTAAEFLAYQCEK		576.627	3	0	64.23	6.2e-07
			LALTAAEFLAYQCEK		864.437	2	0	64.06	5.9e-07
			SVLDSHEDNFAIVFAAMGVNMETAR		908.763	3	0	64.02	4e-07
			IPIFSAAGLPHNEIAAQICR		726.721	3	0	63.91	7.3e-07
			SVLDSHEDNFAIVFAAMGVNMETAR		908.764	3	0	63.9	4.1e-07
			HVLVILTDMSSYAEALR		959.51	2	0	63.8	7.5e-07
			NTLCEFTGDTLR		713.835	2	0	63.76	4.2e-07
			LALTAAEFLAYQCEK		864.437	2	0	63.73	7e-07
			SVLDSHEDNFAIVFAAMGVNMETAR		908.763	3	0	63.49	4.7e-07
			HVLVILTDMSSYAEALR		959.508	2	0	63.47	8.3e-07
			SVLDSHEDNFAIVFAAMGVNMETAR		908.762	3	0	63.44	4.5e-07
			IPTNILAEFYPR		717.392	2	0	63.27	1.1e-06
			TPVSEDMLGR		552.771	2	0	63.26	8.5e-07
			LALTAAEFLAYQCEK		864.437	2	0	63.15	7.3e-07
			SVLDSHEDNFAIVFAAMGVNMETAR		1362.65	2	0	63.15	7.5e-07
			SVLDSHEDNFAIVFAAMGVNMETAR		908.763	3	0	63.14	4.9e-07
			SVLDSHEDNFAIVFAAMGVNMETAR		908.763	3	0	62.97	5e-07
			SVLDSHEDNFAIVFAAMGVNMETAR		908.763	3	0	62.9	5.1e-07
			AVVQVFEGTSGIDAK		760.902	2	0	62.79	1.4e-06
			RIPTNILAEFYPR		795.443	2	1	62.76	1e-06
			SVLDSHEDNFAIVFAAMGVNMETAR		908.763	3	0	62.74	5.3e-07
			TVFESLDIGWQLLR		838.953	2	0	62.7	1e-06
			LALTAAEFLAYQCEK		864.437	2	0	62.7	8.1e-07
			TVFESLDIGWQLLR		838.953	2	0	62.61	1.1e-06
			EMIQTGISAIDVMNSIAR		974.993	2	0	62.55	1e-06
			GFPGYMYTDLATIYER		948.944	2	0	62.54	5.6e-07
			SVLDSHEDNFAIVFAAMGVNMETAR		1362.64	2	0	62.46	5.7e-07
			SVLDSHEDNFAIVFAAMGVNMETAR		908.763	3	0	62.42	5.7e-07
			SVLDSHEDNFAIVFAAMGVNMETAR		908.763	3	0	62.36	5.8e-07
			SVLDSHEDNFAIVFAAMGVNMETAR		908.763	3	0	62.33	5.8e-07
			SVLDSHEDNFAIVFAAMGVNMETAR		908.763	3	0	62.32	5.9e-07
			LALTAAEFLAYQCEK		864.437	2	0	62.25	8.9e-07
			LALTAAEFLAYQCEK		864.437	2	0	62.23	9e-07
			IPTNILAEFYPR		717.393	2	0	62.17	1.6e-06
			LALTAAEFLAYQCEK		864.437	2	0	62.1	9.6e-07
			SVLDSHEDNFAIVFAAMGVNMETAR		908.763	3	0	62.09	6.2e-07
			LALTAAEFLAYQCEK		864.436	2	0	62.02	9.4e-07
			LALTAAEFLAYQCEK		576.627	3	0	61.97	1e-06
			SVLDSHEDNFAIVFAAMGVNMETAR		908.763	3	0	61.97	6.4e-07
			SVLDSHEDNFAIVFAAMGVNMETAR		908.763	3	0	61.97	6.4e-07
			SVLDSHEDNFAIVFAAMGVNMETAR		908.763	3	0	61.94	6.4e-07
			SVLDSHEDNFAIVFAAMGVNMETAR		908.763	3	0	61.93	6.4e-07
			SVLDSHEDNFAIVFAAMGVNMETAR		908.762	3	0	61.75	6.7e-07
			TVSGVNGPLVILDEVK		820.466	2	0	61.49	7.1e-07
			LALTAAEFLAYQCEK		864.437	2	0	61.49	1.1e-06
			TPVSEDMLGR		552.771	2	0	61.48	1.3e-06
			AVVQVFEGTSGIDAK		760.901	2	0	61.46	1.6e-06
			AVVGEEALTPDDLLYLEFLSK		774.741	3	0	61.44	1.1e-06
			AVVQVFEGTSGIDAK		760.901	2	0	61.34	2.1e-06
			AVVQVFEGTSGIDAK		760.902	2	0	61.29	2.1e-06
			TVFESLDIGWQLLR		838.954	2	0	61.29	1.4e-06
			LALTAAEFLAYQCEK		864.436	2	0	61.29	1.4e-06
			SVLDSHEDNFAIVFAAMGVNMETAR		908.763	3	0	61.25	7.5e-07
			LALTAAEFLAYQCEK		864.436	2	0	61.17	1.1e-06
			LALTAAEFLAYQCEK		864.437	2	0	61.13	1.2e-06
			AVVQVFEGTSGIDAK		760.9	2	0	61.12	1.9e-06
			AVVQVFEGTSGIDAK		760.901	2	0	61.06	2.3e-06
			SVLDSHEDNFAIVFAAMGVNMETAR		908.763	3	0	60.99	8e-07
			SVLDSHEDNFAIVFAAMGVNMETAR		908.763	3	0	60.75	8.4e-07
			TVFESLDIGWQLLR		838.954	2	0	60.73	1.7e-06
			HVLVILTDMSSYAEALR		959.507	2	0	60.69	1.5e-06
			TVFESLDIGWQLLR		838.953	2	0	60.68	1.7e-06
			AVVGEEALTPDDLLYLEFLSK		1161.61	2	0	60.52	1.6e-06
			AVVQVFEGTSGIDAK		760.901	2	0	60.51	2.1e-06
			HVLVILTDMSSYAEALR		959.509	2	0	60.47	1.7e-06
			LALTAAEFLAYQCEK		864.436	2	0	60.45	1.4e-06
			IPTNILAEFYPR		717.393	2	0	60.39	2.4e-06
			LALTAAEFLAYQCEK		864.436	2	0	60.36	1.7e-06
			SVLDSHEDNFAIVFAAMGVNMETAR		908.764	3	0	60.32	9.3e-07
			SVLDSHEDNFAIVFAAMGVNMETAR		908.762	3	0	60.29	9.4e-07
			SVLDSHEDNFAIVFAAMGVNMETAR		908.764	3	0	60.26	9.4e-07
			TVFESLDIGWQLLR		838.954	2	0	60.15	1.9e-06
			QDFEENGSMENVCLFLNLANDPTIER		1528.19	2	0	60.11	9.7e-07
			SVLDSHEDNFAIVFAAMGVNMETAR		908.763	3	0	60.05	9.9e-07
			LALTAAEFLAYQCEK		864.436	2	0	59.96	1.7e-06
			QIYPPVNVLPSLSR		791.952	2	0	59.94	1.1e-06
			SVLDSHEDNFAIVFAAMGVNMETAR		908.762	3	0	59.76	1.1e-06
			LALTAAEFLAYQCEK		864.437	2	0	59.7	1.6e-06
			LALTAAEFLAYQCEK		864.436	2	0	59.67	2e-06
			TVFESLDIGWQLLR		838.954	2	0	59.55	2.3e-06
			SVLDSHEDNFAIVFAAMGVNMETAR		908.763	3	0	59.51	1.1e-06
			QDFEENGSMENVCLFLNLANDPTIER		1528.19	2	0	59.46	1.1e-06
			TVFESLDIGWQLLR		559.638	3	0	59.24	2.3e-06
			SVLDSHEDNFAIVFAAMGVNMETAR		908.763	3	0	59.21	1.3e-06
			TVFESLDIGWQLLR		838.953	2	0	59.13	2.4e-06
			AVVQVFEGTSGIDAK		760.901	2	0	59.12	3.6e-06
			AVVGEEALTPDDLLYLEFLSK		1161.61	2	0	59.11	2.3e-06
			LALTAAEFLAYQCEK		864.436	2	0	59.06	2.4e-06
			LALTAAEFLAYQCEK		864.437	2	0	58.97	1.9e-06
			AVVQVFEGTSGIDAK		760.9	2	0	58.94	4.2e-06
			SVLDSHEDNFAIVFAAMGVNMETAR		1362.64	2	0	58.91	1.3e-06
			TVFESLDIGWQLLR		838.953	2	0	58.77	2.5e-06
			LALTAAEFLAYQCEK		576.628	3	0	58.73	2.2e-06
			LALTAAEFLAYQCEK		864.435	2	0	58.69	2.6e-06
			TVSGVNGPLVILDEVK		820.467	2	0	58.64	1.4e-06
			AVVGEEALTPDDLLYLEFLSK		1161.61	2	0	58.62	2.3e-06
			TPVSEDMLGR		552.771	2	0	58.6	2.5e-06
			SVLDSHEDNFAIVFAAMGVNMETAR		908.763	3	0	58.58	1.4e-06
			SVLDSHEDNFAIVFAAMGVNMETAR		908.762	3	0	58.57	1.4e-06
			HVLVILTDMSSYAEALR		959.507	2	0	58.53	2.5e-06
			LALTAAEFLAYQCEK		576.627	3	0	58.51	2.1e-06
			HVLVILTDMSSYAEALR		959.508	2	0	58.51	2.6e-06
			AVVQVFEGTSGIDAK		760.902	2	0	58.39	4.2e-06
			GPPILAEDFLDIEGQPINPWSR		822.088	3	0	58.38	2.8e-06
			TVFESLDIGWQLLR		838.953	2	0	58.36	2.8e-06
			SVLDSHEDNFAIVFAAMGVNMETAR		908.764	3	0	58.26	1.5e-06
			SVLDSHEDNFAIVFAAMGVNMETAR		908.762	3	0	58.24	1.5e-06
			HVLVILTDMSSYAEALR		640.009	3	0	58.21	2.4e-06
			HVLVILTDMSSYAEALR		959.508	2	0	58.19	3.2e-06
			SVLDSHEDNFAIVFAAMGVNMETAR		908.763	3	0	58.08	1.6e-06
			LALTAAEFLAYQCEK		864.437	2	0	57.99	2.4e-06
			LALTAAEFLAYQCEK		864.437	2	0	57.98	2.4e-06
			HVLVILTDMSSYAEALR		640.008	3	0	57.97	3e-06
			TVFESLDIGWQLLR		838.954	2	0	57.88	3.3e-06
			AVVQVFEGTSGIDAK		760.902	2	0	57.77	4.8e-06
			TVSGVNGPLVILDEVK		820.466	2	0	57.71	1.8e-06
			SVLDSHEDNFAIVFAAMGVNMETAR		908.762	3	0	57.71	1.7e-06
			SVLDSHEDNFAIVFAAMGVNMETAR		908.764	3	0	57.66	1.7e-06
			LALTAAEFLAYQCEK		864.436	2	0	57.65	3.3e-06
			AVVQVFEGTSGIDAK		760.902	2	0	57.6	5e-06
			TVFESLDIGWQLLR		838.953	2	0	57.56	3.3e-06
			LALTAAEFLAYQCEK		576.627	3	0	57.52	2.7e-06
			SVLDSHEDNFAIVFAAMGVNMETAR		908.762	3	0	57.48	1.8e-06
			AVVQVFEGTSGIDAK		760.901	2	0	57.39	5.3e-06
			AVVQVFEGTSGIDAK		760.901	2	0	57.35	5.2e-06
			SVLDSHEDNFAIVFAAMGVNMETAR		908.763	3	0	57.28	1.9e-06
			QDFEENGSMENVCLFLNLANDPTIER		1019.13	3	0	57.25	1.9e-06
			LALTAAEFLAYQCEKHVLVILTDMSSYAEALR		1209.62	3	1	57.23	2.5e-06
			DHSDVSNQLYACYAIGK		970.943	2	0	57.2	1.9e-06
			HVLVILTDMSSYAEALR		640.009	3	0	57.17	3.8e-06
			QDFEENGSMENVCLFLNLANDPTIER		1528.19	2	0	57.09	2e-06
			SVLDSHEDNFAIVFAAMGVNMETAR		908.762	3	0	57.06	2e-06
			SVLDSHEDNFAIVFAAMGVNMETAR		908.764	3	0	56.97	2e-06
			TVFESLDIGWQLLR		838.953	2	0	56.93	3.9e-06
			NFISQGSYENR		657.807	2	0	56.92	2e-06
			HVLVILTDMSSYAEALR		640.009	3	0	56.91	3.3e-06
			SVLDSHEDNFAIVFAAMGVNMETAR		908.762	3	0	56.76	2.1e-06
			SVLDSHEDNFAIVFAAMGVNMETAR		908.763	3	0	56.71	2.1e-06
			SVLDSHEDNFAIVFAAMGVNMETAR		908.764	3	0	56.6	2.2e-06
			SVLDSHEDNFAIVFAAMGVNMETAR		908.763	3	0	56.48	2.2e-06
			LALTAAEFLAYQCEK		864.438	2	0	56.46	3.7e-06
			SVLDSHEDNFAIVFAAMGVNMETAR		908.763	3	0	56.46	2.3e-06
			HVLVILTDMSSYAEALR		640.009	3	0	56.3	3.5e-06
			LALTAAEFLAYQCEK		864.436	2	0	56.15	3.6e-06
			SVLDSHEDNFAIVFAAMGVNMETAR		1362.64	2	0	56.12	2.4e-06
			RIPTNILAEFYPR		795.442	2	1	56	4e-06
			TVFESLDIGWQLLR		838.954	2	0	56	5.1e-06
			LALTAAEFLAYQCEK		864.437	2	0	55.97	3.8e-06
			LALTAAEFLAYQCEK		864.437	2	0	55.94	3.6e-06
			LALTAAEFLAYQCEK		864.44	2	0	55.87	3.9e-06
			LALTAAEFLAYQCEK		864.436	2	0	55.84	3.9e-06
			SVLDSHEDNFAIVFAAMGVNMETAR		908.763	3	0	55.84	2.6e-06
			SVLDSHEDNFAIVFAAMGVNMETAR		908.763	3	0	55.77	2.6e-06
			TVFESLDIGWQLLR		559.638	3	0	55.72	5.5e-06
			SVLDSHEDNFAIVFAAMGVNMETAR		908.763	3	0	55.72	2.9e-06
			SVLDSHEDNFAIVFAAMGVNMETAR		908.763	3	0	55.64	2.9e-06
			LALTAAEFLAYQCEK		576.628	3	0	55.63	4.4e-06
			TVFESLDIGWQLLR		838.954	2	0	55.54	5.7e-06
			LALTAAEFLAYQCEK		864.437	2	0	55.53	4.2e-06
			TVFESLDIGWQLLR		838.954	2	0	55.51	5.5e-06
			SVLDSHEDNFAIVFAAMGVNMETAR		908.763	3	0	55.47	2.8e-06
			SVLDSHEDNFAIVFAAMGVNMETAR		908.762	3	0	55.45	2.9e-06
			SVLDSHEDNFAIVFAAMGVNMETAR		908.763	3	0	55.31	3.1e-06
			AVVQVFEGTSGIDAK		760.902	2	0	55.28	8.2e-06
			LALTAAEFLAYQCEK		864.437	2	0	55.19	4.7e-06
			LALTAAEFLAYQCEK		576.628	3	0	55.02	5.2e-06
			SVLDSHEDNFAIVFAAMGVNMETAR		908.763	3	0	55.02	3.1e-06
			SVLDSHEDNFAIVFAAMGVNMETAR		908.762	3	0	55.01	3.2e-06
			RIPTNILAEFYPR		530.631	3	1	55	5.9e-06
			SVLDSHEDNFAIVFAAMGVNMETAR		908.762	3	0	54.99	3.2e-06
			RIPTNILAEFYPR		530.631	3	1	54.87	6e-06
			AVVGEEALTPDDLLYLEFLSK		1161.61	2	0	54.8	5.3e-06
			TVFESLDIGWQLLR		838.953	2	0	54.78	6.5e-06
			HVLVILTDMSSYAEALR		640.008	3	0	54.77	6.3e-06
			LALTAAEFLAYQCEK		864.437	2	0	54.73	5e-06
			LALTAAEFLAYQCEK		576.627	3	0	54.67	5.1e-06
			IPIFSAAGLPHNEIAAQICR		726.721	3	0	54.59	7.1e-06
			EMIQTGISAIDVMNSIAR		974.994	2	0	54.58	7.1e-06
			TVFESLDIGWQLLR		838.953	2	0	54.51	6.7e-06
			SVLDSHEDNFAIVFAAMGVNMETAR		1362.64	2	0	54.48	3.6e-06
			SVLDSHEDNFAIVFAAMGVNMETAR		908.763	3	0	54.42	4e-06
			SVLDSHEDNFAIVFAAMGVNMETAR		908.762	3	0	54.39	3.6e-06
			EMIQTGISAIDVMNSIAR		650.332	3	0	54.35	7.7e-06
			SVLDSHEDNFAIVFAAMGVNMETAR		908.763	3	0	54.35	3.7e-06
			LALTAAEFLAYQCEK		864.438	2	0	54.31	5.2e-06
			IPTNILAEFYPR		478.597	3	0	54.21	9.3e-06
			LALTAAEFLAYQCEK		864.438	2	0	54.2	5.3e-06
			SVLDSHEDNFAIVFAAMGVNMETAR		908.763	3	0	54.01	4e-06
			SVLDSHEDNFAIVFAAMGVNMETAR		908.762	3	0	53.99	4e-06
			AVVQVFEGTSGIDAK		760.901	2	0	53.97	1.1e-05
			SVLDSHEDNFAIVFAAMGVNMETAR		908.763	3	0	53.95	4e-06
			TPVSEDMLGR		552.771	2	0	53.94	7.3e-06
			NTLCEFTGDTLR		713.835	2	0	53.93	5.1e-06
			QDFEENGSMENVCLFLNLANDPTIER		1019.13	3	0	53.87	4.1e-06
			SVLDSHEDNFAIVFAAMGVNMETAR		908.762	3	0	53.85	4.1e-06
			SVLDSHEDNFAIVFAAMGVNMETAR		908.763	3	0	53.82	4.4e-06
			TVSGVNGPLVILDEVK		820.467	2	0	53.71	4.5e-06
			SVLDSHEDNFAIVFAAMGVNMETAR		908.763	3	0	53.66	4.3e-06
			SVLDSHEDNFAIVFAAMGVNMETAR		908.762	3	0	53.65	4.3e-06
			AVVQVFEGTSGIDAK		760.901	2	0	53.56	1.3e-05
			SVLDSHEDNFAIVFAAMGVNMETAR		908.763	3	0	53.5	4.5e-06
			SVLDSHEDNFAIVFAAMGVNMETAR		908.763	3	0	53.5	4.7e-06
			EMIQTGISAIDVMNSIAR		974.996	2	0	53.4	1.1e-05
			TPVSEDMLGR		552.771	2	0	53.34	8.3e-06
			SVLDSHEDNFAIVFAAMGVNMETAR		908.764	3	0	53.21	4.8e-06
			TVFESLDIGWQLLR		838.955	2	0	53.16	5.3e-06
			TPVSEDMLGR		552.77	2	0	53.12	8.8e-06
			SVLDSHEDNFAIVFAAMGVNMETAR		908.762	3	0	53.1	4.9e-06
			SVLDSHEDNFAIVFAAMGVNMETAR		908.762	3	0	52.96	5.1e-06
			EMIQTGISAIDVMNSIAR		650.333	3	0	52.94	1.1e-05
			AVVQVFEGTSGIDAK		760.902	2	0	52.91	1.5e-05
			TVFESLDIGWQLLR		559.639	3	0	52.9	1.1e-05
			AVVQVFEGTSGIDAK		760.901	2	0	52.87	1.5e-05
			SVLDSHEDNFAIVFAAMGVNMETAR		908.763	3	0	52.85	5.2e-06
			HVLVILTDMSSYAEALR		640.008	3	0	52.77	9.8e-06
			TVFESLDIGWQLLR		838.954	2	0	52.76	1e-05
			SVLDSHEDNFAIVFAAMGVNMETAR		908.764	3	0	52.75	5.3e-06
			AVVGEEALTPDDLLYLEFLSK		1161.61	2	0	52.67	8.7e-06
			SVLDSHEDNFAIVFAAMGVNMETAR		908.763	3	0	52.55	5.6e-06
			SVLDSHEDNFAIVFAAMGVNMETAR		908.762	3	0	52.54	5.6e-06
			TVFESLDIGWQLLR		559.639	3	0	52.53	1.1e-05
			TVFESLDIGWQLLR		559.638	3	0	52.5	1.1e-05
			LALTAAEFLAYQCEK		864.437	2	0	52.47	8.5e-06
			SVLDSHEDNFAIVFAAMGVNMETAR		908.762	3	0	52.4	5.8e-06
			NTLCEFTGDTLR		713.835	2	0	52.34	7.3e-06
			SVLDSHEDNFAIVFAAMGVNMETAR		908.763	3	0	52.32	5.9e-06
			TVFESLDIGWQLLR		559.638	3	0	52.27	1.2e-05
			HVLVILTDMSSYAEALR		640.008	3	0	52.21	1.1e-05
			EMIQTGISAIDVMNSIAR		650.332	3	0	52.16	1.4e-05
			SVLDSHEDNFAIVFAAMGVNMETAR		908.763	3	0	52.08	6.2e-06
			LALTAAEFLAYQCEK		864.437	2	0	51.94	1.1e-05
			SVLDSHEDNFAIVFAAMGVNMETAR		908.762	3	0	51.94	6.4e-06
			FAEIVQLK		474.281	2	0	51.8	6.6e-06
			SVLDSHEDNFAIVFAAMGVNMETAR		908.762	3	0	51.79	6.6e-06
			SVLDSHEDNFAIVFAAMGVNMETAR		908.762	3	0	51.75	6.7e-06
			SVLDSHEDNFAIVFAAMGVNMETAR		908.763	3	0	51.75	6.7e-06
			EMIQTGISAIDVMNSIAR		650.333	3	0	51.6	1.6e-05
			SVLDSHEDNFAIVFAAMGVNMETAR		908.763	3	0	51.49	7.5e-06
			LALTAAEFLAYQCEK		864.436	2	0	51.44	1.1e-05
			LALTAAEFLAYQCEK		576.627	3	0	51.44	1.1e-05
			LALTAAEFLAYQCEK		864.436	2	0	51.43	1.1e-05
			SVLDSHEDNFAIVFAAMGVNMETAR		908.763	3	0	51.4	7.2e-06
			AVVQVFEGTSGIDAK		760.901	2	0	51.39	2.1e-05
			LALTAAEFLAYQCEK		576.626	3	0	51.36	1.4e-05
			AVVGEEALTPDDLLYLEFLSK		1161.61	2	0	51.33	1.2e-05
			SVLDSHEDNFAIVFAAMGVNMETAR		908.763	3	0	51.27	7.5e-06
			TVFESLDIGWQLLR		559.638	3	0	51.26	1.5e-05
			LALTAAEFLAYQCEK		864.437	2	0	51.26	1.1e-05
			EMIQTGISAIDVMNSIAR		974.994	2	0	51.24	1.3e-05
			QDFEENGSMENVCLFLNLANDPTIER		1528.2	2	0	51.14	7.7e-06
			HVLVILTDMSSYAEALR		959.509	2	0	51.07	1.6e-05
			NGSITQIPILTMPNDDITHPIPDLTGYITEGQIYVDR		1371.03	3	0	51.07	7.8e-06
			SVLDSHEDNFAIVFAAMGVNMETAR		908.762	3	0	51.05	7.9e-06
			NGSITQIPILTMPNDDITHPIPDLTGYITEGQIYVDR		1371.03	3	0	51	8.3e-06
			TVFESLDIGWQLLR		838.954	2	0	50.95	1.6e-05
			LALTAAEFLAYQCEK		864.436	2	0	50.89	1.6e-05
			RIPTNILAEFYPR		530.631	3	1	50.88	1.3e-05
			TVFESLDIGWQLLR		838.954	2	0	50.83	1.6e-05
			QDFEENGSMENVCLFLNLANDPTIER		1528.19	2	0	50.83	8.3e-06
			SVLDSHEDNFAIVFAAMGVNMETAR		908.762	3	0	50.74	8.4e-06
			AVVQVFEGTSGIDAK		760.901	2	0	50.7	2.4e-05
			EMIQTGISAIDVMNSIAR		650.331	3	0	50.68	1.7e-05
			RIPTNILAEFYPR		795.443	2	1	50.67	1.6e-05
			SVLDSHEDNFAIVFAAMGVNMETAR		908.763	3	0	50.63	8.6e-06
			AVVQVFEGTSGIDAK		507.603	3	0	50.53	2.4e-05
			SVLDSHEDNFAIVFAAMGVNMETAR		908.763	3	0	50.53	8.9e-06
			HVLVILTDMSSYAEALR		640.009	3	0	50.51	1.7e-05
			LALTAAEFLAYQCEK		864.437	2	0	50.45	1.4e-05
			IPTNILAEFYPR		478.598	3	0	50.42	2.4e-05
			LALTAAEFLAYQCEK		864.436	2	0	50.42	1.4e-05
			TVFESLDIGWQLLR		838.954	2	0	50.41	1.9e-05
			SVLDSHEDNFAIVFAAMGVNMETAR		908.762	3	0	50.39	9.1e-06
			EMIQTGISAIDVMNSIAR		974.996	2	0	50.38	2.1e-05
			LALTAAEFLAYQCEK		864.437	2	0	50.36	1.5e-05
			LALTAAEFLAYQCEK		576.627	3	0	50.34	1.4e-05
			HVLVILTDMSSYAEALR		640.01	3	0	50.34	1.4e-05
			QIYPPVNVLPSLSR		791.95	2	0	50.31	9.3e-06
			SVLDSHEDNFAIVFAAMGVNMETAR		908.763	3	0	50.25	1e-05
			DHSDVSNQLYACYAIGK		970.942	2	0	50.22	9.5e-06
			HVLVILTDMSSYAEALR		640.007	3	0	50.21	1.9e-05
			SVLDSHEDNFAIVFAAMGVNMETAR		908.763	3	0	50.08	1.1e-05
			LALTAAEFLAYQCEK		864.436	2	0	50.07	1.9e-05
			AVVGEEALTPDDLLYLEFLSK		1161.61	2	0	49.96	1.7e-05
			GPPILAEDFLDIEGQPINPWSR		822.089	3	0	49.91	1.8e-05
			SVLDSHEDNFAIVFAAMGVNMETAR		908.764	3	0	49.74	1.1e-05
			SVLDSHEDNFAIVFAAMGVNMETAR		908.763	3	0	49.7	1.2e-05
			LALTAAEFLAYQCEK		576.628	3	0	49.68	1.5e-05
			TVFESLDIGWQLLR		838.954	2	0	49.61	2.2e-05
			SVLDSHEDNFAIVFAAMGVNMETAR		908.762	3	0	49.6	1.1e-05
			TVFESLDIGWQLLR		838.954	2	0	49.53	2.3e-05
			TVFESLDIGWQLLR		838.955	2	0	49.5	1.2e-05
			HVLVILTDMSSYAEALR		640.009	3	0	49.49	2.2e-05
			IPIFSAAGLPHNEIAAQICR		726.723	3	0	49.49	2e-05
			SVLDSHEDNFAIVFAAMGVNMETAR		908.763	3	0	49.42	1.1e-05
			GPPILAEDFLDIEGQPINPWSR		822.088	3	0	49.41	2.1e-05
			IPTNILAEFYPR		717.393	2	0	49.37	3e-05
			LALTAAEFLAYQCEK		864.436	2	0	49.31	2.2e-05
			TVFESLDIGWQLLR		838.954	2	0	49.28	2.4e-05
			SVLDSHEDNFAIVFAAMGVNMETAR		908.763	3	0	49.26	1.2e-05
			LALTAAEFLAYQCEK		576.626	3	0	49.23	2.3e-05
			SVLDSHEDNFAIVFAAMGVNMETAR		908.763	3	0	49.23	1.2e-05
			AVVQVFEGTSGIDAK		760.901	2	0	49.21	3.5e-05
			SVLDSHEDNFAIVFAAMGVNMETAR		908.763	3	0	49.2	1.2e-05
			SVLDSHEDNFAIVFAAMGVNMETAR		908.763	3	0	49.13	1.2e-05
			QDFEENGSMENVCLFLNLANDPTIER		1528.19	2	0	49.07	1.2e-05
			EMIQTGISAIDVMNSIAR		650.333	3	0	49.04	2.6e-05
			TVFESLDIGWQLLR		559.638	3	0	49.02	2.4e-05
			IPTNILAEFYPR		478.597	3	0	48.97	2.9e-05
			HVLVILTDMSSYAEALR		640.009	3	0	48.95	2e-05
			SVLDSHEDNFAIVFAAMGVNMETAR		908.762	3	0	48.92	1.3e-05
			TVFESLDIGWQLLR		838.953	2	0	48.73	2.7e-05
			LALTAAEFLAYQCEK		864.437	2	0	48.62	2.1e-05
			QDFEENGSMENVCLFLNLANDPTIER	Gln->pyro-Glu (N-term Q)	1013.45	3	0	48.6	1.4e-05
			DHSDVSNQLYACYAIGK		970.943	2	0	48.51	1.4e-05
			HVLVILTDMSSYAEALR		640.008	3	0	48.46	2.7e-05
			TVFESLDIGWQLLR		838.953	2	0	48.43	2.7e-05
			TVFESLDIGWQLLR		838.953	2	0	48.37	2.8e-05
			SVLDSHEDNFAIVFAAMGVNMETAR		908.763	3	0	48.37	1.5e-05
			QDFEENGSMENVCLFLNLANDPTIER		1019.13	3	0	48.37	1.5e-05
			TVSGVNGPLVILDEVK		547.313	3	0	48.36	1.5e-05
			SVLDSHEDNFAIVFAAMGVNMETAR		908.763	3	0	48.36	1.5e-05
			SVLDSHEDNFAIVFAAMGVNMETAR		908.764	3	0	48.36	1.5e-05
			LALTAAEFLAYQCEK		864.437	2	0	48.35	2.2e-05
			SVLDSHEDNFAIVFAAMGVNMETAR		908.763	3	0	48.31	1.5e-05
			LALTAAEFLAYQCEK		576.627	3	0	48.3	2.4e-05
			LALTAAEFLAYQCEK		864.437	2	0	48.18	2.3e-05
			FAEIVQLK		474.282	2	0	48.15	1.5e-05
			SVLDSHEDNFAIVFAAMGVNMETAR		908.763	3	0	48.09	1.6e-05
			AVVQVFEGTSGIDAK		760.901	2	0	48.04	4.6e-05
			SVLDSHEDNFAIVFAAMGVNMETAR		908.763	3	0	48.02	1.6e-05
			HVLVILTDMSSYAEALR		640.009	3	0	47.87	2.4e-05
			SVLDSHEDNFAIVFAAMGVNMETAR		908.763	3	0	47.8	1.7e-05
			HVLVILTDMSSYAEALR		640.009	3	0	47.78	2.6e-05
			AVVGEEALTPDDLLYLEFLSK		1161.61	2	0	47.72	2.8e-05
			NTLCEFTGDTLR		713.834	2	0	47.7	1.7e-05
			QDFEENGSMENVCLFLNLANDPTIER		1528.2	2	0	47.67	1.7e-05
			SVLDSHEDNFAIVFAAMGVNMETAR		908.763	3	0	47.64	1.7e-05
			NTLCEFTGDTLR		713.835	2	0	47.63	1.7e-05
			QDFEENGSMENVCLFLNLANDPTIER		1528.19	2	0	47.62	1.7e-05
			TVFESLDIGWQLLR		838.954	2	0	47.46	3.7e-05
			TVFESLDIGWQLLR		838.954	2	0	47.33	3.6e-05
			AVVQVFEGTSGIDAK		760.9	2	0	47.3	5.5e-05
			TVFESLDIGWQLLR		559.639	3	0	47.27	2.8e-05
			GFPGYMYTDLATIYER		632.966	3	0	47.26	1.9e-05
			IPTNILAEFYPR		478.597	3	0	47.19	4.4e-05
			EMIQTGISAIDVMNSIAR		650.332	3	0	47.17	3.6e-05
			AVVQVFEGTSGIDAK		760.903	2	0	47.08	4.1e-05
			TVFESLDIGWQLLR		838.955	2	0	47.06	2.2e-05
			DHSDVSNQLYACYAIGK		970.942	2	0	46.99	2e-05
			IPIFSAAGLPHNEIAAQICR		726.721	3	0	46.97	4.2e-05
			SVLDSHEDNFAIVFAAMGVNMETAR		908.762	3	0	46.96	2e-05
			AVVQVFEGTSGIDAK		760.901	2	0	46.93	5.8e-05
			HVLVILTDMSSYAEALR		640.008	3	0	46.83	3.9e-05
			TVFESLDIGWQLLR		838.954	2	0	46.81	4.3e-05
			LALTAAEFLAYQCEK		576.627	3	0	46.78	3.1e-05
			AVVGEEALTPDDLLYLEFLSK		1161.61	2	0	46.72	3.2e-05
			LALTAAEFLAYQCEK		864.436	2	0	46.68	3.2e-05
			LALTAAEFLAYQCEK		864.438	2	0	46.67	3.6e-05
			HVLVILTDMSSYAEALR		640.007	3	0	46.66	4.2e-05
			AVVGEEALTPDDLLYLEFLSK		1161.61	2	0	46.58	3.7e-05
			RIPTNILAEFYPR		795.443	2	1	46.51	4.2e-05
			TVFESLDIGWQLLR		838.953	2	0	46.51	4.4e-05
			SVLDSHEDNFAIVFAAMGVNMETAR		908.763	3	0	46.5	2.2e-05
			LALTAAEFLAYQCEK		576.627	3	0	46.46	3.5e-05
			LALTAAEFLAYQCEK		576.627	3	0	46.42	3.8e-05
			LALTAAEFLAYQCEK		864.436	2	0	46.4	3.4e-05
			SVLDSHEDNFAIVFAAMGVNMETAR		908.763	3	0	46.34	2.6e-05
			AVVGEEALTPDDLLYLEFLSK		774.742	3	0	46.33	4e-05
			SVLDSHEDNFAIVFAAMGVNMETAR		908.763	3	0	46.3	2.3e-05
			QDFEENGSMENVCLFLNLANDPTIER		1019.13	3	0	46.3	2.3e-05
			FAEIVQLK		474.283	2	0	46.28	2.8e-05
			QDFEENGSMENVCLFLNLANDPTIER		1528.19	2	0	46.22	2.4e-05
			HVLVILTDMSSYAEALR		640.009	3	0	46.2	4.8e-05
			LALTAAEFLAYQCEK		576.627	3	0	46.19	3.6e-05
			EMIQTGISAIDVMNSIAR		974.996	2	0	46.17	5.4e-05
			HVLVILTDMSSYAEALR		640.008	3	0	46.12	4.6e-05
			HVLVILTDMSSYAEALR		640.009	3	0	46.12	4.9e-05
			TVFESLDIGWQLLR		838.954	2	0	46.11	5e-05
			TPVSEDMLGR		552.77	2	0	46.07	4.2e-05
			TVFESLDIGWQLLR		838.953	2	0	46.05	4.8e-05
			SVLDSHEDNFAIVFAAMGVNMETAR		908.764	3	0	46.05	2.5e-05
			HVLVILTDMSSYAEALR		640.008	3	0	45.97	4.8e-05
			AVVQVFEGTSGIDAK		760.903	2	0	45.96	5.3e-05
			HVLVILTDMSSYAEALR		959.507	2	0	45.88	4.6e-05
			TPVSEDMLGR		552.77	2	0	45.72	4.6e-05
			SVLDSHEDNFAIVFAAMGVNMETAR		908.763	3	0	45.69	2.7e-05
			SVLDSHEDNFAIVFAAMGVNMETAR		908.763	3	0	45.65	3e-05
			SVLDSHEDNFAIVFAAMGVNMETAR		908.764	3	0	45.57	2.8e-05
			HVLVILTDMSSYAEALR		640.008	3	0	45.56	5.3e-05
			LALTAAEFLAYQCEK		864.437	2	0	45.55	4.2e-05
			TVFESLDIGWQLLR		838.954	2	0	45.53	5.7e-05
			SVLDSHEDNFAIVFAAMGVNMETAR		908.763	3	0	45.49	2.8e-05
			TVFESLDIGWQLLR		559.638	3	0	45.46	5.4e-05
			SVLDSHEDNFAIVFAAMGVNMETAR		908.763	3	0	45.35	2.9e-05
			TVFESLDIGWQLLR		838.953	2	0	45.33	5.6e-05
			SVLDSHEDNFAIVFAAMGVNMETAR		908.763	3	0	45.32	2.9e-05
			LALTAAEFLAYQCEK		576.628	3	0	45.27	4.9e-05
			HVLVILTDMSSYAEALR		640.009	3	0	45.26	4.6e-05
			SVLDSHEDNFAIVFAAMGVNMETAR		908.763	3	0	45.13	3.1e-05
			SVLDSHEDNFAIVFAAMGVNMETAR		908.763	3	0	45.13	3.2e-05
			HVLVILTDMSSYAEALR		640.009	3	0	45.11	6.2e-05
			AVVQVFEGTSGIDAK		760.901	2	0	45.08	8.5e-05
			SVLDSHEDNFAIVFAAMGVNMETAR		908.765	3	0	45.07	3.7e-05
			QDFEENGSMENVCLFLNLANDPTIER		1019.13	3	0	45.04	3.1e-05
			IPTNILAEFYPR		478.598	3	0	45.02	6.1e-05
			HVLVILTDMSSYAEALR		640.008	3	0	45.02	6e-05
			SVLDSHEDNFAIVFAAMGVNMETAR		908.763	3	0	45	3.2e-05
			IPTNILAEFYPR		478.598	3	0	44.99	8.2e-05
			HVLVILTDMSSYAEALR		640.009	3	0	44.96	6.4e-05
			QDFEENGSMENVCLFLNLANDPTIER		1019.13	3	0	44.96	3.2e-05
			LALTAAEFLAYQCEK		576.626	3	0	44.91	5.6e-05
			IPIFSAAGLPHNEIAAQICR		726.72	3	0	44.85	6.1e-05
			LALTAAEFLAYQCEK		576.627	3	0	44.82	4.9e-05
			HVLVILTDMSSYAEALR		640.008	3	0	44.79	6.3e-05
			SVLDSHEDNFAIVFAAMGVNMETAR		908.762	3	0	44.72	3.4e-05
			QDFEENGSMENVCLFLNLANDPTIER		1019.13	3	0	44.7	3.4e-05
			SVLDSHEDNFAIVFAAMGVNMETAR		908.764	3	0	44.63	3.4e-05
			QDFEENGSMENVCLFLNLANDPTIER		1528.19	2	0	44.62	3.5e-05
			HVLVILTDMSSYAEALR		640.008	3	0	44.54	7.9e-05
			HVLVILTDMSSYAEALR		640.009	3	0	44.53	5.6e-05
			TVFESLDIGWQLLR		838.956	2	0	44.52	4.2e-05
			QDFEENGSMENVCLFLNLANDPTIER		1019.13	3	0	44.51	3.5e-05
			SVLDSHEDNFAIVFAAMGVNMETAR		908.763	3	0	44.5	3.5e-05
			HVLVILTDMSSYAEALR		640.009	3	0	44.47	7.1e-05
			HVLVILTDMSSYAEALR		640.009	3	0	44.46	6.3e-05
			LALTAAEFLAYQCEK		576.627	3	0	44.45	5.4e-05
			HVLVILTDMSSYAEALR		640.008	3	0	44.4	6.9e-05
			SVLDSHEDNFAIVFAAMGVNMETAR		908.763	3	0	44.33	3.7e-05
			SVLDSHEDNFAIVFAAMGVNMETAR		908.764	3	0	44.32	3.9e-05
			LALTAAEFLAYQCEK		864.436	2	0	44.3	5.6e-05
			SVLDSHEDNFAIVFAAMGVNMETAR		908.764	3	0	44.24	4e-05
			SVLDSHEDNFAIVFAAMGVNMETAR		1362.64	2	0	44.2	4e-05
			RIPTNILAEFYPR		530.632	3	1	44.19	6.7e-05
			LALTAAEFLAYQCEK		864.436	2	0	44.17	7.3e-05
			SVLDSHEDNFAIVFAAMGVNMETAR		908.764	3	0	44.16	3.8e-05
[truncated: 46,706 more rows]
