# Supplementary material for: Shotgun proteomics deciphered age/division of labor-related functional specification of three honeybee (Apis mellifera L.) exocrine glands
Source: PLoS One. 2018 Feb 15;13(2):e0191344. doi: 10.1371/journal.pone.0191344 (PMC5813902; doi:10.1371/journal.pone.0191344)
Supplement: S4 Table — (XLSX) [file pone.0191344.s008.xlsx]

## Sheet: fTG_proteome
gi	RefSeq ID	Description	Peptide Sequence	Modifications	Observed m/z	Charge	Number of Missed Cleavages	Mascot Score	Exp Value
66531434	XP_624112.1	PREDICTED: v-type proton ATPase subunit B-like [Apis mellifera]	DHSDVSNQLYACYAIGK		970.944	2	0	131.15	7.7e-14
			DHSDVSNQLYACYAIGK		970.943	2	0	130.39	9.1e-14
			DHSDVSNQLYACYAIGK		970.944	2	0	122.41	5.7e-13
			SVLDSHEDNFAIVFAAMGVNMETAR		1362.64	2	0	120.12	1e-12
			DHSDVSNQLYACYAIGK		970.944	2	0	118.74	1.3e-12
			DHSDVSNQLYACYAIGK		970.944	2	0	118.16	1.5e-12
			HVLVILTDMSSYAEALR		959.507	2	0	116.79	4.1e-12
			DHSDVSNQLYACYAIGK		970.943	2	0	114.92	3.2e-12
			DHSDVSNQLYACYAIGK		970.944	2	0	114.4	3.6e-12
			HVLVILTDMSSYAEALR		959.508	2	0	114.07	7.6e-12
			HVLVILTDMSSYAEALR		959.508	2	0	114.03	7.5e-12
			DHSDVSNQLYACYAIGK		970.944	2	0	113.77	4.2e-12
			HVLVILTDMSSYAEALR		959.508	2	0	111.87	1.2e-11
			DHSDVSNQLYACYAIGK		970.945	2	0	111.31	7.4e-12
			DHSDVSNQLYACYAIGK		970.944	2	0	111	7.9e-12
			DHSDVSNQLYACYAIGK		970.944	2	0	110.7	8.5e-12
			EMIQTGISAIDVMNSIAR		974.994	2	0	109.34	2.4e-11
			HVLVILTDMSSYAEALR		959.508	2	0	109.08	2.3e-11
			DHSDVSNQLYACYAIGK		970.944	2	0	108.54	1.4e-11
			DHSDVSNQLYACYAIGK		970.944	2	0	108.05	1.6e-11
			DHSDVSNQLYACYAIGK		970.944	2	0	107.89	1.6e-11
			GPPILAEDFLDIEGQPINPWSR		1232.63	2	0	107.87	2.9e-11
			DHSDVSNQLYACYAIGK		970.944	2	0	106.4	2.3e-11
			HVLVILTDMSSYAEALR		959.507	2	0	106.35	4.2e-11
			EMIQTGISAIDVMNSIAR		974.994	2	0	106.34	4.4e-11
			EMIQTGISAIDVMNSIAR	Oxidation (M)	982.991	2	0	105.74	4.9e-11
			HVLVILTDMSSYAEALR		959.508	2	0	105.52	5.3e-11
			HVLVILTDMSSYAEALR		959.508	2	0	105.42	5.5e-11
			HVLVILTDMSSYAEALR		959.509	2	0	105.22	5.7e-11
			HVLVILTDMSSYAEALR		959.507	2	0	105.05	6.1e-11
			HVLVILTDMSSYAEALR		959.509	2	0	104.86	6.2e-11
			EMIQTGISAIDVMNSIAR		974.993	2	0	104.75	6e-11
			DHSDVSNQLYACYAIGK		970.943	2	0	104.73	3.4e-11
			DHSDVSNQLYACYAIGK		970.944	2	0	104.57	3.5e-11
			DHSDVSNQLYACYAIGK		970.944	2	0	104.24	3.8e-11
			GPPILAEDFLDIEGQPINPWSR		1232.63	2	0	103.77	7.3e-11
			DHSDVSNQLYACYAIGK		970.944	2	0	103.75	4.2e-11
			HVLVILTDMSSYAEALR		959.508	2	0	103.38	1.1e-10
			DHSDVSNQLYACYAIGK		970.944	2	0	102.76	5.3e-11
			HVLVILTDMSSYAEALR		959.509	2	0	101.85	1.2e-10
			DHSDVSNQLYACYAIGK		970.944	2	0	101.73	6.7e-11
			EMIQTGISAIDVMNSIAR		974.993	2	0	101.71	1.2e-10
			DHSDVSNQLYACYAIGK		970.943	2	0	101.39	7.3e-11
			HVLVILTDMSSYAEALR		959.507	2	0	101.33	1.4e-10
			DHSDVSNQLYACYAIGK		970.944	2	0	101.16	7.7e-11
			DHSDVSNQLYACYAIGK		970.944	2	0	101.11	7.7e-11
			HVLVILTDMSSYAEALR		959.507	2	0	100.96	1.6e-10
			EMIQTGISAIDVMNSIAR		974.995	2	0	100.35	1.9e-10
			DHSDVSNQLYACYAIGK		970.943	2	0	100.17	9.6e-11
			EMIQTGISAIDVMNSIAR		974.994	2	0	100.04	1.7e-10
			DHSDVSNQLYACYAIGK		970.943	2	0	99.67	1.1e-10
			DHSDVSNQLYACYAIGK		970.943	2	0	99.61	1.1e-10
			SVLDSHEDNFAIVFAAMGVNMETAR		1362.64	2	0	99.59	1.3e-10
			DHSDVSNQLYACYAIGK		970.943	2	0	99.32	1.2e-10
			DHSDVSNQLYACYAIGK		970.944	2	0	99.25	1.2e-10
			HVLVILTDMSSYAEALR		959.509	2	0	98.92	2.4e-10
			HVLVILTDMSSYAEALR		959.508	2	0	98.39	3.3e-10
			HVLVILTDMSSYAEALR		959.507	2	0	98.37	2.6e-10
			DHSDVSNQLYACYAIGK		970.943	2	0	98.2	1.5e-10
			DHSDVSNQLYACYAIGK		970.944	2	0	98.2	1.5e-10
			HVLVILTDMSSYAEALR		959.508	2	0	97.85	3e-10
			HVLVILTDMSSYAEALR		959.507	2	0	96.97	3.9e-10
			HVLVILTDMSSYAEALR		959.509	2	0	96.68	4.1e-10
			IPIFSAAGLPHNEIAAQICR		1089.58	2	0	96.68	3.2e-10
			LALTAAEFLAYQCEKHVLVILTDMSSYAEALR		1209.62	3	1	96.64	3.5e-10
			GFPGYMYTDLATIYER		948.945	2	0	96.58	2.2e-10
			GFPGYMYTDLATIYER		948.945	2	0	96.21	2.4e-10
			DHSDVSNQLYACYAIGK		970.944	2	0	95.87	2.6e-10
			HVLVILTDMSSYAEALR		959.509	2	0	95.77	5e-10
			HVLVILTDMSSYAEALR		959.508	2	0	95.47	5.4e-10
			HVLVILTDMSSYAEALR		959.509	2	0	95.38	5.5e-10
			HVLVILTDMSSYAEALR		959.508	2	0	95.21	6.3e-10
			DHSDVSNQLYACYAIGK		970.943	2	0	95.13	3.1e-10
			DHSDVSNQLYACYAIGK		970.943	2	0	95.03	3.1e-10
			HVLVILTDMSSYAEALR		959.508	2	0	94.83	6.4e-10
			DHSDVSNQLYACYAIGK		970.943	2	0	94.82	3.3e-10
			HVLVILTDMSSYAEALR		959.507	2	0	94.77	6.5e-10
			HVLVILTDMSSYAEALR		959.508	2	0	94.58	6.8e-10
			HVLVILTDMSSYAEALR		959.508	2	0	94.02	7.5e-10
			HVLVILTDMSSYAEALR		959.509	2	0	93.98	7.6e-10
			HVLVILTDMSSYAEALR		959.508	2	0	93.41	8.7e-10
			HVLVILTDMSSYAEALR		959.508	2	0	93.14	9e-10
			IPIFSAAGLPHNEIAAQICR		1089.58	2	0	93.07	1e-09
			HVLVILTDMSSYAEALR		959.509	2	0	92.88	9.8e-10
			SVLDSHEDNFAIVFAAMGVNMETAR		1362.64	2	0	92.84	5.2e-10
			EMIQTGISAIDVMNSIAR		974.994	2	0	92.82	9.9e-10
			IPIFSAAGLPHNEIAAQICR		1089.58	2	0	92.59	8.8e-10
			AVVQVFEGTSGIDAK		760.902	2	0	92.15	1.7e-09
			AVVQVFEGTSGIDAK		760.9	2	0	91.34	2.4e-09
			TVSGVNGPLVILDEVK		820.467	2	0	90.53	8.9e-10
			DHSDVSNQLYACYAIGK		970.944	2	0	90.52	8.9e-10
			EMIQTGISAIDVMNSIAR		974.995	2	0	90.49	2e-09
			DHSDVSNQLYACYAIGK		970.944	2	0	90.26	9.4e-10
			SVLDSHEDNFAIVFAAMGVNMETAR		908.763	3	0	90.15	9.7e-10
			GPPILAEDFLDIEGQPINPWSR		1232.63	2	0	90.13	1.7e-09
			HVLVILTDMSSYAEALR		959.509	2	0	89.98	1.9e-09
			HVLVILTDMSSYAEALR		959.509	2	0	89.88	2e-09
			EMIQTGISAIDVMNSIAR		974.994	2	0	89.64	2.1e-09
			HVLVILTDMSSYAEALR		959.507	2	0	89.31	2.3e-09
			AVVQVFEGTSGIDAK		760.9	2	0	88.98	4.2e-09
			SVLDSHEDNFAIVFAAMGVNMETAR		908.763	3	0	88.94	1.3e-09
			HVLVILTDMSSYAEALR		959.509	2	0	88.81	2.5e-09
			HVLVILTDMSSYAEALR		959.509	2	0	88.41	2.7e-09
			SVLDSHEDNFAIVFAAMGVNMETAR		908.763	3	0	88.29	1.5e-09
			HVLVILTDMSSYAEALR		959.509	2	0	88.22	2.9e-09
			HVLVILTDMSSYAEALR		959.509	2	0	88.06	3e-09
			IPIFSAAGLPHNEIAAQICR		1089.58	2	0	87.83	2.5e-09
			HVLVILTDMSSYAEALR		959.51	2	0	87.82	2.6e-09
			TVFESLDIGWQLLR		838.954	2	0	87.52	3.5e-09
			AVVQVFEGTSGIDAK		760.901	2	0	87.38	5e-09
			HVLVILTDMSSYAEALR		959.507	2	0	87.24	3.7e-09
			LALTAAEFLAYQCEK		864.437	2	0	87.02	3e-09
			SVLDSHEDNFAIVFAAMGVNMETAR		908.763	3	0	86.97	2e-09
			HVLVILTDMSSYAEALR		959.507	2	0	86.71	4.2e-09
			HVLVILTDMSSYAEALR		959.507	2	0	86.67	4.2e-09
			HVLVILTDMSSYAEALR		959.509	2	0	86.42	4.3e-09
			EMIQTGISAIDVMNSIAR		974.994	2	0	85.82	5.5e-09
			HVLVILTDMSSYAEALR		959.508	2	0	85.6	5.8e-09
			SVLDSHEDNFAIVFAAMGVNMETAR		1362.64	2	0	85.6	2.8e-09
			DHSDVSNQLYACYAIGK		970.945	2	0	85.49	2.8e-09
			SGQVLEVSGSK		545.791	2	0	85.3	6.6e-09
			HVLVILTDMSSYAEALR		959.509	2	0	85.23	5.7e-09
			HVLVILTDMSSYAEALR		959.508	2	0	85.16	5.8e-09
			HVLVILTDMSSYAEALR		959.508	2	0	85.08	7.1e-09
			SVLDSHEDNFAIVFAAMGVNMETAR		1362.64	2	0	85.08	3.1e-09
			GFPGYMYTDLATIYER		948.946	2	0	85.05	3.1e-09
			NTLCEFTGDTLR		713.835	2	0	84.54	3.5e-09
			NTLCEFTGDTLR		713.835	2	0	84.25	4.7e-09
			HVLVILTDMSSYAEALR		959.507	2	0	84.13	7e-09
			DHSDVSNQLYACYAIGK		970.944	2	0	83.86	4.1e-09
			HVLVILTDMSSYAEALR		959.508	2	0	83.78	8e-09
			GPPILAEDFLDIEGQPINPWSR		1232.63	2	0	83.64	8.2e-09
			HVLVILTDMSSYAEALR		959.509	2	0	83.29	8.9e-09
			SVLDSHEDNFAIVFAAMGVNMETAR		1362.64	2	0	83.12	4.9e-09
			AVVQVFEGTSGIDAK		760.901	2	0	82.99	1.5e-08
			SVLDSHEDNFAIVFAAMGVNMETAR		908.763	3	0	82.78	5.3e-09
			HVLVILTDMSSYAEALR		959.51	2	0	82.72	1.1e-08
			HVLVILTDMSSYAEALR		959.508	2	0	82.7	1e-08
			HVLVILTDMSSYAEALR		959.509	2	0	82.64	1e-08
			LALTAAEFLAYQCEK		864.437	2	0	82.39	8.7e-09
			HVLVILTDMSSYAEALR		959.508	2	0	82.04	1.2e-08
			TVFESLDIGWQLLR		838.953	2	0	81.97	1.2e-08
			HVLVILTDMSSYAEALR		959.509	2	0	81.93	1.2e-08
			HVLVILTDMSSYAEALR		959.51	2	0	81.91	9.7e-09
			SVLDSHEDNFAIVFAAMGVNMETAR		1362.64	2	0	81.88	6.5e-09
			HVLVILTDMSSYAEALR		959.508	2	0	81.6	1.5e-08
			HVLVILTDMSSYAEALR		959.508	2	0	81.5	1.6e-08
			GFPGYMYTDLATIYER		948.945	2	0	81.49	7.1e-09
			EMIQTGISAIDVMNSIAR		974.994	2	0	81.15	1.5e-08
			TVSGVNGPLVILDEVK		820.467	2	0	80.93	8.1e-09
			SVLDSHEDNFAIVFAAMGVNMETAR		908.762	3	0	80.79	8.3e-09
			TVFESLDIGWQLLR		838.954	2	0	80.78	1.7e-08
			HVLVILTDMSSYAEALR		959.508	2	0	80.44	1.7e-08
			TVFESLDIGWQLLR		838.954	2	0	80.13	1.9e-08
			HVLVILTDMSSYAEALR		959.507	2	0	80.1	1.9e-08
			LALTAAEFLAYQCEK		864.436	2	0	79.88	1.7e-08
			NTLCEFTGDTLR		713.835	2	0	79.77	1.3e-08
			TVFESLDIGWQLLR		838.955	2	0	79.77	1.6e-08
			TVFESLDIGWQLLR		838.953	2	0	79.33	2.3e-08
			HVLVILTDMSSYAEALR		959.509	2	0	79.16	2.3e-08
			IPTNILAEFYPR		717.393	2	0	79.14	3.2e-08
			SVLDSHEDNFAIVFAAMGVNMETAR		908.763	3	0	79.13	1.2e-08
			AVVQVFEGTSGIDAK		760.9	2	0	78.32	4.9e-08
			LALTAAEFLAYQCEK		864.437	2	0	78.28	2.2e-08
			LALTAAEFLAYQCEK		864.436	2	0	78.22	2.3e-08
			AVVQVFEGTSGIDAK		760.899	2	0	78.18	4.6e-08
			GPPILAEDFLDIEGQPINPWSR		1232.63	2	0	78.11	2.9e-08
			GPPILAEDFLDIEGQPINPWSR		1232.63	2	0	77.86	3.1e-08
			AVVQVFEGTSGIDAK		760.9	2	0	77.83	5.4e-08
			TVSGVNGPLVILDEVK		820.466	2	0	77.63	1.7e-08
			HVLVILTDMSSYAEALR		959.51	2	0	77.33	2.9e-08
			HVLVILTDMSSYAEALR		959.509	2	0	77.26	3.6e-08
			DHSDVSNQLYACYAIGK		970.944	2	0	77.13	1.9e-08
			HVLVILTDMSSYAEALR		959.508	2	0	77.11	4.5e-08
			LALTAAEFLAYQCEKHVLVILTDMSSYAEALR		1209.62	3	1	77.05	2.6e-08
			EMIQTGISAIDVMNSIAR		974.993	2	0	76.61	3.9e-08
			LALTAAEFLAYQCEKHVLVILTDMSSYAEALR		1209.62	3	1	76.41	3e-08
			NGSITQIPILTMPNDDITHPIPDLTGYITEGQIYVDR		1371.03	3	0	76.38	2.3e-08
			EMIQTGISAIDVMNSIAR		974.994	2	0	76.3	4.1e-08
			GPPILAEDFLDIEGQPINPWSR		1232.63	2	0	76.3	4.3e-08
			HVLVILTDMSSYAEALR		959.509	2	0	76.19	4.6e-08
			SVLDSHEDNFAIVFAAMGVNMETAR		1362.64	2	0	76.14	2.4e-08
			HVLVILTDMSSYAEALR		959.509	2	0	76.07	4.7e-08
			EMIQTGISAIDVMNSIAR		974.995	2	0	75.72	6.2e-08
			TVFESLDIGWQLLR		838.953	2	0	75.48	5.4e-08
			QDFEENGSMENVCLFLNLANDPTIER		1528.2	2	0	75.47	2.8e-08
			TVFESLDIGWQLLR		838.954	2	0	75.1	6.3e-08
			SVLDSHEDNFAIVFAAMGVNMETAR		908.762	3	0	75.03	3.1e-08
			TVFESLDIGWQLLR		838.953	2	0	74.85	6.2e-08
			TVFESLDIGWQLLR		838.954	2	0	74.84	6.7e-08
			LALTAAEFLAYQCEK		864.437	2	0	74.84	4.9e-08
			NGSITQIPILTMPNDDITHPIPDLTGYITEGQIYVDR		1371.03	3	0	74.7	3.7e-08
			LALTAAEFLAYQCEK		864.438	2	0	74.67	5.6e-08
			TVFESLDIGWQLLR		838.954	2	0	74.62	7.1e-08
			AVVQVFEGTSGIDAK		760.9	2	0	74.52	8.5e-08
			LALTAAEFLAYQCEK		864.437	2	0	74.38	5.5e-08
			SVLDSHEDNFAIVFAAMGVNMETAR		908.762	3	0	73.98	4e-08
			AVVQVFEGTSGIDAK		760.9	2	0	73.86	1.3e-07
			SVLDSHEDNFAIVFAAMGVNMETAR		908.763	3	0	73.54	4.4e-08
			SVLDSHEDNFAIVFAAMGVNMETAR		908.762	3	0	73.5	4.5e-08
			TVSGVNGPLVILDEVK		820.467	2	0	73.41	4.8e-08
			SVLDSHEDNFAIVFAAMGVNMETAR		908.763	3	0	73.32	4.7e-08
			HVLVILTDMSSYAEALR		959.509	2	0	73.3	8.9e-08
			TVSGVNGPLVILDEVK		820.466	2	0	73.26	4.7e-08
			IPIFSAAGLPHNEIAAQICR		726.722	3	0	72.94	8.1e-08
			SVLDSHEDNFAIVFAAMGVNMETAR		908.764	3	0	72.83	5.2e-08
			SVLDSHEDNFAIVFAAMGVNMETAR		908.763	3	0	72.69	5.4e-08
			GPPILAEDFLDIEGQPINPWSR		1232.63	2	0	72.66	9.5e-08
			TVFESLDIGWQLLR		838.954	2	0	72.54	1.1e-07
			HVLVILTDMSSYAEALR		959.509	2	0	72.43	1.1e-07
			HVLVILTDMSSYAEALR		959.507	2	0	72.42	1.1e-07
			LALTAAEFLAYQCEK		864.436	2	0	72.4	8.6e-08
			NGSITQIPILTMPNDDITHPIPDLTGYITEGQIYVDR		1371.03	3	0	72.39	6.3e-08
			NGSITQIPILTMPNDDITHPIPDLTGYITEGQIYVDR		1371.03	3	0	72.22	6.3e-08
			IPTNILAEFYPR		717.393	2	0	72.15	1.6e-07
			LALTAAEFLAYQCEK		864.437	2	0	72.11	9.2e-08
			LALTAAEFLAYQCEK		864.438	2	0	72.1	8.6e-08
			HVLVILTDMSSYAEALR		959.509	2	0	72.08	1.2e-07
			DHSDVSNQLYACYAIGK		970.944	2	0	71.87	6.5e-08
			TVFESLDIGWQLLR		838.953	2	0	71.82	1.2e-07
			TVFESLDIGWQLLR		838.953	2	0	71.74	1.4e-07
			TVFESLDIGWQLLR		838.953	2	0	71.72	1.3e-07
			TVFESLDIGWQLLR		838.954	2	0	71.57	1.4e-07
			TVFESLDIGWQLLR		838.954	2	0	71.16	1.6e-07
			TVFESLDIGWQLLR		838.953	2	0	71.12	1.5e-07
			AVVQVFEGTSGIDAK		760.903	2	0	71.11	1.6e-07
			HVLVILTDMSSYAEALR		959.508	2	0	71.02	1.5e-07
			SVLDSHEDNFAIVFAAMGVNMETAR		908.763	3	0	70.64	8.6e-08
			SVLDSHEDNFAIVFAAMGVNMETAR		908.763	3	0	70.57	8.8e-08
			IPTNILAEFYPR		717.393	2	0	70.4	2.4e-07
			NTLCEFTGDTLR		713.835	2	0	70.37	1.1e-07
			HVLVILTDMSSYAEALR		640.01	3	0	70.35	1.4e-07
			TVFESLDIGWQLLR		838.954	2	0	70.26	1.9e-07
			TVFESLDIGWQLLR		838.954	2	0	70.24	1.9e-07
			TVFESLDIGWQLLR		838.953	2	0	70.17	1.8e-07
			SVLDSHEDNFAIVFAAMGVNMETAR		908.764	3	0	70.1	9.8e-08
			SVLDSHEDNFAIVFAAMGVNMETAR		908.763	3	0	69.99	1e-07
			TVFESLDIGWQLLR		838.953	2	0	69.97	1.9e-07
			LALTAAEFLAYQCEK		864.437	2	0	69.87	1.5e-07
			TVFESLDIGWQLLR		838.954	2	0	69.72	2.2e-07
			SVLDSHEDNFAIVFAAMGVNMETAR		908.763	3	0	69.54	1.1e-07
			LALTAAEFLAYQCEK		864.436	2	0	69.47	1.9e-07
			TVFESLDIGWQLLR		838.953	2	0	69.42	2.2e-07
			SVLDSHEDNFAIVFAAMGVNMETAR		908.763	3	0	69.25	1.2e-07
			LALTAAEFLAYQCEK		864.437	2	0	68.62	2.1e-07
			HVLVILTDMSSYAEALR		959.509	2	0	68.61	2.8e-07
			IPTNILAEFYPR		717.393	2	0	68.59	3.6e-07
			TVFESLDIGWQLLR		838.954	2	0	68.59	2.8e-07
			LALTAAEFLAYQCEK		864.437	2	0	68.58	2.3e-07
			TVFESLDIGWQLLR		838.954	2	0	68.44	2.8e-07
			LALTAAEFLAYQCEK		864.437	2	0	68.44	2.2e-07
			TVFESLDIGWQLLR		838.953	2	0	68.42	3e-07
			NTLCEFTGDTLR		713.835	2	0	68.39	1.8e-07
			TVFESLDIGWQLLR		838.953	2	0	68.32	2.8e-07
			NGSITQIPILTMPNDDITHPIPDLTGYITEGQIYVDR		1371.03	3	0	68.25	1.6e-07
			SVLDSHEDNFAIVFAAMGVNMETAR		908.762	3	0	68.24	1.5e-07
			LALTAAEFLAYQCEK		864.436	2	0	68.23	2.9e-07
			IPTNILAEFYPR		717.392	2	0	68.19	3.5e-07
			IPIFSAAGLPHNEIAAQICR		726.721	3	0	68.19	3.2e-07
			LALTAAEFLAYQCEK		864.436	2	0	68.11	3e-07
			SVLDSHEDNFAIVFAAMGVNMETAR		908.762	3	0	68.11	1.5e-07
			LALTAAEFLAYQCEK		864.437	2	0	68.1	2.3e-07
			SVLDSHEDNFAIVFAAMGVNMETAR		908.762	3	0	68.06	1.6e-07
			DHSDVSNQLYACYAIGK		970.945	2	0	67.87	1.6e-07
			TVFESLDIGWQLLR		838.953	2	0	67.71	3.5e-07
			TVFESLDIGWQLLR		838.953	2	0	67.71	3.5e-07
			LALTAAEFLAYQCEK		864.437	2	0	67.66	2.6e-07
			HVLVILTDMSSYAEALR		959.509	2	0	67.59	3.3e-07
			IPIFSAAGLPHNEIAAQICR		726.722	3	0	67.52	2.7e-07
			LALTAAEFLAYQCEKHVLVILTDMSSYAEALR		1209.62	3	1	67.5	2.5e-07
			LALTAAEFLAYQCEK		864.437	2	0	67.47	2.7e-07
			TVFESLDIGWQLLR		838.954	2	0	67.33	3.8e-07
			IPIFSAAGLPHNEIAAQICR		726.722	3	0	67.33	3e-07
			NGSITQIPILTMPNDDITHPIPDLTGYITEGQIYVDR		1371.03	3	0	67.3	1.9e-07
			TVFESLDIGWQLLR		838.954	2	0	67.29	3.8e-07
			GFPGYMYTDLATIYER		948.945	2	0	67.24	1.9e-07
			LALTAAEFLAYQCEK		864.436	2	0	67.22	3.6e-07
			LALTAAEFLAYQCEK		864.437	2	0	67.11	2.9e-07
			LALTAAEFLAYQCEK		864.437	2	0	67.06	3e-07
			LALTAAEFLAYQCEK		864.436	2	0	67.04	3e-07
			SVLDSHEDNFAIVFAAMGVNMETAR		908.764	3	0	66.84	2.1e-07
			TVFESLDIGWQLLR		838.954	2	0	66.78	4.3e-07
			LALTAAEFLAYQCEK		864.437	2	0	66.75	3.2e-07
			LALTAAEFLAYQCEK		864.435	2	0	66.72	3.8e-07
			AVVGEEALTPDDLLYLEFLSK		1161.61	2	0	66.72	3.7e-07
			HVLVILTDMSSYAEALR		959.508	2	0	66.66	4.2e-07
			SVLDSHEDNFAIVFAAMGVNMETAR		908.763	3	0	66.63	2.4e-07
			TVSGVNGPLVILDEVK		547.314	3	0	66.45	2.3e-07
			HVLVILTDMSSYAEALR		959.508	2	0	66.33	4.4e-07
			SVLDSHEDNFAIVFAAMGVNMETAR		908.763	3	0	66.29	2.3e-07
			LALTAAEFLAYQCEK		864.437	2	0	66.21	3.9e-07
			HVLVILTDMSSYAEALR		959.509	2	0	66.21	4.5e-07
			SVLDSHEDNFAIVFAAMGVNMETAR		908.762	3	0	66.18	2.4e-07
			HVLVILTDMSSYAEALR		959.508	2	0	66.13	4.6e-07
			SVLDSHEDNFAIVFAAMGVNMETAR		908.764	3	0	66.08	2.5e-07
			SVLDSHEDNFAIVFAAMGVNMETAR		908.763	3	0	65.89	2.6e-07
			SVLDSHEDNFAIVFAAMGVNMETAR		908.763	3	0	65.86	2.6e-07
			HVLVILTDMSSYAEALR		959.509	2	0	65.79	5e-07
			SVLDSHEDNFAIVFAAMGVNMETAR		908.763	3	0	65.66	2.7e-07
			HVLVILTDMSSYAEALR		959.508	2	0	65.51	5.3e-07
			LALTAAEFLAYQCEK		864.437	2	0	65.5	4.2e-07
			SVLDSHEDNFAIVFAAMGVNMETAR		908.763	3	0	65.49	2.8e-07
			TVFESLDIGWQLLR		838.954	2	0	65.45	5.8e-07
			LALTAAEFLAYQCEK		864.437	2	0	65.43	4.3e-07
			SVLDSHEDNFAIVFAAMGVNMETAR		908.764	3	0	65.35	2.9e-07
			LALTAAEFLAYQCEK		576.628	3	0	65.32	4.8e-07
			LALTAAEFLAYQCEK		864.437	2	0	65.31	4.4e-07
			GPPILAEDFLDIEGQPINPWSR		1232.63	2	0	65.22	5.7e-07
			SVLDSHEDNFAIVFAAMGVNMETAR		908.763	3	0	65.22	3e-07
			AVVQVFEGTSGIDAK		760.901	2	0	65.09	8.8e-07
			TVFESLDIGWQLLR		838.954	2	0	65.09	6e-07
			SVLDSHEDNFAIVFAAMGVNMETAR		908.763	3	0	65.06	3.1e-07
			SVLDSHEDNFAIVFAAMGVNMETAR		908.764	3	0	64.93	3.9e-07
			SVLDSHEDNFAIVFAAMGVNMETAR		908.762	3	0	64.84	3.3e-07
			TVSGVNGPLVILDEVK		820.467	2	0	64.82	3.5e-07
			LALTAAEFLAYQCEK		864.437	2	0	64.78	5e-07
			HVLVILTDMSSYAEALR		959.509	2	0	64.78	6.3e-07
			SVLDSHEDNFAIVFAAMGVNMETAR		908.763	3	0	64.69	3.4e-07
			EMIQTGISAIDVMNSIAR		974.994	2	0	64.68	6.5e-07
			GPPILAEDFLDIEGQPINPWSR		1232.63	2	0	64.52	6.7e-07
			IPTNILAEFYPR		717.393	2	0	64.44	9.4e-07
			IPTNILAEFYPR		717.393	2	0	64.42	6.1e-07
			LALTAAEFLAYQCEK		864.436	2	0	64.32	5.5e-07
			HVLVILTDMSSYAEALR		959.509	2	0	64.19	7.2e-07
			AVVQVFEGTSGIDAK		760.901	2	0	64.18	1.1e-06
			IPIFSAAGLPHNEIAAQICR		726.721	3	0	64.14	8.1e-07
			SVLDSHEDNFAIVFAAMGVNMETAR		908.763	3	0	64.04	3.9e-07
			LALTAAEFLAYQCEK		864.437	2	0	63.93	6.1e-07
			SVLDSHEDNFAIVFAAMGVNMETAR		908.763	3	0	63.9	4.1e-07
			LALTAAEFLAYQCEK		864.437	2	0	63.84	6.2e-07
			SVLDSHEDNFAIVFAAMGVNMETAR		908.763	3	0	63.83	4.6e-07
			AVVQVFEGTSGIDAK		760.902	2	0	63.79	1.2e-06
			HVLVILTDMSSYAEALR		959.509	2	0	63.77	8e-07
			NGSITQIPILTMPNDDITHPIPDLTGYITEGQIYVDR		1371.03	3	0	63.63	4.6e-07
			SVLDSHEDNFAIVFAAMGVNMETAR		1362.64	2	0	63.62	4.3e-07
			IPIFSAAGLPHNEIAAQICR		726.722	3	0	63.55	7.1e-07
			SVLDSHEDNFAIVFAAMGVNMETAR		908.763	3	0	63.43	4.5e-07
			LALTAAEFLAYQCEK		864.436	2	0	63.32	7.7e-07
			HVLVILTDMSSYAEALR		959.509	2	0	63.31	9.3e-07
			TPVSEDMLGR		552.771	2	0	63.22	8.6e-07
			TVFESLDIGWQLLR		838.953	2	0	63.15	1e-06
			LALTAAEFLAYQCEK		864.436	2	0	63.13	9.2e-07
			LALTAAEFLAYQCEK		864.438	2	0	63.12	6.3e-07
			LALTAAEFLAYQCEK		864.436	2	0	63.06	8.2e-07
			SVLDSHEDNFAIVFAAMGVNMETAR		908.762	3	0	63.06	4.9e-07
			QIYPPVNVLPSLSR		791.951	2	0	63.05	5.2e-07
			HVLVILTDMSSYAEALR		640.009	3	0	62.98	7.6e-07
			LALTAAEFLAYQCEK		864.436	2	0	62.92	9.7e-07
			EMIQTGISAIDVMNSIAR		974.993	2	0	62.9	9.2e-07
			TVFESLDIGWQLLR		838.953	2	0	62.89	1e-06
			TVFESLDIGWQLLR		838.952	2	0	62.88	1.1e-06
			SVLDSHEDNFAIVFAAMGVNMETAR		908.763	3	0	62.88	5.2e-07
			HVLVILTDMSSYAEALR		640.008	3	0	62.82	9.9e-07
			TVSGVNGPLVILDEVK		820.466	2	0	62.64	5.7e-07
			LALTAAEFLAYQCEK		864.435	2	0	62.63	9.8e-07
			AVVQVFEGTSGIDAK		760.901	2	0	62.59	1.3e-06
			HVLVILTDMSSYAEALR		959.509	2	0	62.58	1e-06
			LALTAAEFLAYQCEK		864.438	2	0	62.56	7.8e-07
			LALTAAEFLAYQCEK		864.437	2	0	62.49	8.5e-07
			SVLDSHEDNFAIVFAAMGVNMETAR		908.763	3	0	62.43	5.7e-07
			LALTAAEFLAYQCEK		864.437	2	0	62.35	8.7e-07
			SVLDSHEDNFAIVFAAMGVNMETAR		908.762	3	0	62.26	5.9e-07
			TVFESLDIGWQLLR		838.953	2	0	62.18	1.2e-06
			LALTAAEFLAYQCEK		864.436	2	0	62.11	1.2e-06
			LALTAAEFLAYQCEKHVLVILTDMSSYAEALR		1209.63	3	1	62.11	7.4e-07
			SVLDSHEDNFAIVFAAMGVNMETAR		908.761	3	0	61.93	6.4e-07
			TVFESLDIGWQLLR		838.953	2	0	61.88	1.2e-06
			SVLDSHEDNFAIVFAAMGVNMETAR		908.763	3	0	61.88	6.8e-07
			SVLDSHEDNFAIVFAAMGVNMETAR		908.762	3	0	61.87	6.5e-07
			LALTAAEFLAYQCEK		864.436	2	0	61.79	1.3e-06
			SVLDSHEDNFAIVFAAMGVNMETAR		908.763	3	0	61.79	6.6e-07
			SVLDSHEDNFAIVFAAMGVNMETAR		908.763	3	0	61.69	6.8e-07
			HVLVILTDMSSYAEALR		640.01	3	0	61.66	1e-06
			LALTAAEFLAYQCEK		864.437	2	0	61.54	1.1e-06
			SVLDSHEDNFAIVFAAMGVNMETAR		908.763	3	0	61.46	7.1e-07
			LALTAAEFLAYQCEK		864.437	2	0	61.45	1.2e-06
			SVLDSHEDNFAIVFAAMGVNMETAR		908.763	3	0	61.45	7.2e-07
			SVLDSHEDNFAIVFAAMGVNMETAR		908.762	3	0	61.4	7.2e-07
			LALTAAEFLAYQCEK		576.626	3	0	61.39	1.4e-06
			SVLDSHEDNFAIVFAAMGVNMETAR		908.763	3	0	61.39	7.3e-07
			TVFESLDIGWQLLR		838.953	2	0	61.2	1.6e-06
			TVFESLDIGWQLLR		838.953	2	0	61.11	1.5e-06
			LALTAAEFLAYQCEK		864.437	2	0	61.03	1.2e-06
			NGSITQIPILTMPNDDITHPIPDLTGYITEGQIYVDR		1371.03	3	0	61.01	8.7e-07
			TVFESLDIGWQLLR		838.954	2	0	60.87	1.6e-06
			TVFESLDIGWQLLR		559.64	3	0	60.83	1.2e-06
			LALTAAEFLAYQCEK		864.437	2	0	60.79	1.3e-06
			LALTAAEFLAYQCEK		864.437	2	0	60.77	1.3e-06
			TVFESLDIGWQLLR		838.953	2	0	60.68	1.7e-06
			LALTAAEFLAYQCEK		864.436	2	0	60.62	1.3e-06
			SVLDSHEDNFAIVFAAMGVNMETAR		908.763	3	0	60.61	8.7e-07
			HVLVILTDMSSYAEALR		959.508	2	0	60.6	1.8e-06
			NGSITQIPILTMPNDDITHPIPDLTGYITEGQIYVDR	Oxidation (M)	1376.36	3	0	60.49	8.9e-07
			LALTAAEFLAYQCEK		864.436	2	0	60.46	1.6e-06
			SVLDSHEDNFAIVFAAMGVNMETAR		908.762	3	0	60.41	9.1e-07
			HVLVILTDMSSYAEALR		640.009	3	0	60.38	1.8e-06
			SVLDSHEDNFAIVFAAMGVNMETAR		908.764	3	0	60.24	1.1e-06
			SVLDSHEDNFAIVFAAMGVNMETAR		908.763	3	0	60.17	9.6e-07
			HVLVILTDMSSYAEALR		640.008	3	0	60.1	1.9e-06
			LALTAAEFLAYQCEK		864.437	2	0	60.09	1.5e-06
			SVLDSHEDNFAIVFAAMGVNMETAR		908.763	3	0	60.09	9.8e-07
			SVLDSHEDNFAIVFAAMGVNMETAR		908.763	3	0	60.08	9.8e-07
			TVFESLDIGWQLLR		838.953	2	0	60.04	1.9e-06
			TVFESLDIGWQLLR		838.954	2	0	59.98	2.1e-06
			LALTAAEFLAYQCEK		864.438	2	0	59.78	1.7e-06
			TVFESLDIGWQLLR		838.954	2	0	59.73	2.2e-06
			SVLDSHEDNFAIVFAAMGVNMETAR		908.763	3	0	59.72	1.1e-06
			SVLDSHEDNFAIVFAAMGVNMETAR		908.763	3	0	59.61	1.1e-06
			SVLDSHEDNFAIVFAAMGVNMETAR		908.763	3	0	59.59	1.1e-06
			TVFESLDIGWQLLR		838.953	2	0	59.55	2.1e-06
			TVFESLDIGWQLLR		838.954	2	0	59.54	2.2e-06
			TVFESLDIGWQLLR		838.953	2	0	59.45	2.2e-06
			SVLDSHEDNFAIVFAAMGVNMETAR		908.763	3	0	59.42	1.1e-06
			HVLVILTDMSSYAEALR		959.508	2	0	59.37	2.4e-06
			LALTAAEFLAYQCEK		864.437	2	0	59.35	1.7e-06
			LALTAAEFLAYQCEK		864.437	2	0	59.34	1.9e-06
			LALTAAEFLAYQCEKHVLVILTDMSSYAEALR		1209.62	3	1	59.34	1.6e-06
			NTLCEFTGDTLR		713.835	2	0	59.32	1.2e-06
			LALTAAEFLAYQCEK		864.437	2	0	59.28	1.8e-06
			QDFEENGSMENVCLFLNLANDPTIER		1019.13	3	0	59.28	1.2e-06
			SVLDSHEDNFAIVFAAMGVNMETAR		908.761	3	0	59.25	1.2e-06
			SVLDSHEDNFAIVFAAMGVNMETAR		908.763	3	0	59.2	1.2e-06
			SVLDSHEDNFAIVFAAMGVNMETAR		908.762	3	0	59.14	1.2e-06
			RIPTNILAEFYPR		795.443	2	1	59.03	2.4e-06
			SVLDSHEDNFAIVFAAMGVNMETAR		908.764	3	0	59.02	1.3e-06
			SVLDSHEDNFAIVFAAMGVNMETAR		908.766	3	0	58.99	2e-06
			GPPILAEDFLDIEGQPINPWSR		1232.63	2	0	58.98	2.2e-06
			GPPILAEDFLDIEGQPINPWSR		822.088	3	0	58.97	2.3e-06
			SVLDSHEDNFAIVFAAMGVNMETAR		908.765	3	0	58.88	1.6e-06
			LALTAAEFLAYQCEK		864.437	2	0	58.85	2e-06
			NGSITQIPILTMPNDDITHPIPDLTGYITEGQIYVDR		1371.03	3	0	58.84	1.4e-06
			TVFESLDIGWQLLR		838.954	2	0	58.83	2.7e-06
			LALTAAEFLAYQCEK		864.436	2	0	58.77	2.6e-06
			TVFESLDIGWQLLR		838.953	2	0	58.67	2.6e-06
			NFISQGSYENR		657.808	2	0	58.66	1.4e-06
			SVLDSHEDNFAIVFAAMGVNMETAR		908.764	3	0	58.57	1.7e-06
			LALTAAEFLAYQCEK		864.437	2	0	58.54	2.1e-06
			SVLDSHEDNFAIVFAAMGVNMETAR		908.763	3	0	58.53	1.4e-06
			AVVQVFEGTSGIDAK		760.902	2	0	58.43	3.9e-06
			SVLDSHEDNFAIVFAAMGVNMETAR		908.763	3	0	58.34	1.6e-06
			SVLDSHEDNFAIVFAAMGVNMETAR		908.763	3	0	58.29	1.5e-06
			LALTAAEFLAYQCEK		864.437	2	0	58.28	2.2e-06
			EMIQTGISAIDVMNSIAR		650.333	3	0	58.28	3.3e-06
			AVVQVFEGTSGIDAK		760.9	2	0	58.26	4.9e-06
			AVVQVFEGTSGIDAK		760.903	2	0	58.26	3.5e-06
			SVLDSHEDNFAIVFAAMGVNMETAR		908.763	3	0	58.24	1.5e-06
			LALTAAEFLAYQCEK		864.437	2	0	58.1	2.2e-06
			SVLDSHEDNFAIVFAAMGVNMETAR		908.764	3	0	58.03	1.6e-06
			SVLDSHEDNFAIVFAAMGVNMETAR		908.764	3	0	58.03	1.6e-06
			LALTAAEFLAYQCEK		864.437	2	0	58.02	2.4e-06
			NGSITQIPILTMPNDDITHPIPDLTGYITEGQIYVDR		1371.03	3	0	58	1.7e-06
			AVVQVFEGTSGIDAK		760.902	2	0	57.95	4.6e-06
			LALTAAEFLAYQCEK		864.438	2	0	57.95	2.6e-06
			SVLDSHEDNFAIVFAAMGVNMETAR		908.763	3	0	57.9	1.6e-06
			SVLDSHEDNFAIVFAAMGVNMETAR		908.762	3	0	57.85	1.6e-06
			SVLDSHEDNFAIVFAAMGVNMETAR		908.763	3	0	57.83	1.6e-06
			TVFESLDIGWQLLR		838.953	2	0	57.75	3.2e-06
			SVLDSHEDNFAIVFAAMGVNMETAR		908.765	3	0	57.75	2e-06
			SVLDSHEDNFAIVFAAMGVNMETAR		908.762	3	0	57.74	1.7e-06
			SVLDSHEDNFAIVFAAMGVNMETAR		908.763	3	0	57.63	1.7e-06
			SVLDSHEDNFAIVFAAMGVNMETAR		908.763	3	0	57.61	1.7e-06
			QDFEENGSMENVCLFLNLANDPTIER		1528.19	2	0	57.6	1.7e-06
			TVFESLDIGWQLLR		838.955	2	0	57.57	1.9e-06
			LALTAAEFLAYQCEK		864.437	2	0	57.57	2.6e-06
			LALTAAEFLAYQCEK		864.436	2	0	57.56	2.9e-06
			LALTAAEFLAYQCEK		864.437	2	0	57.56	2.6e-06
			LALTAAEFLAYQCEK		576.627	3	0	57.54	2.6e-06
			SVLDSHEDNFAIVFAAMGVNMETAR		908.763	3	0	57.54	1.8e-06
			SVLDSHEDNFAIVFAAMGVNMETAR		908.763	3	0	57.42	1.8e-06
			SVLDSHEDNFAIVFAAMGVNMETAR		908.762	3	0	57.38	1.8e-06
			LALTAAEFLAYQCEK		864.437	2	0	57.34	2.8e-06
			SVLDSHEDNFAIVFAAMGVNMETAR		908.763	3	0	57.34	1.9e-06
			SVLDSHEDNFAIVFAAMGVNMETAR		908.762	3	0	57.31	1.9e-06
			SVLDSHEDNFAIVFAAMGVNMETAR		908.764	3	0	57.28	2e-06
			EMIQTGISAIDVMNSIAR	Oxidation (M)	982.992	2	0	57.23	4e-06
			LALTAAEFLAYQCEK		864.437	2	0	57.16	3.2e-06
			EMIQTGISAIDVMNSIAR		974.997	2	0	57.15	4e-06
			SVLDSHEDNFAIVFAAMGVNMETAR		908.763	3	0	57.14	1.9e-06
			DHSDVSNQLYACYAIGK		647.632	3	0	57.12	1.9e-06
			HVLVILTDMSSYAEALR		640.009	3	0	57.07	3.1e-06
			EMIQTGISAIDVMNSIAR		974.994	2	0	57.06	3.7e-06
			LALTAAEFLAYQCEK		864.437	2	0	56.99	3e-06
			LALTAAEFLAYQCEK		864.436	2	0	56.92	3.7e-06
			SVLDSHEDNFAIVFAAMGVNMETAR		908.764	3	0	56.91	2e-06
			LALTAAEFLAYQCEKHVLVILTDMSSYAEALR		1209.62	3	1	56.91	2.6e-06
			QDFEENGSMENVCLFLNLANDPTIER		1019.13	3	0	56.89	2e-06
			SVLDSHEDNFAIVFAAMGVNMETAR		908.763	3	0	56.87	2.1e-06
			SVLDSHEDNFAIVFAAMGVNMETAR		908.762	3	0	56.84	2.1e-06
			RIPTNILAEFYPR		530.631	3	1	56.77	3.9e-06
			SVLDSHEDNFAIVFAAMGVNMETAR		908.762	3	0	56.73	2.1e-06
			AVVQVFEGTSGIDAK		760.901	2	0	56.69	6.1e-06
			AVVGEEALTPDDLLYLEFLSK		1161.61	2	0	56.68	3.7e-06
			LALTAAEFLAYQCEK		864.437	2	0	56.61	3.1e-06
			EMIQTGISAIDVMNSIAR		974.996	2	0	56.61	4.9e-06
			SVLDSHEDNFAIVFAAMGVNMETAR		908.763	3	0	56.61	2.2e-06
			TVFESLDIGWQLLR		838.953	2	0	56.59	4.2e-06
			AVVQVFEGTSGIDAK		760.9	2	0	56.54	7.3e-06
			LALTAAEFLAYQCEK		576.627	3	0	56.49	3.4e-06
			LALTAAEFLAYQCEK		864.437	2	0	56.43	3.4e-06
			TVFESLDIGWQLLR		838.954	2	0	56.3	4.6e-06
			TPVSEDMLGR		552.771	2	0	56.21	4.3e-06
			LALTAAEFLAYQCEK		864.437	2	0	56.2	3.6e-06
			TVFESLDIGWQLLR		559.638	3	0	56.11	4.8e-06
			TVFESLDIGWQLLR		838.954	2	0	55.93	5.2e-06
			LALTAAEFLAYQCEK		576.627	3	0	55.88	3.9e-06
			SVLDSHEDNFAIVFAAMGVNMETAR		908.762	3	0	55.88	2.6e-06
			SVLDSHEDNFAIVFAAMGVNMETAR		1362.64	2	0	55.83	2.9e-06
			HVLVILTDMSSYAEALR		959.51	2	0	55.75	4.1e-06
			NTLCEFTGDTLR		713.836	2	0	55.68	3.1e-06
			LALTAAEFLAYQCEK		864.436	2	0	55.68	4.5e-06
			LALTAAEFLAYQCEK		864.437	2	0	55.66	4.1e-06
			LALTAAEFLAYQCEK		864.437	2	0	55.64	3.8e-06
			RIPTNILAEFYPR		795.444	2	1	55.61	4.8e-06
			SVLDSHEDNFAIVFAAMGVNMETAR		908.763	3	0	55.59	2.8e-06
			IPIFSAAGLPHNEIAAQICR		726.722	3	0	55.55	4.2e-06
			SVLDSHEDNFAIVFAAMGVNMETAR		908.762	3	0	55.5	2.8e-06
			AVVGEEALTPDDLLYLEFLSK		774.742	3	0	55.47	4.8e-06
			TVFESLDIGWQLLR		559.638	3	0	55.45	5.8e-06
			LALTAAEFLAYQCEK		864.437	2	0	55.34	4.4e-06
			SVLDSHEDNFAIVFAAMGVNMETAR		908.763	3	0	55.33	2.9e-06
			SVLDSHEDNFAIVFAAMGVNMETAR		1362.64	2	0	55.32	2.9e-06
			HVLVILTDMSSYAEALR		959.508	2	0	55.3	5.6e-06
			AVVQVFEGTSGIDAK		760.901	2	0	55.29	7.1e-06
			HVLVILTDMSSYAEALR		959.509	2	0	55.25	5.7e-06
			SVLDSHEDNFAIVFAAMGVNMETAR		908.763	3	0	55.17	3e-06
			SAIGEGWTR		488.746	2	0	55.14	3.1e-06
			NGSITQIPILTMPNDDITHPIPDLTGYITEGQIYVDR	Oxidation (M)	1376.36	3	0	55.08	3.1e-06
			HVLVILTDMSSYAEALR		640.008	3	0	55.07	5.9e-06
			TVFESLDIGWQLLR		838.954	2	0	55.06	6.4e-06
			LALTAAEFLAYQCEK		864.437	2	0	55.05	4.7e-06
			AVVQVFEGTSGIDAK		760.901	2	0	55.02	9e-06
			SVLDSHEDNFAIVFAAMGVNMETAR		908.761	3	0	54.99	3.2e-06
			SVLDSHEDNFAIVFAAMGVNMETAR		908.763	3	0	54.96	3.2e-06
			QDFEENGSMENVCLFLNLANDPTIER		1019.13	3	0	54.96	3.2e-06
			SVLDSHEDNFAIVFAAMGVNMETAR		908.764	3	0	54.94	3.2e-06
			SVLDSHEDNFAIVFAAMGVNMETAR		908.763	3	0	54.91	3.2e-06
			IPIFSAAGLPHNEIAAQICR		726.722	3	0	54.82	5.3e-06
			LALTAAEFLAYQCEK		576.628	3	0	54.76	5.5e-06
			SVLDSHEDNFAIVFAAMGVNMETAR		908.763	3	0	54.74	3.7e-06
			HVLVILTDMSSYAEALR		640.008	3	0	54.71	6.4e-06
			LALTAAEFLAYQCEK		576.627	3	0	54.63	5.2e-06
			TVFESLDIGWQLLR		838.953	2	0	54.56	6.6e-06
			SVLDSHEDNFAIVFAAMGVNMETAR		908.763	3	0	54.55	3.5e-06
			SVLDSHEDNFAIVFAAMGVNMETAR		908.762	3	0	54.51	3.5e-06
			SVLDSHEDNFAIVFAAMGVNMETAR		908.763	3	0	54.49	3.6e-06
			QDFEENGSMENVCLFLNLANDPTIER		1019.13	3	0	54.42	3.6e-06
			QIYPPVNVLPSLSR		791.951	2	0	54.3	3.9e-06
			SVLDSHEDNFAIVFAAMGVNMETAR		908.762	3	0	54.23	3.8e-06
			IPIFSAAGLPHNEIAAQICR		726.721	3	0	54.2	7e-06
			IPIFSAAGLPHNEIAAQICR		726.721	3	0	54.19	7.8e-06
			SVLDSHEDNFAIVFAAMGVNMETAR		908.762	3	0	54.15	3.8e-06
			SVLDSHEDNFAIVFAAMGVNMETAR		908.763	3	0	54.09	4.1e-06
			TVSGVNGPLVILDEVK		820.467	2	0	54.07	3.9e-06
			SVLDSHEDNFAIVFAAMGVNMETAR		908.764	3	0	54.02	4e-06
			QIYPPVNVLPSLSR		791.951	2	0	53.94	4.4e-06
			SVLDSHEDNFAIVFAAMGVNMETAR		908.763	3	0	53.94	4e-06
			SVLDSHEDNFAIVFAAMGVNMETAR		908.764	3	0	53.93	4e-06
			LALTAAEFLAYQCEK		864.436	2	0	53.9	6.1e-06
			SVLDSHEDNFAIVFAAMGVNMETAR		908.763	3	0	53.9	4.1e-06
			SVLDSHEDNFAIVFAAMGVNMETAR		908.762	3	0	53.88	4.1e-06
			LALTAAEFLAYQCEK		864.437	2	0	53.72	6.4e-06
			LALTAAEFLAYQCEK		864.437	2	0	53.69	6.4e-06
			IPIFSAAGLPHNEIAAQICR		726.721	3	0	53.62	8.5e-06
			EMIQTGISAIDVMNSIAR		974.995	2	0	53.6	8.9e-06
			HVLVILTDMSSYAEALR		640.008	3	0	53.59	8.3e-06
			HVLVILTDMSSYAEALR		640.009	3	0	53.55	8.8e-06
			HVLVILTDMSSYAEALR		959.51	2	0	53.53	8.9e-06
			HVLVILTDMSSYAEALR		959.507	2	0	53.45	8.8e-06
			LALTAAEFLAYQCEK		864.438	2	0	53.4	7.5e-06
			SVLDSHEDNFAIVFAAMGVNMETAR		908.763	3	0	53.4	4.6e-06
			LALTAAEFLAYQCEK		864.437	2	0	53.32	7e-06
			SVLDSHEDNFAIVFAAMGVNMETAR		908.763	3	0	53.07	4.9e-06
			TVFESLDIGWQLLR		559.638	3	0	53.06	9.6e-06
			TVFESLDIGWQLLR		559.638	3	0	52.95	9.6e-06
			AVVGEEALTPDDLLYLEFLSK		1161.61	2	0	52.94	8.9e-06
			TVFESLDIGWQLLR		838.953	2	0	52.89	1e-05
			QDFEENGSMENVCLFLNLANDPTIER		1019.13	3	0	52.86	5.2e-06
			LALTAAEFLAYQCEK		576.628	3	0	52.77	8.7e-06
			SVLDSHEDNFAIVFAAMGVNMETAR		908.762	3	0	52.77	5.3e-06
			SVLDSHEDNFAIVFAAMGVNMETAR		908.762	3	0	52.72	5.3e-06
			LALTAAEFLAYQCEK		576.628	3	0	52.7	7.5e-06
			SVLDSHEDNFAIVFAAMGVNMETAR		908.763	3	0	52.66	5.4e-06
			SVLDSHEDNFAIVFAAMGVNMETAR		908.762	3	0	52.65	5.4e-06
			SVLDSHEDNFAIVFAAMGVNMETAR		908.763	3	0	52.48	5.6e-06
			LALTAAEFLAYQCEK		864.437	2	0	52.46	8.5e-06
			LALTAAEFLAYQCEK		864.437	2	0	52.45	8.5e-06
			SVLDSHEDNFAIVFAAMGVNMETAR		908.763	3	0	52.45	5.7e-06
			LALTAAEFLAYQCEK		864.438	2	0	52.44	9.4e-06
			TVFESLDIGWQLLR		838.955	2	0	52.43	6.3e-06
			SVLDSHEDNFAIVFAAMGVNMETAR		908.761	3	0	52.42	5.7e-06
			SVLDSHEDNFAIVFAAMGVNMETAR		908.763	3	0	52.42	5.7e-06
			SVLDSHEDNFAIVFAAMGVNMETAR		908.762	3	0	52.38	5.8e-06
			TVFESLDIGWQLLR		838.955	2	0	52.37	6.7e-06
			LALTAAEFLAYQCEK		864.435	2	0	52.27	1.1e-05
			TVFESLDIGWQLLR		838.953	2	0	52.24	1.1e-05
			LALTAAEFLAYQCEK		576.627	3	0	52.24	9.9e-06
			SVLDSHEDNFAIVFAAMGVNMETAR		908.762	3	0	52.22	6e-06
			SVLDSHEDNFAIVFAAMGVNMETAR		908.763	3	0	52.22	6e-06
			SVLDSHEDNFAIVFAAMGVNMETAR		908.763	3	0	52.19	6e-06
			HVLVILTDMSSYAEALR		640.007	3	0	52.18	1.2e-05
			TVSGVNGPLVILDEVK		547.314	3	0	52.11	6.5e-06
			SVLDSHEDNFAIVFAAMGVNMETAR		908.763	3	0	52.09	6.2e-06
			SVLDSHEDNFAIVFAAMGVNMETAR		908.763	3	0	52.08	6.2e-06
			LALTAAEFLAYQCEK		864.438	2	0	51.93	1.1e-05
			SVLDSHEDNFAIVFAAMGVNMETAR		908.763	3	0	51.93	6.4e-06
			TVFESLDIGWQLLR		559.638	3	0	51.88	1.3e-05
			SVLDSHEDNFAIVFAAMGVNMETAR		908.764	3	0	51.87	7.8e-06
			HVLVILTDMSSYAEALR		640.008	3	0	51.86	1.2e-05
			LALTAAEFLAYQCEK		864.437	2	0	51.85	9.8e-06
			HVLVILTDMSSYAEALR		640.008	3	0	51.84	1.2e-05
			SVLDSHEDNFAIVFAAMGVNMETAR		908.763	3	0	51.82	6.6e-06
			AVVGEEALTPDDLLYLEFLSK		1161.61	2	0	51.81	1.1e-05
			SVLDSHEDNFAIVFAAMGVNMETAR		908.762	3	0	51.81	6.6e-06
			SVLDSHEDNFAIVFAAMGVNMETAR		908.762	3	0	51.78	6.6e-06
			TVFESLDIGWQLLR		838.953	2	0	51.7	1.4e-05
			LALTAAEFLAYQCEK		864.436	2	0	51.67	1.3e-05
			HVLVILTDMSSYAEALR		640.008	3	0	51.67	1.3e-05
			HVLVILTDMSSYAEALR		640.007	3	0	51.58	1.4e-05
			HVLVILTDMSSYAEALR		640.009	3	0	51.58	1.4e-05
			AVVQVFEGTSGIDAK		760.901	2	0	51.56	2e-05
			HVLVILTDMSSYAEALR		640.009	3	0	51.56	1.4e-05
			LALTAAEFLAYQCEK		864.436	2	0	51.53	1.3e-05
			SVLDSHEDNFAIVFAAMGVNMETAR		908.763	3	0	51.49	7.8e-06
			SVLDSHEDNFAIVFAAMGVNMETAR		908.763	3	0	51.44	7.2e-06
			AVVQVFEGTSGIDAK		760.902	2	0	51.33	1.7e-05
			LALTAAEFLAYQCEK		864.437	2	0	51.33	1.1e-05
			LALTAAEFLAYQCEK		864.437	2	0	51.33	1.1e-05
			GFPGYMYTDLATIYER		948.945	2	0	51.32	7.4e-06
			TVFESLDIGWQLLR		838.953	2	0	51.3	1.5e-05
			SVLDSHEDNFAIVFAAMGVNMETAR		908.763	3	0	51.27	7.5e-06
			EMIQTGISAIDVMNSIAR		974.995	2	0	51.26	1.6e-05
			AVVGEEALTPDDLLYLEFLSK		1161.61	2	0	51.24	1.2e-05
			HVLVILTDMSSYAEALR		640.008	3	0	51.23	1.4e-05
			TVFESLDIGWQLLR		559.639	3	0	51.18	9.1e-06
			IPIFSAAGLPHNEIAAQICR		726.722	3	0	51.07	1.3e-05
			SVLDSHEDNFAIVFAAMGVNMETAR		908.763	3	0	51.07	7.8e-06
			HVLVILTDMSSYAEALR		640.008	3	0	51.05	1.5e-05
			TVFESLDIGWQLLR		838.952	2	0	51.02	1.7e-05
			LALTAAEFLAYQCEK		576.627	3	0	51	1.2e-05
			HVLVILTDMSSYAEALR		640.008	3	0	50.98	1.5e-05
			TVFESLDIGWQLLR		838.953	2	0	50.94	1.5e-05
			HVLVILTDMSSYAEALR		640.008	3	0	50.91	1.5e-05
			EMIQTGISAIDVMNSIAR		974.994	2	0	50.91	1.4e-05
			SVLDSHEDNFAIVFAAMGVNMETAR		908.766	3	0	50.87	1.3e-05
			SVLDSHEDNFAIVFAAMGVNMETAR		908.766	3	0	50.87	1.3e-05
			SVLDSHEDNFAIVFAAMGVNMETAR		908.763	3	0	50.82	8.7e-06
			QDFEENGSMENVCLFLNLANDPTIER		1019.13	3	0	50.78	8.4e-06
			EMIQTGISAIDVMNSIAR		974.994	2	0	50.75	1.6e-05
			SVLDSHEDNFAIVFAAMGVNMETAR		908.761	3	0	50.75	8.4e-06
			NTLCEFTGDTLR		713.835	2	0	50.7	1.1e-05
			HVLVILTDMSSYAEALR		640.009	3	0	50.67	1.6e-05
			LALTAAEFLAYQCEK		576.627	3	0	50.66	1.3e-05
			GPPILAEDFLDIEGQPINPWSR		1232.63	2	0	50.65	1.6e-05
			HVLVILTDMSSYAEALR		640.008	3	0	50.63	1.6e-05
			HVLVILTDMSSYAEALR		640.008	3	0	50.6	1.7e-05
			TVFESLDIGWQLLR		838.954	2	0	50.52	1.8e-05
			LALTAAEFLAYQCEK		864.437	2	0	50.51	1.3e-05
			HVLVILTDMSSYAEALR		640.008	3	0	50.5	1.9e-05
			TVFESLDIGWQLLR		838.954	2	0	50.41	1.9e-05
			SVLDSHEDNFAIVFAAMGVNMETAR		908.763	3	0	50.38	9.2e-06
			SVLDSHEDNFAIVFAAMGVNMETAR		908.763	3	0	50.34	9.7e-06
			LALTAAEFLAYQCEK		864.438	2	0	50.33	1.5e-05
			LALTAAEFLAYQCEK		576.627	3	0	50.31	1.4e-05
			HVLVILTDMSSYAEALR		640.008	3	0	50.29	1.8e-05
			LALTAAEFLAYQCEK		576.627	3	0	50.27	1.4e-05
			SVLDSHEDNFAIVFAAMGVNMETAR		908.764	3	0	50.24	9.5e-06
			SVLDSHEDNFAIVFAAMGVNMETAR		908.763	3	0	50.22	9.5e-06
			SVLDSHEDNFAIVFAAMGVNMETAR		908.763	3	0	50.13	9.7e-06
			HVLVILTDMSSYAEALR		640.008	3	0	50.07	1.9e-05
			SVLDSHEDNFAIVFAAMGVNMETAR		908.764	3	0	50.04	9.9e-06
			HVLVILTDMSSYAEALR		640.008	3	0	49.95	1.9e-05
			SVLDSHEDNFAIVFAAMGVNMETAR		908.762	3	0	49.87	1e-05
			HVLVILTDMSSYAEALR		640.009	3	0	49.86	2.1e-05
			HVLVILTDMSSYAEALR		640.009	3	0	49.83	2.1e-05
			LALTAAEFLAYQCEK		864.437	2	0	49.82	1.7e-05
			LALTAAEFLAYQCEK		864.438	2	0	49.8	1.7e-05
			LALTAAEFLAYQCEK		864.437	2	0	49.69	1.7e-05
			LALTAAEFLAYQCEK		576.628	3	0	49.69	1.5e-05
			NTLCEFTGDTLR		713.835	2	0	49.66	1.1e-05
			QDFEENGSMENVCLFLNLANDPTIER		1528.19	2	0	49.66	1.1e-05
			QDFEENGSMENVCLFLNLANDPTIER		1528.19	2	0	49.66	1.1e-05
			IPIFSAAGLPHNEIAAQICR		726.721	3	0	49.63	2.1e-05
			RIPTNILAEFYPR		795.443	2	1	49.62	2e-05
			SVLDSHEDNFAIVFAAMGVNMETAR		908.762	3	0	49.61	1.1e-05
			TVFESLDIGWQLLR		559.638	3	0	49.6	2.2e-05
			GPPILAEDFLDIEGQPINPWSR		822.088	3	0	49.58	2e-05
			LALTAAEFLAYQCEK		864.437	2	0	49.53	1.7e-05
			TVFESLDIGWQLLR		838.953	2	0	49.49	2.1e-05
			TVFESLDIGWQLLR		838.954	2	0	49.46	2.3e-05
			LALTAAEFLAYQCEK		864.435	2	0	49.4	2.2e-05
			TVFESLDIGWQLLR		838.954	2	0	49.39	2.4e-05
			LALTAAEFLAYQCEK		864.437	2	0	49.31	1.8e-05
			AVVGEEALTPDDLLYLEFLSK		1161.61	2	0	49.3	2e-05
			HVLVILTDMSSYAEALR		640.008	3	0	49.29	2.2e-05
			HVLVILTDMSSYAEALR		640.009	3	0	49.29	2.4e-05
			LALTAAEFLAYQCEK		576.628	3	0	49.27	2e-05
			LALTAAEFLAYQCEK		576.628	3	0	49.23	1.7e-05
			HVLVILTDMSSYAEALR		640.009	3	0	49.21	2.1e-05
			LALTAAEFLAYQCEK		864.436	2	0	49.16	2.4e-05
			HVLVILTDMSSYAEALR		640.009	3	0	49.16	2.4e-05
			AVVGEEALTPDDLLYLEFLSK		1161.61	2	0	49.15	2.1e-05
			HVLVILTDMSSYAEALR		640.008	3	0	49.14	2.6e-05
			LALTAAEFLAYQCEK		864.437	2	0	49.11	1.8e-05
			SVLDSHEDNFAIVFAAMGVNMETAR		908.763	3	0	49.11	1.2e-05
			HVLVILTDMSSYAEALR		640.008	3	0	49.1	2.3e-05
			IPIFSAAGLPHNEIAAQICR		726.721	3	0	49.06	2.3e-05
			TVFESLDIGWQLLR		838.953	2	0	49.05	2.4e-05
			LALTAAEFLAYQCEK		576.627	3	0	49	1.9e-05
			LALTAAEFLAYQCEK		864.437	2	0	48.89	1.9e-05
			EMIQTGISAIDVMNSIAR		650.333	3	0	48.84	2.7e-05
			SVLDSHEDNFAIVFAAMGVNMETAR		908.762	3	0	48.71	1.3e-05
			TVFESLDIGWQLLR		838.953	2	0	48.7	2.6e-05
			SVLDSHEDNFAIVFAAMGVNMETAR		908.763	3	0	48.7	1.3e-05
			QDFEENGSMENVCLFLNLANDPTIER		1528.19	2	0	48.7	1.3e-05
			SVLDSHEDNFAIVFAAMGVNMETAR		908.762	3	0	48.66	1.4e-05
			AVVQVFEGTSGIDAK		760.9	2	0	48.65	4.5e-05
			SVLDSHEDNFAIVFAAMGVNMETAR		908.762	3	0	48.57	1.4e-05
			SVLDSHEDNFAIVFAAMGVNMETAR		908.764	3	0	48.57	1.4e-05
			HVLVILTDMSSYAEALR		640.009	3	0	48.54	2.8e-05
			LALTAAEFLAYQCEK		864.437	2	0	48.53	2.1e-05
			LALTAAEFLAYQCEK		576.627	3	0	48.53	2.1e-05
			HVLVILTDMSSYAEALR		640.008	3	0	48.44	2.7e-05
			SVLDSHEDNFAIVFAAMGVNMETAR		908.763	3	0	48.42	1.4e-05
			SVLDSHEDNFAIVFAAMGVNMETAR		908.763	3	0	48.38	1.5e-05
			SVLDSHEDNFAIVFAAMGVNMETAR		908.762	3	0	48.37	1.5e-05
			EMIQTGISAIDVMNSIAR		974.996	2	0	48.35	3e-05
			HVLVILTDMSSYAEALR		640.008	3	0	48.33	2.8e-05
			HVLVILTDMSSYAEALR		640.008	3	0	48.31	2.8e-05
			AVVGEEALTPDDLLYLEFLSK		1161.61	2	0	48.29	2.4e-05
			HVLVILTDMSSYAEALR		640.008	3	0	48.27	2.8e-05
			LALTAAEFLAYQCEK		864.437	2	0	48.26	2.2e-05
			LALTAAEFLAYQCEK		864.437	2	0	48.21	2.3e-05
			SVLDSHEDNFAIVFAAMGVNMETAR		908.764	3	0	48.21	1.5e-05
			LALTAAEFLAYQCEK		576.627	3	0	48.19	2.5e-05
			SVLDSHEDNFAIVFAAMGVNMETAR		908.763	3	0	48.17	1.5e-05
			LALTAAEFLAYQCEK		864.437	2	0	48.15	2.3e-05
			HVLVILTDMSSYAEALR		640.008	3	0	48.15	2.9e-05
			AVVGEEALTPDDLLYLEFLSK		1161.61	2	0	48.13	2.5e-05
			HVLVILTDMSSYAEALR		640.009	3	0	48.12	2.4e-05
			LALTAAEFLAYQCEK		576.627	3	0	48.1	2.6e-05
			SVLDSHEDNFAIVFAAMGVNMETAR		908.763	3	0	48.08	1.6e-05
			HVLVILTDMSSYAEALR		959.51	2	0	48.06	2.5e-05
			SVLDSHEDNFAIVFAAMGVNMETAR		908.763	3	0	48.06	1.6e-05
			FAEIVQLK		474.282	2	0	48.05	1.6e-05
			QDFEENGSMENVCLFLNLANDPTIER		1528.19	2	0	48.04	1.6e-05
			TVFESLDIGWQLLR		838.953	2	0	47.95	3e-05
			SVLDSHEDNFAIVFAAMGVNMETAR		908.763	3	0	47.91	1.6e-05
			LALTAAEFLAYQCEK		864.437	2	0	47.89	2.4e-05
			LALTAAEFLAYQCEK		576.627	3	0	47.88	2.4e-05
			SVLDSHEDNFAIVFAAMGVNMETAR		908.762	3	0	47.86	1.6e-05
			AVVQVFEGTSGIDAK		760.902	2	0	47.77	3.9e-05
			HVLVILTDMSSYAEALR		640.008	3	0	47.77	3.2e-05
			TVFESLDIGWQLLR		838.954	2	0	47.73	3.3e-05
			HVLVILTDMSSYAEALR		640.007	3	0	47.73	3.3e-05
			TVSGVNGPLVILDEVK		820.467	2	0	47.7	1.7e-05
			TVFESLDIGWQLLR		838.954	2	0	47.66	3.3e-05
			LALTAAEFLAYQCEK		576.626	3	0	47.63	3.4e-05
			LALTAAEFLAYQCEK		864.437	2	0	47.63	2.6e-05
			QDFEENGSMENVCLFLNLANDPTIER		1019.13	3	0	47.62	1.7e-05
			SVLDSHEDNFAIVFAAMGVNMETARFFK		1049.51	3	1	47.6	2.5e-05
			SVLDSHEDNFAIVFAAMGVNMETAR		908.762	3	0	47.59	1.7e-05
			LALTAAEFLAYQCEK		864.437	2	0	47.58	2.9e-05
			HVLVILTDMSSYAEALR		640.008	3	0	47.49	3.4e-05
			RIPTNILAEFYPR		530.631	3	1	47.47	2.9e-05
			EMIQTGISAIDVMNSIAR		974.995	2	0	47.46	4e-05
			TVFESLDIGWQLLR		838.953	2	0	47.41	3.5e-05
			SVLDSHEDNFAIVFAAMGVNMETAR		908.763	3	0	47.4	2e-05
			SVLDSHEDNFAIVFAAMGVNMETAR		908.765	3	0	47.38	2.5e-05
			LALTAAEFLAYQCEK		864.436	2	0	47.35	3.5e-05
			LALTAAEFLAYQCEK		864.438	2	0	47.35	3e-05
			IPTNILAEFYPR		478.598	3	0	47.34	3.1e-05
			TPVSEDMLGR		552.771	2	0	47.29	3.4e-05
			RIPTNILAEFYPR		795.443	2	1	47.28	3.5e-05
			TVFESLDIGWQLLR		838.953	2	0	47.22	3.9e-05
			LALTAAEFLAYQCEK		576.627	3	0	47.21	2.7e-05
			EMIQTGISAIDVMNSIAR		974.996	2	0	47.19	4.1e-05
			TVFESLDIGWQLLR		838.953	2	0	47.16	3.8e-05
			HVLVILTDMSSYAEALR		640.008	3	0	47.13	3.7e-05
			SVLDSHEDNFAIVFAAMGVNMETAR		908.764	3	0	47.12	1.9e-05
			LALTAAEFLAYQCEK		576.627	3	0	47.1	2.9e-05
			QIYPPVNVLPSLSR		528.303	3	0	47.07	2.1e-05
			HVLVILTDMSSYAEALR		640.009	3	0	47.06	3.9e-05
			HVLVILTDMSSYAEALR		640.008	3	0	47.05	3.7e-05
			SVLDSHEDNFAIVFAAMGVNMETAR		908.766	3	0	47.03	3.1e-05
			SVLDSHEDNFAIVFAAMGVNMETAR		908.761	3	0	46.98	2e-05
			LALTAAEFLAYQCEK		864.437	2	0	46.94	3e-05
			TVFESLDIGWQLLR		838.954	2	0	46.92	4.2e-05
			HVLVILTDMSSYAEALR		640.008	3	0	46.92	3.9e-05
			HVLVILTDMSSYAEALR		640.008	3	0	46.91	3.9e-05
			HVLVILTDMSSYAEALR		640.008	3	0	46.9	3.9e-05
			SVLDSHEDNFAIVFAAMGVNMETAR		908.763	3	0	46.9	2e-05
			SVLDSHEDNFAIVFAAMGVNMETAR		908.763	3	0	46.87	2.1e-05
			AVVGEEALTPDDLLYLEFLSK		774.742	3	0	46.85	3.3e-05
			SVLDSHEDNFAIVFAAMGVNMETAR		908.764	3	0	46.85	2.5e-05
			SVLDSHEDNFAIVFAAMGVNMETAR		908.763	3	0	46.82	2.1e-05
			RIPTNILAEFYPR		530.631	3	1	46.79	3.9e-05
			LALTAAEFLAYQCEK		864.437	2	0	46.79	3.1e-05
			SVLDSHEDNFAIVFAAMGVNMETAR		908.764	3	0	46.77	2.1e-05
			LALTAAEFLAYQCEK		576.627	3	0	46.76	3.2e-05
			AVVGEEALTPDDLLYLEFLSK		1161.61	2	0	46.76	3.6e-05
			SVLDSHEDNFAIVFAAMGVNMETAR		908.762	3	0	46.74	2.1e-05
			LALTAAEFLAYQCEK		576.627	3	0	46.7	3.1e-05
			TVFESLDIGWQLLR		838.952	2	0	46.67	4.6e-05
			TVFESLDIGWQLLR		838.954	2	0	46.65	4.2e-05
			AVVGEEALTPDDLLYLEFLSK		1161.61	2	0	46.63	3.4e-05
			HVLVILTDMSSYAEALR		640.008	3	0	46.58	4.2e-05
			QDFEENGSMENVCLFLNLANDPTIER		1019.13	3	0	46.57	2.2e-05
			HVLVILTDMSSYAEALR		640.009	3	0	46.5	4.5e-05
			TVFESLDIGWQLLR		838.953	2	0	46.48	4.4e-05
			GPPILAEDFLDIEGQPINPWSR		822.088	3	0	46.47	4.4e-05
			SVLDSHEDNFAIVFAAMGVNMETAR		908.764	3	0	46.45	2.7e-05
			TVFESLDIGWQLLR		559.638	3	0	46.44	4.4e-05
			LALTAAEFLAYQCEK		864.437	2	0	46.44	3.4e-05
			LALTAAEFLAYQCEK		864.437	2	0	46.41	3.4e-05
			SVLDSHEDNFAIVFAAMGVNMETAR		908.763	3	0	46.41	2.3e-05
			HVLVILTDMSSYAEALR		640.008	3	0	46.4	5.6e-05
			TVFESLDIGWQLLR		838.954	2	0	46.37	4.7e-05
			SVLDSHEDNFAIVFAAMGVNMETAR		908.763	3	0	46.35	2.3e-05
			QDFEENGSMENVCLFLNLANDPTIER		1528.19	2	0	46.34	2.3e-05
			LALTAAEFLAYQCEK		864.436	2	0	46.31	3.5e-05
			TVFESLDIGWQLLR		838.954	2	0	46.29	4.8e-05
			HVLVILTDMSSYAEALR		640.009	3	0	46.29	4.7e-05
			LALTAAEFLAYQCEK		864.437	2	0	46.25	3.6e-05
			HVLVILTDMSSYAEALR		640.008	3	0	46.24	4.5e-05
			HVLVILTDMSSYAEALR		640.008	3	0	46.21	4.5e-05
			TVFESLDIGWQLLR		838.954	2	0	46.17	5e-05
			LALTAAEFLAYQCEK		864.435	2	0	46.13	4.6e-05
			QDFEENGSMENVCLFLNLANDPTIER	Gln->pyro-Glu (N-term Q)	1519.68	2	0	46.1	2.5e-05
			AVVGEEALTPDDLLYLEFLSK		774.741	3	0	46.08	3.9e-05
			SVLDSHEDNFAIVFAAMGVNMETAR		908.763	3	0	46.08	2.7e-05
			TVFESLDIGWQLLR		838.952	2	0	45.95	5.5e-05
			TVFESLDIGWQLLR		838.954	2	0	45.88	5e-05
			SVLDSHEDNFAIVFAAMGVNMETAR		908.763	3	0	45.88	2.6e-05
			LALTAAEFLAYQCEK		864.437	2	0	45.82	3.9e-05
			HVLVILTDMSSYAEALR		640.008	3	0	45.82	5e-05
			HVLVILTDMSSYAEALR		640.008	3	0	45.82	5e-05
			LALTAAEFLAYQCEK		576.627	3	0	45.81	3.9e-05
			HVLVILTDMSSYAEALR		640.007	3	0	45.79	5.1e-05
			HVLVILTDMSSYAEALR		640.007	3	0	45.76	5.2e-05
			HVLVILTDMSSYAEALR		640.008	3	0	45.73	4.9e-05
			HVLVILTDMSSYAEALR		640.009	3	0	45.72	5.4e-05
			FAEIVQLK		474.282	2	0	45.7	2.7e-05
			LALTAAEFLAYQCEK		576.628	3	0	45.69	4.3e-05
			HVLVILTDMSSYAEALR		640.008	3	0	45.68	5e-05
			SVLDSHEDNFAIVFAAMGVNMETAR		908.763	3	0	45.67	2.7e-05
			EMIQTGISAIDVMNSIAR		650.332	3	0	45.64	5.6e-05
			SVLDSHEDNFAIVFAAMGVNMETAR		908.763	3	0	45.63	2.7e-05
			LALTAAEFLAYQCEK		576.627	3	0	45.6	4.1e-05
			HVLVILTDMSSYAEALR		640.009	3	0	45.6	5.2e-05
			TVFESLDIGWQLLR		838.953	2	0	45.59	5.2e-05
			SVLDSHEDNFAIVFAAMGVNMETAR		908.764	3	0	45.53	2.8e-05
			FAEIVQLK		474.282	2	0	45.52	2.8e-05
			SGQVLEVSGSK		545.79	2	0	45.51	6.3e-05
			RIPTNILAEFYPR		530.631	3	1	45.51	5.6e-05
			SVLDSHEDNFAIVFAAMGVNMETAR		908.763	3	0	45.5	2.8e-05
			SVLDSHEDNFAIVFAAMGVNMETAR		908.763	3	0	45.49	2.8e-05
			HVLVILTDMSSYAEALR		640.008	3	0	45.48	5.4e-05
			SVLDSHEDNFAIVFAAMGVNMETAR		908.763	3	0	45.47	2.8e-05
			HVLVILTDMSSYAEALR		640.008	3	0	45.45	7e-05
			AVVQVFEGTSGIDAK		760.901	2	0	45.44	8.1e-05
			SVLDSHEDNFAIVFAAMGVNMETAR		908.763	3	0	45.43	2.9e-05
			LALTAAEFLAYQCEK		576.627	3	0	45.34	4.4e-05
			SVLDSHEDNFAIVFAAMGVNMETAR		908.763	3	0	45.3	3e-05
			LALTAAEFLAYQCEK		864.437	2	0	45.29	4.4e-05
			TVFESLDIGWQLLR		838.953	2	0	45.27	6.1e-05
			LALTAAEFLAYQCEK		864.436	2	0	45.25	4.5e-05
			LALTAAEFLAYQCEK		864.437	2	0	45.2	4.5e-05
			HVLVILTDMSSYAEALR		640.007	3	0	45.2	5.4e-05
			SVLDSHEDNFAIVFAAMGVNMETAR		908.764	3	0	45.18	3e-05
			GPPILAEDFLDIEGQPINPWSR		822.088	3	0	45.15	5.8e-05
			HVLVILTDMSSYAEALR		640.009	3	0	45.13	4.9e-05
			FAEIVQLK		474.281	2	0	45.11	3.1e-05
			HVLVILTDMSSYAEALR		640.008	3	0	45.1	5.9e-05
			QIYPPVNVLPSLSR		791.95	2	0	45.01	3.2e-05
			AVVQVFEGTSGIDAK		760.901	2	0	45	9.2e-05
			SVLDSHEDNFAIVFAAMGVNMETAR		908.762	3	0	45	3.2e-05
			HVLVILTDMSSYAEALR		640.008	3	0	44.99	6e-05
			SVLDSHEDNFAIVFAAMGVNMETAR		908.764	3	0	44.95	3.2e-05
			LALTAAEFLAYQCEK		576.627	3	0	44.93	5.3e-05
			HVLVILTDMSSYAEALR		640.008	3	0	44.91	6.1e-05
			IPTNILAEFYPR		478.598	3	0	44.9	8.3e-05
			LALTAAEFLAYQCEK		864.436	2	0	44.9	5.3e-05
			LALTAAEFLAYQCEK		864.437	2	0	44.88	5.4e-05
			LALTAAEFLAYQCEK		864.437	2	0	44.72	5.1e-05
			HVLVILTDMSSYAEALR		640.009	3	0	44.71	6.8e-05
			AVVQVFEGTSGIDAK		760.9	2	0	44.69	0.00011
			TVFESLDIGWQLLR		838.954	2	0	44.69	7e-05
			TVFESLDIGWQLLR		838.954	2	0	44.68	7e-05
			EMIQTGISAIDVMNSIAR		974.994	2	0	44.62	6.6e-05
			AVVGEEALTPDDLLYLEFLSK		774.742	3	0	44.6	5.2e-05
			LALTAAEFLAYQCEK		864.437	2	0	44.51	5.3e-05
			SVLDSHEDNFAIVFAAMGVNMETAR		908.763	3	0	44.49	3.9e-05
			LALTAAEFLAYQCEK		864.437	2	0	44.44	5.9e-05
			SVLDSHEDNFAIVFAAMGVNMETAR		908.763	3	0	44.41	3.6e-05
			HVLVILTDMSSYAEALR		640.008	3	0	44.4	6.9e-05
			SVLDSHEDNFAIVFAAMGVNMETAR		908.763	3	0	44.4	3.6e-05
			SVLDSHEDNFAIVFAAMGVNMETAR		908.763	3	0	44.34	3.7e-05
			TPVSEDMLGR		552.771	2	0	44.33	6.6e-05
			NGSITQIPILTMPNDDITHPIPDLTGYITEGQIYVDR		1371.03	3	0	44.29	4.1e-05
			LALTAAEFLAYQCEK		576.627	3	0	44.28	5.6e-05
			LALTAAEFLAYQCEK		576.627	3	0	44.25	5.6e-05
			HVLVILTDMSSYAEALR		640.008	3	0	44.24	7.2e-05
			HVLVILTDMSSYAEALR		640.008	3	0	44.04	7.5e-05
			HVLVILTDMSSYAEALR		640.009	3	0	44.04	5.9e-05
			SVLDSHEDNFAIVFAAMGVNMETAR		908.764	3	0	44.03	4e-05
			AVVGEEALTPDDLLYLEFLSK		1161.61	2	0	44.02	7.3e-05
			HVLVILTDMSSYAEALR		640.008	3	0	44.01	7.5e-05
			TPVSEDMLGR		552.771	2	0	43.96	7.2e-05
			SVLDSHEDNFAIVFAAMGVNMETAR		908.763	3	0	43.89	4.1e-05
			AVVQVFEGTSGIDAK		760.9	2	0	43.85	0.00013
			LALTAAEFLAYQCEK		864.437	2	0	43.81	6.2e-05
			HVLVILTDMSSYAEALR		640.009	3	0	43.81	6.7e-05
			LALTAAEFLAYQCEK		576.627	3	0	43.79	6.3e-05
			LALTAAEFLAYQCEK		576.627	3	0	43.75	6.3e-05
			LALTAAEFLAYQCEK		576.627	3	0	43.74	6.3e-05
			HVLVILTDMSSYAEALR		640.009	3	0	43.73	8.5e-05
			SVLDSHEDNFAIVFAAMGVNMETAR		908.763	3	0	43.72	4.2e-05
			HVLVILTDMSSYAEALR		640.008	3	0	43.7	7.9e-05
			SVLDSHEDNFAIVFAAMGVNMETAR		908.762	3	0	43.68	4.3e-05
			SVLDSHEDNFAIVFAAMGVNMETAR		908.763	3	0	43.61	4.4e-05
			LALTAAEFLAYQCEK		864.437	2	0	43.6	6.5e-05
			SVLDSHEDNFAIVFAAMGVNMETAR		908.762	3	0	43.59	4.4e-05
			VFNGSGKPIDK		581.316	2	0	43.56	9.9e-05
			LALTAAEFLAYQCEK		864.437	2	0	43.56	6.6e-05
			TVFESLDIGWQLLR		838.953	2	0	43.54	8.4e-05
			LALTAAEFLAYQCEK		576.627	3	0	43.52	6.7e-05
			RIPTNILAEFYPR		530.631	3	1	43.39	9.2e-05
			IPTNILAEFYPR		478.598	3	0	43.37	8.1e-05
			LALTAAEFLAYQCEK		576.627	3	0	43.37	7.6e-05
			NGSITQIPILTMPNDDITHPIPDLTGYITEGQIYVDR		1371.03	3	0	43.36	4.8e-05
			SVLDSHEDNFAIVFAAMGVNMETAR		908.764	3	0	43.32	5.6e-05
			SVLDSHEDNFAIVFAAMGVNMETAR		908.762	3	0	43.28	4.7e-05
			LALTAAEFLAYQCEK		864.438	2	0	43.26	7.6e-05
			HVLVILTDMSSYAEALR		640.008	3	0	43.25	9e-05
			HVLVILTDMSSYAEALR		640.008	3	0	43.25	9e-05
			RIPTNILAEFYPR		795.444	2	1	43.22	8.3e-05
			HVLVILTDMSSYAEALR		640.008	3	0	43.22	0.00012
			HVLVILTDMSSYAEALR		640.007	3	0	43.16	8.7e-05
			HVLVILTDMSSYAEALR		640.01	3	0	43.15	7.3e-05
			HVLVILTDMSSYAEALR		640.008	3	0	43.13	9.2e-05
			HVLVILTDMSSYAEALR		640.009	3	0	43.08	8.9e-05
			LALTAAEFLAYQCEK		864.437	2	0	43.06	7.4e-05
			TVFESLDIGWQLLR		838.954	2	0	43.05	9.7e-05
			HVLVILTDMSSYAEALR		640.008	3	0	43.02	9.5e-05
			TVFESLDIGWQLLR		838.955	2	0	42.96	5.8e-05
			HVLVILTDMSSYAEALR		640.007	3	0	42.94	9.9e-05
			SVLDSHEDNFAIVFAAMGVNMETAR		908.763	3	0	42.93	5.1e-05
			SVLDSHEDNFAIVFAAMGVNMETAR		908.763	3	0	42.9	5.1e-05
			EMIQTGISAIDVMNSIAR		974.995	2	0	42.88	0.00011
			SVLDSHEDNFAIVFAAMGVNMETAR		908.764	3	0	42.86	5.2e-05
			LALTAAEFLAYQCEK		864.437	2	0	42.77	7.4e-05
			HVLVILTDMSSYAEALR		640.007	3	0	42.77	0.0001
			GPPILAEDFLDIEGQPINPWSR		822.088	3	0	42.74	0.0001
			IPIFSAAGLPHNEIAAQICR		726.721	3	0	42.7	9.9e-05
			AVVGEEALTPDDLLYLEFLSK		1161.61	2	0	42.66	9.2e-05
			SVLDSHEDNFAIVFAAMGVNMETAR		908.763	3	0	42.61	5.5e-05
			LALTAAEFLAYQCEK		864.437	2	0	42.57	8.3e-05
			TVFESLDIGWQLLR		838.954	2	0	42.53	0.00011
			HVLVILTDMSSYAEALR		640.008	3	0	42.5	0.00011
			LALTAAEFLAYQCEK		864.436	2	0	42.47	8.5e-05
			LALTAAEFLAYQCEK		864.437	2	0	42.44	8.6e-05
			QIYPPVNVLPSLSR		791.951	2	0	42.41	6.3e-05
			HVLVILTDMSSYAEALR		640.008	3	0	42.38	0.00011
			TVFESLDIGWQLLR		838.953	2	0	42.35	0.00011
			TVFESLDIGWQLLR		838.954	2	0	42.35	0.00012
			HVLVILTDMSSYAEALR		640.008	3	0	42.33	0.00011
			SVLDSHEDNFAIVFAAMGVNMETAR		908.762	3	0	42.33	5.8e-05
			TVFESLDIGWQLLR		838.953	2	0	42.24	0.00011
			SVLDSHEDNFAIVFAAMGVNMETAR		908.762	3	0	42.23	6e-05
			HVLVILTDMSSYAEALR		640.009	3	0	42.22	0.00011
			HVLVILTDMSSYAEALR		640.008	3	0	42.2	0.00011
			TVFESLDIGWQLLR		838.953	2	0	42.19	0.00011
			LALTAAEFLAYQCEK		864.437	2	0	42.19	9.1e-05
			HVLVILTDMSSYAEALR		959.51	2	0	42.18	9.1e-05
			SVLDSHEDNFAIVFAAMGVNMETAR		908.764	3	0	42.17	6.1e-05
			IPTNILAEFYPR		478.597	3	0	42.14	0.00015
			TVSGVNGPLVILDEVK		820.466	2	0	42.14	6.1e-05
			SVLDSHEDNFAIVFAAMGVNMETAR		908.764	3	0	42.14	6.1e-05
			HVLVILTDMSSYAEALR		640.008	3	0	42.11	0.00012
			HVLVILTDMSSYAEALR		640.008	3	0	42.1	0.00012
			TVSGVNGPLVILDEVK		547.314	3	0	42.08	6.5e-05
			SVLDSHEDNFAIVFAAMGVNMETAR		908.762	3	0	42.03	6.3e-05
			SVLDSHEDNFAIVFAAMGVNMETAR		1362.64	2	0	42.02	6.3e-05
			LALTAAEFLAYQCEK		864.437	2	0	42.01	9.4e-05
			SVLDSHEDNFAIVFAAMGVNMETAR		908.763	3	0	41.96	6.4e-05
			LALTAAEFLAYQCEK		576.626	3	0	41.93	0.00013
			LALTAAEFLAYQCEK		576.627	3	0	41.92	9.6e-05
			HVLVILTDMSSYAEALR		640.008	3	0	41.92	0.00012
			RIPTNILAEFYPR		530.631	3	1	41.89	0.00011
			SVLDSHEDNFAIVFAAMGVNMETAR		908.764	3	0	41.89	6.5e-05
			LALTAAEFLAYQCEK		864.438	2	0	41.87	0.00011
			HVLVILTDMSSYAEALR		640.008	3	0	41.87	0.00012
			NGSITQIPILTMPNDDITHPIPDLTGYITEGQIYVDR		1371.03	3	0	41.82	6.9e-05
			LALTAAEFLAYQCEK		576.627	3	0	41.72	0.0001
			AVVQVFEGTSGIDAK		760.902	2	0	41.64	0.0002
			EMIQTGISAIDVMNSIAR		974.993	2	0	41.62	0.00012
			LALTAAEFLAYQCEK		864.438	2	0	41.61	0.00011
			TVFESLDIGWQLLR		838.953	2	0	41.55	0.00014
			LALTAAEFLAYQCEK		576.627	3	0	41.55	0.00012
			LALTAAEFLAYQCEK		864.437	2	0	41.52	0.00011
			RIPTNILAEFYPR		795.443	2	1	41.5	0.00014
			SGQVLEVSGSK		545.79	2	0	41.47	0.00016
			HVLVILTDMSSYAEALR		640.008	3	0	41.46	0.00014
			SVLDSHEDNFAIVFAAMGVNMETAR		908.763	3	0	41.46	7.1e-05
			HVLVILTDMSSYAEALR		640.008	3	0	41.44	0.00014
			QDFEENGSMENVCLFLNLANDPTIER		1528.19	2	0	41.43	7.2e-05
			LALTAAEFLAYQCEK		864.438	2	0	41.39	0.00012
			LALTAAEFLAYQCEK		864.437	2	0	41.38	0.00011
			SVLDSHEDNFAIVFAAMGVNMETAR		908.762	3	0	41.36	7.3e-05
			LALTAAEFLAYQCEK		864.438	2	0	41.35	0.0001
			HVLVILTDMSSYAEALR		640.009	3	0	41.31	0.00012
			LALTAAEFLAYQCEK		576.627	3	0	41.3	0.00012
			SVLDSHEDNFAIVFAAMGVNMETAR		908.763	3	0	41.3	7.4e-05
			LALTAAEFLAYQCEK		864.437	2	0	41.27	0.00011
			LALTAAEFLAYQCEK		864.437	2	0	41.24	0.00011
			GPPILAEDFLDIEGQPINPWSR		822.088	3	0	41.24	0.00015
			TVFESLDIGWQLLR		838.952	2	0	41.21	0.00016
			SVLDSHEDNFAIVFAAMGVNMETAR		908.764	3	0	41.17	7.6e-05
			QDFEENGSMENVCLFLNLANDPTIER		1528.19	2	0	41.17	7.6e-05
			TVFESLDIGWQLLR		838.953	2	0	41.16	0.00016
			LALTAAEFLAYQCEK		576.627	3	0	41.1	0.00012
			AVVGEEALTPDDLLYLEFLSK		1161.61	2	0	41.05	0.00013
			SVLDSHEDNFAIVFAAMGVNMETAR		908.762	3	0	41.05	7.9e-05
			LALTAAEFLAYQCEK		864.438	2	0	41.04	0.00013
			QDFEENGSMENVCLFLNLANDPTIER	Gln->pyro-Glu (N-term Q)	1519.68	2	0	41.04	7.9e-05
			TVFESLDIGWQLLR		838.954	2	0	41.01	0.00016
			SVLDSHEDNFAIVFAAMGVNMETAR		908.762	3	0	41	7.9e-05
			EHVLAVSR		455.759	2	0	40.96	0.00014
			LALTAAEFLAYQCEK		864.436	2	0	40.89	0.00012
			LALTAAEFLAYQCEK		864.436	2	0	40.83	0.00012
			SVLDSHEDNFAIVFAAMGVNMETAR		908.764	3	0	40.82	8.3e-05
			LALTAAEFLAYQCEK		576.627	3	0	40.75	0.00013
			HVLVILTDMSSYAEALR		640.008	3	0	40.75	0.00016
			HVLVILTDMSSYAEALR		640.009	3	0	40.68	0.00017
			SVLDSHEDNFAIVFAAMGVNMETAR		908.764	3	0	40.67	8.6e-05
			LALTAAEFLAYQCEK		864.436	2	0	40.61	0.00017
			SVLDSHEDNFAIVFAAMGVNMETAR		908.763	3	0	40.56	9.7e-05
			LALTAAEFLAYQCEK		576.627	3	0	40.54	0.00014
			LALTAAEFLAYQCEK		576.627	3	0	40.54	0.00015
			HVLVILTDMSSYAEALR		640.009	3	0	40.47	0.00014
			LALTAAEFLAYQCEK		864.436	2	0	40.44	0.00014
			LALTAAEFLAYQCEK		576.627	3	0	40.44	0.00013
			TVFESLDIGWQLLR		838.954	2	0	40.43	0.00018
			LALTAAEFLAYQCEK		576.627	3	0	40.42	0.00014
			HVLVILTDMSSYAEALR		640.009	3	0	40.4	0.00018
			QDFEENGSMENVCLFLNLANDPTIER		1528.19	2	0	40.4	9.1e-05
			TVFESLDIGWQLLR		559.638	3	0	40.38	0.00018
			AVVGEEALTPDDLLYLEFLSK		1161.61	2	0	40.27	0.00015
			LALTAAEFLAYQCEK		864.437	2	0	40.26	0.00014
			SVLDSHEDNFAIVFAAMGVNMETAR		908.763	3	0	40.25	9.4e-05
			LALTAAEFLAYQCEK		864.437	2	0	40.19	0.00014
			AVVGEEALTPDDLLYLEFLSK		1161.61	2	0	40.18	0.00015
			LALTAAEFLAYQCEK		864.438	2	0	40.17	0.00016
			HVLVILTDMSSYAEALR		640.008	3	0	40.17	0.00018
			SVLDSHEDNFAIVFAAMGVNMETAR		908.763	3	0	40.12	9.7e-05
			HVLVILTDMSSYAEALR		640.008	3	0	40.1	0.00019
			SVLDSHEDNFAIVFAAMGVNMETAR		908.763	3	0	40.06	9.9e-05
			HVLVILTDMSSYAEALR		640.008	3	0	40.04	0.00019
			HVLVILTDMSSYAEALR		640.008	3	0	40	0.00019
			EMIQTGISAIDVMNSIAR		650.333	3	0	39.99	0.00023
			LALTAAEFLAYQCEK		576.627	3	0	39.97	0.00017
			SVLDSHEDNFAIVFAAMGVNMETAR		908.763	3	0	39.97	0.0001
			HVLVILTDMSSYAEALR		640.008	3	0	39.92	0.00019
			HVLVILTDMSSYAEALR		640.007	3	0	39.88	0.00019
			HVLVILTDMSSYAEALR		640.008	3	0	39.88	0.0002
			HVLVILTDMSSYAEALR		640.009	3	0	39.88	0.0002
			HVLVILTDMSSYAEALR		640.008	3	0	39.86	0.00019
			AVVQVFEGTSGIDAK		760.902	2	0	39.8	0.0003
			TPVSEDMLGR		552.771	2	0	39.78	0.00019
			LALTAAEFLAYQCEK		576.628	3	0	39.73	0.00015
			SVLDSHEDNFAIVFAAMGVNMETAR		908.763	3	0	39.73	0.00012
			LALTAAEFLAYQCEK		576.628	3	0	39.71	0.00015
			SVLDSHEDNFAIVFAAMGVNMETAR		908.762	3	0	39.66	0.00011
			SVLDSHEDNFAIVFAAMGVNMETAR		908.763	3	0	39.64	0.00011
			HVLVILTDMSSYAEALR		640.008	3	0	39.6	0.00027
			SVLDSHEDNFAIVFAAMGVNMETAR		908.762	3	0	39.59	0.00011
			SVLDSHEDNFAIVFAAMGVNMETAR		908.763	3	0	39.57	0.00012
			TVFESLDIGWQLLR		838.953	2	0	39.56	0.00023
			SVLDSHEDNFAIVFAAMGVNMETAR		908.763	3	0	39.56	0.00011
			HVLVILTDMSSYAEALR		640.008	3	0	39.54	0.00021
			HVLVILTDMSSYAEALR		640.008	3	0	39.5	0.00021
			HVLVILTDMSSYAEALR		640.008	3	0	39.48	0.00021
			SVLDSHEDNFAIVFAAMGVNMETAR		908.763	3	0	39.47	0.00011
			LALTAAEFLAYQCEK		576.626	3	0	39.42	0.00022
			SVLDSHEDNFAIVFAAMGVNMETAR		908.763	3	0	39.4	0.00011
			SVLDSHEDNFAIVFAAMGVNMETAR		908.762	3	0	39.36	0.00012
			LALTAAEFLAYQCEK		576.627	3	0	39.3	0.00018
			HVLVILTDMSSYAEALR		640.007	3	0	39.3	0.00023
			LALTAAEFLAYQCEK		864.437	2	0	39.29	0.00018
			HVLVILTDMSSYAEALR		640.008	3	0	39.28	0.00022
			SVLDSHEDNFAIVFAAMGVNMETAR		908.761	3	0	39.25	0.00012
			TPVSEDMLGR		552.771	2	0	39.17	0.00013
			TVFESLDIGWQLLR		838.954	2	0	39.17	0.00024
			TVFESLDIGWQLLR		559.638	3	0	39.16	0.00025
			SVLDSHEDNFAIVFAAMGVNMETAR		908.762	3	0	39.15	0.00012
			HVLVILTDMSSYAEALR		640.008	3	0	39.09	0.00023
			HVLVILTDMSSYAEALR		640.009	3	0	39.09	0.00022
			NGSITQIPILTMPNDDITHPIPDLTGYITEGQIYVDR		1371.03	3	0	39.03	0.00014
			TVFESLDIGWQLLR		838.953	2	0	38.99	0.00025
			AVVQVFEGTSGIDAK		507.603	3	0	38.98	0.00036
			SVLDSHEDNFAIVFAAMGVNMETAR		908.764	3	0	38.96	0.00013
			SVLDSHEDNFAIVFAAMGVNMETAR		908.763	3	0	38.86	0.00013
			TVFESLDIGWQLLR		838.955	2	0	38.85	0.00015
			SVLDSHEDNFAIVFAAMGVNMETAR		908.762	3	0	38.83	0.00013
			GPPILAEDFLDIEGQPINPWSR		822.089	3	0	38.82	0.00023
			LALTAAEFLAYQCEK		864.436	2	0	38.8	0.00025
			TVFESLDIGWQLLR		838.954	2	0	38.78	0.00027
			HVLVILTDMSSYAEALR		640.008	3	0	38.73	0.00025
			LALTAAEFLAYQCEK		576.628	3	0	38.66	0.00022
			HVLVILTDMSSYAEALR		640.008	3	0	38.63	0.00026
			AVVQVFEGTSGIDAK		760.901	2	0	38.56	0.0004
			QDFEENGSMENVCLFLNLANDPTIER		1019.13	3	0	38.56	0.00014
			SVLDSHEDNFAIVFAAMGVNMETAR		908.763	3	0	38.54	0.00014
			QDFEENGSMENVCLFLNLANDPTIER		1528.19	2	0	38.54	0.00014
			QDFEENGSMENVCLFLNLANDPTIER		1019.13	3	0	38.53	0.00014
			QDFEENGSMENVCLFLNLANDPTIER		1528.2	2	0	38.51	0.00014
			SVLDSHEDNFAIVFAAMGVNMETAR		908.763	3	0	38.5	0.00014
			LALTAAEFLAYQCEK		864.438	2	0	38.49	0.00023
			TVFESLDIGWQLLR		838.955	2	0	38.48	0.00021
			HVLVILTDMSSYAEALR		640.009	3	0	38.48	0.00025
			AVVGEEALTPDDLLYLEFLSK		1161.61	2	0	38.48	0.00024
			HVLVILTDMSSYAEALR		640.008	3	0	38.42	0.00027
			EMIQTGISAIDVMNSIAR		974.995	2	0	38.37	0.00033
			HVLVILTDMSSYAEALR		640.008	3	0	38.35	0.00028
			HVLVILTDMSSYAEALR		640.008	3	0	38.34	0.00028
			SVLDSHEDNFAIVFAAMGVNMETAR		908.764	3	0	38.31	0.00015
			HVLVILTDMSSYAEALR		640.008	3	0	38.3	0.00027
			QDFEENGSMENVCLFLNLANDPTIER		1019.13	3	0	38.24	0.00015
			AVVGEEALTPDDLLYLEFLSK		1161.61	2	0	38.2	0.00026
			LALTAAEFLAYQCEK		576.628	3	0	38.18	0.00024
			HVLVILTDMSSYAEALR		640.008	3	0	38.17	0.00029
			LALTAAEFLAYQCEK		864.438	2	0	38.13	0.00025
			SVLDSHEDNFAIVFAAMGVNMETAR		908.763	3	0	38.13	0.00015
			HVLVILTDMSSYAEALR		640.008	3	0	38.1	0.00029
			LALTAAEFLAYQCEK		864.436	2	0	38.08	0.0003
			AVVGEEALTPDDLLYLEFLSK		1161.61	2	0	38.06	0.00026
			HVLVILTDMSSYAEALR		640.008	3	0	38.05	0.0003
			GPPILAEDFLDIEGQPINPWSR		822.088	3	0	38.02	0.00028
			LALTAAEFLAYQCEK		864.438	2	0	38.01	0.00019
			LALTAAEFLAYQCEK		576.627	3	0	38	0.00024
			HVLVILTDMSSYAEALR		640.008	3	0	37.99	0.0003
			SVLDSHEDNFAIVFAAMGVNMETAR		908.763	3	0	37.99	0.00016
			SVLDSHEDNFAIVFAAMGVNMETAR		908.763	3	0	37.97	0.00016
			HVLVILTDMSSYAEALR		640.009	3	0	37.92	0.00032
			LALTAAEFLAYQCEK		576.627	3	0	37.91	0.00025
			HVLVILTDMSSYAEALR		640.008	3	0	37.89	0.00031
			TVFESLDIGWQLLR		838.953	2	0	37.86	0.00032
			IPIFSAAGLPHNEIAAQICR		726.72	3	0	37.79	0.00032
			LALTAAEFLAYQCEK		576.627	3	0	37.76	0.00025
			HVLVILTDMSSYAEALR		640.009	3	0	37.75	0.00034
			HVLVILTDMSSYAEALR		640.009	3	0	37.72	0.00032
			LALTAAEFLAYQCEK		576.627	3	0	37.69	0.00026
			HVLVILTDMSSYAEALR		640.009	3	0	37.69	0.00034
			LALTAAEFLAYQCEK		576.628	3	0	37.67	0.00028
			TVFESLDIGWQLLR		838.953	2	0	37.62	0.00036
			QDFEENGSMENVCLFLNLANDPTIER	Gln->pyro-Glu (N-term Q)	1013.45	3	0	37.62	0.00017
			EHVLAVSR		455.759	2	0	37.6	0.0003
			LALTAAEFLAYQCEK		864.437	2	0	37.57	0.00026
			SVLDSHEDNFAIVFAAMGVNMETAR		908.763	3	0	37.56	0.00018
			LALTAAEFLAYQCEK		864.437	2	0	37.54	0.00026
			TVFESLDIGWQLLR		838.954	2	0	37.5	0.00036
			HVLVILTDMSSYAEALR		640.008	3	0	37.46	0.00034
			HVLVILTDMSSYAEALR		640.009	3	0	37.45	0.00036
			TVFESLDIGWQLLR		838.954	2	0	37.44	0.00037
			AVVQVFEGTSGIDAK		760.902	2	0	37.42	0.0004
			TVFESLDIGWQLLR		838.953	2	0	37.39	0.00035
			HVLVILTDMSSYAEALR		640.009	3	0	37.38	0.00037
			SVLDSHEDNFAIVFAAMGVNMETAR		908.765	3	0	37.35	0.00026
			SVLDSHEDNFAIVFAAMGVNMETAR		908.763	3	0	37.34	0.00018
			QIYPPVNVLPSLSR		791.95	2	0	37.27	0.00019
			SVLDSHEDNFAIVFAAMGVNMETAR		908.762	3	0	37.27	0.00019
			SVLDSHEDNFAIVFAAMGVNMETAR		908.764	3	0	37.26	0.0002
			EHVLAVSR		455.759	2	0	37.25	0.00033
			LALTAAEFLAYQCEK		576.627	3	0	37.25	0.00028
			SVLDSHEDNFAIVFAAMGVNMETAR		908.763	3	0	37.2	0.00021
			SVLDSHEDNFAIVFAAMGVNMETAR		908.763	3	0	37.17	0.00021
			SVLDSHEDNFAIVFAAMGVNMETAR		908.763	3	0	37.16	0.00019
			HVLVILTDMSSYAEALR		640.007	3	0	37.13	0.00038
			TVFESLDIGWQLLR		838.953	2	0	36.91	0.0004
			SVLDSHEDNFAIVFAAMGVNMETAR		908.763	3	0	36.91	0.00021
			HVLVILTDMSSYAEALR		640.009	3	0	36.9	0.00033
			LALTAAEFLAYQCEK		576.626	3	0	36.87	0.00037
			HVLVILTDMSSYAEALR		640.008	3	0	36.84	0.00039
			LALTAAEFLAYQCEK		576.627	3	0	36.75	0.00033
			HVLVILTDMSSYAEALR		959.508	2	0	36.65	0.0005
			LALTAAEFLAYQCEK		864.436	2	0	36.58	0.00043
			LALTAAEFLAYQCEK		864.437	2	0	36.55	0.00037
			SVLDSHEDNFAIVFAAMGVNMETAR		908.763	3	0	36.54	0.00022
			LALTAAEFLAYQCEK		576.627	3	0	36.51	0.00034
			TVFESLDIGWQLLR		838.955	2	0	36.5	0.00025
			HVLVILTDMSSYAEALR		640.008	3	0	36.5	0.00043
			SVLDSHEDNFAIVFAAMGVNMETAR		908.764	3	0	36.41	0.00023
			SVLDSHEDNFAIVFAAMGVNMETAR		908.762	3	0	36.38	0.00023
			SVLDSHEDNFAIVFAAMGVNMETAR		908.763	3	0	36.36	0.00023
			SVLDSHEDNFAIVFAAMGVNMETAR		908.764	3	0	36.36	0.00023
			SVLDSHEDNFAIVFAAMGVNMETAR		908.762	3	0	36.35	0.00023
			SVLDSHEDNFAIVFAAMGVNMETAR		908.764	3	0	36.32	0.00023
			HVLVILTDMSSYAEALR		640.008	3	0	36.3	0.00049
			HVLVILTDMSSYAEALR		640.009	3	0	36.26	0.00038
			LALTAAEFLAYQCEK		576.627	3	0	36.23	0.00036
			LALTAAEFLAYQCEK		576.627	3	0	36.19	0.00036
			HVLVILTDMSSYAEALR		640.008	3	0	36.15	0.00046
			EMIQTGISAIDVMNSIAR		650.333	3	0	36.15	0.00055
			SVLDSHEDNFAIVFAAMGVNMETAR		908.761	3	0	36.14	0.00024
			HVLVILTDMSSYAEALR		640.009	3	0	36.09	0.00049
			SVLDSHEDNFAIVFAAMGVNMETAR		908.761	3	0	36.02	0.00025
			LALTAAEFLAYQCEK		576.628	3	0	35.93	0.00042
			SVLDSHEDNFAIVFAAMGVNMETAR		908.764	3	0	35.86	0.00026
			HVLVILTDMSSYAEALR		640.008	3	0	35.77	0.0005
			LALTAAEFLAYQCEK		576.627	3	0	35.72	0.0004
			SVLDSHEDNFAIVFAAMGVNMETAR		908.763	3	0	35.6	0.00028
			SVLDSHEDNFAIVFAAMGVNMETAR		908.762	3	0	35.55	0.00028
			HVLVILTDMSSYAEALR		640.008	3	0	35.54	0.00053
			TVSGVNGPLVILDEVK		820.467	2	0	35.48	0.00028
			HVLVILTDMSSYAEALR		640.008	3	0	35.48	0.00054
			HVLVILTDMSSYAEALR		640.008	3	0	35.48	0.00054
			LALTAAEFLAYQCEK		864.437	2	0	35.42	0.00043
			SVLDSHEDNFAIVFAAMGVNMETAR		908.763	3	0	35.42	0.00029
			LALTAAEFLAYQCEK		576.627	3	0	35.4	0.00048
			HVLVILTDMSSYAEALR		640.008	3	0	35.36	0.00055
			SVLDSHEDNFAIVFAAMGVNMETAR		908.763	3	0	35.36	0.00032
			HVLVILTDMSSYAEALR		640.007	3	0	35.31	0.00053
			LALTAAEFLAYQCEK		864.437	2	0	35.3	0.00046
			HVLVILTDMSSYAEALR		640.009	3	0	35.23	0.00057
			SVLDSHEDNFAIVFAAMGVNMETAR		908.764	3	0	35.21	0.0003
			LALTAAEFLAYQCEK		576.627	3	0	35.15	0.0005
			LALTAAEFLAYQCEK		864.436	2	0	35.14	0.00046
			SVLDSHEDNFAIVFAAMGVNMETAR		908.763	3	0	35.12	0.00034
			SVLDSHEDNFAIVFAAMGVNMETAR		908.764	3	0	35.1	0.00031
			SVLDSHEDNFAIVFAAMGVNMETAR	Oxidation (M)	914.096	3	0	35.1	0.00031
			LALTAAEFLAYQCEK		576.627	3	0	35.04	0.00047
			LALTAAEFLAYQCEK		576.627	3	0	34.99	0.00048
			HVLVILTDMSSYAEALR		640.008	3	0	34.99	0.00078
			SVLDSHEDNFAIVFAAMGVNMETAR		908.763	3	0	34.98	0.00032
			HVLVILTDMSSYAEALR		640.008	3	0	34.94	0.00061
			HVLVILTDMSSYAEALR		640.008	3	0	34.89	0.0006
			SVLDSHEDNFAIVFAAMGVNMETAR		908.765	3	0	34.87	0.00039
			NFISQGSYENR		657.808	2	0	34.86	0.00033
			HVLVILTDMSSYAEALR		640.009	3	0	34.81	0.00066
			HVLVILTDMSSYAEALR		640.008	3	0	34.79	0.00063
			SVLDSHEDNFAIVFAAMGVNMETAR		908.761	3	0	34.7	0.00034
			TVFESLDIGWQLLR		838.954	2	0	34.68	0.0007
			LALTAAEFLAYQCEK		864.436	2	0	34.62	0.00067
			HVLVILTDMSSYAEALR		640.008	3	0	34.62	0.00066
			SVLDSHEDNFAIVFAAMGVNMETAR		908.763	3	0	34.62	0.00035
			HVLVILTDMSSYAEALR		640.009	3	0	34.58	0.0007
			SVLDSHEDNFAIVFAAMGVNMETAR		908.761	3	0	34.57	0.00035
			SVLDSHEDNFAIVFAAMGVNMETAR		908.763	3	0	34.56	0.00038
			LALTAAEFLAYQCEK		864.437	2	0	34.5	0.00053
			SVLDSHEDNFAIVFAAMGVNMETAR		908.763	3	0	34.49	0.00036
			TVFESLDIGWQLLR		838.954	2	0	34.41	0.00074
			HVLVILTDMSSYAEALR		959.509	2	0	34.4	0.00069
			SVLDSHEDNFAIVFAAMGVNMETAR		908.762	3	0	34.4	0.00036
			LALTAAEFLAYQCEK		576.627	3	0	34.28	0.00062
			HVLVILTDMSSYAEALR		640.009	3	0	34.27	0.00075
			GFPGYMYTDLATIYER		632.966	3	0	34.25	0.00038
			HVLVILTDMSSYAEALR		640.007	3	0	34.24	0.00073
			QDFEENGSMENVCLFLNLANDPTIER	Gln->pyro-Glu (N-term Q)	1013.45	3	0	34.2	0.00038
			TVFESLDIGWQLLR		838.953	2	0	34.18	0.00078
			HVLVILTDMSSYAEALR		640.009	3	0	34.16	0.00073
			HVLVILTDMSSYAEALR		640.009	3	0	34.14	0.00062
			LALTAAEFLAYQCEK		864.437	2	0	34.12	0.00058
			SVLDSHEDNFAIVFAAMGVNMETAR		908.763	3	0	33.9	0.00041
			SAIGEGWTR		488.746	2	0	33.88	0.00041
			SVLDSHEDNFAIVFAAMGVNMETAR		908.763	3	0	33.88	0.00041
			HVLVILTDMSSYAEALR		640.009	3	0	33.86	0.00066
			SVLDSHEDNFAIVFAAMGVNMETAR		908.763	3	0	33.85	0.00041
			HVLVILTDMSSYAEALR		640.009	3	0	33.81	0.00079
			SVLDSHEDNFAIVFAAMGVNMETAR		908.763	3	0	33.78	0.00042
			HVLVILTDMSSYAEALR		640.008	3	0	33.68	0.00081
			LALTAAEFLAYQCEK		576.627	3	0	33.63	0.00067
			HVLVILTDMSSYAEALR		640.008	3	0	33.52	0.00084
			LALTAAEFLAYQCEK		576.627	3	0	33.48	0.00067
			SVLDSHEDNFAIVFAAMGVNMETAR		908.762	3	0	33.46	0.00045
			TVFESLDIGWQLLR		838.953	2	0	33.44	0.00088
			HVLVILTDMSSYAEALR		640.008	3	0	33.44	0.00086
			HVLVILTDMSSYAEALR		640.008	3	0	33.42	0.00086
			LALTAAEFLAYQCEK		576.626	3	0	33.37	0.0009
			LALTAAEFLAYQCEK		576.627	3	0	33.36	0.00069
			SVLDSHEDNFAIVFAAMGVNMETAR		908.762	3	0	33.34	0.00046
			LALTAAEFLAYQCEK		576.627	3	0	33.32	0.0007
			HVLVILTDMSSYAEALR		640.009	3	0	33.32	0.00093
			LALTAAEFLAYQCEK		576.627	3	0	33.31	0.0007
			HVLVILTDMSSYAEALR		640.009	3	0	33.28	0.00089
			HVLVILTDMSSYAEALR		640.008	3	0	33.27	0.00089
			HVLVILTDMSSYAEALR		640.009	3	0	33.27	0.00085
			HVLVILTDMSSYAEALR		640.007	3	0	33.25	0.00092
			HVLVILTDMSSYAEALR		640.009	3	0	33.18	0.00096
			HVLVILTDMSSYAEALR		640.008	3	0	33.13	0.00092
			SVLDSHEDNFAIVFAAMGVNMETAR		908.764	3	0	33.1	0.00049
			SVLDSHEDNFAIVFAAMGVNMETAR		908.764	3	0	33.06	0.00049
			LALTAAEFLAYQCEK		864.437	2	0	33.04	0.00074
			SVLDSHEDNFAIVFAAMGVNMETAR		908.763	3	0	33.01	0.0005
			LALTAAEFLAYQCEK		576.627	3	0	32.97	0.00083
			LALTAAEFLAYQCEK		576.627	3	0	32.96	0.00083
			LALTAAEFLAYQCEK		864.436	2	0	32.92	0.00084
			DHSDVSNQLYACYAIGK		647.633	3	0	32.91	0.00051
			SVLDSHEDNFAIVFAAMGVNMETAR		908.763	3	0	32.88	0.00052
			TVFESLDIGWQLLR		838.954	2	0	32.71	0.0011
			LALTAAEFLAYQCEK		864.438	2	0	32.63	0.00076
			HVLVILTDMSSYAEALR		640.009	3	0	32.61	0.0011
			LALTAAEFLAYQCEK		864.436	2	0	32.55	0.001
			QDFEENGSMENVCLFLNLANDPTIER		1019.13	3	0	32.51	0.00056
			TVFESLDIGWQLLR		838.953	2	0	32.49	0.0011
			NGSITQIPILTMPNDDITHPIPDLTGYITEGQIYVDR		1371.03	3	0	32.42	0.00057
			LALTAAEFLAYQCEK		576.627	3	0	32.41	0.00086
			SVLDSHEDNFAIVFAAMGVNMETAR		908.763	3	0	32.38	0.00058
			HVLVILTDMSSYAEALR		640.009	3	0	32.36	0.001
			SVLDSHEDNFAIVFAAMGVNMETAR		908.763	3	0	32.32	0.00059
			HVLVILTDMSSYAEALR		640.008	3	0	32.31	0.0011
			SVLDSHEDNFAIVFAAMGVNMETAR		908.763	3	0	32.3	0.00059
			HVLVILTDMSSYAEALR		640.008	3	0	32.12	0.0012
			LALTAAEFLAYQCEK		576.627	3	0	31.91	0.00097
			SVLDSHEDNFAIVFAAMGVNMETAR		908.761	3	0	31.91	0.00064
			HVLVILTDMSSYAEALR		640.008	3	0	31.9	0.0012
			HVLVILTDMSSYAEALR		959.509	2	0	31.9	0.0012
			LALTAAEFLAYQCEK		864.437	2	0	31.89	0.0011
			HVLVILTDMSSYAEALR		640.009	3	0	31.89	0.0013
			EMIQTGISAIDVMNSIAR	Oxidation (M)	982.99	2	0	31.73	0.0013
			HVLVILTDMSSYAEALR		640.008	3	0	31.69	0.0013
			HVLVILTDMSSYAEALR		640.008	3	0	31.68	0.0013
			HVLVILTDMSSYAEALR		640.008	3	0	31.64	0.0013
			EMIQTGISAIDVMNSIAR		650.332	3	0	31.58	0.0016
			LALTAAEFLAYQCEK		576.628	3	0	31.57	0.0011
			HVLVILTDMSSYAEALR		640.009	3	0	31.51	0.0011
			SVLDSHEDNFAIVFAAMGVNMETAR		908.762	3	0	31.46	0.00071
			QDFEENGSMENVCLFLNLANDPTIER		1019.13	3	0	31.46	0.00071
			TVFESLDIGWQLLR		838.953	2	0	31.42	0.0014
			HVLVILTDMSSYAEALR		640.008	3	0	31.39	0.0014
			HVLVILTDMSSYAEALR		640.007	3	0	31.33	0.0013
			HVLVILTDMSSYAEALR		640.008	3	0	31.33	0.0015
			HVLVILTDMSSYAEALR		640.009	3	0	31.29	0.0012
			SVLDSHEDNFAIVFAAMGVNMETAR		908.762	3	0	31.21	0.00076
			SVLDSHEDNFAIVFAAMGVNMETAR		908.763	3	0	30.98	0.00088
			HVLVILTDMSSYAEALR		640.01	3	0	30.9	0.0012
			EMIQTGISAIDVMNSIAR		650.332	3	0	30.87	0.0017
			LALTAAEFLAYQCEK		864.437	2	0	30.79	0.0013
			SVLDSHEDNFAIVFAAMGVNMETAR		908.763	3	0	30.76	0.00084
			LALTAAEFLAYQCEK		576.628	3	0	30.73	0.0012
			HVLVILTDMSSYAEALR		640.009	3	0	30.67	0.0017
			SVLDSHEDNFAIVFAAMGVNMETAR		908.763	3	0	30.65	0.00086
			TVFESLDIGWQLLR		838.953	2	0	30.62	0.0017
			SVLDSHEDNFAIVFAAMGVNMETAR		908.763	3	0	30.6	0.00091
			AVVQVFEGTSGIDAK		760.902	2	0	30.55	0.0019
			LALTAAEFLAYQCEK		576.627	3	0	30.49	0.0013
			AVVQVFEGTSGIDAK		507.603	3	0	30.43	0.0025
			TVFESLDIGWQLLR		838.953	2	0	30.42	0.0018
			LALTAAEFLAYQCEK		576.628	3	0	30.42	0.0015
			HVLVILTDMSSYAEALR		640.009	3	0	30.37	0.0014
			HVLVILTDMSSYAEALR		640.008	3	0	30.31	0.0018
			SVLDSHEDNFAIVFAAMGVNMETAR		908.762	3	0	30.29	0.00094
			SVLDSHEDNFAIVFAAMGVNMETAR		908.763	3	0	30.12	0.00097
			SVLDSHEDNFAIVFAAMGVNMETAR		908.763	3	0	30.04	0.00099
			LALTAAEFLAYQCEK		576.628	3	0	29.91	0.0014
			HVLVILTDMSSYAEALR		640.009	3	0	29.85	0.0016
			RIPTNILAEFYPR		530.631	3	1	29.76	0.002
			AVVGEEALTPDDLLYLEFLSK		1161.61	2	0	29.76	0.0017
			SVLDSHEDNFAIVFAAMGVNMETAR		908.763	3	0	29.73	0.0011
			HVLVILTDMSSYAEALR		640.009	3	0	29.67	0.002
			AVVGEEALTPDDLLYLEFLSK		774.742	3	0	29.67	0.0018
			LALTAAEFLAYQCEK		576.628	3	0	29.65	0.0017
			EMIQTGISAIDVMNSIAR		650.333	3	0	29.65	0.0025
			HVLVILTDMSSYAEALR		959.507	2	0	29.63	0.0021
			HVLVILTDMSSYAEALR		640.009	3	0	29.61	0.0021
			QIYPPVNVLPSLSR	Gln->pyro-Glu (N-term Q)	783.438	2	0	29.58	0.0017
			QDFEENGSMENVCLFLNLANDPTIER		1019.13	3	0	29.48	0.0011
			QIYPPVNVLPSLSR		791.951	2	0	29.43	0.0013
			SVLDSHEDNFAIVFAAMGVNMETAR		908.763	3	0	29.4	0.0011
			HVLVILTDMSSYAEALR		640.009	3	0	29.34	0.0023
			HVLVILTDMSSYAEALR		640.008	3	0	29.32	0.0022
			SVLDSHEDNFAIVFAAMGVNMETAR		908.762	3	0	29.22	0.0012
			HVLVILTDMSSYAEALR		959.51	2	0	29.2	0.0019
			QIYPPVNVLPSLSR		791.95	2	0	29.16	0.0012
			LALTAAEFLAYQCEK		576.628	3	0	29.11	0.002
			LALTAAEFLAYQCEK		576.628	3	0	29.09	0.0015
			SVLDSHEDNFAIVFAAMGVNMETAR		908.763	3	0	29.06	0.0012
			SVLDSHEDNFAIVFAAMGVNMETAR		908.762	3	0	29.05	0.0012
			LALTAAEFLAYQCEK		576.627	3	0	28.95	0.002
			SVLDSHEDNFAIVFAAMGVNMETAR		908.762	3	0	28.88	0.0013
			EHVLAVSR		455.759	2	0	28.84	0.0023
			LALTAAEFLAYQCEK		576.628	3	0	28.84	0.0018
			HVLVILTDMSSYAEALR		959.509	2	0	28.76	0.0025
			LALTAAEFLAYQCEK		576.627	3	0	28.74	0.0021
			AVVGEEALTPDDLLYLEFLSK		1161.61	2	0	28.71	0.0023
			VFNGSGKPIDK		387.88	3	0	28.69	0.0035
			SVLDSHEDNFAIVFAAMGVNMETAR		908.763	3	0	28.65	0.0014
			DFISQPR		431.725	2	0	28.55	0.0018
			HVLVILTDMSSYAEALR		640.008	3	0	28.52	0.0027
			QIYPPVNVLPSLSR		791.951	2	0	28.5	0.0016
			HVLVILTDMSSYAEALR		640.008	3	0	28.5	0.0027
			LALTAAEFLAYQCEK		864.438	2	0	28.32	0.0019
			HVLVILTDMSSYAEALR		640.008	3	0	28.28	0.0033
			HVLVILTDMSSYAEALR		640.009	3	0	28.2	0.003
			SVLDSHEDNFAIVFAAMGVNMETAR		908.763	3	0	28.18	0.0015
			QDFEENGSMENVCLFLNLANDPTIER		1019.13	3	0	28.18	0.0015
			TVFESLDIGWQLLR		559.638	3	0	28.15	0.0031
			NFISQGSYENR		657.807	2	0	27.96	0.0016
			HVLVILTDMSSYAEALR		640.009	3	0	27.92	0.0032
			LALTAAEFLAYQCEK		576.627	3	0	27.88	0.0024
			GPPILAEDFLDIEGQPINPWSR		822.088	3	0	27.69	0.0033
			HVLVILTDMSSYAEALR		640.01	3	0	27.66	0.0026
			SVLDSHEDNFAIVFAAMGVNMETAR		908.763	3	0	27.66	0.0018
			TVFESLDIGWQLLR		838.954	2	0	27.63	0.0034
			HVLVILTDMSSYAEALR		640.008	3	0	27.6	0.0033
			HVLVILTDMSSYAEALR		640.009	3	0	27.48	0.0036
			EMIQTGISAIDVMNSIAR		974.993	2	0	27.41	0.0034
			HVLVILTDMSSYAEALR		640.008	3	0	27.36	0.0035
			HVLVILTDMSSYAEALR		640.009	3	0	27.32	0.0037
			HVLVILTDMSSYAEALR		640.008	3	0	27.3	0.0035
			SVLDSHEDNFAIVFAAMGVNMETAR		908.763	3	0	27.17	0.0019
			SVLDSHEDNFAIVFAAMGVNMETAR		908.763	3	0	27.12	0.0019
			SVLDSHEDNFAIVFAAMGVNMETAR		908.763	3	0	27.11	0.0019
			LALTAAEFLAYQCEK		576.627	3	0	26.87	0.003
			LALTAAEFLAYQCEK		576.627	3	0	26.83	0.0034
			LALTAAEFLAYQCEK		576.627	3	0	26.73	0.0033
			LALTAAEFLAYQCEK		864.438	2	0	26.66	0.003
			SVLDSHEDNFAIVFAAMGVNMETAR		908.764	3	0	26.55	0.0022
			AVVGEEALTPDDLLYLEFLSK		1161.61	2	0	26.33	0.0036
			LALTAAEFLAYQCEK		576.627	3	0	26.24	0.0036
			HVLVILTDMSSYAEALR		640.008	3	0	26.16	0.0046
			QDFEENGSMENVCLFLNLANDPTIER		1019.13	3	0	26.14	0.0024
			AVVGEEALTPDDLLYLEFLSK		774.742	3	0	26.08	0.0042
			HVLVILTDMSSYAEALR		640.007	3	0	26.03	0.0049
			TVFESLDIGWQLLR		838.953	2	0	25.91	0.0054
			NFISQGSYENR		657.807	2	0	25.78	0.0026
			SVLDSHEDNFAIVFAAMGVNMETAR		908.763	3	0	25.77	0.0026
			LALTAAEFLAYQCEK		576.627	3	0	25.68	0.0041
			HVLVILTDMSSYAEALR		640.01	3	0	25.41	0.0043
			QDFEENGSMENVCLFLNLANDPTIER		1528.19	2	0	25.41	0.0029
			HVLVILTDMSSYAEALR		640.01	3	0	25.39	0.0043
			HVLVILTDMSSYAEALR		640.008	3	0	25.34	0.0056
			LALTAAEFLAYQCEK		864.435	2	0	25.32	0.0051
			GPPILAEDFLDIEGQPINPWSR		822.088	3	0	25.31	0.0052
			QDFEENGSMENVCLFLNLANDPTIER		1528.19	2	0	25.3	0.003
			GFPGYMYTDLATIYER		632.966	3	0	25.19	0.003
			SVLDSHEDNFAIVFAAMGVNMETAR		908.763	3	0	25.18	0.0033
			HVLVILTDMSSYAEALR		640.007	3	0	25.16	0.0055
			HVLVILTDMSSYAEALR		640.009	3	0	25.12	0.0062
			SVLDSHEDNFAIVFAAMGVNMETAR		908.763	3	0	25	0.0032
			LALTAAEFLAYQCEK		864.438	2	0	24.73	0.0056
			QDFEENGSMENVCLFLNLANDPTIER		1019.13	3	0	24.64	0.0034
			SVLDSHEDNFAIVFAAMGVNMETAR		908.763	3	0	24.46	0.0036
			QDFEENGSMENVCLFLNLANDPTIER		1528.19	2	0	24.43	0.0036
			HVLVILTDMSSYAEALR		640.009	3	0	24.36	0.007
			HVLVILTDMSSYAEALR		640.009	3	0	24.33	0.0074
			HVLVILTDMSSYAEALR		640.008	3	0	24.32	0.007
			HVLVILTDMSSYAEALR		640.007	3	0	24.3	0.0072
			SVLDSHEDNFAIVFAAMGVNMETAR		908.763	3	0	24.28	0.0037
			TPVSEDMLGR	Oxidation (M)	560.768	2	0	24.22	0.0062
			SVLDSHEDNFAIVFAAMGVNMETAR		908.762	3	0	24.19	0.0038
			DFISQPR		431.725	2	0	24.18	0.005
			TVFESLDIGWQLLR		559.638	3	0	24.12	0.0076
			HVLVILTDMSSYAEALR		640.009	3	0	24.08	0.0078
			GFPGYMYTDLATIYER		632.966	3	0	24.06	0.0039
			LALTAAEFLAYQCEK		576.626	3	0	24.02	0.0077
			LALTAAEFLAYQCEK		576.627	3	0	23.99	0.006
			SVLDSHEDNFAIVFAAMGVNMETAR		908.763	3	0	23.9	0.0041
			HVLVILTDMSSYAEALR		640.008	3	0	23.87	0.0078
			EMIQTGISAIDVMNSIAR		650.332	3	0	23.85	0.0078
			HVLVILTDMSSYAEALR		640.008	3	0	23.68	0.0081
			HVLVILTDMSSYAEALR		640.008	3	0	23.6	0.0092
			HVLVILTDMSSYAEALR		640.009	3	0	23.55	0.0088
			HVLVILTDMSSYAEALR		640.008	3	0	23.53	0.0084
			HVLVILTDMSSYAEALR		640.008	3	0	23.47	0.0085
			HVLVILTDMSSYAEALR		640.008	3	0	23.32	0.0098
			LALTAAEFLAYQCEK		576.627	3	0	23.07	0.0081
			HVLVILTDMSSYAEALR		640.008	3	0	23.07	0.0094
			LALTAAEFLAYQCEK		576.627	3	0	23.04	0.0074
			HVLVILTDMSSYAEALR		640.008	3	0	22.91	0.0097
			QDFEENGSMENVCLFLNLANDPTIER		1528.2	2	0	22.87	0.0052
			HVLVILTDMSSYAEALR		640.009	3	0	22.82	0.01
			QDFEENGSMENVCLFLNLANDPTIER		1019.13	3	0	22.79	0.0053
			SVLDSHEDNFAIVFAAMGVNMETAR		908.763	3	0	22.67	0.0054
			LALTAAEFLAYQCEK		864.436	2	0	22.61	0.01
			HVLVILTDMSSYAEALR		640.009	3	0	22.43	0.011
			HVLVILTDMSSYAEALR		640.009	3	0	22.37	0.012
			AVVQVFEGTSGIDAK		760.901	2	0	22.22	0.017
			HVLVILTDMSSYAEALR		640.008	3	0	22.2	0.013
			TVFESLDIGWQLLR		838.953	2	0	22.01	0.012
			HVLVILTDMSSYAEALR		640.008	3	0	21.95	0.012
			LALTAAEFLAYQCEK		576.628	3	0	21.78	0.0093
			SVLDSHEDNFAIVFAAMGVNMETAR		908.764	3	0	21.7	0.0081
			SVLDSHEDNFAIVFAAMGVNMETAR		908.763	3	0	21.67	0.0068
			LALTAAEFLAYQCEK		864.436	2	0	21.66	0.01
			QDFEENGSMENVCLFLNLANDPTIER		1528.19	2	0	21.63	0.0069
			LALTAAEFLAYQCEK		576.627	3	0	21.24	0.011
			LALTAAEFLAYQCEK		576.626	3	0	21.23	0.014
			LALTAAEFLAYQCEK		576.627	3	0	21.19	0.011
			LALTAAEFLAYQCEK		576.628	3	0	20.83	0.012
			SVLDSHEDNFAIVFAAMGVNMETAR		908.764	3	0	20.79	0.0083
			HVLVILTDMSSYAEALR		959.508	2	0	20.78	0.015
			HVLVILTDMSSYAEALR		640.01	3	0	20.75	0.013
			QDFEENGSMENVCLFLNLANDPTIER		1528.19	2	0	20.74	0.0084
			HVLVILTDMSSYAEALR		640.009	3	0	20.72	0.017
			LALTAAEFLAYQCEK		576.626	3	0	20.63	0.016
			HVLVILTDMSSYAEALR		640.008	3	0	20.59	0.017
			EMIQTGISAIDVMNSIAR		650.333	3	0	20.43	0.02
			HVLVILTDMSSYAEALR		959.509	2	0	20.24	0.019
			HVLVILTDMSSYAEALR		959.51	2	0	20.22	0.015
			HVLVILTDMSSYAEALR		640.008	3	0	19.92	0.019
			SVLDSHEDNFAIVFAAMGVNMETAR		908.763	3	0	19.84	0.01
			SVLDSHEDNFAIVFAAMGVNMETAR		908.762	3	0	19.8	0.01
			HVLVILTDMSSYAEALR		640.01	3	0	19.78	0.016
			SVLDSHEDNFAIVFAAMGVNMETAR		908.763	3	0	19.65	0.011
			HVLVILTDMSSYAEALR		640.009	3	0	19.23	0.018
			LALTAAEFLAYQCEK		576.626	3	0	18.88	0.025
			HVLVILTDMSSYAEALR		640.009	3	0	18.88	0.021
			HVLVILTDMSSYAEALR		640.009	3	0	18.87	0.019
			LALTAAEFLAYQCEK		576.627	3	0	18.68	0.022
			LALTAAEFLAYQCEK		864.437	2	0	18.65	0.02
			HVLVILTDMSSYAEALR		640.01	3	0	18.56	0.021
			EHVLAVSR		455.759	2	0	18.44	0.025
			AVVGEEALTPDDLLYLEFLSK		774.742	3	0	18.4	0.023
			LALTAAEFLAYQCEK		576.627	3	0	18.39	0.022
			QDFEENGSMENVCLFLNLANDPTIER		1528.19	2	0	18.31	0.015
			LALTAAEFLAYQCEK		576.627	3	0	18.24	0.022
			HVLVILTDMSSYAEALR		640.008	3	0	18.06	0.03
gi	RefSeq ID	Description	Peptide Sequence	Modifications	Observed m/z	Charge	Number of Missed Cleavages	Mascot Score	Exp Value
66515272	XP_623495.1	PREDICTED: v-type proton ATPase catalytic subunit A-like isoform 1 [Apis mellifera]	EILQEEEDLSEIVQLVGK		1036.04	2	0	127.26	3.2e-13
			EILQEEEDLSEIVQLVGK		1036.04	2	0	126.83	2.3e-13
			LEGDMATIQVYEETSGVTVGDPVLR		1340.16	2	0	123.8	6.7e-13
			LEGDMATIQVYEETSGVTVGDPVLR		1340.16	2	0	122.77	9.5e-13
			EASIYTGITLSEYFR		875.438	2	0	119.3	2.1e-12
			EILQEEEDLSEIVQLVGK		1036.04	2	0	116.48	2.5e-12
			DMGYNVSMMADSTSR		832.839	2	0	115.1	3.1e-12
			EILQEEEDLSEIVQLVGK		1036.04	2	0	113.14	5.3e-12
			EILQEEEDLSEIVQLVGK		1036.04	2	0	113.05	5.4e-12
			EASIYTGITLSEYFR		875.437	2	0	113	8.8e-12
			EILQEEEDLSEIVQLVGK		1036.05	2	0	112.88	1.1e-11
			EASIYTGITLSEYFR		875.438	2	0	112.71	1e-11
			EILQEEEDLSEIVQLVGK		1036.04	2	0	112.67	8.7e-12
			EASIYTGITLSEYFR		875.439	2	0	112.57	1e-11
			LTVEIDGITESIMK		774.913	2	0	112.54	7.5e-12
			EASIYTGITLSEYFR		875.439	2	0	112.54	9.8e-12
			EILQEEEDLSEIVQLVGK		1036.04	2	0	112.42	7.7e-12
			EASIYTGITLSEYFR		875.439	2	0	112.33	1.1e-11
			LEGDMATIQVYEETSGVTVGDPVLR		1340.16	2	0	111.93	1.3e-11
			EILQEEEDLSEIVQLVGK		1036.04	2	0	111.92	9.6e-12
			EASIYTGITLSEYFR		875.439	2	0	111.89	1.1e-11
			LEGDMATIQVYEETSGVTVGDPVLR		1340.16	2	0	111.62	1.3e-11
			LEGDMATIQVYEETSGVTVGDPVLR		1340.16	2	0	111.52	1.2e-11
			LEGDMATIQVYEETSGVTVGDPVLR		1340.16	2	0	111.44	1.1e-11
			EILQEEEDLSEIVQLVGK		1036.04	2	0	110.69	9.4e-12
			NGSHITGGDLFGVVYENTLVK		1110.57	2	0	109.72	1.4e-11
			EASIYTGITLSEYFR		875.438	2	0	109.3	2.2e-11
			EILQEEEDLSEIVQLVGK		1036.04	2	0	109.18	1.3e-11
			LTVEIDGITESIMK		774.912	2	0	107.23	3.8e-11
			LTVEIDGITESIMK		774.913	2	0	107.15	2.6e-11
			LEGDMATIQVYEETSGVTVGDPVLR		1340.16	2	0	107.11	3.5e-11
			LEGDMATIQVYEETSGVTVGDPVLR		1340.16	2	0	107.07	3.1e-11
			LEGDMATIQVYEETSGVTVGDPVLR		1340.16	2	0	106.86	3.3e-11
			EASIYTGITLSEYFR		875.438	2	0	106.8	3.4e-11
			LTVEIDGITESIMK		774.913	2	0	106.78	2.8e-11
			LEGDMATIQVYEETSGVTVGDPVLR		1340.16	2	0	106.78	3.8e-11
			LEGDMATIQVYEETSGVTVGDPVLR		1340.16	2	0	106.75	3.5e-11
			LEGDMATIQVYEETSGVTVGDPVLR		1340.16	2	0	106.69	3.9e-11
			LEGDMATIQVYEETSGVTVGDPVLR		1340.16	2	0	106.63	3.5e-11
			LEGDMATIQVYEETSGVTVGDPVLR		1340.16	2	0	106.52	3.7e-11
			LEGDMATIQVYEETSGVTVGDPVLR		1340.16	2	0	106.48	3.6e-11
			EASIYTGITLSEYFR		875.437	2	0	106.1	4.3e-11
			EILQEEEDLSEIVQLVGK		1036.04	2	0	106.06	2.7e-11
			EILQEEEDLSEIVQLVGK		1036.04	2	0	106.01	3.6e-11
			LEGDMATIQVYEETSGVTVGDPVLR		1340.16	2	0	105.9	4.6e-11
			EASIYTGITLSEYFR		875.438	2	0	105.74	4.4e-11
			EASIYTGITLSEYFR		875.44	2	0	105.69	5.4e-11
			EASIYTGITLSEYFR		875.438	2	0	105.4	5.5e-11
			EILQEEEDLSEIVQLVGK		1036.04	2	0	105.1	3.4e-11
			LEGDMATIQVYEETSGVTVGDPVLR		1340.16	2	0	105.02	5.2e-11
			DMGYNVSMMADSTSR		832.839	2	0	104.77	3.3e-11
			LEGDMATIQVYEETSGVTVGDPVLR		1340.16	2	0	104.76	4.8e-11
			LEGDMATIQVYEETSGVTVGDPVLR		1340.16	2	0	104.7	5.1e-11
			EILQEEEDLSEIVQLVGK		1036.04	2	0	104.33	5.5e-11
			EILQEEEDLSEIVQLVGK		1036.04	2	0	103.91	5.5e-11
			LTVEIDGITESIMK		774.913	2	0	102.94	6.9e-11
			EILQEEEDLSEIVQLVGK		1036.04	2	0	102.91	7.7e-11
			LTVEIDGITESIMK		774.913	2	0	102.88	6.2e-11
			EASIYTGITLSEYFR		875.438	2	0	102.52	1.1e-10
			EASIYTGITLSEYFR		875.437	2	0	102.46	9.9e-11
			DMGYNVSMMADSTSR		832.84	2	0	102.39	5.8e-11
			EASIYTGITLSEYFR		875.439	2	0	102.22	1.2e-10
			NGSHITGGDLFGVVYENTLVK		1110.57	2	0	102.19	7.2e-11
			EILQEEEDLSEIVQLVGK		1036.04	2	0	101.97	8.6e-11
			EASIYTGITLSEYFR		875.437	2	0	101.72	1.2e-10
			LEGDMATIQVYEETSGVTVGDPVLR		1340.16	2	0	101.58	1.1e-10
			EASIYTGITLSEYFR		875.437	2	0	101.54	1.2e-10
			EASIYTGITLSEYFR		875.438	2	0	101.26	1.3e-10
			EILQEEEDLSEIVQLVGK		1036.04	2	0	101.24	1.2e-10
			EILQEEEDLSEIVQLVGK		1036.04	2	0	101.15	1.3e-10
			EILQEEEDLSEIVQLVGK		1036.04	2	0	100.82	1.1e-10
			EILQEEEDLSEIVQLVGK		1036.04	2	0	100.54	9.7e-11
			EILQEEEDLSEIVQLVGK		1036.04	2	0	100.44	1.5e-10
			LTVEIDGITESIMK		774.913	2	0	100.39	1.4e-10
			EILQEEEDLSEIVQLVGK		1036.04	2	0	100.25	1e-10
			EILQEEEDLSEIVQLVGK		1036.04	2	0	100.13	1.3e-10
			EILQEEEDLSEIVQLVGK		1036.04	2	0	100.07	1.4e-10
			EILQEEEDLSEIVQLVGK		1036.04	2	0	99.99	1.5e-10
			EILQEEEDLSEIVQLVGK		1036.04	2	0	99.91	1.6e-10
			EILQEEEDLSEIVQLVGK		1036.04	2	0	99.86	1.7e-10
			LTVEIDGITESIMK		774.913	2	0	99.73	1.6e-10
			EILQEEEDLSEIVQLVGK		1036.04	2	0	99.73	1.6e-10
			EILQEEEDLSEIVQLVGK		1036.04	2	0	99.65	1.5e-10
			EASIYTGITLSEYFR		875.439	2	0	99.54	1.9e-10
			EILQEEEDLSEIVQLVGK		1036.04	2	0	99.49	1.6e-10
			EILQEEEDLSEIVQLVGK		1036.04	2	0	99.45	1.5e-10
			LEGDMATIQVYEETSGVTVGDPVLR		1340.16	2	0	99.43	1.9e-10
			EILQEEEDLSEIVQLVGK		1036.04	2	0	99.31	1.8e-10
			EILQEEEDLSEIVQLVGK		1036.04	2	0	99.2	1.3e-10
			EILQEEEDLSEIVQLVGK		1036.04	2	0	99.15	1.6e-10
			EASIYTGITLSEYFR		875.438	2	0	99.13	2e-10
			EILQEEEDLSEIVQLVGK		1036.04	2	0	99.11	1.4e-10
			EILQEEEDLSEIVQLVGK		1036.04	2	0	99.08	2e-10
			EASIYTGITLSEYFR		875.438	2	0	98.98	2.1e-10
			EASIYTGITLSEYFR		875.439	2	0	98.97	2.5e-10
			EILQEEEDLSEIVQLVGK		1036.05	2	0	98.93	3.1e-10
			EASIYTGITLSEYFR		875.437	2	0	98.89	2.3e-10
			EASIYTGITLSEYFR		875.438	2	0	98.89	2.3e-10
			EASIYTGITLSEYFR		875.439	2	0	98.89	2.4e-10
			EILQEEEDLSEIVQLVGK		1036.04	2	0	98.84	1.7e-10
			EILQEEEDLSEIVQLVGK		1036.05	2	0	98.77	3e-10
			EASIYTGITLSEYFR		875.438	2	0	98.61	2.6e-10
			EASIYTGITLSEYFR		875.438	2	0	98.4	2.5e-10
			EASIYTGITLSEYFR		875.438	2	0	98.31	2.8e-10
			EASIYTGITLSEYFR		875.438	2	0	98.21	2.9e-10
			NGSHITGGDLFGVVYENTLVK		1110.57	2	0	98.02	1.9e-10
			EILQEEEDLSEIVQLVGK		1036.04	2	0	97.75	1.8e-10
			LEGDMATIQVYEETSGVTVGDPVLR		1340.16	2	0	97.51	3.5e-10
			LTVEIDGITESIMK		774.913	2	0	97.35	2.5e-10
			EILQEEEDLSEIVQLVGK		1036.04	2	0	97.21	2.9e-10
			EASIYTGITLSEYFR		875.438	2	0	97.12	3.2e-10
			EILQEEEDLSEIVQLVGK		1036.04	2	0	97.04	3.3e-10
			EASIYTGITLSEYFR		875.438	2	0	96.93	3.9e-10
			LTVEIDGITESIMK		774.913	2	0	96.88	2.8e-10
			EILQEEEDLSEIVQLVGK		1036.04	2	0	96.88	3.1e-10
			EASIYTGITLSEYFR		875.438	2	0	96.87	3.9e-10
			LTVEIDGITESIMK		774.913	2	0	96.82	2.8e-10
			EASIYTGITLSEYFR		875.437	2	0	96.79	4.1e-10
			EASIYTGITLSEYFR		875.437	2	0	96.64	4.1e-10
			EILQEEEDLSEIVQLVGK		1036.04	2	0	96.43	3.6e-10
			LEGDMATIQVYEETSGVTVGDPVLR		1340.16	2	0	96.33	3.4e-10
			EASIYTGITLSEYFR		875.439	2	0	96.24	4.5e-10
			EASIYTGITLSEYFR		875.436	2	0	96.2	4.3e-10
			EASIYTGITLSEYFR		875.438	2	0	96.04	4.7e-10
			LTVEIDGITESIMK		774.913	2	0	96.01	3.8e-10
			EASIYTGITLSEYFR		875.438	2	0	95.96	4.2e-10
			EASIYTGITLSEYFR		875.438	2	0	95.92	4.2e-10
			EASIYTGITLSEYFR		875.437	2	0	95.9	4.5e-10
			EASIYTGITLSEYFR		875.439	2	0	95.82	5.1e-10
			LEGDMATIQVYEETSGVTVGDPVLR		1340.16	2	0	95.48	4.4e-10
			DMGYNVSMMADSTSR		832.838	2	0	95.21	3e-10
			LEGDMATIQVYEETSGVTVGDPVLR		1340.16	2	0	95.21	5e-10
			LEGDMATIQVYEETSGVTVGDPVLR		1340.16	2	0	95.18	5.5e-10
			EILQEEEDLSEIVQLVGK		1036.04	2	0	95.09	4e-10
			LEGDMATIQVYEETSGVTVGDPVLR		1340.16	2	0	94.84	5.6e-10
			LEGDMATIQVYEETSGVTVGDPVLR		1340.16	2	0	94.84	5.6e-10
			LTVEIDGITESIMK		774.913	2	0	94.82	4.4e-10
			EILQEEEDLSEIVQLVGK		1036.04	2	0	94.74	5e-10
			LEGDMATIQVYEETSGVTVGDPVLR		1340.16	2	0	94.72	6.1e-10
			LEGDMATIQVYEETSGVTVGDPVLR		1340.16	2	0	94.71	6.4e-10
			EILQEEEDLSEIVQLVGK		1036.05	2	0	94.51	8e-10
			LEGDMATIQVYEETSGVTVGDPVLR		1340.16	2	0	94.51	6e-10
			EILQEEEDLSEIVQLVGK		1036.04	2	0	94.49	5.7e-10
			LEGDMATIQVYEETSGVTVGDPVLR		1340.16	2	0	94.45	5.2e-10
			LTVEIDGITESIMK		774.913	2	0	94.41	4.9e-10
			LEGDMATIQVYEETSGVTVGDPVLR		1340.16	2	0	94.4	5.3e-10
			YSNSDVIIYVGCGER		866.404	2	0	94.34	5.2e-10
			EILQEEEDLSEIVQLVGK		1036.04	2	0	93.87	5.5e-10
			EILQEEEDLSEIVQLVGK		1036.04	2	0	93.83	6.6e-10
			LEGDMATIQVYEETSGVTVGDPVLR		1340.16	2	0	93.72	8.7e-10
			EASIYTGITLSEYFR		875.437	2	0	93.71	7.4e-10
			EASIYTGITLSEYFR		875.438	2	0	93.66	8.2e-10
			EILQEEEDLSEIVQLVGK		1036.04	2	0	93.62	5.6e-10
			EILQEEEDLSEIVQLVGK		1036.04	2	0	93.6	6.5e-10
			EILQEEEDLSEIVQLVGK		1036.04	2	0	93.55	6.6e-10
			EILQEEEDLSEIVQLVGK		1036.04	2	0	93.48	7.4e-10
			EASIYTGITLSEYFR		875.438	2	0	93.46	7.7e-10
			EILQEEEDLSEIVQLVGK		1036.04	2	0	93.38	7.8e-10
			EASIYTGITLSEYFR		875.438	2	0	93.33	7.9e-10
			EASIYTGITLSEYFR		875.438	2	0	93.25	9e-10
			EILQEEEDLSEIVQLVGK		1036.05	2	0	93.1	1.1e-09
			EASIYTGITLSEYFR		875.438	2	0	93.06	8.9e-10
			LEGDMATIQVYEETSGVTVGDPVLR		1340.16	2	0	93.06	7.9e-10
			EASIYTGITLSEYFR		875.437	2	0	93.02	9.7e-10
			EILQEEEDLSEIVQLVGK		1036.04	2	0	93	5.5e-10
			LTVEIDGITESIMK		774.913	2	0	92.96	6.8e-10
			EILQEEEDLSEIVQLVGK		1036.04	2	0	92.95	8.1e-10
			EASIYTGITLSEYFR		875.438	2	0	92.89	8.7e-10
			LEGDMATIQVYEETSGVTVGDPVLR		1340.16	2	0	92.86	9.8e-10
			EASIYTGITLSEYFR		875.439	2	0	92.77	1e-09
			LTVEIDGITESIMK		774.913	2	0	92.73	7.2e-10
			LTVEIDGITESIMK		774.913	2	0	92.69	6.5e-10
			LEGDMATIQVYEETSGVTVGDPVLR		1340.16	2	0	92.69	8.6e-10
			EASIYTGITLSEYFR		875.438	2	0	92.67	1e-09
			EASIYTGITLSEYFR		875.438	2	0	92.66	1e-09
			EILQEEEDLSEIVQLVGK		1036.04	2	0	92.64	6e-10
			LEGDMATIQVYEETSGVTVGDPVLR		1340.16	2	0	92.6	8.2e-10
			DMGYNVSMMADSTSR	Oxidation (M)	840.834	2	0	92.51	5.6e-10
			EILQEEEDLSEIVQLVGK		1036.04	2	0	92.45	8e-10
			EILQEEEDLSEIVQLVGK		1036.04	2	0	92.42	9.5e-10
			EASIYTGITLSEYFR		875.438	2	0	92.41	9.8e-10
			EASIYTGITLSEYFR		875.439	2	0	92.4	1.2e-09
			EILQEEEDLSEIVQLVGK		1036.04	2	0	92.39	6.3e-10
			EILQEEEDLSEIVQLVGK		1036.04	2	0	92.35	7.9e-10
			EASIYTGITLSEYFR		875.438	2	0	92.28	1.2e-09
			EASIYTGITLSEYFR		875.438	2	0	92.25	1.1e-09
			EILQEEEDLSEIVQLVGK		1036.04	2	0	92.25	9.8e-10
			EILQEEEDLSEIVQLVGK		1036.04	2	0	92.14	6.7e-10
			EILQEEEDLSEIVQLVGK		1036.04	2	0	91.99	7e-10
			EILQEEEDLSEIVQLVGK		1036.04	2	0	91.74	1.1e-09
			EILQEEEDLSEIVQLVGK		1036.04	2	0	91.7	7.4e-10
			LTVEIDGITESIMK		774.913	2	0	91.65	9.2e-10
			EASIYTGITLSEYFR		875.438	2	0	91.39	1.2e-09
			EILQEEEDLSEIVQLVGK		1036.05	2	0	91.28	1.2e-09
			EASIYTGITLSEYFR		875.437	2	0	91.24	1.3e-09
			EILQEEEDLSEIVQLVGK		1036.04	2	0	91.08	1.2e-09
			EASIYTGITLSEYFR		875.437	2	0	91.01	1.4e-09
			NGSHITGGDLFGVVYENTLVK		1110.57	2	0	90.9	9.8e-10
			LEGDMATIQVYEETSGVTVGDPVLR		1340.16	2	0	90.9	1.7e-09
			EILQEEEDLSEIVQLVGK		1036.04	2	0	90.84	1.3e-09
			EASIYTGITLSEYFR		875.438	2	0	90.76	1.6e-09
			EASIYTGITLSEYFR		875.438	2	0	90.75	1.4e-09
			EASIYTGITLSEYFR		875.438	2	0	90.75	1.6e-09
			EILQEEEDLSEIVQLVGK		1036.04	2	0	90.74	1.3e-09
			LEGDMATIQVYEETSGVTVGDPVLR		1340.16	2	0	90.61	1.3e-09
			LEGDMATIQVYEETSGVTVGDPVLR		1340.16	2	0	90.59	1.3e-09
			EASIYTGITLSEYFR		875.437	2	0	90.57	1.5e-09
			LEGDMATIQVYEETSGVTVGDPVLR		1340.16	2	0	90.52	1.5e-09
			LEGDMATIQVYEETSGVTVGDPVLR		1340.16	2	0	90.52	1.5e-09
			LEGDMATIQVYEETSGVTVGDPVLR		1340.16	2	0	90.48	1.8e-09
			EASIYTGITLSEYFR		875.437	2	0	90.47	1.6e-09
			EILQEEEDLSEIVQLVGK		1036.04	2	0	90.46	1.2e-09
			EILQEEEDLSEIVQLVGK		1036.04	2	0	90.43	1.2e-09
			EILQEEEDLSEIVQLVGK		1036.04	2	0	90.43	1.2e-09
			LEGDMATIQVYEETSGVTVGDPVLR		1340.16	2	0	90.4	1.7e-09
			EASIYTGITLSEYFR		875.438	2	0	90.2	1.8e-09
			EILQEEEDLSEIVQLVGK		1036.04	2	0	90.2	1.4e-09
			EASIYTGITLSEYFR		875.438	2	0	90.18	1.6e-09
			EASIYTGITLSEYFR		875.438	2	0	90.13	1.8e-09
			EILQEEEDLSEIVQLVGK		1036.04	2	0	90.08	1.3e-09
			LEGDMATIQVYEETSGVTVGDPVLR		1340.16	2	0	90.06	2e-09
			EILQEEEDLSEIVQLVGK		1036.04	2	0	90.01	1.1e-09
			LEGDMATIQVYEETSGVTVGDPVLR		1340.16	2	0	90.01	1.8e-09
			EASIYTGITLSEYFR		875.437	2	0	89.94	1.9e-09
			EASIYTGITLSEYFR		875.438	2	0	89.88	2e-09
			EILQEEEDLSEIVQLVGK		1036.04	2	0	89.85	1.3e-09
			LEGDMATIQVYEETSGVTVGDPVLR		1340.16	2	0	89.81	1.7e-09
			LTVEIDGITESIMK		774.913	2	0	89.77	1.6e-09
			EASIYTGITLSEYFR		875.437	2	0	89.69	1.9e-09
			EILQEEEDLSEIVQLVGK		1036.04	2	0	89.66	1.2e-09
			EASIYTGITLSEYFR		875.438	2	0	89.65	2.1e-09
			EASIYTGITLSEYFR		875.438	2	0	89.52	2e-09
			LEGDMATIQVYEETSGVTVGDPVLR		1340.16	2	0	89.49	1.8e-09
			EILQEEEDLSEIVQLVGK		1036.04	2	0	89.42	1.7e-09
			EILQEEEDLSEIVQLVGK		1036.04	2	0	89.24	1.9e-09
			EILQEEEDLSEIVQLVGK		1036.04	2	0	89.14	1.3e-09
			EILQEEEDLSEIVQLVGK		1036.04	2	0	89.09	1.8e-09
			EASIYTGITLSEYFR		875.438	2	0	89.08	2e-09
			EASIYTGITLSEYFR		875.437	2	0	89.06	2.4e-09
			LTVEIDGITESIMK		774.913	2	0	88.93	1.9e-09
			EASIYTGITLSEYFR		875.437	2	0	88.92	2.5e-09
			LTVEIDGITESIMK		774.913	2	0	88.87	1.8e-09
			EASIYTGITLSEYFR		875.438	2	0	88.78	2.5e-09
			LTVEIDGITESIMK		774.913	2	0	88.76	1.6e-09
			EILQEEEDLSEIVQLVGK		1036.04	2	0	88.71	1.9e-09
			EASIYTGITLSEYFR		875.439	2	0	88.7	2.7e-09
			LTVEIDGITESIMK		774.913	2	0	88.63	1.9e-09
			EASIYTGITLSEYFR		875.439	2	0	88.6	2.6e-09
			LEGDMATIQVYEETSGVTVGDPVLR		1340.16	2	0	88.55	2.5e-09
			EILQEEEDLSEIVQLVGK		1036.04	2	0	88.46	2.1e-09
			EILQEEEDLSEIVQLVGK		1036.04	2	0	88.45	1.6e-09
			LEGDMATIQVYEETSGVTVGDPVLR		1340.16	2	0	88.41	2.6e-09
			LTVEIDGITESIMK		774.913	2	0	88.15	2.1e-09
			EILQEEEDLSEIVQLVGK		1036.04	2	0	88.03	2.5e-09
			LEGDMATIQVYEETSGVTVGDPVLR		1340.16	2	0	87.84	3e-09
			EASIYTGITLSEYFR		875.438	2	0	87.76	2.8e-09
			EILQEEEDLSEIVQLVGK		1036.04	2	0	87.67	2.6e-09
			EILQEEEDLSEIVQLVGK		1036.04	2	0	87.48	2.9e-09
			EILQEEEDLSEIVQLVGK		1036.04	2	0	87.47	2.4e-09
			EASIYTGITLSEYFR		875.438	2	0	87.41	3.5e-09
			EILQEEEDLSEIVQLVGK		1036.04	2	0	87.27	2.8e-09
			EILQEEEDLSEIVQLVGK		1036.04	2	0	86.91	3.3e-09
			EILQEEEDLSEIVQLVGK		1036.04	2	0	86.87	3.3e-09
			EASIYTGITLSEYFR		875.439	2	0	86.85	4.1e-09
			EILQEEEDLSEIVQLVGK		1036.04	2	0	86.77	3.2e-09
			EILQEEEDLSEIVQLVGK		1036.04	2	0	86.74	2.8e-09
			EASIYTGITLSEYFR		875.437	2	0	86.7	3.7e-09
			LTVEIDGITESIMK		774.913	2	0	86.67	2.9e-09
			EASIYTGITLSEYFR		875.438	2	0	86.66	3.6e-09
			EILQEEEDLSEIVQLVGK		1036.04	2	0	86.64	3.5e-09
			EILQEEEDLSEIVQLVGK		1036.04	2	0	86.53	2.9e-09
			EASIYTGITLSEYFR		875.438	2	0	86.51	3.7e-09
			NGSHITGGDLFGVVYENTLVK		1110.57	2	0	86.46	2.7e-09
			EILQEEEDLSEIVQLVGK		1036.04	2	0	86.45	2.5e-09
			EILQEEEDLSEIVQLVGK		1036.04	2	0	86.41	2.5e-09
			DDFLQQNSYSPYDR		874.381	2	0	86.21	2.4e-09
			LEGDMATIQVYEETSGVTVGDPVLR		1340.16	2	0	86.17	4.3e-09
			LEGDMATIQVYEETSGVTVGDPVLR		1340.16	2	0	85.97	4e-09
			LEGDMATIQVYEETSGVTVGDPVLR		1340.16	2	0	85.94	4.3e-09
			EILQEEEDLSEIVQLVGK		1036.04	2	0	85.7	3.6e-09
			EILQEEEDLSEIVQLVGK		1036.04	2	0	85.48	4.2e-09
			EASIYTGITLSEYFR		875.438	2	0	85.41	5.5e-09
			EILQEEEDLSEIVQLVGK		1036.04	2	0	85.23	4.5e-09
			EILQEEEDLSEIVQLVGK		1036.04	2	0	85.12	3.4e-09
			EASIYTGITLSEYFR		875.437	2	0	85.02	5.5e-09
			EILQEEEDLSEIVQLVGK		1036.04	2	0	84.94	4.8e-09
			LTVEIDGITESIMK		774.913	2	0	84.87	4.4e-09
			EILQEEEDLSEIVQLVGK		1036.04	2	0	84.68	4.9e-09
			LTVEIDGITESIMK		774.912	2	0	84.66	4.1e-09
			EASIYTGITLSEYFR		875.439	2	0	84.64	6.7e-09
			EILQEEEDLSEIVQLVGK		1036.04	2	0	84.64	5.5e-09
			EASIYTGITLSEYFR		875.438	2	0	84.62	6.6e-09
			LTVEIDGITESIMK		774.913	2	0	84.43	4.3e-09
			LEGDMATIQVYEETSGVTVGDPVLR		1340.16	2	0	84.42	6e-09
			EILQEEEDLSEIVQLVGK		1036.04	2	0	84.4	5.4e-09
			LEGDMATIQVYEETSGVTVGDPVLR		1340.16	2	0	84.4	5.4e-09
			LEGDMATIQVYEETSGVTVGDPVLR		1340.16	2	0	84.29	5.4e-09
			EASIYTGITLSEYFR		875.438	2	0	84.16	7.3e-09
			LTVEIDGITESIMK		774.913	2	0	84.07	4.7e-09
			EASIYTGITLSEYFR		875.438	2	0	84.05	6.7e-09
			VGYYELVGEIIR		705.886	2	0	84.03	4.5e-09
			EASIYTGITLSEYFR		875.439	2	0	83.95	7e-09
			EILQEEEDLSEIVQLVGK		1036.04	2	0	83.81	5.4e-09
			EILQEEEDLSEIVQLVGK		1036.04	2	0	83.78	4.6e-09
			LTVEIDGITESIMK		774.913	2	0	83.61	5.9e-09
			EASIYTGITLSEYFR		875.438	2	0	83.45	8.1e-09
			LTVEIDGITESIMK		774.913	2	0	83.39	6.2e-09
			LEGDMATIQVYEETSGVTVGDPVLR		1340.16	2	0	83.37	6.9e-09
			LTVEIDGITESIMK		774.913	2	0	83.35	5.5e-09
			EILQEEEDLSEIVQLVGK		1036.04	2	0	83.25	5.2e-09
			EASIYTGITLSEYFR		875.438	2	0	83.22	8.6e-09
			EASIYTGITLSEYFR		875.437	2	0	83.15	8.5e-09
			EILQEEEDLSEIVQLVGK		1036.04	2	0	83.14	6.6e-09
			EILQEEEDLSEIVQLVGK		1036.04	2	0	83.14	7e-09
			EILQEEEDLSEIVQLVGK		1036.04	2	0	83.12	7.3e-09
			EASIYTGITLSEYFR		875.438	2	0	83.11	8.3e-09
			EASIYTGITLSEYFR		875.438	2	0	83.09	9.3e-09
			DSMYNILYQLSSMK		846.902	2	0	83.06	6.9e-09
			EILQEEEDLSEIVQLVGK		1036.04	2	0	82.96	8.1e-09
			DSMYNILYQLSSMK		846.901	2	0	82.93	5.3e-09
			EASIYTGITLSEYFR		875.437	2	0	82.9	9.7e-09
			EASIYTGITLSEYFR		875.438	2	0	82.84	9.9e-09
			EILQEEEDLSEIVQLVGK		1036.04	2	0	82.82	7.1e-09
			LEGDMATIQVYEETSGVTVGDPVLR		1340.16	2	0	82.8	8.7e-09
			LEGDMATIQVYEETSGVTVGDPVLR		1340.16	2	0	82.79	8.7e-09
			EASIYTGITLSEYFR		875.438	2	0	82.74	8.8e-09
			EILQEEEDLSEIVQLVGK		1036.04	2	0	82.71	5.9e-09
			LTVEIDGITESIMK		774.913	2	0	82.67	7.3e-09
			EASIYTGITLSEYFR		875.437	2	0	82.64	9.5e-09
			EILQEEEDLSEIVQLVGK		1036.04	2	0	82.64	8.2e-09
			EASIYTGITLSEYFR		875.437	2	0	82.42	1e-08
			EILQEEEDLSEIVQLVGK		1036.04	2	0	82.41	8.6e-09
			LTVEIDGITESIMK		774.913	2	0	82.3	8.8e-09
			EASIYTGITLSEYFR		875.438	2	0	82.24	1.1e-08
			LTVEIDGITESIMK		774.913	2	0	82.16	1e-08
			TALVANTSNMPVAAR	Oxidation (M)	766.398	2	0	81.64	1.1e-08
			EILQEEEDLSEIVQLVGK		1036.04	2	0	81.56	9.4e-09
			LTVEIDGITESIMK		774.913	2	0	81.55	9.4e-09
			LEGDMATIQVYEETSGVTVGDPVLR		1340.16	2	0	81.34	1.1e-08
			VGYYELVGEIIR		705.885	2	0	81.23	1.1e-08
			EASIYTGITLSEYFR		875.438	2	0	81.22	1.2e-08
			EILQEEEDLSEIVQLVGK		1036.04	2	0	81.18	1e-08
			LTVEIDGITESIMK		774.913	2	0	81.06	1.1e-08
			EASIYTGITLSEYFR		875.438	2	0	81.03	1.3e-08
			LTVEIDGITESIMK		774.912	2	0	80.96	1.3e-08
			LEGDMATIQVYEETSGVTVGDPVLR		1340.16	2	0	80.91	1.2e-08
			LEGDMATIQVYEETSGVTVGDPVLR		1340.16	2	0	80.9	1.2e-08
			NGSHITGGDLFGVVYENTLVK		1110.57	2	0	80.74	1.5e-08
			EILQEEEDLSEIVQLVGK		1036.04	2	0	80.69	1.2e-08
			EILQEEEDLSEIVQLVGK		1036.04	2	0	80.68	9.4e-09
			LTVEIDGITESIMK		774.913	2	0	80.65	1.2e-08
			EILQEEEDLSEIVQLVGK		1036.04	2	0	80.6	1.1e-08
			VGYYELVGEIIR		705.885	2	0	80.55	1.2e-08
			EILQEEEDLSEIVQLVGK		1036.04	2	0	80.47	1.2e-08
			NGSHITGGDLFGVVYENTLVK		1110.57	2	0	80.44	1.4e-08
			EASIYTGITLSEYFR		875.438	2	0	80.27	1.8e-08
			EILQEEEDLSEIVQLVGK		1036.04	2	0	80.22	1.3e-08
			EASIYTGITLSEYFR		875.439	2	0	80.19	1.7e-08
			EASIYTGITLSEYFR		875.438	2	0	80.18	1.8e-08
			LTVEIDGITESIMK		774.913	2	0	80.1	1.5e-08
			EASIYTGITLSEYFR		875.438	2	0	80.1	1.6e-08
			EILQEEEDLSEIVQLVGK		1036.04	2	0	80.04	1.1e-08
			EASIYTGITLSEYFR		875.438	2	0	80	1.9e-08
			EASIYTGITLSEYFR		875.437	2	0	79.9	1.8e-08
			EASIYTGITLSEYFR		875.437	2	0	79.9	1.8e-08
			EILQEEEDLSEIVQLVGK		1036.04	2	0	79.9	1.5e-08
			YSNSDVIIYVGCGER		866.404	2	0	79.85	1.4e-08
			EASIYTGITLSEYFR		875.437	2	0	79.78	1.8e-08
			LTVEIDGITESIMK		774.913	2	0	79.63	1.5e-08
			EILQEEEDLSEIVQLVGK		1036.04	2	0	79.62	1.7e-08
			EASIYTGITLSEYFR		875.439	2	0	79.49	2.2e-08
			LEGDMATIQVYEETSGVTVGDPVLR		1340.16	2	0	79.49	1.8e-08
			LEGDMATIQVYEETSGVTVGDPVLR		1340.16	2	0	79.46	1.6e-08
			LEGDMATIQVYEETSGVTVGDPVLR		1340.16	2	0	79.41	1.8e-08
			LEGDMATIQVYEETSGVTVGDPVLR		1340.16	2	0	79.4	1.7e-08
			LEGDMATIQVYEETSGVTVGDPVLR		1340.16	2	0	79.35	1.9e-08
			EASIYTGITLSEYFR		875.437	2	0	79.26	2.3e-08
			EASIYTGITLSEYFR		875.439	2	0	79.13	2.4e-08
			DMGYNVSMMADSTSR		832.84	2	0	79.08	1.2e-08
			LEGDMATIQVYEETSGVTVGDPVLR		1340.16	2	0	79.02	2.1e-08
			EILQEEEDLSEIVQLVGK		1036.05	2	0	79	3e-08
			LTVEIDGITESIMK		774.913	2	0	78.79	1.8e-08
			EASIYTGITLSEYFR		875.438	2	0	78.78	2.6e-08
			EASIYTGITLSEYFR		875.437	2	0	78.75	2.3e-08
			LEGDMATIQVYEETSGVTVGDPVLR		1340.16	2	0	78.62	2.3e-08
			EASIYTGITLSEYFR		875.438	2	0	78.54	2.7e-08
			EASIYTGITLSEYFR		875.439	2	0	78.43	2.7e-08
			EASIYTGITLSEYFR		875.439	2	0	78.38	2.7e-08
			EASIYTGITLSEYFR		875.439	2	0	78.31	2.9e-08
			EILQEEEDLSEIVQLVGK		1036.04	2	0	78.31	1.6e-08
			LTVEIDGITESIMK		774.913	2	0	78.3	2e-08
			LTVEIDGITESIMK		774.913	2	0	78.26	2e-08
			LTVEIDGITESIMK		774.913	2	0	78.2	1.8e-08
			LTVEIDGITESIMK		774.913	2	0	78.2	2e-08
			EASIYTGITLSEYFR		875.439	2	0	78.19	3e-08
			EILQEEEDLSEIVQLVGK		1036.04	2	0	78.14	1.7e-08
			EASIYTGITLSEYFR		875.438	2	0	78.13	2.6e-08
			LTVEIDGITESIMK		774.913	2	0	77.98	2.1e-08
			EILQEEEDLSEIVQLVGK		1036.04	2	0	77.84	2.5e-08
			EILQEEEDLSEIVQLVGK		1036.04	2	0	77.82	2.6e-08
			EASIYTGITLSEYFR		875.438	2	0	77.73	3.2e-08
			DSMYNILYQLSSMK		846.902	2	0	77.69	2.2e-08
			EASIYTGITLSEYFR		875.438	2	0	77.56	2.9e-08
			LTVEIDGITESIMK		774.913	2	0	77.54	2.9e-08
			EILQEEEDLSEIVQLVGK		1036.04	2	0	77.5	2.3e-08
			EILQEEEDLSEIVQLVGK		1036.04	2	0	77.43	2.6e-08
			EILQEEEDLSEIVQLVGK		1036.04	2	0	77.39	2.6e-08
			DMGYNVSMMADSTSR		832.839	2	0	77.38	1.8e-08
			EASIYTGITLSEYFR		875.439	2	0	77.38	3.5e-08
			EASIYTGITLSEYFR		875.438	2	0	77.28	3.6e-08
			EILQEEEDLSEIVQLVGK		1036.04	2	0	77.28	2.1e-08
			DSMYNILYQLSSMK		846.901	2	0	76.95	2.2e-08
			EILQEEEDLSEIVQLVGK		1036.04	2	0	76.9	2.7e-08
			EILQEEEDLSEIVQLVGK		1036.04	2	0	76.88	2.7e-08
			EASIYTGITLSEYFR		875.438	2	0	76.79	3.5e-08
			DMGYNVSMMADSTSR		832.839	2	0	76.74	2.1e-08
			EILQEEEDLSEIVQLVGK		1036.04	2	0	76.73	3e-08
			DMGYNVSMMADSTSR		832.84	2	0	76.63	2.2e-08
			LTVEIDGITESIMK		774.912	2	0	76.61	2.6e-08
			EASIYTGITLSEYFR		875.438	2	0	76.61	3.7e-08
			EASIYTGITLSEYFR		875.438	2	0	76.59	3.7e-08
			EASIYTGITLSEYFR		875.437	2	0	76.46	4.4e-08
			EILQEEEDLSEIVQLVGK		1036.04	2	0	76.32	2.6e-08
			LEGDMATIQVYEETSGVTVGDPVLR		1340.16	2	0	76.31	4.2e-08
			EASIYTGITLSEYFR		875.438	2	0	76.3	3.9e-08
			EASIYTGITLSEYFR		875.438	2	0	76.15	4.1e-08
			EASIYTGITLSEYFR		875.438	2	0	76.11	4.7e-08
			EASIYTGITLSEYFR		875.436	2	0	75.97	4.6e-08
			EASIYTGITLSEYFR		875.437	2	0	75.93	4.5e-08
			EASIYTGITLSEYFR		875.438	2	0	75.9	4.9e-08
			LEGDMATIQVYEETSGVTVGDPVLR		1340.17	2	0	75.8	6.2e-08
			EASIYTGITLSEYFR		875.438	2	0	75.69	4.5e-08
			EILQEEEDLSEIVQLVGK		1036.04	2	0	75.67	3.8e-08
			LTVEIDGITESIMK		774.913	2	0	75.48	4.2e-08
			LEGDMATIQVYEETSGVTVGDPVLR		1340.16	2	0	75.18	4.6e-08
			ADFDQLHEDIQQAFR		916.932	2	0	75.17	3.6e-08
			LEGDMATIQVYEETSGVTVGDPVLR		1340.16	2	0	75.16	6.1e-08
			LTVEIDGITESIMK		774.913	2	0	75.1	3.7e-08
			EILQEEEDLSEIVQLVGK		1036.04	2	0	74.97	4.8e-08
			LEGDMATIQVYEETSGVTVGDPVLR		1340.16	2	0	74.86	5.4e-08
			LEGDMATIQVYEETSGVTVGDPVLR		1340.16	2	0	74.86	5.9e-08
			EILQEEEDLSEIVQLVGK		1036.04	2	0	74.82	4.9e-08
			EILQEEEDLSEIVQLVGK		1036.04	2	0	74.72	5.1e-08
			LEGDMATIQVYEETSGVTVGDPVLR		1340.16	2	0	74.7	6.4e-08
			LTVEIDGITESIMK		774.913	2	0	74.68	4.6e-08
			EASIYTGITLSEYFR		875.438	2	0	74.59	6.6e-08
			VGYYELVGEIIR		705.885	2	0	74.37	5.1e-08
			FGYVYAVSGPVVTAEQMSGSAMYELVR		971.138	3	0	74.31	3.9e-08
			LEGDMATIQVYEETSGVTVGDPVLR		1340.16	2	0	74.26	7.3e-08
			EILQEEEDLSEIVQLVGK		1036.04	2	0	74.11	5.8e-08
			EASIYTGITLSEYFR		875.438	2	0	74.08	6.4e-08
			EILQEEEDLSEIVQLVGK		1036.04	2	0	74.07	5.5e-08
			HAVESTAQSDNK		643.802	2	0	74.06	3.9e-08
			EASIYTGITLSEYFR		875.437	2	0	73.95	7e-08
			LTVEIDGITESIMK		774.913	2	0	73.91	5.5e-08
			EILQEEEDLSEIVQLVGK		1036.04	2	0	73.91	6.9e-08
			DINELTNSIYIPK		760.404	2	0	73.9	9.8e-08
			EASIYTGITLSEYFR		875.438	2	0	73.83	7.5e-08
			LTVEIDGITESIMK		774.913	2	0	73.8	5e-08
			LTVEIDGITESIMK		774.913	2	0	73.77	5e-08
			VGYYELVGEIIR		705.885	2	0	73.74	5.9e-08
			EASIYTGITLSEYFR		875.438	2	0	73.67	8.4e-08
			EILQEEEDLSEIVQLVGK		1036.04	2	0	73.62	4.8e-08
			LEGDMATIQVYEETSGVTVGDPVLR		1340.16	2	0	73.59	7e-08
			EASIYTGITLSEYFR		875.438	2	0	73.43	8.6e-08
			EASIYTGITLSEYFR		875.439	2	0	73.24	8.3e-08
			EILQEEEDLSEIVQLVGK		691.031	3	0	72.98	5.5e-08
			NGSHITGGDLFGVVYENTLVK		1110.57	2	0	72.6	9.3e-08
			EASIYTGITLSEYFR		875.437	2	0	72.46	9.9e-08
			YSNSDVIIYVGCGER		866.404	2	0	72.44	8e-08
			EASIYTGITLSEYFR		875.439	2	0	72.42	1.1e-07
			EILQEEEDLSEIVQLVGK		1036.04	2	0	72.32	7.9e-08
			LTVEIDGITESIMK		774.913	2	0	72.31	7.9e-08
			ADFDQLHEDIQQAFR		916.932	2	0	72.31	6.5e-08
			ADFDQLHEDIQQAFR		916.932	2	0	72.29	7.4e-08
			EILQEEEDLSEIVQLVGK		1036.04	2	0	72.27	6.5e-08
			EASIYTGITLSEYFR		875.438	2	0	72.2	1.1e-07
			EASIYTGITLSEYFR		875.438	2	0	72.14	1e-07
			EILQEEEDLSEIVQLVGK		1036.04	2	0	71.86	9.1e-08
			EILQEEEDLSEIVQLVGK		1036.04	2	0	71.72	1e-07
			EILQEEEDLSEIVQLVGK		1036.04	2	0	71.68	1.1e-07
[truncated: 39,421 more rows]
