# Supplementary material for: Shotgun proteomics deciphered age/division of labor-related functional specification of three honeybee (Apis mellifera L.) exocrine glands
Source: PLoS One. 2018 Feb 15;13(2):e0191344. doi: 10.1371/journal.pone.0191344 (PMC5813902; doi:10.1371/journal.pone.0191344)
Supplement: S5 Table — (XLSX) [file pone.0191344.s009.xlsx]

## Sheet: nMG_proteome
gi	RefSeq ID	Description	Peptide Sequence	Modifications	Observed m/z	Charge	Number of Missed Cleavages	Mascot Score	Exp Value
48097100	XP_391843.1	PREDICTED: 3-ketoacyl-CoA thiolase, mitochondrial-like [Apis mellifera]	LCGSGFQSIVSGAQSILLGESK		1119.58	2	0	141.11	1.7e-14
			TLNDIELIEINEAFGSQTLACVK		1289.66	2	0	131.55	1.6e-13
			TLNDIELIEINEAFGSQTLACVK		1289.66	2	0	131.07	1.4e-13
			TLNDIELIEINEAFGSQTLACVK		1289.66	2	0	130.98	1.3e-13
			TLNDIELIEINEAFGSQTLACVK		1289.66	2	0	130.35	1.7e-13
			LCGSGFQSIVSGAQSILLGESK		1119.58	2	0	128.91	2.5e-13
			LCGSGFQSIVSGAQSILLGESK		1119.58	2	0	128.07	3.3e-13
			LCGSGFQSIVSGAQSILLGESK		1119.58	2	0	127.91	3.3e-13
			LCGSGFQSIVSGAQSILLGESK		1119.57	2	0	127.25	4e-13
			TLNDIELIEINEAFGSQTLACVK		1289.66	2	0	123.85	1.1e-12
			TLNDIELIEINEAFGSQTLACVK		1289.66	2	0	123.14	1.2e-12
			TLNDIELIEINEAFGSQTLACVK		1289.66	2	0	123.04	1.1e-12
			TLNDIELIEINEAFGSQTLACVK		1289.66	2	0	122.87	9.3e-13
			TLNDIELIEINEAFGSQTLACVK		1289.65	2	0	122.02	1.4e-12
			LCGSGFQSIVSGAQSILLGESK		1119.58	2	0	121.41	1.5e-12
			TLNDIELIEINEAFGSQTLACVK		1289.66	2	0	121.2	1.4e-12
			LNVDGGSIALGHPLAASGSR		946.5	2	0	121.13	1.3e-12
			DGLVTAGSSSGISDGAGVIILASEEVIK		1323.2	2	0	119.17	1.7e-12
			TLNDIELIEINEAFGSQTLACVK		1289.66	2	0	118.86	2.3e-12
			TLNDIELIEINEAFGSQTLACVK		1289.66	2	0	118.62	3e-12
			TLNDIELIEINEAFGSQTLACVK		1289.66	2	0	118.46	2.5e-12
			TLNDIELIEINEAFGSQTLACVK		1289.66	2	0	118.36	2.4e-12
			TLNDIELIEINEAFGSQTLACVK		1289.66	2	0	118.32	3.8e-12
			TLNDIELIEINEAFGSQTLACVK		1289.66	2	0	118.29	3.8e-12
			TLNDIELIEINEAFGSQTLACVK		1289.66	2	0	118.11	3.4e-12
			TLNDIELIEINEAFGSQTLACVK		1289.66	2	0	118.07	2.7e-12
			TLNDIELIEINEAFGSQTLACVK		1289.66	2	0	117.96	4.1e-12
			TLNDIELIEINEAFGSQTLACVK		1289.66	2	0	117.92	3.5e-12
			TLNDIELIEINEAFGSQTLACVK		1289.66	2	0	117.15	4.9e-12
			TLNDIELIEINEAFGSQTLACVK		1289.66	2	0	117	4.4e-12
			LCGSGFQSIVSGAQSILLGESK		1119.58	2	0	116.7	4.1e-12
			LCGSGFQSIVSGAQSILLGESK		1119.58	2	0	116.67	4.4e-12
			LCGSGFQSIVSGAQSILLGESK		1119.58	2	0	116.45	4.3e-12
			LNVDGGSIALGHPLAASGSR		946.501	2	0	115.52	4.5e-12
			LCGSGFQSIVSGAQSILLGESK		1119.58	2	0	115.36	6.5e-12
			DGLVTAGSSSGISDGAGVIILASEEVIK		1323.2	2	0	114.98	4e-12
			TLNDIELIEINEAFGSQTLACVK		1289.66	2	0	114.78	7.3e-12
			DGLVTAGSSSGISDGAGVIILASEEVIK		1323.2	2	0	114.74	4.9e-12
			LCGSGFQSIVSGAQSILLGESK		1119.58	2	0	114.71	7.3e-12
			TLNDIELIEINEAFGSQTLACVK		1289.66	2	0	114.66	6e-12
			LCGSGFQSIVSGAQSILLGESK		1119.58	2	0	114.49	6.8e-12
			TLNDIELIEINEAFGSQTLACVK		1289.66	2	0	114.24	6.6e-12
			LCGSGFQSIVSGAQSILLGESK		1119.58	2	0	114.23	8.5e-12
			LCGSGFQSIVSGAQSILLGESK		1119.58	2	0	113.94	9.1e-12
			DGLVTAGSSSGISDGAGVIILASEEVIK		1323.2	2	0	113.81	5.6e-12
			LCGSGFQSIVSGAQSILLGESK		1119.58	2	0	113.39	9.6e-12
			TLNDIELIEINEAFGSQTLACVK		1289.66	2	0	113.06	8.7e-12
			DGLVTAGSSSGISDGAGVIILASEEVIK		1323.2	2	0	112.38	8.1e-12
			DGLVTAGSSSGISDGAGVIILASEEVIK		1323.2	2	0	112.21	9e-12
			DGLVTAGSSSGISDGAGVIILASEEVIK		1323.2	2	0	112.07	9e-12
			TLNDIELIEINEAFGSQTLACVK		1289.66	2	0	111.44	1.6e-11
			TLNDIELIEINEAFGSQTLACVK		1289.66	2	0	111.41	1.8e-11
			TLNDIELIEINEAFGSQTLACVK		1289.66	2	0	111.32	1.9e-11
			TLNDIELIEINEAFGSQTLACVK		1289.66	2	0	111.28	1.4e-11
			LCGSGFQSIVSGAQSILLGESK		1119.57	2	0	111.2	1.6e-11
			TLNDIELIEINEAFGSQTLACVK		1289.66	2	0	111.19	1.7e-11
			TLNDIELIEINEAFGSQTLACVK		1289.66	2	0	110.85	1.8e-11
			TLNDIELIEINEAFGSQTLACVK		1289.66	2	0	110.79	1.5e-11
			TLNDIELIEINEAFGSQTLACVK		1289.66	2	0	110.76	1.5e-11
			TLNDIELIEINEAFGSQTLACVK		1289.66	2	0	110.51	1.6e-11
			TLNDIELIEINEAFGSQTLACVK		1289.66	2	0	110.48	1.6e-11
			TLNDIELIEINEAFGSQTLACVK		1289.66	2	0	110.39	2.3e-11
			TLNDIELIEINEAFGSQTLACVK		1289.66	2	0	110.28	1.7e-11
			TLNDIELIEINEAFGSQTLACVK		1289.66	2	0	110.27	2e-11
			LCGSGFQSIVSGAQSILLGESK		1119.57	2	0	109.99	2.3e-11
			TLNDIELIEINEAFGSQTLACVK		1289.66	2	0	109.9	2.3e-11
			TLNDIELIEINEAFGSQTLACVK		1289.66	2	0	109.55	2.8e-11
			LCGSGFQSIVSGAQSILLGESK		1119.58	2	0	109.49	2.2e-11
			TLNDIELIEINEAFGSQTLACVK		1289.66	2	0	109.36	2e-11
			TLNDIELIEINEAFGSQTLACVK		1289.66	2	0	109.22	2.2e-11
			DGLVTAGSSSGISDGAGVIILASEEVIK		1323.2	2	0	109.1	2e-11
			LCGSGFQSIVSGAQSILLGESK		1119.58	2	0	109	2.6e-11
			LCGSGFQSIVSGAQSILLGESK		1119.57	2	0	108.89	2.8e-11
			LCGSGFQSIVSGAQSILLGESK		1119.58	2	0	108.88	2.8e-11
			LCGSGFQSIVSGAQSILLGESK		1119.58	2	0	108.77	3.3e-11
			LCGSGFQSIVSGAQSILLGESK		1119.58	2	0	108.72	2.8e-11
			DGLVTAGSSSGISDGAGVIILASEEVIK		1323.2	2	0	108.29	2.1e-11
			TLNDIELIEINEAFGSQTLACVK		1289.66	2	0	108.15	2.7e-11
			LCGSGFQSIVSGAQSILLGESK		1119.58	2	0	107.79	3.6e-11
			DGLVTAGSSSGISDGAGVIILASEEVIK		1323.2	2	0	107.55	2.4e-11
			TLNDIELIEINEAFGSQTLACVK		1289.66	2	0	107.53	2.9e-11
			TLNDIELIEINEAFGSQTLACVK		1289.66	2	0	107.43	4.5e-11
			TLNDIELIEINEAFGSQTLACVK		1289.66	2	0	107.4	3.9e-11
			TLNDIELIEINEAFGSQTLACVK		1289.66	2	0	107.37	3.2e-11
			LCGSGFQSIVSGAQSILLGESK		1119.57	2	0	107.36	4.1e-11
			TLNDIELIEINEAFGSQTLACVK		1289.66	2	0	107.32	3.2e-11
			TLNDIELIEINEAFGSQTLACVK		1289.66	2	0	107.22	4.3e-11
			TLNDIELIEINEAFGSQTLACVK		1289.66	2	0	107.22	3.3e-11
			TLNDIELIEINEAFGSQTLACVK		1289.66	2	0	107.09	5e-11
			TLNDIELIEINEAFGSQTLACVK		1289.65	2	0	106.99	4.1e-11
			LCGSGFQSIVSGAQSILLGESK		1119.58	2	0	106.94	4.3e-11
			DGLVTAGSSSGISDGAGVIILASEEVIK		1323.2	2	0	106.77	2.9e-11
			TLNDIELIEINEAFGSQTLACVK		1289.66	2	0	106.72	3.8e-11
			DGLVTAGSSSGISDGAGVIILASEEVIK		1323.2	2	0	106.48	3e-11
			TLNDIELIEINEAFGSQTLACVK		1289.66	2	0	106.27	4.1e-11
			KDGLVTAGSSSGISDGAGVIILASEEVIK		1387.25	2	1	106.27	2.4e-11
			LCGSGFQSIVSGAQSILLGESK		1119.58	2	0	106.19	5.2e-11
			TLNDIELIEINEAFGSQTLACVK		1289.66	2	0	106.13	4.5e-11
			TLNDIELIEINEAFGSQTLACVK		1289.66	2	0	106.12	5.3e-11
			TLNDIELIEINEAFGSQTLACVK		1289.66	2	0	106.05	5.3e-11
			TLNDIELIEINEAFGSQTLACVK		1289.66	2	0	105.74	5.9e-11
			TLNDIELIEINEAFGSQTLACVK		1289.66	2	0	105.65	6e-11
			TLNDIELIEINEAFGSQTLACVK		1289.66	2	0	105.64	5e-11
			TLNDIELIEINEAFGSQTLACVK		1289.66	2	0	105.61	4.8e-11
			TLNDIELIEINEAFGSQTLACVK		1289.66	2	0	105.59	7e-11
			TLNDIELIEINEAFGSQTLACVK		1289.66	2	0	105.54	7.1e-11
			TLNDIELIEINEAFGSQTLACVK		1289.66	2	0	105.4	6.2e-11
			TLNDIELIEINEAFGSQTLACVK		1289.66	2	0	105.32	6.3e-11
			TLNDIELIEINEAFGSQTLACVK		1289.66	2	0	105.24	5.5e-11
			TLNDIELIEINEAFGSQTLACVK		1289.66	2	0	105.24	5.1e-11
			TLNDIELIEINEAFGSQTLACVK		1289.66	2	0	105.21	5.6e-11
			TLNDIELIEINEAFGSQTLACVK		1289.66	2	0	105.19	7.7e-11
			DGLVTAGSSSGISDGAGVIILASEEVIK		1323.2	2	0	105.19	4.4e-11
			TLNDIELIEINEAFGSQTLACVK		1289.66	2	0	105.13	5.7e-11
			DGLVTAGSSSGISDGAGVIILASEEVIK		1323.2	2	0	105.12	4.3e-11
			TLNDIELIEINEAFGSQTLACVK		1289.66	2	0	104.96	7.2e-11
			DGLVTAGSSSGISDGAGVIILASEEVIK		1323.2	2	0	104.87	5.4e-11
			TLNDIELIEINEAFGSQTLACVK		1289.66	2	0	104.85	8.3e-11
			TLNDIELIEINEAFGSQTLACVK		1289.66	2	0	104.37	8.2e-11
			TLNDIELIEINEAFGSQTLACVK		1289.66	2	0	104.01	7.1e-11
			TLNDIELIEINEAFGSQTLACVK		1289.66	2	0	103.58	7e-11
			LCGSGFQSIVSGAQSILLGESK		1119.58	2	0	102.85	1.1e-10
			DGLVTAGSSSGISDGAGVIILASEEVIK		1323.2	2	0	102.84	7.5e-11
			TLNDIELIEINEAFGSQTLACVK		1289.66	2	0	102.81	8.6e-11
			TLNDIELIEINEAFGSQTLACVK		1289.66	2	0	102.8	9.2e-11
			TLNDIELIEINEAFGSQTLACVK		1289.66	2	0	102.73	1.4e-10
			TLNDIELIEINEAFGSQTLACVK		1289.66	2	0	102.72	1.4e-10
			DGLVTAGSSSGISDGAGVIILASEEVIK		1323.2	2	0	102.71	7.5e-11
			TLNDIELIEINEAFGSQTLACVK		1289.66	2	0	102.59	1.4e-10
			TLNDIELIEINEAFGSQTLACVK		1289.66	2	0	102.56	1.4e-10
			TLNDIELIEINEAFGSQTLACVK		1289.66	2	0	102.5	1.2e-10
			DGLVTAGSSSGISDGAGVIILASEEVIK		1323.2	2	0	102.48	8.2e-11
			DGLVTAGSSSGISDGAGVIILASEEVIK		1323.2	2	0	102.46	7.9e-11
			LCGSGFQSIVSGAQSILLGESK		1119.58	2	0	102.44	1.2e-10
			DGLVTAGSSSGISDGAGVIILASEEVIK		1323.2	2	0	102.39	8.4e-11
			DGLVTAGSSSGISDGAGVIILASEEVIK		1323.2	2	0	102.32	7.9e-11
			TLNDIELIEINEAFGSQTLACVK		1289.66	2	0	102.26	1.3e-10
			DGLVTAGSSSGISDGAGVIILASEEVIK		1323.2	2	0	102.1	8.6e-11
			LCGSGFQSIVSGAQSILLGESK		1119.58	2	0	101.91	1.2e-10
			DGLVTAGSSSGISDGAGVIILASEEVIK		1323.2	2	0	101.91	9.7e-11
			LCGSGFQSIVSGAQSILLGESK		1119.57	2	0	101.87	1.4e-10
			DGLVTAGSSSGISDGAGVIILASEEVIK		1323.2	2	0	101.87	9.4e-11
			LCGSGFQSIVSGAQSILLGESK		1119.58	2	0	101.86	1.4e-10
			TLNDIELIEINEAFGSQTLACVK		1289.66	2	0	101.86	1.1e-10
			DGLVTAGSSSGISDGAGVIILASEEVIK		1323.2	2	0	101.83	1e-10
			DGLVTAGSSSGISDGAGVIILASEEVIK		1323.2	2	0	101.82	1.1e-10
			DGLVTAGSSSGISDGAGVIILASEEVIK		1323.2	2	0	101.81	8.9e-11
			DGLVTAGSSSGISDGAGVIILASEEVIK		1323.2	2	0	101.77	9.6e-11
			DGLVTAGSSSGISDGAGVIILASEEVIK		1323.2	2	0	101.68	9.5e-11
			DGLVTAGSSSGISDGAGVIILASEEVIK		1323.2	2	0	101.52	1e-10
			TLNDIELIEINEAFGSQTLACVK		1289.66	2	0	101.4	1.6e-10
			DGLVTAGSSSGISDGAGVIILASEEVIK		1323.2	2	0	101.16	1.1e-10
			TLNDIELIEINEAFGSQTLACVK		1289.66	2	0	101.03	1.7e-10
			TLNDIELIEINEAFGSQTLACVK		1289.66	2	0	100.98	1.7e-10
			TLNDIELIEINEAFGSQTLACVK		1289.66	2	0	100.97	1.8e-10
			DGLVTAGSSSGISDGAGVIILASEEVIK		1323.2	2	0	100.82	1.3e-10
			TLNDIELIEINEAFGSQTLACVK		1289.66	2	0	100.78	1.8e-10
			TLNDIELIEINEAFGSQTLACVK		1289.66	2	0	100.74	1.5e-10
			TLNDIELIEINEAFGSQTLACVK		1289.66	2	0	100.7	1.9e-10
			YQFEDSLWLGFSDTYCNLSMGETAEK		1546.17	2	0	100.68	8.6e-11
			DGLVTAGSSSGISDGAGVIILASEEVIK		1323.2	2	0	100.63	1.1e-10
			DGLVTAGSSSGISDGAGVIILASEEVIK		1323.2	2	0	100.58	1.4e-10
			DGLVTAGSSSGISDGAGVIILASEEVIK		1323.2	2	0	100.56	1.3e-10
			DGLVTAGSSSGISDGAGVIILASEEVIK		1323.2	2	0	100.55	1.2e-10
			DGLVTAGSSSGISDGAGVIILASEEVIK		1323.2	2	0	100.52	1.2e-10
			DGLVTAGSSSGISDGAGVIILASEEVIK		1323.2	2	0	100.46	1.3e-10
			DGLVTAGSSSGISDGAGVIILASEEVIK		1323.2	2	0	100.46	1.3e-10
			TLNDIELIEINEAFGSQTLACVK		1289.66	2	0	100.45	2.3e-10
			TLNDIELIEINEAFGSQTLACVK		1289.66	2	0	100.45	1.6e-10
			DGLVTAGSSSGISDGAGVIILASEEVIK		1323.2	2	0	100.4	1.3e-10
			TLNDIELIEINEAFGSQTLACVK		1289.66	2	0	100.33	1.6e-10
			DGLVTAGSSSGISDGAGVIILASEEVIK		1323.2	2	0	100.33	1.3e-10
			TLNDIELIEINEAFGSQTLACVK		1289.66	2	0	100.26	2.4e-10
			LCGSGFQSIVSGAQSILLGESK		1119.58	2	0	100.15	2.1e-10
			DGLVTAGSSSGISDGAGVIILASEEVIK		1323.2	2	0	100.09	1.3e-10
			TLNDIELIEINEAFGSQTLACVK		1289.66	2	0	99.94	1.9e-10
			DGLVTAGSSSGISDGAGVIILASEEVIK		1323.2	2	0	99.86	1.4e-10
			DGLVTAGSSSGISDGAGVIILASEEVIK		1323.2	2	0	99.84	1.5e-10
			TLNDIELIEINEAFGSQTLACVK		1289.66	2	0	99.8	2.4e-10
			TLNDIELIEINEAFGSQTLACVK		1289.66	2	0	99.73	2.7e-10
			TLNDIELIEINEAFGSQTLACVK		1289.66	2	0	99.69	2e-10
			DGLVTAGSSSGISDGAGVIILASEEVIK		1323.2	2	0	99.51	1.6e-10
			DGLVTAGSSSGISDGAGVIILASEEVIK		1323.2	2	0	99.48	1.6e-10
			DGLVTAGSSSGISDGAGVIILASEEVIK		1323.2	2	0	99.38	1.6e-10
			TLNDIELIEINEAFGSQTLACVK		1289.66	2	0	99.28	2.1e-10
			DGLVTAGSSSGISDGAGVIILASEEVIK		1323.2	2	0	99.27	1.7e-10
			DGLVTAGSSSGISDGAGVIILASEEVIK		1323.2	2	0	99.19	1.7e-10
			TLNDIELIEINEAFGSQTLACVK		1289.66	2	0	99.05	2.3e-10
			LCGSGFQSIVSGAQSILLGESK		1119.58	2	0	99.04	2.6e-10
			TLNDIELIEINEAFGSQTLACVK		1289.66	2	0	98.96	2.3e-10
			TLNDIELIEINEAFGSQTLACVK		1289.66	2	0	98.86	2.4e-10
			DGLVTAGSSSGISDGAGVIILASEEVIK		1323.2	2	0	98.82	1.9e-10
			TLNDIELIEINEAFGSQTLACVK		1289.66	2	0	98.77	2.9e-10
			TLNDIELIEINEAFGSQTLACVK		1289.66	2	0	98.7	2.4e-10
			TLNDIELIEINEAFGSQTLACVK		1289.66	2	0	98.65	3e-10
			LCGSGFQSIVSGAQSILLGESK		1119.58	2	0	98.6	3e-10
			TLNDIELIEINEAFGSQTLACVK		1289.66	2	0	98.59	3e-10
			TLNDIELIEINEAFGSQTLACVK		1289.66	2	0	98.48	3.2e-10
			TLNDIELIEINEAFGSQTLACVK		1289.66	2	0	98.48	3.1e-10
			LCGSGFQSIVSGAQSILLGESK		1119.57	2	0	98.42	3.2e-10
			TLNDIELIEINEAFGSQTLACVK		1289.66	2	0	98.33	3.7e-10
			LVGYSVVGVEPSIMGIGPVPAIQK		1205.67	2	0	98.29	1.5e-10
			TLNDIELIEINEAFGSQTLACVK		1289.66	2	0	98.25	2.5e-10
			TLNDIELIEINEAFGSQTLACVK		1289.65	2	0	98.22	3.2e-10
			TLNDIELIEINEAFGSQTLACVK		1289.66	2	0	98.14	2.7e-10
			TLNDIELIEINEAFGSQTLACVK		1289.66	2	0	98.06	4e-10
			TLNDIELIEINEAFGSQTLACVK		1289.66	2	0	98.03	2.5e-10
			TLNDIELIEINEAFGSQTLACVK		1289.66	2	0	98.02	3.5e-10
			TGSLGIGSACIGGGQGIALMIEAL		1123.58	2	0	97.96	2.8e-10
			TLNDIELIEINEAFGSQTLACVK		1289.66	2	0	97.93	2.8e-10
			TLNDIELIEINEAFGSQTLACVK		1289.66	2	0	97.88	4.2e-10
			DGLVTAGSSSGISDGAGVIILASEEVIK		1323.2	2	0	97.56	2.5e-10
			TLNDIELIEINEAFGSQTLACVK		1289.66	2	0	97.45	3.1e-10
			TLNDIELIEINEAFGSQTLACVK		1289.66	2	0	97.24	4.8e-10
			TLNDIELIEINEAFGSQTLACVK		1289.66	2	0	97.16	4.9e-10
			LCGSGFQSIVSGAQSILLGESK		1119.58	2	0	97.12	4.2e-10
			TLNDIELIEINEAFGSQTLACVK		1289.66	2	0	97.11	3.4e-10
			TLNDIELIEINEAFGSQTLACVK		1289.66	2	0	96.79	4.6e-10
			TLNDIELIEINEAFGSQTLACVK		1289.66	2	0	96.7	4.6e-10
			TLNDIELIEINEAFGSQTLACVK		1289.66	2	0	96.64	4.7e-10
			LCGSGFQSIVSGAQSILLGESK		1119.58	2	0	96.6	4.2e-10
			LCGSGFQSIVSGAQSILLGESK		1119.58	2	0	96.56	4.6e-10
			TLNDIELIEINEAFGSQTLACVK		1289.66	2	0	96.5	4.9e-10
			LCGSGFQSIVSGAQSILLGESK		1119.57	2	0	96.46	5.1e-10
			TLNDIELIEINEAFGSQTLACVK		1289.66	2	0	96.38	4.9e-10
			LNVDGGSIALGHPLAASGSR		946.5	2	0	96.36	3.8e-10
			TLNDIELIEINEAFGSQTLACVK		1289.66	2	0	96.36	5e-10
			LCGSGFQSIVSGAQSILLGESK		1119.58	2	0	96.35	4.4e-10
			TLNDIELIEINEAFGSQTLACVK		1289.66	2	0	96.35	5.2e-10
			DGLVTAGSSSGISDGAGVIILASEEVIK		1323.2	2	0	96.27	3.2e-10
			TLNDIELIEINEAFGSQTLACVK		1289.66	2	0	96.25	5.2e-10
			DGLVTAGSSSGISDGAGVIILASEEVIK		1323.2	2	0	96.09	3.4e-10
			TLNDIELIEINEAFGSQTLACVK		1289.66	2	0	96.07	6.3e-10
			DGLVTAGSSSGISDGAGVIILASEEVIK		1323.2	2	0	96.01	3.5e-10
			TLNDIELIEINEAFGSQTLACVK		1289.65	2	0	95.95	5.1e-10
			DGLVTAGSSSGISDGAGVIILASEEVIK		1323.2	2	0	95.92	3.5e-10
			TLNDIELIEINEAFGSQTLACVK		1289.66	2	0	95.91	6.5e-10
			TLNDIELIEINEAFGSQTLACVK		1289.66	2	0	95.91	4.6e-10
			LCGSGFQSIVSGAQSILLGESK		1119.58	2	0	95.85	5.9e-10
			LCGSGFQSIVSGAQSILLGESK		1119.58	2	0	95.82	5.6e-10
			DGLVTAGSSSGISDGAGVIILASEEVIK		1323.2	2	0	95.8	3.6e-10
			LCGSGFQSIVSGAQSILLGESK		1119.58	2	0	95.79	5.5e-10
			TLNDIELIEINEAFGSQTLACVK		1289.66	2	0	95.76	5.7e-10
			DGLVTAGSSSGISDGAGVIILASEEVIK		1323.2	2	0	95.74	3.9e-10
			IVLTGGVENMSQVPFSVR		967.014	2	0	95.7	5.5e-10
			LCGSGFQSIVSGAQSILLGESK		1119.58	2	0	95.58	5.3e-10
			TLNDIELIEINEAFGSQTLACVK		1289.66	2	0	95.53	5.2e-10
			DGLVTAGSSSGISDGAGVIILASEEVIK		1323.2	2	0	95.53	4.1e-10
			DGLVTAGSSSGISDGAGVIILASEEVIK		1323.2	2	0	95.52	4.2e-10
			TLNDIELIEINEAFGSQTLACVK		1289.66	2	0	95.46	7.3e-10
			DGLVTAGSSSGISDGAGVIILASEEVIK		1323.2	2	0	95.38	4.8e-10
			DGLVTAGSSSGISDGAGVIILASEEVIK		1323.2	2	0	95.33	4e-10
			DGLVTAGSSSGISDGAGVIILASEEVIK		1323.2	2	0	95.14	4.4e-10
			DGLVTAGSSSGISDGAGVIILASEEVIK		1323.2	2	0	95.07	4.4e-10
			DGLVTAGSSSGISDGAGVIILASEEVIK		1323.2	2	0	94.95	5.1e-10
			LCGSGFQSIVSGAQSILLGESK		1119.58	2	0	94.63	6.5e-10
			DGLVTAGSSSGISDGAGVIILASEEVIK		1323.2	2	0	94.63	5.5e-10
			DGLVTAGSSSGISDGAGVIILASEEVIK		1323.2	2	0	94.62	5.7e-10
			TLNDIELIEINEAFGSQTLACVK		1289.66	2	0	94.57	7.5e-10
			TLNDIELIEINEAFGSQTLACVK		1289.66	2	0	94.55	6.5e-10
			DGLVTAGSSSGISDGAGVIILASEEVIK		1323.2	2	0	94.53	4.9e-10
			DGLVTAGSSSGISDGAGVIILASEEVIK		1323.2	2	0	94.49	5.2e-10
			DGLVTAGSSSGISDGAGVIILASEEVIK		1323.2	2	0	94.45	4.8e-10
			TLNDIELIEINEAFGSQTLACVK		1289.66	2	0	94.41	8e-10
			TLNDIELIEINEAFGSQTLACVK		1289.66	2	0	94.36	6.8e-10
			TLNDIELIEINEAFGSQTLACVK		1289.66	2	0	94.35	7.9e-10
			DGLVTAGSSSGISDGAGVIILASEEVIK		1323.2	2	0	94.24	5.1e-10
			DGLVTAGSSSGISDGAGVIILASEEVIK		1323.2	2	0	94.18	5.5e-10
			LNVDGGSIALGHPLAASGSR		946.5	2	0	94.09	6.4e-10
			TLNDIELIEINEAFGSQTLACVK		1289.66	2	0	94.08	1e-09
			DGLVTAGSSSGISDGAGVIILASEEVIK		1323.2	2	0	94.05	5.5e-10
			LCGSGFQSIVSGAQSILLGESK		1119.58	2	0	94.04	7.7e-10
			TLNDIELIEINEAFGSQTLACVK		1289.66	2	0	94.02	8.5e-10
			TLNDIELIEINEAFGSQTLACVK		1289.66	2	0	93.82	9.1e-10
			TLNDIELIEINEAFGSQTLACVK		1289.66	2	0	93.79	9e-10
			DGLVTAGSSSGISDGAGVIILASEEVIK		1323.2	2	0	93.79	6.7e-10
			LCGSGFQSIVSGAQSILLGESK		1119.58	2	0	93.75	8.6e-10
			TLNDIELIEINEAFGSQTLACVK		1289.66	2	0	93.75	7.2e-10
			LCGSGFQSIVSGAQSILLGESK		1119.58	2	0	93.68	9.2e-10
			TLNDIELIEINEAFGSQTLACVK		1289.66	2	0	93.68	9.4e-10
			TLNDIELIEINEAFGSQTLACVK		1289.66	2	0	93.66	9.3e-10
			TLNDIELIEINEAFGSQTLACVK		1289.66	2	0	93.63	9.5e-10
			TLNDIELIEINEAFGSQTLACVK		1289.66	2	0	93.54	7.7e-10
			TLNDIELIEINEAFGSQTLACVK		1289.66	2	0	93.53	9.8e-10
			TLNDIELIEINEAFGSQTLACVK		1289.66	2	0	93.41	8e-10
			TLNDIELIEINEAFGSQTLACVK		1289.66	2	0	93.4	8.5e-10
			TLNDIELIEINEAFGSQTLACVK		1289.66	2	0	93.26	1.2e-09
			TLNDIELIEINEAFGSQTLACVK		1289.66	2	0	93.18	8.4e-10
			TLNDIELIEINEAFGSQTLACVK		1289.66	2	0	93.06	1.1e-09
			TLNDIELIEINEAFGSQTLACVK		1289.66	2	0	93.03	9.2e-10
			DGLVTAGSSSGISDGAGVIILASEEVIK		1323.2	2	0	92.98	6.8e-10
			DGLVTAGSSSGISDGAGVIILASEEVIK		1323.2	2	0	92.96	7.3e-10
			TLNDIELIEINEAFGSQTLACVK		1289.66	2	0	92.94	8.9e-10
			TLNDIELIEINEAFGSQTLACVK		1289.66	2	0	92.75	9.8e-10
			TLNDIELIEINEAFGSQTLACVK		1289.66	2	0	92.74	9.8e-10
			TLNDIELIEINEAFGSQTLACVK		1289.66	2	0	92.64	9.5e-10
			DGLVTAGSSSGISDGAGVIILASEEVIK		1323.2	2	0	92.62	7.7e-10
			TLNDIELIEINEAFGSQTLACVK		1289.66	2	0	92.61	1e-09
			DGLVTAGSSSGISDGAGVIILASEEVIK		1323.2	2	0	92.58	6.9e-10
			TLNDIELIEINEAFGSQTLACVK		1289.66	2	0	92.45	1e-09
			TLNDIELIEINEAFGSQTLACVK		1289.65	2	0	92.39	1.2e-09
			DGLVTAGSSSGISDGAGVIILASEEVIK		1323.2	2	0	92.32	8.5e-10
			TLNDIELIEINEAFGSQTLACVK		1289.66	2	0	92.29	1.1e-09
			TLNDIELIEINEAFGSQTLACVK		1289.66	2	0	92.28	1.3e-09
			TLNDIELIEINEAFGSQTLACVK		1289.66	2	0	92.23	1.3e-09
			DGLVTAGSSSGISDGAGVIILASEEVIK		1323.2	2	0	92.23	8.7e-10
			TLNDIELIEINEAFGSQTLACVK		1289.66	2	0	92.22	1.1e-09
			TLNDIELIEINEAFGSQTLACVK		1289.66	2	0	92.18	1.5e-09
			TLNDIELIEINEAFGSQTLACVK		1289.66	2	0	91.92	1.6e-09
			LCGSGFQSIVSGAQSILLGESK		1119.58	2	0	91.86	1.2e-09
			DGLVTAGSSSGISDGAGVIILASEEVIK		1323.2	2	0	91.83	9.5e-10
			TLNDIELIEINEAFGSQTLACVK		1289.66	2	0	91.67	1.2e-09
			LCGSGFQSIVSGAQSILLGESK		1119.58	2	0	91.62	1.4e-09
			DGLVTAGSSSGISDGAGVIILASEEVIK		1323.2	2	0	91.62	1e-09
			DGLVTAGSSSGISDGAGVIILASEEVIK		1323.2	2	0	91.57	9.8e-10
			DGLVTAGSSSGISDGAGVIILASEEVIK		1323.2	2	0	91.52	9.9e-10
			LCGSGFQSIVSGAQSILLGESK		1119.58	2	0	91.46	1.5e-09
			LCGSGFQSIVSGAQSILLGESK		1119.58	2	0	91.45	1.5e-09
			TLNDIELIEINEAFGSQTLACVK		1289.66	2	0	91.36	1.6e-09
			TLNDIELIEINEAFGSQTLACVK		1289.66	2	0	91.34	1.4e-09
			TLNDIELIEINEAFGSQTLACVK		1289.66	2	0	91.18	1.3e-09
			IVLTGGVENMSQVPFSVR		967.013	2	0	91.14	1.8e-09
			TLNDIELIEINEAFGSQTLACVK		1289.66	2	0	91.12	1.4e-09
			TLNDIELIEINEAFGSQTLACVK		1289.66	2	0	91.08	1.4e-09
			LCGSGFQSIVSGAQSILLGESK		1119.57	2	0	90.97	1.8e-09
			TLNDIELIEINEAFGSQTLACVK		1289.66	2	0	90.96	1.8e-09
			TLNDIELIEINEAFGSQTLACVK		1289.66	2	0	90.93	2.1e-09
			LCGSGFQSIVSGAQSILLGESK		1119.57	2	0	90.89	1.7e-09
			LCGSGFQSIVSGAQSILLGESK		1119.58	2	0	90.87	1.9e-09
			TGSLGIGSACIGGGQGIALMIEAL		1123.58	2	0	90.84	1.1e-09
			DGLVTAGSSSGISDGAGVIILASEEVIK		1323.2	2	0	90.71	1.3e-09
			IVLTGGVENMSQVPFSVR		967.014	2	0	90.66	1.7e-09
			TLNDIELIEINEAFGSQTLACVK		1289.66	2	0	90.65	1.9e-09
			DGLVTAGSSSGISDGAGVIILASEEVIK		1323.2	2	0	90.59	1.3e-09
			LCGSGFQSIVSGAQSILLGESK		1119.57	2	0	90.57	2e-09
			TLNDIELIEINEAFGSQTLACVK		1289.66	2	0	90.55	1.7e-09
			DGLVTAGSSSGISDGAGVIILASEEVIK		1323.2	2	0	90.55	1.2e-09
			TLNDIELIEINEAFGSQTLACVK		1289.66	2	0	90.54	1.9e-09
			TLNDIELIEINEAFGSQTLACVK		1289.66	2	0	90.43	1.9e-09
			TLNDIELIEINEAFGSQTLACVK		1289.66	2	0	90.1	2.2e-09
			DGLVTAGSSSGISDGAGVIILASEEVIK		1323.2	2	0	90.1	1.3e-09
			TLNDIELIEINEAFGSQTLACVK		1289.66	2	0	90.03	2.2e-09
			DGLVTAGSSSGISDGAGVIILASEEVIK		1323.2	2	0	89.97	1.5e-09
			LCGSGFQSIVSGAQSILLGESK		1119.57	2	0	89.89	2.2e-09
			TLNDIELIEINEAFGSQTLACVK		1289.66	2	0	89.82	2.7e-09
			IVLTGGVENMSQVPFSVR		967.013	2	0	89.6	2.4e-09
			TLNDIELIEINEAFGSQTLACVK		1289.66	2	0	89.6	1.9e-09
			LCGSGFQSIVSGAQSILLGESK		1119.58	2	0	89.58	2.3e-09
			DGLVTAGSSSGISDGAGVIILASEEVIK		1323.2	2	0	89.51	1.6e-09
			DGLVTAGSSSGISDGAGVIILASEEVIK		1323.2	2	0	89.43	1.8e-09
			TLNDIELIEINEAFGSQTLACVK		1289.66	2	0	89.39	2e-09
			TLNDIELIEINEAFGSQTLACVK		1289.66	2	0	89.35	2.1e-09
			DGLVTAGSSSGISDGAGVIILASEEVIK		1323.2	2	0	89.28	1.8e-09
			DGLVTAGSSSGISDGAGVIILASEEVIK		1323.2	2	0	89.24	1.7e-09
			DGLVTAGSSSGISDGAGVIILASEEVIK		1323.2	2	0	89.21	1.6e-09
			DGLVTAGSSSGISDGAGVIILASEEVIK		1323.2	2	0	89.2	1.7e-09
			IVLTGGVENMSQVPFSVR		967.016	2	0	89.16	2.4e-09
			DGLVTAGSSSGISDGAGVIILASEEVIK		1323.2	2	0	89.12	1.7e-09
			YQFEDSLWLGFSDTYCNLSMGETAEK		1546.17	2	0	89.06	1.2e-09
			DGLVTAGSSSGISDGAGVIILASEEVIK		1323.2	2	0	89.03	1.9e-09
			TLNDIELIEINEAFGSQTLACVK		1289.66	2	0	89.02	3.2e-09
			DGLVTAGSSSGISDGAGVIILASEEVIK		1323.2	2	0	89.02	1.7e-09
			DGLVTAGSSSGISDGAGVIILASEEVIK		1323.2	2	0	88.95	1.9e-09
			DGLVTAGSSSGISDGAGVIILASEEVIK		1323.2	2	0	88.93	1.8e-09
			DGLVTAGSSSGISDGAGVIILASEEVIK		1323.2	2	0	88.92	1.8e-09
			DGLVTAGSSSGISDGAGVIILASEEVIK		1323.2	2	0	88.9	1.7e-09
			DGLVTAGSSSGISDGAGVIILASEEVIK		1323.19	2	0	88.82	1.8e-09
			DGLVTAGSSSGISDGAGVIILASEEVIK		1323.2	2	0	88.79	2e-09
			DGLVTAGSSSGISDGAGVIILASEEVIK		1323.2	2	0	88.72	1.9e-09
			LCGSGFQSIVSGAQSILLGESK		746.719	3	0	88.65	2.9e-09
			IVLTGGVENMSQVPFSVR		967.013	2	0	88.62	3.2e-09
			DGLVTAGSSSGISDGAGVIILASEEVIK		1323.2	2	0	88.61	1.9e-09
			DGLVTAGSSSGISDGAGVIILASEEVIK		1323.2	2	0	88.61	2e-09
			DGLVTAGSSSGISDGAGVIILASEEVIK		1323.2	2	0	88.58	1.9e-09
			TLNDIELIEINEAFGSQTLACVK		1289.66	2	0	88.56	3.1e-09
			TLNDIELIEINEAFGSQTLACVK		1289.66	2	0	88.48	3.2e-09
			TLNDIELIEINEAFGSQTLACVK		1289.66	2	0	88.4	3.2e-09
			TLNDIELIEINEAFGSQTLACVK		1289.66	2	0	88.37	3.1e-09
			DGLVTAGSSSGISDGAGVIILASEEVIK		1323.2	2	0	88.3	2e-09
			DGLVTAGSSSGISDGAGVIILASEEVIK		1323.2	2	0	88.26	2.2e-09
			DGLVTAGSSSGISDGAGVIILASEEVIK		1323.2	2	0	88.23	2.1e-09
			TLNDIELIEINEAFGSQTLACVK		1289.66	2	0	88.12	3.3e-09
			DGLVTAGSSSGISDGAGVIILASEEVIK		1323.2	2	0	88.12	2.2e-09
			TLNDIELIEINEAFGSQTLACVK		1289.66	2	0	88.09	3.5e-09
			TLNDIELIEINEAFGSQTLACVK		1289.66	2	0	88.09	3.4e-09
			DGLVTAGSSSGISDGAGVIILASEEVIK		1323.2	2	0	88.03	2.2e-09
			TLNDIELIEINEAFGSQTLACVK		1289.66	2	0	87.93	4.1e-09
			IVLTGGVENMSQVPFSVR		967.014	2	0	87.92	3.3e-09
			DGLVTAGSSSGISDGAGVIILASEEVIK		1323.2	2	0	87.84	2.2e-09
			DGLVTAGSSSGISDGAGVIILASEEVIK		1323.2	2	0	87.83	2.3e-09
			DGLVTAGSSSGISDGAGVIILASEEVIK		1323.2	2	0	87.82	2.3e-09
			TLNDIELIEINEAFGSQTLACVK		1289.66	2	0	87.77	4.2e-09
			TLNDIELIEINEAFGSQTLACVK		1289.66	2	0	87.74	4.3e-09
			TLNDIELIEINEAFGSQTLACVK		1289.66	2	0	87.71	3.6e-09
			TLNDIELIEINEAFGSQTLACVK		1289.66	2	0	87.71	3.1e-09
			TLNDIELIEINEAFGSQTLACVK		1289.66	2	0	87.6	3.8e-09
			TLNDIELIEINEAFGSQTLACVK		1289.66	2	0	87.55	3.9e-09
			TGSLGIGSACIGGGQGIALMIEAL		1123.58	2	0	87.53	2.5e-09
			TLNDIELIEINEAFGSQTLACVK		1289.66	2	0	87.49	3.8e-09
			TLNDIELIEINEAFGSQTLACVK		1289.66	2	0	87.46	4e-09
			TGSLGIGSACIGGGQGIALMIEAL		1123.58	2	0	87.44	2.4e-09
			TLNDIELIEINEAFGSQTLACVK		1289.66	2	0	87.38	4.8e-09
			TLNDIELIEINEAFGSQTLACVK		1289.66	2	0	87.38	3.9e-09
			DGLVTAGSSSGISDGAGVIILASEEVIK		1323.2	2	0	87.36	2.7e-09
			LCGSGFQSIVSGAQSILLGESK		1119.58	2	0	87.3	4.6e-09
			DGLVTAGSSSGISDGAGVIILASEEVIK		1323.2	2	0	87.26	2.5e-09
			DGLVTAGSSSGISDGAGVIILASEEVIK		1323.2	2	0	87.26	2.5e-09
			TLNDIELIEINEAFGSQTLACVK		1289.66	2	0	87.25	4e-09
			DGLVTAGSSSGISDGAGVIILASEEVIK		1323.2	2	0	87.25	2.5e-09
			TLNDIELIEINEAFGSQTLACVK		1289.66	2	0	87.09	3.6e-09
			TLNDIELIEINEAFGSQTLACVK		1289.66	2	0	87.03	4.4e-09
			TLNDIELIEINEAFGSQTLACVK		1289.66	2	0	86.97	5e-09
			TLNDIELIEINEAFGSQTLACVK		1289.66	2	0	86.94	3.6e-09
			TLNDIELIEINEAFGSQTLACVK		1289.66	2	0	86.91	4.5e-09
			TLNDIELIEINEAFGSQTLACVK		1289.66	2	0	86.63	4.9e-09
			DGLVTAGSSSGISDGAGVIILASEEVIK		1323.2	2	0	86.62	3e-09
			LNVDGGSIALGHPLAASGSR		631.336	3	0	86.61	3.7e-09
			TLNDIELIEINEAFGSQTLACVK		1289.66	2	0	86.61	4e-09
			TLNDIELIEINEAFGSQTLACVK		1289.66	2	0	86.57	5.6e-09
			DGLVTAGSSSGISDGAGVIILASEEVIK		1323.2	2	0	86.53	3.1e-09
			DGLVTAGSSSGISDGAGVIILASEEVIK		1323.2	2	0	86.52	3.7e-09
			LCGSGFQSIVSGAQSILLGESK		1119.58	2	0	86.46	4.9e-09
			TLNDIELIEINEAFGSQTLACVK		1289.66	2	0	86.38	4.9e-09
			DGLVTAGSSSGISDGAGVIILASEEVIK		1323.2	2	0	86.34	3.4e-09
			TLNDIELIEINEAFGSQTLACVK		1289.66	2	0	86.29	4.1e-09
			DGLVTAGSSSGISDGAGVIILASEEVIK		1323.2	2	0	86.29	3.3e-09
			DGLVTAGSSSGISDGAGVIILASEEVIK		1323.2	2	0	86.27	3.3e-09
			DGLVTAGSSSGISDGAGVIILASEEVIK		1323.2	2	0	86.22	3.3e-09
			DGLVTAGSSSGISDGAGVIILASEEVIK		1323.2	2	0	86.21	3.2e-09
			DGLVTAGSSSGISDGAGVIILASEEVIK		1323.2	2	0	86.15	3.5e-09
			TLNDIELIEINEAFGSQTLACVK		1289.66	2	0	86.05	4.6e-09
			TLNDIELIEINEAFGSQTLACVK		1289.66	2	0	85.99	5.4e-09
			TLNDIELIEINEAFGSQTLACVK		1289.66	2	0	85.99	5.5e-09
			DGLVTAGSSSGISDGAGVIILASEEVIK		1323.2	2	0	85.89	3.6e-09
			TLNDIELIEINEAFGSQTLACVK		1289.66	2	0	85.86	5.6e-09
			TLNDIELIEINEAFGSQTLACVK		1289.66	2	0	85.85	6.6e-09
			DGLVTAGSSSGISDGAGVIILASEEVIK		1323.2	2	0	85.78	3.7e-09
			LCGSGFQSIVSGAQSILLGESK		1119.58	2	0	85.75	5.2e-09
			TLNDIELIEINEAFGSQTLACVK		1289.66	2	0	85.71	4.4e-09
			DGLVTAGSSSGISDGAGVIILASEEVIK		1323.2	2	0	85.65	4.1e-09
			DGLVTAGSSSGISDGAGVIILASEEVIK		1323.2	2	0	85.63	3.8e-09
			DGLVTAGSSSGISDGAGVIILASEEVIK		1323.2	2	0	85.61	3.8e-09
			DGLVTAGSSSGISDGAGVIILASEEVIK		1323.2	2	0	85.59	3.7e-09
			DGLVTAGSSSGISDGAGVIILASEEVIK		1323.2	2	0	85.58	4.6e-09
			DGLVTAGSSSGISDGAGVIILASEEVIK		1323.2	2	0	85.47	4.1e-09
			LCGSGFQSIVSGAQSILLGESK		1119.58	2	0	85.37	6.5e-09
			TGSLGIGSACIGGGQGIALMIEAL		1123.58	2	0	85.35	4.1e-09
			DGLVTAGSSSGISDGAGVIILASEEVIK		1323.2	2	0	85.34	3.9e-09
			TLNDIELIEINEAFGSQTLACVK		1289.66	2	0	85.31	6.3e-09
			TLNDIELIEINEAFGSQTLACVK		1289.66	2	0	85.15	6.6e-09
			DGLVTAGSSSGISDGAGVIILASEEVIK		1323.19	2	0	85.04	4.2e-09
			DGLVTAGSSSGISDGAGVIILASEEVIK		1323.2	2	0	84.95	5.3e-09
			DGLVTAGSSSGISDGAGVIILASEEVIK		1323.2	2	0	84.94	4.3e-09
			DGLVTAGSSSGISDGAGVIILASEEVIK		1323.2	2	0	84.92	4.3e-09
			LCGSGFQSIVSGAQSILLGESK		1119.58	2	0	84.83	6.9e-09
			IVLTGGVENMSQVPFSVR		967.014	2	0	84.75	6.5e-09
			DGLVTAGSSSGISDGAGVIILASEEVIK		1323.2	2	0	84.69	4.9e-09
			DGLVTAGSSSGISDGAGVIILASEEVIK		1323.2	2	0	84.69	4.9e-09
			DGLVTAGSSSGISDGAGVIILASEEVIK		1323.2	2	0	84.68	4.8e-09
			TLNDIELIEINEAFGSQTLACVK		1289.66	2	0	84.66	6.2e-09
			DGLVTAGSSSGISDGAGVIILASEEVIK		1323.2	2	0	84.62	4.8e-09
			DGLVTAGSSSGISDGAGVIILASEEVIK		1323.2	2	0	84.61	5e-09
			TLNDIELIEINEAFGSQTLACVK		1289.66	2	0	84.56	7.5e-09
			DGLVTAGSSSGISDGAGVIILASEEVIK		1323.2	2	0	84.53	4.8e-09
			DGLVTAGSSSGISDGAGVIILASEEVIK		1323.2	2	0	84.5	5e-09
			DGLVTAGSSSGISDGAGVIILASEEVIK		1323.2	2	0	84.49	5.3e-09
			DGLVTAGSSSGISDGAGVIILASEEVIK		1323.2	2	0	84.46	4.8e-09
			DGLVTAGSSSGISDGAGVIILASEEVIK		1323.2	2	0	84.43	5.2e-09
			TLNDIELIEINEAFGSQTLACVK		1289.66	2	0	84.42	8.1e-09
			DGLVTAGSSSGISDGAGVIILASEEVIK		1323.2	2	0	84.37	5.1e-09
			LVGYSVVGVEPSIMGIGPVPAIQK	Oxidation (M)	1213.67	2	0	84.32	3.7e-09
			TLNDIELIEINEAFGSQTLACVK		1289.66	2	0	84.32	8e-09
			DGLVTAGSSSGISDGAGVIILASEEVIK		1323.2	2	0	84.31	5.9e-09
			DGLVTAGSSSGISDGAGVIILASEEVIK		1323.2	2	0	84.29	5.4e-09
			DGLVTAGSSSGISDGAGVIILASEEVIK		1323.2	2	0	84.23	5.3e-09
			TLNDIELIEINEAFGSQTLACVK		1289.66	2	0	84.21	6.6e-09
			DGLVTAGSSSGISDGAGVIILASEEVIK		1323.2	2	0	84.2	5.3e-09
			LCGSGFQSIVSGAQSILLGESK		1119.57	2	0	84.17	8.6e-09
			DGLVTAGSSSGISDGAGVIILASEEVIK		1323.2	2	0	84.06	5.7e-09
			TLNDIELIEINEAFGSQTLACVK		1289.66	2	0	84	7e-09
			LVGYSVVGVEPSIMGIGPVPAIQK		1205.67	2	0	83.97	4e-09
			DGLVTAGSSSGISDGAGVIILASEEVIK		1323.2	2	0	83.89	6.1e-09
			DGLVTAGSSSGISDGAGVIILASEEVIK		1323.2	2	0	83.83	6e-09
			TLNDIELIEINEAFGSQTLACVK		1289.66	2	0	83.75	9.5e-09
			DGLVTAGSSSGISDGAGVIILASEEVIK		1323.2	2	0	83.7	6.2e-09
			DGLVTAGSSSGISDGAGVIILASEEVIK		1323.2	2	0	83.69	6e-09
			DGLVTAGSSSGISDGAGVIILASEEVIK		1323.2	2	0	83.68	6.2e-09
			DGLVTAGSSSGISDGAGVIILASEEVIK		1323.2	2	0	83.65	5.8e-09
			YQFEDSLWLGFSDTYCNLSMGETAEK		1546.17	2	0	83.65	4.3e-09
			LCGSGFQSIVSGAQSILLGESK		1119.57	2	0	83.63	9.3e-09
			TGSLGIGSACIGGGQGIALMIEAL		1123.58	2	0	83.62	7.8e-09
			DGLVTAGSSSGISDGAGVIILASEEVIK		1323.2	2	0	83.53	6e-09
			LNVDGGSIALGHPLAASGSR		946.5	2	0	83.46	7.4e-09
			DGLVTAGSSSGISDGAGVIILASEEVIK		1323.2	2	0	83.46	6.5e-09
			TLNDIELIEINEAFGSQTLACVK		1289.66	2	0	83.41	1.2e-08
			LNVDGGSIALGHPLAASGSR		946.5	2	0	83.4	7.5e-09
			DGLVTAGSSSGISDGAGVIILASEEVIK		1323.2	2	0	83.36	7.4e-09
			TLNDIELIEINEAFGSQTLACVK		1289.66	2	0	83.35	1e-08
			LCGSGFQSIVSGAQSILLGESK		1119.58	2	0	83.25	9.7e-09
			TLNDIELIEINEAFGSQTLACVK		1289.66	2	0	83.24	8.3e-09
			DGLVTAGSSSGISDGAGVIILASEEVIK		1323.19	2	0	83.16	6.8e-09
			DGLVTAGSSSGISDGAGVIILASEEVIK		1323.2	2	0	83.16	6.5e-09
			TLNDIELIEINEAFGSQTLACVK		1289.66	2	0	83.11	8.6e-09
			DGLVTAGSSSGISDGAGVIILASEEVIK		1323.2	2	0	83.11	7.1e-09
			DGLVTAGSSSGISDGAGVIILASEEVIK		1323.2	2	0	83.1	7.3e-09
			DGLVTAGSSSGISDGAGVIILASEEVIK		1323.2	2	0	83.07	7.2e-09
			TLNDIELIEINEAFGSQTLACVK		1289.66	2	0	83	8e-09
			IVLTGGVENMSQVPFSVR		967.013	2	0	82.94	1.1e-08
			DGLVTAGSSSGISDGAGVIILASEEVIK		1323.2	2	0	82.92	8.4e-09
			DGLVTAGSSSGISDGAGVIILASEEVIK		1323.2	2	0	82.89	7.5e-09
			TLNDIELIEINEAFGSQTLACVK		1289.66	2	0	82.87	1.1e-08
			TLNDIELIEINEAFGSQTLACVK		1289.66	2	0	82.84	1.4e-08
			TLNDIELIEINEAFGSQTLACVK		1289.66	2	0	82.79	1.3e-08
			DGLVTAGSSSGISDGAGVIILASEEVIK		1323.2	2	0	82.7	7.5e-09
			TLNDIELIEINEAFGSQTLACVK		1289.66	2	0	82.67	1.4e-08
			TLNDIELIEINEAFGSQTLACVK		1289.66	2	0	82.61	1.4e-08
			DGLVTAGSSSGISDGAGVIILASEEVIK		1323.2	2	0	82.54	7.8e-09
			TGSLGIGSACIGGGQGIALMIEAL		1123.58	2	0	82.48	8.5e-09
			DGLVTAGSSSGISDGAGVIILASEEVIK		1323.2	2	0	82.47	7.9e-09
			DGLVTAGSSSGISDGAGVIILASEEVIK		1323.2	2	0	82.37	8.1e-09
			TLNDIELIEINEAFGSQTLACVK		1289.65	2	0	82.33	1.2e-08
			TLNDIELIEINEAFGSQTLACVK		1289.66	2	0	82.3	1.5e-08
			IVLTGGVENMSQVPFSVR		967.013	2	0	82.24	1.4e-08
			TLNDIELIEINEAFGSQTLACVK		1289.66	2	0	82.12	1e-08
			TGSLGIGSACIGGGQGIALMIEAL		1123.58	2	0	82.08	9e-09
			TLNDIELIEINEAFGSQTLACVK		1289.66	2	0	81.97	1.1e-08
			TGSLGIGSACIGGGQGIALMIEAL		1123.58	2	0	81.85	8.8e-09
			TLNDIELIEINEAFGSQTLACVK		1289.66	2	0	81.85	1.4e-08
			LCGSGFQSIVSGAQSILLGESK		1119.57	2	0	81.84	1.4e-08
			TLNDIELIEINEAFGSQTLACVK		1289.66	2	0	81.81	1.4e-08
			TLNDIELIEINEAFGSQTLACVK		1289.65	2	0	81.78	1.4e-08
			TLNDIELIEINEAFGSQTLACVK		1289.66	2	0	81.69	1.5e-08
			IVLTGGVENMSQVPFSVR		967.013	2	0	81.65	1.6e-08
			DGLVTAGSSSGISDGAGVIILASEEVIK		1323.2	2	0	81.65	9.6e-09
			LCGSGFQSIVSGAQSILLGESK		746.719	3	0	81.64	1.5e-08
			IVLTGGVENMSQVPFSVR		967.013	2	0	81.62	1.7e-08
			DGLVTAGSSSGISDGAGVIILASEEVIK		1323.2	2	0	81.42	1e-08
			TLNDIELIEINEAFGSQTLACVK		1289.66	2	0	81.41	1.6e-08
			TLNDIELIEINEAFGSQTLACVK		1289.66	2	0	81.38	1.6e-08
			DGLVTAGSSSGISDGAGVIILASEEVIK		1323.2	2	0	81.38	1.2e-08
			TLNDIELIEINEAFGSQTLACVK		1289.66	2	0	81.37	1.3e-08
			TLNDIELIEINEAFGSQTLACVK		1289.66	2	0	81.34	1.3e-08
			TLNDIELIEINEAFGSQTLACVK		1289.66	2	0	81.22	1.9e-08
			DGLVTAGSSSGISDGAGVIILASEEVIK		1323.2	2	0	81.2	1.1e-08
			TLNDIELIEINEAFGSQTLACVK		1289.66	2	0	81.19	1.6e-08
			DGLVTAGSSSGISDGAGVIILASEEVIK		1323.2	2	0	81.18	1.1e-08
			TLNDIELIEINEAFGSQTLACVK		1289.66	2	0	81.17	1.4e-08
			LCGSGFQSIVSGAQSILLGESK		746.72	3	0	81.16	1.5e-08
			TLNDIELIEINEAFGSQTLACVK		1289.66	2	0	80.98	1.5e-08
			DGLVTAGSSSGISDGAGVIILASEEVIK		1323.2	2	0	80.98	1.1e-08
			DGLVTAGSSSGISDGAGVIILASEEVIK		1323.2	2	0	80.96	1.3e-08
			VDNVIFGHVLPISSSDGGFLTR		1165.61	2	0	80.94	1.5e-08
			TLNDIELIEINEAFGSQTLACVK		1289.66	2	0	80.89	1.8e-08
			DGLVTAGSSSGISDGAGVIILASEEVIK		1323.2	2	0	80.85	1.2e-08
			TLNDIELIEINEAFGSQTLACVK		1289.66	2	0	80.83	1.8e-08
			DGLVTAGSSSGISDGAGVIILASEEVIK		1323.2	2	0	80.81	1.4e-08
			DGLVTAGSSSGISDGAGVIILASEEVIK		1323.2	2	0	80.79	1.3e-08
			DGLVTAGSSSGISDGAGVIILASEEVIK		1323.2	2	0	80.73	1.3e-08
			TLNDIELIEINEAFGSQTLACVK		1289.66	2	0	80.69	1.9e-08
			LCGSGFQSIVSGAQSILLGESK		1119.57	2	0	80.67	1.8e-08
			IVLTGGVENMSQVPFSVR		967.013	2	0	80.62	2e-08
			TLNDIELIEINEAFGSQTLACVK		1289.66	2	0	80.62	1.6e-08
			DGLVTAGSSSGISDGAGVIILASEEVIK		1323.2	2	0	80.53	1.3e-08
			DGLVTAGSSSGISDGAGVIILASEEVIK		1323.2	2	0	80.52	1.2e-08
			TGSLGIGSACIGGGQGIALMIEAL		1123.58	2	0	80.44	1.4e-08
			TGSLGIGSACIGGGQGIALMIEAL		1123.58	2	0	80.38	1.4e-08
			LNVDGGSIALGHPLAASGSR		946.5	2	0	80.37	1.5e-08
			TLNDIELIEINEAFGSQTLACVK		1289.66	2	0	80.35	1.6e-08
			TLNDIELIEINEAFGSQTLACVK		1289.66	2	0	80.3	1.6e-08
			DGLVTAGSSSGISDGAGVIILASEEVIK		1323.2	2	0	80.29	1.5e-08
			TLNDIELIEINEAFGSQTLACVK		1289.66	2	0	80.28	1.6e-08
			DGLVTAGSSSGISDGAGVIILASEEVIK		1323.2	2	0	80.27	1.4e-08
			DGLVTAGSSSGISDGAGVIILASEEVIK		1323.2	2	0	80.25	1.3e-08
			DGLVTAGSSSGISDGAGVIILASEEVIK		1323.2	2	0	80.25	1.4e-08
			LCGSGFQSIVSGAQSILLGESK		1119.58	2	0	80.24	2e-08
			DGLVTAGSSSGISDGAGVIILASEEVIK		1323.2	2	0	80.19	1.3e-08
			FNEEIAPVTITVK		730.903	2	0	80.18	1.6e-08
			TGSLGIGSACIGGGQGIALMIEAL		1123.58	2	0	80.16	1.5e-08
			DGLVTAGSSSGISDGAGVIILASEEVIK		1323.2	2	0	80.14	1.4e-08
			DGLVTAGSSSGISDGAGVIILASEEVIK		1323.2	2	0	80.12	1.4e-08
			DGLVTAGSSSGISDGAGVIILASEEVIK		1323.2	2	0	80.12	1.6e-08
			TLNDIELIEINEAFGSQTLACVK		1289.66	2	0	80.11	2.1e-08
			DGLVTAGSSSGISDGAGVIILASEEVIK		1323.2	2	0	80.1	1.4e-08
			TLNDIELIEINEAFGSQTLACVK		1289.66	2	0	80.04	1.7e-08
			DGLVTAGSSSGISDGAGVIILASEEVIK		1323.2	2	0	80.04	1.3e-08
			DGLVTAGSSSGISDGAGVIILASEEVIK		1323.2	2	0	80.03	1.6e-08
			TGSLGIGSACIGGGQGIALMIEAL		1123.58	2	0	79.99	1.5e-08
			DGLVTAGSSSGISDGAGVIILASEEVIK		1323.2	2	0	79.96	1.4e-08
			TLNDIELIEINEAFGSQTLACVK		1289.66	2	0	79.92	2.2e-08
			TLNDIELIEINEAFGSQTLACVK		1289.66	2	0	79.88	1.9e-08
			LCGSGFQSIVSGAQSILLGESK		1119.58	2	0	79.86	2.2e-08
			DGLVTAGSSSGISDGAGVIILASEEVIK		1323.2	2	0	79.79	1.5e-08
			DGLVTAGSSSGISDGAGVIILASEEVIK		1323.2	2	0	79.75	1.5e-08
			LCGSGFQSIVSGAQSILLGESK		1119.57	2	0	79.71	2.2e-08
			DGLVTAGSSSGISDGAGVIILASEEVIK		1323.19	2	0	79.71	1.5e-08
			DGLVTAGSSSGISDGAGVIILASEEVIK		1323.2	2	0	79.71	1.6e-08
			TLNDIELIEINEAFGSQTLACVK		1289.66	2	0	79.7	2e-08
			DGLVTAGSSSGISDGAGVIILASEEVIK		1323.2	2	0	79.69	1.7e-08
			TLNDIELIEINEAFGSQTLACVK		1289.66	2	0	79.66	1.9e-08
			TLNDIELIEINEAFGSQTLACVK		1289.66	2	0	79.65	2e-08
			TLNDIELIEINEAFGSQTLACVK		1289.66	2	0	79.63	2.8e-08
			TLNDIELIEINEAFGSQTLACVK		1289.66	2	0	79.63	2.5e-08
			DGLVTAGSSSGISDGAGVIILASEEVIK		1323.2	2	0	79.63	1.5e-08
			LCGSGFQSIVSGAQSILLGESK		1119.57	2	0	79.61	2.3e-08
			LCGSGFQSIVSGAQSILLGESK		1119.58	2	0	79.54	2.1e-08
			DGLVTAGSSSGISDGAGVIILASEEVIK		1323.2	2	0	79.54	1.6e-08
			DGLVTAGSSSGISDGAGVIILASEEVIK		1323.2	2	0	79.53	1.5e-08
			TLNDIELIEINEAFGSQTLACVK		1289.66	2	0	79.52	2e-08
			DGLVTAGSSSGISDGAGVIILASEEVIK		1323.2	2	0	79.5	1.6e-08
			TLNDIELIEINEAFGSQTLACVK		1289.66	2	0	79.47	2.9e-08
			TLNDIELIEINEAFGSQTLACVK		1289.66	2	0	79.47	2e-08
			DGLVTAGSSSGISDGAGVIILASEEVIK		1323.2	2	0	79.44	1.7e-08
			TLNDIELIEINEAFGSQTLACVK		1289.66	2	0	79.37	2.5e-08
			DGLVTAGSSSGISDGAGVIILASEEVIK		1323.2	2	0	79.34	1.7e-08
			DGLVTAGSSSGISDGAGVIILASEEVIK		1323.2	2	0	79.33	1.6e-08
			DGLVTAGSSSGISDGAGVIILASEEVIK		1323.2	2	0	79.29	1.6e-08
			LCGSGFQSIVSGAQSILLGESK		1119.57	2	0	79.28	2.3e-08
			DGLVTAGSSSGISDGAGVIILASEEVIK		1323.2	2	0	79.19	1.7e-08
			DGLVTAGSSSGISDGAGVIILASEEVIK		1323.2	2	0	79.19	1.7e-08
			LCGSGFQSIVSGAQSILLGESK		1119.57	2	0	79.12	2.1e-08
			LCGSGFQSIVSGAQSILLGESK		746.72	3	0	79.09	2.5e-08
			TLNDIELIEINEAFGSQTLACVK		1289.66	2	0	79.09	2.7e-08
			LCGSGFQSIVSGAQSILLGESK		1119.58	2	0	79.04	2.4e-08
			TLNDIELIEINEAFGSQTLACVK		1289.66	2	0	78.96	2.7e-08
			TLNDIELIEINEAFGSQTLACVK		860.108	3	0	78.93	2.2e-08
			IVLTGGVENMSQVPFSVR		967.013	2	0	78.83	3e-08
			TGSLGIGSACIGGGQGIALMIEAL		1123.58	2	0	78.7	2.4e-08
			DGLVTAGSSSGISDGAGVIILASEEVIK		1323.2	2	0	78.7	2e-08
			DGLVTAGSSSGISDGAGVIILASEEVIK		1323.2	2	0	78.55	2e-08
			DGLVTAGSSSGISDGAGVIILASEEVIK		1323.2	2	0	78.5	2e-08
			DGLVTAGSSSGISDGAGVIILASEEVIK		1323.2	2	0	78.44	2.1e-08
			LCGSGFQSIVSGAQSILLGESK		1119.58	2	0	78.43	2.7e-08
			LCGSGFQSIVSGAQSILLGESK		1119.58	2	0	78.4	2.7e-08
			DGLVTAGSSSGISDGAGVIILASEEVIK		1323.2	2	0	78.4	2.1e-08
			LCGSGFQSIVSGAQSILLGESK		1119.58	2	0	78.36	3e-08
			DGLVTAGSSSGISDGAGVIILASEEVIK		1323.2	2	0	78.34	2.1e-08
			TLNDIELIEINEAFGSQTLACVK		1289.66	2	0	78.31	3.8e-08
			DGLVTAGSSSGISDGAGVIILASEEVIK		1323.2	2	0	78.31	2.4e-08
			TLNDIELIEINEAFGSQTLACVK		1289.66	2	0	78.3	3.2e-08
			DGLVTAGSSSGISDGAGVIILASEEVIK		1323.2	2	0	78.21	2.1e-08
			IVLTGGVENMSQVPFSVR		967.014	2	0	78.18	3.1e-08
			TLNDIELIEINEAFGSQTLACVK		860.108	3	0	78.16	2.8e-08
			LCGSGFQSIVSGAQSILLGESK		1119.57	2	0	78.15	2.7e-08
			TLNDIELIEINEAFGSQTLACVK		1289.66	2	0	78.15	3.4e-08
			DGLVTAGSSSGISDGAGVIILASEEVIK		1323.2	2	0	78.15	2.2e-08
			TLNDIELIEINEAFGSQTLACVK		1289.66	2	0	78.12	3.3e-08
			DGLVTAGSSSGISDGAGVIILASEEVIK		882.468	3	0	78.09	2.2e-08
			DGLVTAGSSSGISDGAGVIILASEEVIK		1323.2	2	0	77.99	2.1e-08
			DGLVTAGSSSGISDGAGVIILASEEVIK		1323.2	2	0	77.97	2.2e-08
			TLNDIELIEINEAFGSQTLACVK		1289.66	2	0	77.96	3.5e-08
			TLNDIELIEINEAFGSQTLACVK		1289.66	2	0	77.95	4.1e-08
			LCGSGFQSIVSGAQSILLGESK		746.719	3	0	77.92	3.3e-08
			LCGSGFQSIVSGAQSILLGESK		1119.57	2	0	77.9	3.4e-08
			TLNDIELIEINEAFGSQTLACVK		1289.66	2	0	77.9	2.7e-08
			DGLVTAGSSSGISDGAGVIILASEEVIK		1323.2	2	0	77.9	2.4e-08
			DGLVTAGSSSGISDGAGVIILASEEVIK		1323.2	2	0	77.87	2.4e-08
			DGLVTAGSSSGISDGAGVIILASEEVIK		1323.2	2	0	77.87	2.4e-08
			DGLVTAGSSSGISDGAGVIILASEEVIK		1323.2	2	0	77.86	2.3e-08
			DGLVTAGSSSGISDGAGVIILASEEVIK		1323.2	2	0	77.85	2.6e-08
			IVLTGGVENMSQVPFSVR		967.014	2	0	77.82	3.4e-08
			DGLVTAGSSSGISDGAGVIILASEEVIK		1323.2	2	0	77.82	2.3e-08
			LCGSGFQSIVSGAQSILLGESK		1119.57	2	0	77.77	3.4e-08
			DGLVTAGSSSGISDGAGVIILASEEVIK		1323.2	2	0	77.75	2.4e-08
			DGLVTAGSSSGISDGAGVIILASEEVIK		1323.2	2	0	77.69	2.4e-08
			LCGSGFQSIVSGAQSILLGESK		1119.58	2	0	77.68	3.5e-08
			DGLVTAGSSSGISDGAGVIILASEEVIK		1323.2	2	0	77.66	2.5e-08
			TLNDIELIEINEAFGSQTLACVK		1289.66	2	0	77.64	3.8e-08
			DGLVTAGSSSGISDGAGVIILASEEVIK		1323.2	2	0	77.64	2.4e-08
			TLNDIELIEINEAFGSQTLACVK		1289.66	2	0	77.63	3.7e-08
			KDGLVTAGSSSGISDGAGVIILASEEVIK		1387.24	2	1	77.63	2.1e-08
			DGLVTAGSSSGISDGAGVIILASEEVIK		1323.2	2	0	77.61	2.5e-08
			DGLVTAGSSSGISDGAGVIILASEEVIK		1323.2	2	0	77.54	2.4e-08
			IVLTGGVENMSQVPFSVR		967.013	2	0	77.53	4.2e-08
			DGLVTAGSSSGISDGAGVIILASEEVIK		1323.2	2	0	77.53	2.5e-08
			TLNDIELIEINEAFGSQTLACVK		1289.66	2	0	77.44	3.9e-08
			DGLVTAGSSSGISDGAGVIILASEEVIK		1323.2	2	0	77.44	2.6e-08
			DGLVTAGSSSGISDGAGVIILASEEVIK		1323.2	2	0	77.43	2.5e-08
			DGLVTAGSSSGISDGAGVIILASEEVIK		1323.2	2	0	77.42	2.7e-08
			IVLTGGVENMSQVPFSVR		967.013	2	0	77.41	4.3e-08
			DGLVTAGSSSGISDGAGVIILASEEVIK		1323.2	2	0	77.34	3e-08
			TLNDIELIEINEAFGSQTLACVK		1289.66	2	0	77.27	4.2e-08
			DGLVTAGSSSGISDGAGVIILASEEVIK		1323.2	2	0	77.16	2.6e-08
			TLNDIELIEINEAFGSQTLACVK		1289.66	2	0	77.13	4.3e-08
			DGLVTAGSSSGISDGAGVIILASEEVIK		1323.2	2	0	77.11	2.8e-08
			LCGSGFQSIVSGAQSILLGESK		1119.57	2	0	77.09	4.4e-08
			DGLVTAGSSSGISDGAGVIILASEEVIK		882.467	3	0	76.98	2.9e-08
			TLNDIELIEINEAFGSQTLACVK		1289.66	2	0	76.9	5.2e-08
			TLNDIELIEINEAFGSQTLACVK		1289.66	2	0	76.85	3.6e-08
			TLNDIELIEINEAFGSQTLACVK		1289.66	2	0	76.84	4.5e-08
			TLNDIELIEINEAFGSQTLACVK		1289.66	2	0	76.82	4.5e-08
			DGLVTAGSSSGISDGAGVIILASEEVIK		1323.2	2	0	76.8	3.1e-08
			TLNDIELIEINEAFGSQTLACVK		1289.66	2	0	76.72	4.6e-08
			DGLVTAGSSSGISDGAGVIILASEEVIK		1323.2	2	0	76.65	3e-08
			TLNDIELIEINEAFGSQTLACVK		1289.66	2	0	76.61	4e-08
			DGLVTAGSSSGISDGAGVIILASEEVIK		1323.2	2	0	76.61	3.1e-08
			DGLVTAGSSSGISDGAGVIILASEEVIK		1323.2	2	0	76.6	3.1e-08
			DGLVTAGSSSGISDGAGVIILASEEVIK		882.467	3	0	76.59	3.2e-08
			LCGSGFQSIVSGAQSILLGESK		746.719	3	0	76.58	4.6e-08
			DGLVTAGSSSGISDGAGVIILASEEVIK		1323.2	2	0	76.51	3e-08
			DGLVTAGSSSGISDGAGVIILASEEVIK		1323.2	2	0	76.49	3.3e-08
			TLNDIELIEINEAFGSQTLACVK		1289.66	2	0	76.47	4.2e-08
			DGLVTAGSSSGISDGAGVIILASEEVIK		1323.2	2	0	76.4	3.2e-08
			LNVDGGSIALGHPLAASGSR		946.5	2	0	76.33	3.8e-08
			DGLVTAGSSSGISDGAGVIILASEEVIK		1323.2	2	0	76.32	3.4e-08
			DGLVTAGSSSGISDGAGVIILASEEVIK		1323.2	2	0	76.31	3.7e-08
			DGLVTAGSSSGISDGAGVIILASEEVIK		1323.2	2	0	76.3	3.2e-08
			DGLVTAGSSSGISDGAGVIILASEEVIK		1323.2	2	0	76.3	3.2e-08
			TLNDIELIEINEAFGSQTLACVK		1289.66	2	0	76.21	4.4e-08
			DGLVTAGSSSGISDGAGVIILASEEVIK		1323.2	2	0	76.08	3.6e-08
			TLNDIELIEINEAFGSQTLACVK		1289.66	2	0	76.01	4.6e-08
			VDNVIFGHVLPISSSDGGFLTR		777.409	3	0	75.96	4.6e-08
			IVLTGGVENMSQVPFSVR		967.012	2	0	75.92	5.5e-08
			IVLTGGVENMSQVPFSVR		967.014	2	0	75.91	5.3e-08
			IVLTGGVENMSQVPFSVR		967.013	2	0	75.88	5.9e-08
			DGLVTAGSSSGISDGAGVIILASEEVIK		1323.2	2	0	75.83	3.9e-08
			TLNDIELIEINEAFGSQTLACVK		1289.66	2	0	75.81	4.9e-08
			TGSLGIGSACIGGGQGIALMIEAL		1123.58	2	0	75.79	4.6e-08
			TLNDIELIEINEAFGSQTLACVK		1289.66	2	0	75.78	4.9e-08
			DGLVTAGSSSGISDGAGVIILASEEVIK		1323.2	2	0	75.76	3.8e-08
			TLNDIELIEINEAFGSQTLACVK		1289.66	2	0	75.72	5e-08
			DGLVTAGSSSGISDGAGVIILASEEVIK		1323.2	2	0	75.68	3.9e-08
			TLNDIELIEINEAFGSQTLACVK		1289.66	2	0	75.66	6.9e-08
			TLNDIELIEINEAFGSQTLACVK		1289.66	2	0	75.64	6e-08
			DGLVTAGSSSGISDGAGVIILASEEVIK		1323.2	2	0	75.63	4.1e-08
			TLNDIELIEINEAFGSQTLACVK		1289.66	2	0	75.62	4.8e-08
			DGLVTAGSSSGISDGAGVIILASEEVIK		1323.2	2	0	75.62	3.7e-08
			TLNDIELIEINEAFGSQTLACVK		1289.66	2	0	75.59	7e-08
			TLNDIELIEINEAFGSQTLACVK		1289.66	2	0	75.59	5.9e-08
			DGLVTAGSSSGISDGAGVIILASEEVIK		1323.2	2	0	75.58	3.9e-08
			LCGSGFQSIVSGAQSILLGESK		1119.58	2	0	75.57	5.4e-08
			TLNDIELIEINEAFGSQTLACVK		1289.66	2	0	75.44	6.3e-08
			DGLVTAGSSSGISDGAGVIILASEEVIK		1323.2	2	0	75.43	4.2e-08
			VDNVIFGHVLPISSSDGGFLTR		1165.61	2	0	75.42	4.9e-08
			DGLVTAGSSSGISDGAGVIILASEEVIK		1323.2	2	0	75.42	4e-08
			TGSLGIGSACIGGGQGIALMIEAL		1123.58	2	0	75.28	4.7e-08
			IVLTGGVENMSQVPFSVR		967.015	2	0	75.26	6.6e-08
			TLNDIELIEINEAFGSQTLACVK		1289.66	2	0	75.26	5.5e-08
			IVLTGGVENMSQVPFSVR		967.014	2	0	75.21	6.5e-08
			TLNDIELIEINEAFGSQTLACVK		1289.65	2	0	75.2	6.3e-08
			DGLVTAGSSSGISDGAGVIILASEEVIK		1323.2	2	0	75.16	4.4e-08
			TLNDIELIEINEAFGSQTLACVK		1289.66	2	0	75.15	7.8e-08
			LCGSGFQSIVSGAQSILLGESK		1119.57	2	0	75.07	6.4e-08
			TGSLGIGSACIGGGQGIALMIEAL		1123.58	2	0	75.03	4.6e-08
			DGLVTAGSSSGISDGAGVIILASEEVIK		1323.2	2	0	75	4.4e-08
			TGSLGIGSACIGGGQGIALMIEAL		1123.58	2	0	74.96	5.6e-08
			DGLVTAGSSSGISDGAGVIILASEEVIK		882.467	3	0	74.96	4.5e-08
			TGSLGIGSACIGGGQGIALMIEAL		1123.58	2	0	74.93	4.5e-08
			TGSLGIGSACIGGGQGIALMIEAL		1123.58	2	0	74.92	4.3e-08
			TLNDIELIEINEAFGSQTLACVK		1289.66	2	0	74.89	5.7e-08
			DGLVTAGSSSGISDGAGVIILASEEVIK		882.467	3	0	74.89	4.5e-08
			DGLVTAGSSSGISDGAGVIILASEEVIK		1323.2	2	0	74.89	4.7e-08
			TLNDIELIEINEAFGSQTLACVK		1289.66	2	0	74.85	7e-08
			DGLVTAGSSSGISDGAGVIILASEEVIK		1323.2	2	0	74.79	5.3e-08
			DGLVTAGSSSGISDGAGVIILASEEVIK		1323.2	2	0	74.79	5e-08
			TLNDIELIEINEAFGSQTLACVK		1289.66	2	0	74.76	7.2e-08
			DGLVTAGSSSGISDGAGVIILASEEVIK		1323.2	2	0	74.74	4.5e-08
			TLNDIELIEINEAFGSQTLACVK		1289.66	2	0	74.73	6.1e-08
			DGLVTAGSSSGISDGAGVIILASEEVIK		1323.2	2	0	74.72	4.9e-08
			DGLVTAGSSSGISDGAGVIILASEEVIK		1323.2	2	0	74.66	4.8e-08
			TLNDIELIEINEAFGSQTLACVK		1289.66	2	0	74.53	7.9e-08
			IVLTGGVENMSQVPFSVR		967.013	2	0	74.48	7.7e-08
			DGLVTAGSSSGISDGAGVIILASEEVIK		1323.2	2	0	74.45	5.4e-08
			TLNDIELIEINEAFGSQTLACVK		1289.66	2	0	74.42	6.3e-08
			DGLVTAGSSSGISDGAGVIILASEEVIK		1323.2	2	0	74.37	5.3e-08
			TLNDIELIEINEAFGSQTLACVK		1289.66	2	0	74.31	6.5e-08
			TLNDIELIEINEAFGSQTLACVK		1289.66	2	0	74.24	6.6e-08
			TLNDIELIEINEAFGSQTLACVK		1289.66	2	0	74.18	7.1e-08
			LCGSGFQSIVSGAQSILLGESK		1119.58	2	0	74.17	8.2e-08
			TLNDIELIEINEAFGSQTLACVK		1289.66	2	0	74.13	9.9e-08
			TLNDIELIEINEAFGSQTLACVK		1289.66	2	0	74.05	1e-07
			TLNDIELIEINEAFGSQTLACVK		1289.66	2	0	74.05	8.9e-08
			DGLVTAGSSSGISDGAGVIILASEEVIK		1323.2	2	0	73.93	5.9e-08
			DGLVTAGSSSGISDGAGVIILASEEVIK		1323.19	2	0	73.89	5.7e-08
			DGLVTAGSSSGISDGAGVIILASEEVIK		1323.2	2	0	73.88	5.7e-08
			DGLVTAGSSSGISDGAGVIILASEEVIK		1323.2	2	0	73.85	6e-08
			TLNDIELIEINEAFGSQTLACVK		1289.66	2	0	73.84	9.1e-08
			TLNDIELIEINEAFGSQTLACVK		1289.66	2	0	73.73	1.1e-07
			DGLVTAGSSSGISDGAGVIILASEEVIK		1323.2	2	0	73.72	5.7e-08
			TLNDIELIEINEAFGSQTLACVK		1289.66	2	0	73.69	7.5e-08
			DGLVTAGSSSGISDGAGVIILASEEVIK		1323.2	2	0	73.69	6.2e-08
			TLNDIELIEINEAFGSQTLACVK		1289.66	2	0	73.68	7.5e-08
			TGSLGIGSACIGGGQGIALMIEAL		1123.58	2	0	73.67	6.9e-08
			DGLVTAGSSSGISDGAGVIILASEEVIK		1323.2	2	0	73.66	6e-08
			LCGSGFQSIVSGAQSILLGESK		1119.58	2	0	73.6	8.3e-08
			DGLVTAGSSSGISDGAGVIILASEEVIK		1323.2	2	0	73.58	6.4e-08
			DGLVTAGSSSGISDGAGVIILASEEVIK		1323.2	2	0	73.55	6.4e-08
			TLNDIELIEINEAFGSQTLACVK		1289.66	2	0	73.53	7.8e-08
			DGLVTAGSSSGISDGAGVIILASEEVIK		1323.2	2	0	73.52	6.2e-08
			DGLVTAGSSSGISDGAGVIILASEEVIK		1323.2	2	0	73.52	6.2e-08
			VDNVIFGHVLPISSSDGGFLTR		777.41	3	0	73.47	9e-08
			TLNDIELIEINEAFGSQTLACVK		1289.66	2	0	73.47	9.7e-08
			DGLVTAGSSSGISDGAGVIILASEEVIK		1323.2	2	0	73.43	6.6e-08
			DGLVTAGSSSGISDGAGVIILASEEVIK		1323.2	2	0	73.39	6.4e-08
			DGLVTAGSSSGISDGAGVIILASEEVIK		1323.2	2	0	73.36	6.5e-08
			TLNDIELIEINEAFGSQTLACVK		1289.66	2	0	73.33	1.2e-07
			TGSLGIGSACIGGGQGIALMIEAL		1123.58	2	0	73.25	8.5e-08
			DGLVTAGSSSGISDGAGVIILASEEVIK		882.467	3	0	73.23	6.9e-08
			DGLVTAGSSSGISDGAGVIILASEEVIK		1323.2	2	0	73.22	6.4e-08
			DGLVTAGSSSGISDGAGVIILASEEVIK		1323.2	2	0	73.2	6.9e-08
			YQFEDSLWLGFSDTYCNLSMGETAEK		1546.17	2	0	73.14	4.9e-08
			DGLVTAGSSSGISDGAGVIILASEEVIK		1323.2	2	0	73.11	6.6e-08
			DGLVTAGSSSGISDGAGVIILASEEVIK		1323.2	2	0	73.11	7.3e-08
			YQFEDSLWLGFSDTYCNLSMGETAEK		1546.17	2	0	73.08	4.9e-08
			TLNDIELIEINEAFGSQTLACVK		1289.66	2	0	72.99	1.1e-07
			DGLVTAGSSSGISDGAGVIILASEEVIK		882.467	3	0	72.98	7.3e-08
			TLNDIELIEINEAFGSQTLACVK		1289.66	2	0	72.97	8.8e-08
			DGLVTAGSSSGISDGAGVIILASEEVIK		1323.2	2	0	72.88	7.5e-08
			DGLVTAGSSSGISDGAGVIILASEEVIK		1323.2	2	0	72.86	7.5e-08
			DGLVTAGSSSGISDGAGVIILASEEVIK		1323.2	2	0	72.85	7.8e-08
			TLNDIELIEINEAFGSQTLACVK		1289.66	2	0	72.81	1.2e-07
			DGLVTAGSSSGISDGAGVIILASEEVIK		1323.2	2	0	72.74	8e-08
			TGSLGIGSACIGGGQGIALMIEAL		1123.58	2	0	72.72	9.1e-08
			DGLVTAGSSSGISDGAGVIILASEEVIK		1323.2	2	0	72.72	7.8e-08
			DGLVTAGSSSGISDGAGVIILASEEVIK		1323.2	2	0	72.58	7.5e-08
			LCGSGFQSIVSGAQSILLGESK		1119.57	2	0	72.53	1.1e-07
			DGLVTAGSSSGISDGAGVIILASEEVIK		1323.2	2	0	72.5	8.2e-08
			TGSLGIGSACIGGGQGIALMIEAL		1123.58	2	0	72.48	7.6e-08
			DGLVTAGSSSGISDGAGVIILASEEVIK		1323.2	2	0	72.47	9.1e-08
			TLNDIELIEINEAFGSQTLACVK		1289.66	2	0	72.45	1.5e-07
			DGLVTAGSSSGISDGAGVIILASEEVIK		1323.2	2	0	72.44	8.3e-08
			TGSLGIGSACIGGGQGIALMIEAL		1123.58	2	0	72.35	8.1e-08
			IVLTGGVENMSQVPFSVR		967.013	2	0	72.32	1.4e-07
			TLNDIELIEINEAFGSQTLACVK		1289.66	2	0	72.23	1.1e-07
			YQFEDSLWLGFSDTYCNLSMGETAEK		1031.11	3	0	72.17	6.1e-08
			LCGSGFQSIVSGAQSILLGESK		1119.58	2	0	72.16	1.3e-07
			TLNDIELIEINEAFGSQTLACVK		1289.66	2	0	72.14	1.1e-07
			DGLVTAGSSSGISDGAGVIILASEEVIK		1323.2	2	0	72.14	8.6e-08
			TLNDIELIEINEAFGSQTLACVK		1289.66	2	0	72.13	1.4e-07
			DGLVTAGSSSGISDGAGVIILASEEVIK		882.467	3	0	72.12	8.9e-08
			LVGYSVVGVEPSIMGIGPVPAIQK		1205.67	2	0	72.05	6.2e-08
			DGLVTAGSSSGISDGAGVIILASEEVIK		1323.2	2	0	71.96	8.9e-08
			TLNDIELIEINEAFGSQTLACVK		1289.66	2	0	71.94	1.1e-07
			DGLVTAGSSSGISDGAGVIILASEEVIK		1323.2	2	0	71.87	9.1e-08
			LCGSGFQSIVSGAQSILLGESK		1119.57	2	0	71.84	1.3e-07
			DGLVTAGSSSGISDGAGVIILASEEVIK		882.467	3	0	71.82	9.5e-08
			DGLVTAGSSSGISDGAGVIILASEEVIK		1323.2	2	0	71.81	1.1e-07
			DGLVTAGSSSGISDGAGVIILASEEVIK		1323.2	2	0	71.8	8.9e-08
			TLNDIELIEINEAFGSQTLACVK		1289.66	2	0	71.78	1.4e-07
			DGLVTAGSSSGISDGAGVIILASEEVIK		1323.2	2	0	71.77	9.6e-08
			DGLVTAGSSSGISDGAGVIILASEEVIK		1323.2	2	0	71.77	9.3e-08
			TLNDIELIEINEAFGSQTLACVK		1289.66	2	0	71.74	1.2e-07
			LCGSGFQSIVSGAQSILLGESK		1119.57	2	0	71.73	1.2e-07
			DGLVTAGSSSGISDGAGVIILASEEVIK		882.467	3	0	71.65	9.2e-08
			TLNDIELIEINEAFGSQTLACVK		1289.66	2	0	71.6	1.2e-07
			DGLVTAGSSSGISDGAGVIILASEEVIK		1323.2	2	0	71.57	9.8e-08
			DGLVTAGSSSGISDGAGVIILASEEVIK		1323.2	2	0	71.57	1.1e-07
			DGLVTAGSSSGISDGAGVIILASEEVIK		1323.2	2	0	71.53	1.1e-07
			LVGYSVVGVEPSIMGIGPVPAIQK		1205.67	2	0	71.44	7.2e-08
			DGLVTAGSSSGISDGAGVIILASEEVIK		1323.2	2	0	71.43	1e-07
			TLNDIELIEINEAFGSQTLACVK		1289.66	2	0	71.41	1.6e-07
			DGLVTAGSSSGISDGAGVIILASEEVIK		1323.2	2	0	71.34	9.9e-08
			IVLTGGVENMSQVPFSVR		967.013	2	0	71.32	1.7e-07
			IVLTGGVENMSQVPFSVR		967.013	2	0	71.3	1.7e-07
			DGLVTAGSSSGISDGAGVIILASEEVIK		1323.2	2	0	71.25	1.2e-07
			TLNDIELIEINEAFGSQTLACVK		1289.66	2	0	71.24	1.4e-07
			DGLVTAGSSSGISDGAGVIILASEEVIK		1323.2	2	0	71.24	1.1e-07
			DGLVTAGSSSGISDGAGVIILASEEVIK		1323.2	2	0	71.22	1.1e-07
			TLNDIELIEINEAFGSQTLACVK		1289.66	2	0	71.19	1.7e-07
			DGLVTAGSSSGISDGAGVIILASEEVIK		1323.2	2	0	71.11	1.1e-07
			DGLVTAGSSSGISDGAGVIILASEEVIK		1323.2	2	0	71.11	1e-07
			TGSLGIGSACIGGGQGIALMIEAL		1123.58	2	0	71.02	1.1e-07
			IVLTGGVENMSQVPFSVR		967.013	2	0	70.97	1.8e-07
			TLNDIELIEINEAFGSQTLACVK		1289.66	2	0	70.96	2e-07
			DGLVTAGSSSGISDGAGVIILASEEVIK		1323.2	2	0	70.92	1.2e-07
			DGLVTAGSSSGISDGAGVIILASEEVIK		1323.2	2	0	70.91	1.2e-07
			TLNDIELIEINEAFGSQTLACVK		1289.66	2	0	70.87	1.8e-07
			DGLVTAGSSSGISDGAGVIILASEEVIK		1323.2	2	0	70.83	1.2e-07
			TLNDIELIEINEAFGSQTLACVK		1289.66	2	0	70.79	1.5e-07
			DGLVTAGSSSGISDGAGVIILASEEVIK		1323.2	2	0	70.76	1.1e-07
			DGLVTAGSSSGISDGAGVIILASEEVIK		1323.2	2	0	70.75	1.3e-07
			TLNDIELIEINEAFGSQTLACVK		1289.66	2	0	70.58	1.9e-07
			TGSLGIGSACIGGGQGIALMIEAL		1123.58	2	0	70.55	1.2e-07
			DGLVTAGSSSGISDGAGVIILASEEVIK		882.467	3	0	70.46	1.3e-07
			DGLVTAGSSSGISDGAGVIILASEEVIK		1323.2	2	0	70.4	1.3e-07
			DGLVTAGSSSGISDGAGVIILASEEVIK		882.467	3	0	70.36	1.3e-07
			IVLTGGVENMSQVPFSVR		967.012	2	0	70.35	2e-07
			TLNDIELIEINEAFGSQTLACVK		1289.66	2	0	70.33	2.4e-07
			FNEEIAPVTITVK		730.904	2	0	70.32	1.5e-07
			TLNDIELIEINEAFGSQTLACVK		860.107	3	0	70.31	2.4e-07
			TLNDIELIEINEAFGSQTLACVK		1289.66	2	0	70.26	2.4e-07
			DGLVTAGSSSGISDGAGVIILASEEVIK		1323.2	2	0	70.21	1.5e-07
			TLNDIELIEINEAFGSQTLACVK		1289.66	2	0	70.13	1.8e-07
			LCGSGFQSIVSGAQSILLGESK		1119.57	2	0	70.02	1.9e-07
			DGLVTAGSSSGISDGAGVIILASEEVIK		1323.2	2	0	69.97	1.4e-07
			ITAHLVHELR		594.846	2	0	69.96	2.3e-07
			TLNDIELIEINEAFGSQTLACVK		1289.66	2	0	69.96	2.3e-07
			DGLVTAGSSSGISDGAGVIILASEEVIK		1323.2	2	0	69.9	1.4e-07
			DGLVTAGSSSGISDGAGVIILASEEVIK		1323.2	2	0	69.88	1.5e-07
			LCGSGFQSIVSGAQSILLGESK		746.719	3	0	69.86	2.2e-07
			TLNDIELIEINEAFGSQTLACVK		1289.66	2	0	69.86	1.9e-07
			YQFEDSLWLGFSDTYCNLSMGETAEK		1546.17	2	0	69.86	1e-07
			DGLVTAGSSSGISDGAGVIILASEEVIK		1323.2	2	0	69.75	1.6e-07
			DGLVTAGSSSGISDGAGVIILASEEVIK		1323.2	2	0	69.72	1.6e-07
			TLNDIELIEINEAFGSQTLACVK		860.106	3	0	69.61	2.2e-07
			TLNDIELIEINEAFGSQTLACVK		1289.66	2	0	69.56	2.5e-07
			IVLTGGVENMSQVPFSVR		967.012	2	0	69.52	2.5e-07
			DGLVTAGSSSGISDGAGVIILASEEVIK		1323.2	2	0	69.43	1.7e-07
			IVLTGGVENMSQVPFSVR		967.014	2	0	69.27	2.3e-07
			DGLVTAGSSSGISDGAGVIILASEEVIK		1323.2	2	0	69.27	1.6e-07
			IVLTGGVENMSQVPFSVR		967.014	2	0	69.25	2.6e-07
			LCGSGFQSIVSGAQSILLGESK		1119.58	2	0	69.25	2.3e-07
			DGLVTAGSSSGISDGAGVIILASEEVIK		1323.2	2	0	69.25	1.7e-07
			TGSLGIGSACIGGGQGIALMIEAL		1123.58	2	0	69.21	1.7e-07
			DGLVTAGSSSGISDGAGVIILASEEVIK		1323.2	2	0	69.21	1.7e-07
			TLNDIELIEINEAFGSQTLACVK		1289.66	2	0	69.16	2.6e-07
			QDIVVNTDEHPRPQTTLQNLSK		1267.15	2	0	69.09	1.7e-07
			YQFEDSLWLGFSDTYCNLSMGETAEK		1031.11	3	0	69.09	1.2e-07
			DGLVTAGSSSGISDGAGVIILASEEVIK		1323.2	2	0	69.05	2e-07
			LCGSGFQSIVSGAQSILLGESK		1119.57	2	0	69.03	2.7e-07
			FNEEIAPVTITVK		730.904	2	0	69.02	2.1e-07
			DGLVTAGSSSGISDGAGVIILASEEVIK		1323.2	2	0	69	2e-07
			IVLTGGVENMSQVPFSVR		967.013	2	0	68.93	3e-07
			DGLVTAGSSSGISDGAGVIILASEEVIK		1323.2	2	0	68.92	2.1e-07
			IVLTGGVENMSQVPFSVR		967.014	2	0	68.9	2.8e-07
			TLNDIELIEINEAFGSQTLACVK		1289.66	2	0	68.88	2.8e-07
			VDNVIFGHVLPISSSDGGFLTR		1165.61	2	0	68.84	2.4e-07
			DGLVTAGSSSGISDGAGVIILASEEVIK		1323.2	2	0	68.83	1.9e-07
			TLNDIELIEINEAFGSQTLACVK		1289.66	2	0	68.82	3e-07
			DGLVTAGSSSGISDGAGVIILASEEVIK		1323.2	2	0	68.82	1.8e-07
			DGLVTAGSSSGISDGAGVIILASEEVIK		1323.2	2	0	68.81	1.8e-07
			IVLTGGVENMSQVPFSVR		967.013	2	0	68.8	2.8e-07
			TLNDIELIEINEAFGSQTLACVK		1289.66	2	0	68.76	2.2e-07
			DGLVTAGSSSGISDGAGVIILASEEVIK		1323.2	2	0	68.76	1.9e-07
			TLNDIELIEINEAFGSQTLACVK		1289.66	2	0	68.67	2.4e-07
			YQFEDSLWLGFSDTYCNLSMGETAEK		1546.17	2	0	68.67	1.4e-07
			DGLVTAGSSSGISDGAGVIILASEEVIK		1323.2	2	0	68.66	1.8e-07
			DGLVTAGSSSGISDGAGVIILASEEVIK		1323.2	2	0	68.61	2e-07
			DGLVTAGSSSGISDGAGVIILASEEVIK		1323.2	2	0	68.56	2e-07
			DGLVTAGSSSGISDGAGVIILASEEVIK		1323.2	2	0	68.54	2e-07
			DGLVTAGSSSGISDGAGVIILASEEVIK		882.467	3	0	68.51	2e-07
			ITAHLVHELR		594.844	2	0	68.47	2.6e-07
			TGSLGIGSACIGGGQGIALMIEAL		1123.58	2	0	68.41	2.5e-07
			TLNDIELIEINEAFGSQTLACVK		1289.66	2	0	68.32	3.3e-07
			LCGSGFQSIVSGAQSILLGESK		1119.58	2	0	68.31	3.1e-07
			TLNDIELIEINEAFGSQTLACVK		1289.66	2	0	68.23	2.8e-07
			TLNDIELIEINEAFGSQTLACVK		1289.66	2	0	68.23	2.5e-07
			DGLVTAGSSSGISDGAGVIILASEEVIK		1323.2	2	0	68.23	2.2e-07
			TLNDIELIEINEAFGSQTLACVK		1289.66	2	0	68.15	2.8e-07
			DGLVTAGSSSGISDGAGVIILASEEVIK		1323.2	2	0	68.09	2.2e-07
			VDNVIFGHVLPISSSDGGFLTR		1165.61	2	0	68.07	3.1e-07
			DGLVTAGSSSGISDGAGVIILASEEVIK		1323.2	2	0	67.94	2.2e-07
			LCGSGFQSIVSGAQSILLGESK		1119.57	2	0	67.92	3.6e-07
			DGLVTAGSSSGISDGAGVIILASEEVIK		1323.2	2	0	67.92	2.4e-07
			TLNDIELIEINEAFGSQTLACVK		1289.66	2	0	67.9	4.1e-07
			DGLVTAGSSSGISDGAGVIILASEEVIK		1323.2	2	0	67.9	2.4e-07
			LCGSGFQSIVSGAQSILLGESK		1119.58	2	0	67.85	3.9e-07
			TGSLGIGSACIGGGQGIALMIEAL		1123.58	2	0	67.85	2.2e-07
			DGLVTAGSSSGISDGAGVIILASEEVIK		1323.2	2	0	67.85	2.4e-07
			DGLVTAGSSSGISDGAGVIILASEEVIK		1323.2	2	0	67.76	2.3e-07
			LVGYSVVGVEPSIMGIGPVPAIQK		1205.67	2	0	67.73	1.7e-07
			DGLVTAGSSSGISDGAGVIILASEEVIK		1323.2	2	0	67.7	2.4e-07
			DGLVTAGSSSGISDGAGVIILASEEVIK		1323.2	2	0	67.63	2.4e-07
			IVLTGGVENMSQVPFSVR		967.014	2	0	67.62	3.5e-07
			VDNVIFGHVLPISSSDGGFLTR		1165.61	2	0	67.62	3.2e-07
			KDGLVTAGSSSGISDGAGVIILASEEVIK		1387.24	2	1	67.61	2.1e-07
			DGLVTAGSSSGISDGAGVIILASEEVIK		1323.2	2	0	67.5	2.5e-07
			TLNDIELIEINEAFGSQTLACVK		1289.66	2	0	67.47	4e-07
			TLNDIELIEINEAFGSQTLACVK		1289.66	2	0	67.38	4.1e-07
			DGLVTAGSSSGISDGAGVIILASEEVIK		1323.2	2	0	67.38	2.7e-07
			DGLVTAGSSSGISDGAGVIILASEEVIK		1323.2	2	0	67.34	2.8e-07
			TLNDIELIEINEAFGSQTLACVK		1289.66	2	0	67.26	4.2e-07
			VDNVIFGHVLPISSSDGGFLTR		1165.61	2	0	67.23	3.8e-07
			VDNVIFGHVLPISSSDGGFLTR		1165.61	2	0	67.21	3e-07
			TLNDIELIEINEAFGSQTLACVK		1289.66	2	0	67.19	4.3e-07
			TLNDIELIEINEAFGSQTLACVK		1289.66	2	0	67.18	4.1e-07
			DGLVTAGSSSGISDGAGVIILASEEVIK		1323.2	2	0	67.17	2.8e-07
			DGLVTAGSSSGISDGAGVIILASEEVIK		882.467	3	0	67.17	2.8e-07
			DGLVTAGSSSGISDGAGVIILASEEVIK		882.467	3	0	67.14	2.8e-07
			TGSLGIGSACIGGGQGIALMIEAL		1123.58	2	0	67.12	3.1e-07
			LVGYSVVGVEPSIMGIGPVPAIQK		1205.67	2	0	67.12	1.9e-07
			DGLVTAGSSSGISDGAGVIILASEEVIK		882.467	3	0	67.1	2.7e-07
			TGSLGIGSACIGGGQGIALMIEAL		1123.58	2	0	67.07	2.7e-07
			LCGSGFQSIVSGAQSILLGESK		746.72	3	0	66.95	3.8e-07
			TLNDIELIEINEAFGSQTLACVK		860.106	3	0	66.92	4.6e-07
			YQFEDSLWLGFSDTYCNLSMGETAEK		1031.12	3	0	66.91	2e-07
			IVLTGGVENMSQVPFSVR		967.014	2	0	66.9	3.7e-07
			DGLVTAGSSSGISDGAGVIILASEEVIK		882.467	3	0	66.87	2.9e-07
			LCGSGFQSIVSGAQSILLGESK		1119.58	2	0	66.86	4.3e-07
			DGLVTAGSSSGISDGAGVIILASEEVIK		1323.2	2	0	66.8	2.9e-07
			DGLVTAGSSSGISDGAGVIILASEEVIK		1323.2	2	0	66.79	2.9e-07
			DGLVTAGSSSGISDGAGVIILASEEVIK		882.467	3	0	66.75	3.1e-07
			TLNDIELIEINEAFGSQTLACVK		1289.66	2	0	66.71	3.7e-07
			DGLVTAGSSSGISDGAGVIILASEEVIK		882.467	3	0	66.71	3e-07
			DGLVTAGSSSGISDGAGVIILASEEVIK		1323.2	2	0	66.7	3e-07
			LVGYSVVGVEPSIMGIGPVPAIQK		1205.67	2	0	66.68	2.1e-07
			DGLVTAGSSSGISDGAGVIILASEEVIK		882.468	3	0	66.59	3.1e-07
			TGSLGIGSACIGGGQGIALMIEAL		1123.58	2	0	66.5	3e-07
			VDNVIFGHVLPISSSDGGFLTR		1165.61	2	0	66.4	4.2e-07
			TLNDIELIEINEAFGSQTLACVK		1289.66	2	0	66.4	5.2e-07
			TLNDIELIEINEAFGSQTLACVK		1289.66	2	0	66.37	5e-07
			TLNDIELIEINEAFGSQTLACVK		1289.66	2	0	66.29	6e-07
			DGLVTAGSSSGISDGAGVIILASEEVIK		882.466	3	0	66.13	3.4e-07
			DGLVTAGSSSGISDGAGVIILASEEVIK		882.467	3	0	66.11	3.4e-07
			TLNDIELIEINEAFGSQTLACVK		1289.66	2	0	66.09	4.3e-07
			TLNDIELIEINEAFGSQTLACVK		1289.66	2	0	66.09	4.3e-07
			DGLVTAGSSSGISDGAGVIILASEEVIK		1323.2	2	0	66.06	3.7e-07
			DGLVTAGSSSGISDGAGVIILASEEVIK		1323.2	2	0	66.05	3.5e-07
			TLNDIELIEINEAFGSQTLACVK		1289.66	2	0	65.98	6.4e-07
			YQFEDSLWLGFSDTYCNLSMGETAEK		1546.17	2	0	65.98	2.5e-07
			IVLTGGVENMSQVPFSVR		967.013	2	0	65.94	5.9e-07
			DGLVTAGSSSGISDGAGVIILASEEVIK		1323.2	2	0	65.94	3.7e-07
			LCGSGFQSIVSGAQSILLGESK		1119.58	2	0	65.93	5.5e-07
			LVGYSVVGVEPSIMGIGPVPAIQK		1205.67	2	0	65.88	2.6e-07
			LVGYSVVGVEPSIMGIGPVPAIQK	Oxidation (M)	1213.67	2	0	65.88	2.6e-07
			TLNDIELIEINEAFGSQTLACVK		1289.66	2	0	65.86	5.6e-07
			LCGSGFQSIVSGAQSILLGESK		1119.58	2	0	65.85	5.5e-07
			DGLVTAGSSSGISDGAGVIILASEEVIK		882.467	3	0	65.85	3.8e-07
			IVLTGGVENMSQVPFSVR		967.013	2	0	65.81	6e-07
			TLNDIELIEINEAFGSQTLACVK		860.107	3	0	65.8	5.9e-07
			DGLVTAGSSSGISDGAGVIILASEEVIK		1323.2	2	0	65.67	3.9e-07
			DGLVTAGSSSGISDGAGVIILASEEVIK		1323.2	2	0	65.66	3.8e-07
			TLNDIELIEINEAFGSQTLACVK		860.107	3	0	65.65	6.1e-07
			TGSLGIGSACIGGGQGIALMIEAL		1123.58	2	0	65.63	3.7e-07
			DGLVTAGSSSGISDGAGVIILASEEVIK		1323.2	2	0	65.63	4e-07
			DGLVTAGSSSGISDGAGVIILASEEVIK		1323.2	2	0	65.59	4e-07
			DGLVTAGSSSGISDGAGVIILASEEVIK		1323.2	2	0	65.56	4e-07
			TLNDIELIEINEAFGSQTLACVK		1289.66	2	0	65.5	6.1e-07
			DGLVTAGSSSGISDGAGVIILASEEVIK		1323.2	2	0	65.46	4.1e-07
			TLNDIELIEINEAFGSQTLACVK		1289.66	2	0	65.41	7.3e-07
			TLNDIELIEINEAFGSQTLACVK		1289.66	2	0	65.37	6.4e-07
			NATDLSVIAAK		551.807	2	0	65.33	1e-06
			LVGYSVVGVEPSIMGIGPVPAIQK		1205.67	2	0	65.25	3e-07
			LCGSGFQSIVSGAQSILLGESK		1119.57	2	0	65.23	6.1e-07
			TGSLGIGSACIGGGQGIALMIEAL		1123.58	2	0	65.22	4.2e-07
			YQFEDSLWLGFSDTYCNLSMGETAEK		1031.11	3	0	65.14	3.1e-07
			TGSLGIGSACIGGGQGIALMIEAL		1123.58	2	0	65.08	4.2e-07
			YQFEDSLWLGFSDTYCNLSMGETAEK		1031.11	3	0	65.05	3.1e-07
			DGLVTAGSSSGISDGAGVIILASEEVIK		1323.2	2	0	64.97	4.6e-07
			DGLVTAGSSSGISDGAGVIILASEEVIK		1323.2	2	0	64.97	4.8e-07
			YQFEDSLWLGFSDTYCNLSMGETAEK		1546.17	2	0	64.96	3.2e-07
			LCGSGFQSIVSGAQSILLGESK		1119.57	2	0	64.92	6.8e-07
			TLNDIELIEINEAFGSQTLACVK		1289.66	2	0	64.88	5.7e-07
			YQFEDSLWLGFSDTYCNLSMGETAEK		1031.12	3	0	64.85	3.3e-07
			LCGSGFQSIVSGAQSILLGESK		746.72	3	0	64.83	6.7e-07
			TGSLGIGSACIGGGQGIALMIEAL		1123.58	2	0	64.79	4.6e-07
			LCGSGFQSIVSGAQSILLGESK		1119.58	2	0	64.76	6.9e-07
			TLNDIELIEINEAFGSQTLACVK		1289.66	2	0	64.76	8.5e-07
			LCGSGFQSIVSGAQSILLGESK		746.72	3	0	64.67	7e-07
			TGSLGIGSACIGGGQGIALMIEAL		1123.58	2	0	64.65	6.2e-07
			TLNDIELIEINEAFGSQTLACVK		860.107	3	0	64.62	7.4e-07
			TLNDIELIEINEAFGSQTLACVK		1289.66	2	0	64.58	6.4e-07
			LCGSGFQSIVSGAQSILLGESK		1119.58	2	0	64.51	7.4e-07
			TLNDIELIEINEAFGSQTLACVK		1289.66	2	0	64.4	9.3e-07
			TLNDIELIEINEAFGSQTLACVK		1289.66	2	0	64.33	9.4e-07
			DGLVTAGSSSGISDGAGVIILASEEVIK		882.468	3	0	64.28	5.2e-07
			DGLVTAGSSSGISDGAGVIILASEEVIK		1323.2	2	0	64.27	5.1e-07
			DGLVTAGSSSGISDGAGVIILASEEVIK		882.467	3	0	64.25	5.3e-07
			DGLVTAGSSSGISDGAGVIILASEEVIK		882.467	3	0	64.21	5.5e-07
			TLNDIELIEINEAFGSQTLACVK		1289.66	2	0	64.2	9.7e-07
			TLNDIELIEINEAFGSQTLACVK		1289.66	2	0	64.2	6.7e-07
			YQFEDSLWLGFSDTYCNLSMGETAEK		1031.12	3	0	64.16	3.8e-07
			TGSLGIGSACIGGGQGIALMIEAL		1123.58	2	0	64.15	5.4e-07
			IVLTGGVENMSQVPFSVR		967.013	2	0	64.12	9.3e-07
			TGSLGIGSACIGGGQGIALMIEAL		1123.58	2	0	64.07	5.3e-07
			TLNDIELIEINEAFGSQTLACVK		1289.66	2	0	64.01	8.7e-07
			DGLVTAGSSSGISDGAGVIILASEEVIK		882.467	3	0	63.97	5.8e-07
			LCGSGFQSIVSGAQSILLGESK		1119.58	2	0	63.95	8.7e-07
			TGSLGIGSACIGGGQGIALMIEAL		1123.58	2	0	63.9	6.5e-07
			DGLVTAGSSSGISDGAGVIILASEEVIK		882.467	3	0	63.72	6.2e-07
			IVLTGGVENMSQVPFSVR		967.013	2	0	63.67	9.9e-07
			DGLVTAGSSSGISDGAGVIILASEEVIK		882.468	3	0	63.65	6e-07
			TLNDIELIEINEAFGSQTLACVK		1289.65	2	0	63.55	8.8e-07
			DGLVTAGSSSGISDGAGVIILASEEVIK		882.467	3	0	63.53	6.2e-07
			TLNDIELIEINEAFGSQTLACVK		1289.66	2	0	63.52	7.8e-07
			TLNDIELIEINEAFGSQTLACVK		1289.66	2	0	63.47	8.1e-07
			LVGYSVVGVEPSIMGIGPVPAIQK		804.119	3	0	63.46	4.5e-07
			DGLVTAGSSSGISDGAGVIILASEEVIK		1323.2	2	0	63.46	7.4e-07
			TLNDIELIEINEAFGSQTLACVK		1289.66	2	0	63.36	9.9e-07
			DGLVTAGSSSGISDGAGVIILASEEVIK		1323.2	2	0	63.3	6.8e-07
			TLNDIELIEINEAFGSQTLACVK		1289.66	2	0	63.29	1.1e-06
			YQFEDSLWLGFSDTYCNLSMGETAEK		1546.17	2	0	63.26	4.7e-07
			TLNDIELIEINEAFGSQTLACVK		1289.66	2	0	63.19	8.4e-07
			TLNDIELIEINEAFGSQTLACVK		1289.66	2	0	63.14	9e-07
			DGLVTAGSSSGISDGAGVIILASEEVIK		1323.2	2	0	63.13	6.8e-07
			TGSLGIGSACIGGGQGIALMIEAL		1123.58	2	0	63.05	7.9e-07
			VDNVIFGHVLPISSSDGGFLTR		1165.61	2	0	63.01	1e-06
			TGSLGIGSACIGGGQGIALMIEAL		1123.58	2	0	62.93	8.1e-07
			IVLTGGVENMSQVPFSVR		967.012	2	0	62.92	1.1e-06
			TLNDIELIEINEAFGSQTLACVK		1289.66	2	0	62.92	1.3e-06
			TGSLGIGSACIGGGQGIALMIEAL		1123.58	2	0	62.9	8.2e-07
			VDNVIFGHVLPISSSDGGFLTR		777.409	3	0	62.9	8.2e-07
			DGLVTAGSSSGISDGAGVIILASEEVIK		1323.2	2	0	62.85	7.3e-07
			VDNVIFGHVLPISSSDGGFLTR		777.409	3	0	62.79	9.5e-07
			LVGYSVVGVEPSIMGIGPVPAIQK	Oxidation (M)	1213.67	2	0	62.78	5.3e-07
			ITAHLVHELR		594.844	2	0	62.76	9.5e-07
			TGSLGIGSACIGGGQGIALMIEAL		1123.58	2	0	62.7	8.6e-07
			TGSLGIGSACIGGGQGIALMIEAL		1123.58	2	0	62.61	7.4e-07
			TLNDIELIEINEAFGSQTLACVK		1289.66	2	0	62.61	1.2e-06
			VDNVIFGHVLPISSSDGGFLTR		1165.61	2	0	62.51	1e-06
			DGLVTAGSSSGISDGAGVIILASEEVIK		882.467	3	0	62.41	8.3e-07
			TLNDIELIEINEAFGSQTLACVK		1289.66	2	0	62.4	1.3e-06
			DGLVTAGSSSGISDGAGVIILASEEVIK		882.468	3	0	62.36	9.3e-07
			TLNDIELIEINEAFGSQTLACVK		860.106	3	0	62.34	1.2e-06
			TGSLGIGSACIGGGQGIALMIEAL		1123.58	2	0	62.3	7.9e-07
			DGLVTAGSSSGISDGAGVIILASEEVIK		1323.2	2	0	62.29	8.9e-07
			YQFEDSLWLGFSDTYCNLSMGETAEK		1031.11	3	0	62.28	5.9e-07
			TLNDIELIEINEAFGSQTLACVK		1289.66	2	0	62.17	9.7e-07
			FNEEIAPVTITVK		730.903	2	0	62.15	1e-06
			FNEEIAPVTITVK		730.903	2	0	62.1	1e-06
			TGSLGIGSACIGGGQGIALMIEAL		1123.58	2	0	62.08	1.1e-06
			TGSLGIGSACIGGGQGIALMIEAL		1123.58	2	0	62.07	8.4e-07
			LNVDGGSIALGHPLAASGSR		631.336	3	0	62.04	1.1e-06
			IVLTGGVENMSQVPFSVR		967.013	2	0	62.01	1.4e-06
			QDIVVNTDEHPRPQTTLQNLSK		1267.15	2	0	62	8.5e-07
			IVLTGGVENMSQVPFSVR		967.013	2	0	61.96	1.5e-06
			YQFEDSLWLGFSDTYCNLSMGETAEK		1546.17	2	0	61.96	6.4e-07
			TGSLGIGSACIGGGQGIALMIEAL		1123.58	2	0	61.93	8.7e-07
			VDNVIFGHVLPISSSDGGFLTR		1165.61	2	0	61.93	1.2e-06
			VDNVIFGHVLPISSSDGGFLTR		1165.61	2	0	61.89	1.1e-06
			IVLTGGVENMSQVPFSVR		967.013	2	0	61.85	1.6e-06
			VDNVIFGHVLPISSSDGGFLTR		1165.61	2	0	61.82	1.3e-06
			DGLVTAGSSSGISDGAGVIILASEEVIK		1323.2	2	0	61.74	9.4e-07
			DGLVTAGSSSGISDGAGVIILASEEVIK		1323.2	2	0	61.71	9.8e-07
			TLNDIELIEINEAFGSQTLACVK		1289.66	2	0	61.67	1.7e-06
			TGSLGIGSACIGGGQGIALMIEAL		1123.58	2	0	61.66	9.2e-07
			DGLVTAGSSSGISDGAGVIILASEEVIK		882.466	3	0	61.64	9.6e-07
			TGSLGIGSACIGGGQGIALMIEAL		1123.58	2	0	61.63	9.3e-07
			DGLVTAGSSSGISDGAGVIILASEEVIK		1323.2	2	0	61.63	9.3e-07
			TLNDIELIEINEAFGSQTLACVK		860.106	3	0	61.58	1.4e-06
			TLNDIELIEINEAFGSQTLACVK		1289.66	2	0	61.57	1.5e-06
			DGLVTAGSSSGISDGAGVIILASEEVIK		882.467	3	0	61.57	1e-06
			DGLVTAGSSSGISDGAGVIILASEEVIK		1323.2	2	0	61.5	9.6e-07
			DGLVTAGSSSGISDGAGVIILASEEVIK		882.466	3	0	61.42	1e-06
			DGLVTAGSSSGISDGAGVIILASEEVIK		1323.2	2	0	61.42	1e-06
			TLNDIELIEINEAFGSQTLACVK		860.106	3	0	61.4	1.4e-06
			IVLTGGVENMSQVPFSVR	Oxidation (M)	975.012	2	0	61.36	1.2e-06
			DGLVTAGSSSGISDGAGVIILASEEVIK		1323.2	2	0	61.33	1.1e-06
			LCGSGFQSIVSGAQSILLGESK		746.72	3	0	61.32	1.5e-06
			DGLVTAGSSSGISDGAGVIILASEEVIK		882.467	3	0	61.31	1.1e-06
			QDIVVNTDEHPRPQTTLQNLSK		1267.15	2	0	61.27	9.7e-07
			TGSLGIGSACIGGGQGIALMIEAL		1123.58	2	0	61.21	1e-06
			IVLTGGVENMSQVPFSVR	Oxidation (M)	975.012	2	0	61.08	1.3e-06
			LVGYSVVGVEPSIMGIGPVPAIQK		1205.67	2	0	61.08	7.8e-07
			TLNDIELIEINEAFGSQTLACVK		1289.66	2	0	61.08	1.4e-06
			VDNVIFGHVLPISSSDGGFLTR		777.409	3	0	61.07	1.5e-06
			QDIVVNTDEHPRPQTTLQNLSK	Gln->pyro-Glu (N-term Q)	1258.64	2	0	61.07	1e-06
			YQFEDSLWLGFSDTYCNLSMGETAEK		1546.17	2	0	61.04	7.9e-07
			DGLVTAGSSSGISDGAGVIILASEEVIK		1323.2	2	0	61.02	1.1e-06
			VDNVIFGHVLPISSSDGGFLTR		1165.61	2	0	60.97	1.4e-06
			TLNDIELIEINEAFGSQTLACVK		1289.66	2	0	60.97	1.4e-06
			YQFEDSLWLGFSDTYCNLSMGETAEK		1546.17	2	0	60.96	8e-07
			TLNDIELIEINEAFGSQTLACVK		1289.66	2	0	60.93	1.8e-06
			TLNDIELIEINEAFGSQTLACVK		1289.66	2	0	60.88	1.8e-06
			DGLVTAGSSSGISDGAGVIILASEEVIK		882.467	3	0	60.8	1.2e-06
			DGLVTAGSSSGISDGAGVIILASEEVIK		882.467	3	0	60.76	1.2e-06
			YQFEDSLWLGFSDTYCNLSMGETAEK		1546.17	2	0	60.75	8.4e-07
			TLNDIELIEINEAFGSQTLACVK		1289.66	2	0	60.71	1.9e-06
			ITAHLVHELR		594.845	2	0	60.63	1.6e-06
			DGLVTAGSSSGISDGAGVIILASEEVIK		882.467	3	0	60.61	1.3e-06
			LCGSGFQSIVSGAQSILLGESK		1119.58	2	0	60.54	1.9e-06
			DGLVTAGSSSGISDGAGVIILASEEVIK		882.467	3	0	60.42	1.3e-06
			NATDLSVIAAK		551.809	2	0	60.41	3.3e-06
			TLNDIELIEINEAFGSQTLACVK		860.107	3	0	60.38	2e-06
			DGLVTAGSSSGISDGAGVIILASEEVIK		1323.2	2	0	60.37	1.2e-06
			TLNDIELIEINEAFGSQTLACVK		1289.66	2	0	60.31	2.4e-06
			TLNDIELIEINEAFGSQTLACVK		1289.66	2	0	60.3	2.1e-06
			DGLVTAGSSSGISDGAGVIILASEEVIK		882.467	3	0	60.26	1.3e-06
			KQDIVVNTDEHPRPQTTLQNLSK		1331.2	2	1	60.22	1.5e-06
			TGSLGIGSACIGGGQGIALMIEAL		1123.58	2	0	60.2	1.5e-06
			IVLTGGVENMSQVPFSVR		645.012	3	0	60.12	2e-06
			VDNVIFGHVLPISSSDGGFLTR		1165.61	2	0	60.1	2e-06
			DGLVTAGSSSGISDGAGVIILASEEVIK		1323.2	2	0	60.1	1.4e-06
			DGLVTAGSSSGISDGAGVIILASEEVIK		1323.2	2	0	60.09	1.3e-06
			TGSLGIGSACIGGGQGIALMIEAL		1123.58	2	0	60.04	1.4e-06
			VDNVIFGHVLPISSSDGGFLTR		777.409	3	0	60.04	1.8e-06
			TGSLGIGSACIGGGQGIALMIEAL		1123.58	2	0	60.02	1.7e-06
			LCGSGFQSIVSGAQSILLGESK		1119.58	2	0	59.95	2.4e-06
			IVLTGGVENMSQVPFSVR		967.014	2	0	59.92	2.2e-06
			DGLVTAGSSSGISDGAGVIILASEEVIK		882.467	3	0	59.84	1.5e-06
			LVGYSVVGVEPSIMGIGPVPAIQK	Oxidation (M)	1213.67	2	0	59.83	1e-06
			TLNDIELIEINEAFGSQTLACVK		1289.66	2	0	59.81	1.9e-06
			TLNDIELIEINEAFGSQTLACVK		1289.66	2	0	59.77	2.3e-06
			DGLVTAGSSSGISDGAGVIILASEEVIK		882.468	3	0	59.77	1.5e-06
			TLNDIELIEINEAFGSQTLACVK		1289.66	2	0	59.71	2.4e-06
			DGLVTAGSSSGISDGAGVIILASEEVIK		1323.2	2	0	59.67	1.6e-06
			TLNDIELIEINEAFGSQTLACVK		860.106	3	0	59.53	2.8e-06
			DGLVTAGSSSGISDGAGVIILASEEVIK		882.466	3	0	59.52	1.5e-06
			DGLVTAGSSSGISDGAGVIILASEEVIK		882.467	3	0	59.52	1.6e-06
			DGLVTAGSSSGISDGAGVIILASEEVIK		1323.2	2	0	59.5	1.6e-06
			TLNDIELIEINEAFGSQTLACVK		1289.66	2	0	59.49	2e-06
			TGSLGIGSACIGGGQGIALMIEAL		1123.58	2	0	59.46	1.6e-06
			TLNDIELIEINEAFGSQTLACVK		1289.66	2	0	59.45	2.6e-06
			TLNDIELIEINEAFGSQTLACVK		860.107	3	0	59.29	3e-06
			DGLVTAGSSSGISDGAGVIILASEEVIK		882.467	3	0	59.25	1.7e-06
			TLNDIELIEINEAFGSQTLACVK		860.107	3	0	59.22	2.6e-06
			DGLVTAGSSSGISDGAGVIILASEEVIK		1323.2	2	0	59.19	1.6e-06
			DGLVTAGSSSGISDGAGVIILASEEVIK		1323.2	2	0	59.18	1.7e-06
			IVLTGGVENMSQVPFSVR		967.014	2	0	59.16	2.5e-06
			YQFEDSLWLGFSDTYCNLSMGETAEK		1031.11	3	0	59.08	1.2e-06
			TGSLGIGSACIGGGQGIALMIEAL		1123.58	2	0	59.04	1.9e-06
			DGLVTAGSSSGISDGAGVIILASEEVIK		882.467	3	0	58.91	1.8e-06
			DGLVTAGSSSGISDGAGVIILASEEVIK		1323.2	2	0	58.91	2.1e-06
			VDNVIFGHVLPISSSDGGFLTR		1165.61	2	0	58.88	2.3e-06
			TLNDIELIEINEAFGSQTLACVK		860.107	3	0	58.85	3.3e-06
			DGLVTAGSSSGISDGAGVIILASEEVIK		882.467	3	0	58.85	1.8e-06
			TLNDIELIEINEAFGSQTLACVK		1289.66	2	0	58.84	2.1e-06
			DGLVTAGSSSGISDGAGVIILASEEVIK		882.467	3	0	58.83	1.9e-06
			DGLVTAGSSSGISDGAGVIILASEEVIK		1323.2	2	0	58.83	1.9e-06
			TGSLGIGSACIGGGQGIALMIEAL		1123.58	2	0	58.82	2.2e-06
			TGSLGIGSACIGGGQGIALMIEAL		1123.58	2	0	58.82	2.1e-06
			TLNDIELIEINEAFGSQTLACVK		1289.66	2	0	58.77	2.5e-06
			KQDIVVNTDEHPRPQTTLQNLSK		1331.2	2	1	58.74	2.2e-06
			TLNDIELIEINEAFGSQTLACVK		860.108	3	0	58.7	2.5e-06
			TLNDIELIEINEAFGSQTLACVK		1289.66	2	0	58.67	2.9e-06
			DGLVTAGSSSGISDGAGVIILASEEVIK		882.467	3	0	58.64	1.9e-06
			DGLVTAGSSSGISDGAGVIILASEEVIK		882.468	3	0	58.59	2.2e-06
			TLNDIELIEINEAFGSQTLACVK		1289.66	2	0	58.54	3.6e-06
			TLNDIELIEINEAFGSQTLACVK		1289.66	2	0	58.5	2.5e-06
			DGLVTAGSSSGISDGAGVIILASEEVIK		882.467	3	0	58.5	2e-06
			TLNDIELIEINEAFGSQTLACVK		1289.66	2	0	58.47	2.6e-06
			QDIVVNTDEHPRPQTTLQNLSK		845.103	3	0	58.46	2.1e-06
			TLNDIELIEINEAFGSQTLACVK		1289.66	2	0	58.36	3.7e-06
			DGLVTAGSSSGISDGAGVIILASEEVIK		882.467	3	0	58.36	2.1e-06
			TGSLGIGSACIGGGQGIALMIEAL		1123.58	2	0	58.32	2.1e-06
			DGLVTAGSSSGISDGAGVIILASEEVIK		882.467	3	0	58.32	2.1e-06
			DGLVTAGSSSGISDGAGVIILASEEVIK		1323.2	2	0	58.32	2.4e-06
			KQDIVVNTDEHPRPQTTLQNLSK		887.804	3	1	58.3	2.1e-06
			IVLTGGVENMSQVPFSVR		967.013	2	0	58.29	3.5e-06
			YQFEDSLWLGFSDTYCNLSMGETAEK		1031.11	3	0	58.27	1.5e-06
			TLNDIELIEINEAFGSQTLACVK		860.107	3	0	58.23	3.8e-06
			LVGYSVVGVEPSIMGIGPVPAIQK		1205.67	2	0	58.19	1.5e-06
			DGLVTAGSSSGISDGAGVIILASEEVIK		882.468	3	0	58.18	2.1e-06
			DGLVTAGSSSGISDGAGVIILASEEVIK		882.468	3	0	58.15	2.4e-06
			TLNDIELIEINEAFGSQTLACVK		1289.66	2	0	58.13	3.5e-06
			TLNDIELIEINEAFGSQTLACVK		1289.66	2	0	58.02	2.8e-06
			FNEEIAPVTITVK		730.904	2	0	58.01	2.6e-06
			LCGSGFQSIVSGAQSILLGESK		746.72	3	0	57.97	3.3e-06
			TLNDIELIEINEAFGSQTLACVK		1289.66	2	0	57.97	3.5e-06
			YQFEDSLWLGFSDTYCNLSMGETAEK		1031.11	3	0	57.96	1.6e-06
			DGLVTAGSSSGISDGAGVIILASEEVIK		882.467	3	0	57.92	2.3e-06
			FNEEIAPVTITVK		730.904	2	0	57.84	2.7e-06
			TGSLGIGSACIGGGQGIALMIEAL		1123.58	2	0	57.83	2.3e-06
			TLNDIELIEINEAFGSQTLACVK		1289.66	2	0	57.77	3.6e-06
			DGLVTAGSSSGISDGAGVIILASEEVIK		882.467	3	0	57.73	2.4e-06
			LNVDGGSIALGHPLAASGSR		631.336	3	0	57.69	3e-06
			FNEEIAPVTITVK		730.904	2	0	57.66	2.8e-06
			ITAHLVHELR		594.846	2	0	57.64	3.9e-06
			TLNDIELIEINEAFGSQTLACVK		1289.66	2	0	57.62	3.2e-06
			DGLVTAGSSSGISDGAGVIILASEEVIK		1323.2	2	0	57.6	2.4e-06
			TLNDIELIEINEAFGSQTLACVK		860.106	3	0	57.47	4.5e-06
			TGSLGIGSACIGGGQGIALMIEAL		749.389	3	0	57.45	2.5e-06
			LCGSGFQSIVSGAQSILLGESK		1119.58	2	0	57.43	3.7e-06
			DGLVTAGSSSGISDGAGVIILASEEVIK		882.467	3	0	57.38	2.6e-06
			TLNDIELIEINEAFGSQTLACVK		1289.66	2	0	57.33	3.4e-06
			TLNDIELIEINEAFGSQTLACVK		860.106	3	0	57.32	4.7e-06
			TGSLGIGSACIGGGQGIALMIEAL		1123.58	2	0	57.27	3e-06
			TLNDIELIEINEAFGSQTLACVK		1289.66	2	0	57.22	4.3e-06
			TGSLGIGSACIGGGQGIALMIEAL		1123.58	2	0	57.14	2.7e-06
			TLNDIELIEINEAFGSQTLACVK		1289.66	2	0	57.14	3.4e-06
			TGSLGIGSACIGGGQGIALMIEAL		1123.58	2	0	57.13	3.4e-06
			VDNVIFGHVLPISSSDGGFLTR		777.409	3	0	57.13	3.6e-06
			DGLVTAGSSSGISDGAGVIILASEEVIK		882.468	3	0	57.13	2.7e-06
			TLNDIELIEINEAFGSQTLACVK		1289.66	2	0	57.06	4.3e-06
			TLNDIELIEINEAFGSQTLACVK		860.107	3	0	56.99	4.4e-06
			FNEEIAPVTITVK		730.903	2	0	56.97	3.3e-06
			TGSLGIGSACIGGGQGIALMIEAL		1123.58	2	0	56.96	3.5e-06
			DGLVTAGSSSGISDGAGVIILASEEVIK		882.467	3	0	56.96	2.9e-06
			ITAHLVHELR		594.846	2	0	56.94	4.6e-06
			YQFEDSLWLGFSDTYCNLSMGETAEK		1546.17	2	0	56.77	2.1e-06
			FNEEIAPVTITVK		730.903	2	0	56.74	3.5e-06
			TLNDIELIEINEAFGSQTLACVK		1289.66	2	0	56.69	5.5e-06
			FNEEIAPVTITVK		730.904	2	0	56.6	3.6e-06
			TLNDIELIEINEAFGSQTLACVK		860.106	3	0	56.59	5.6e-06
			FNEEIAPVTITVK		730.904	2	0	56.54	3.7e-06
			TGSLGIGSACIGGGQGIALMIEAL		1123.58	2	0	56.54	3e-06
			DGLVTAGSSSGISDGAGVIILASEEVIK		1323.2	2	0	56.54	3.5e-06
			NATDLSVIAAK		551.807	2	0	56.51	1e-05
			TGSLGIGSACIGGGQGIALMIEAL		1123.58	2	0	56.51	3.6e-06
			DGLVTAGSSSGISDGAGVIILASEEVIK		882.469	3	0	56.5	3e-06
			TGSLGIGSACIGGGQGIALMIEAL		1123.58	2	0	56.48	3.9e-06
			TLNDIELIEINEAFGSQTLACVK		1289.66	2	0	56.48	4.8e-06
			VDNVIFGHVLPISSSDGGFLTR		1165.61	2	0	56.45	4.5e-06
			YQFEDSLWLGFSDTYCNLSMGETAEK		1546.17	2	0	56.43	2.3e-06
			DGLVTAGSSSGISDGAGVIILASEEVIK		882.467	3	0	56.41	3.3e-06
			DGLVTAGSSSGISDGAGVIILASEEVIK		1323.2	2	0	56.4	3.2e-06
			YQFEDSLWLGFSDTYCNLSMGETAEK		1031.11	3	0	56.37	2.3e-06
			DGLVTAGSSSGISDGAGVIILASEEVIK		882.467	3	0	56.33	3.1e-06
			NATDLSVIAAK		551.809	2	0	56.32	8.5e-06
			LCGSGFQSIVSGAQSILLGESK		1119.58	2	0	56.32	5e-06
			TLNDIELIEINEAFGSQTLACVK		860.107	3	0	56.31	5.3e-06
			DGLVTAGSSSGISDGAGVIILASEEVIK		882.467	3	0	56.28	3.4e-06
			TGSLGIGSACIGGGQGIALMIEAL		1123.58	2	0	56.27	3.8e-06
			TGSLGIGSACIGGGQGIALMIEAL		1123.58	2	0	56.27	3.5e-06
			LVGYSVVGVEPSIMGIGPVPAIQK		1205.67	2	0	56.19	2.4e-06
			TLNDIELIEINEAFGSQTLACVK		860.107	3	0	56.14	5.5e-06
			FNEEIAPVTITVK		730.903	2	0	56.11	3.8e-06
			DGLVTAGSSSGISDGAGVIILASEEVIK		1323.2	2	0	56.1	3.6e-06
			DGLVTAGSSSGISDGAGVIILASEEVIK		1323.2	2	0	56.08	3.3e-06
			TLNDIELIEINEAFGSQTLACVK		1289.66	2	0	56.07	6.3e-06
			DGLVTAGSSSGISDGAGVIILASEEVIK		1323.2	2	0	56.07	3.6e-06
			DGLVTAGSSSGISDGAGVIILASEEVIK		1323.2	2	0	56.04	3.7e-06
			DGLVTAGSSSGISDGAGVIILASEEVIK		882.467	3	0	56.03	3.6e-06
			DGLVTAGSSSGISDGAGVIILASEEVIK		1323.2	2	0	55.95	3.4e-06
			YQFEDSLWLGFSDTYCNLSMGETAEK		1546.17	2	0	55.91	2.6e-06
			NATDLSVIAAK		551.808	2	0	55.89	9.4e-06
			TLNDIELIEINEAFGSQTLACVK		1289.66	2	0	55.89	5.5e-06
			LVGYSVVGVEPSIMGIGPVPAIQK		804.118	3	0	55.87	2.6e-06
			DGLVTAGSSSGISDGAGVIILASEEVIK		882.467	3	0	55.84	3.8e-06
			DGLVTAGSSSGISDGAGVIILASEEVIK		882.467	3	0	55.82	3.8e-06
			TLNDIELIEINEAFGSQTLACVK		1289.66	2	0	55.75	5.7e-06
			TLNDIELIEINEAFGSQTLACVK		1289.66	2	0	55.74	6.8e-06
			LVGYSVVGVEPSIMGIGPVPAIQK		1205.67	2	0	55.64	2.7e-06
			DGLVTAGSSSGISDGAGVIILASEEVIK		882.467	3	0	55.64	4e-06
			KQDIVVNTDEHPRPQTTLQNLSK		1331.2	2	1	55.63	3.7e-06
			DGLVTAGSSSGISDGAGVIILASEEVIK		882.467	3	0	55.58	4e-06
			DGLVTAGSSSGISDGAGVIILASEEVIK		882.467	3	0	55.58	4e-06
			TGSLGIGSACIGGGQGIALMIEAL		1123.58	2	0	55.41	3.9e-06
			DGLVTAGSSSGISDGAGVIILASEEVIK		882.467	3	0	55.39	4.2e-06
			DGLVTAGSSSGISDGAGVIILASEEVIK		882.467	3	0	55.38	4.2e-06
			TLNDIELIEINEAFGSQTLACVK		860.106	3	0	55.36	7.4e-06
			YQFEDSLWLGFSDTYCNLSMGETAEK		1031.12	3	0	55.36	2.9e-06
			TLNDIELIEINEAFGSQTLACVK		860.106	3	0	55.34	5.8e-06
			LNVDGGSIALGHPLAASGSR		631.336	3	0	55.26	4.8e-06
			NATDLSVIAAK		551.808	2	0	55.25	1.1e-05
			TGSLGIGSACIGGGQGIALMIEAL		1123.58	2	0	55.25	4e-06
			DGLVTAGSSSGISDGAGVIILASEEVIK		1323.2	2	0	55.21	4.2e-06
			DGLVTAGSSSGISDGAGVIILASEEVIK		882.467	3	0	55.09	4.5e-06
			TGSLGIGSACIGGGQGIALMIEAL		1123.58	2	0	55.07	4.4e-06
			DGLVTAGSSSGISDGAGVIILASEEVIK		882.467	3	0	55.01	4.6e-06
			TLNDIELIEINEAFGSQTLACVK		860.107	3	0	54.97	7e-06
			IVLTGGVENMSQVPFSVR		645.013	3	0	54.95	7e-06
			TGSLGIGSACIGGGQGIALMIEAL		1123.58	2	0	54.94	4.3e-06
			TGSLGIGSACIGGGQGIALMIEAL		1123.58	2	0	54.86	5.2e-06
			YQFEDSLWLGFSDTYCNLSMGETAEK		1031.12	3	0	54.86	3.3e-06
			TGSLGIGSACIGGGQGIALMIEAL		1123.58	2	0	54.83	4.8e-06
			TGSLGIGSACIGGGQGIALMIEAL		1123.58	2	0	54.72	4.7e-06
			TLNDIELIEINEAFGSQTLACVK		1289.66	2	0	54.72	7.6e-06
			DGLVTAGSSSGISDGAGVIILASEEVIK		882.467	3	0	54.71	4.7e-06
			DGLVTAGSSSGISDGAGVIILASEEVIK		882.467	3	0	54.64	4.8e-06
			KQDIVVNTDEHPRPQTTLQNLSK		887.804	3	1	54.64	5.2e-06
			TGSLGIGSACIGGGQGIALMIEAL		1123.58	2	0	54.61	4.7e-06
			KQDIVVNTDEHPRPQTTLQNLSK		1331.2	2	1	54.61	5.2e-06
			DGLVTAGSSSGISDGAGVIILASEEVIK		882.467	3	0	54.52	4.9e-06
			DGLVTAGSSSGISDGAGVIILASEEVIK		882.467	3	0	54.44	5.2e-06
			DGLVTAGSSSGISDGAGVIILASEEVIK		882.467	3	0	54.39	5.3e-06
			YQFEDSLWLGFSDTYCNLSMGETAEK		1031.11	3	0	54.38	3.6e-06
			QDIVVNTDEHPRPQTTLQNLSK	Gln->pyro-Glu (N-term Q)	1258.64	2	0	54.37	5.1e-06
			DGLVTAGSSSGISDGAGVIILASEEVIK		882.467	3	0	54.37	5.1e-06
			TLNDIELIEINEAFGSQTLACVK		860.107	3	0	54.36	8.1e-06
			DGLVTAGSSSGISDGAGVIILASEEVIK		1323.2	2	0	54.31	5e-06
			YQFEDSLWLGFSDTYCNLSMGETAEK		1546.17	2	0	54.31	3.7e-06
			VDNVIFGHVLPISSSDGGFLTR		777.409	3	0	54.25	6.8e-06
			TLNDIELIEINEAFGSQTLACVK		1289.66	2	0	54.22	8.3e-06
			TLNDIELIEINEAFGSQTLACVK		1289.66	2	0	54.22	6.8e-06
			TLNDIELIEINEAFGSQTLACVK		860.106	3	0	54.16	9.6e-06
			DGLVTAGSSSGISDGAGVIILASEEVIK		882.466	3	0	54.12	5.2e-06
			TGSLGIGSACIGGGQGIALMIEAL		1123.58	2	0	54.11	5.2e-06
			TLNDIELIEINEAFGSQTLACVK		860.107	3	0	54.06	1e-05
			TGSLGIGSACIGGGQGIALMIEAL		1123.58	2	0	54.02	6.9e-06
			FNEEIAPVTITVK		730.903	2	0	54	6.6e-06
			FNEEIAPVTITVK		730.903	2	0	53.99	6.6e-06
			ITAHLVHELR		594.845	2	0	53.97	7.2e-06
			FNEEIAPVTITVK		730.903	2	0	53.97	6.6e-06
			TGSLGIGSACIGGGQGIALMIEAL		1123.58	2	0	53.94	5.4e-06
			LCGSGFQSIVSGAQSILLGESK		746.721	3	0	53.93	8.3e-06
			VDNVIFGHVLPISSSDGGFLTR		1165.61	2	0	53.92	7.5e-06
			TLNDIELIEINEAFGSQTLACVK		1289.66	2	0	53.91	6.7e-06
			DGLVTAGSSSGISDGAGVIILASEEVIK		882.467	3	0	53.91	5.7e-06
			LCGSGFQSIVSGAQSILLGESK		746.72	3	0	53.89	7.8e-06
			TLNDIELIEINEAFGSQTLACVK		860.107	3	0	53.87	9.2e-06
			DGLVTAGSSSGISDGAGVIILASEEVIK		882.467	3	0	53.87	5.9e-06
			DGLVTAGSSSGISDGAGVIILASEEVIK		1323.2	2	0	53.83	6e-06
			DGLVTAGSSSGISDGAGVIILASEEVIK		882.467	3	0	53.82	6e-06
			KQDIVVNTDEHPRPQTTLQNLSK		1331.2	2	1	53.8	5.8e-06
			YQFEDSLWLGFSDTYCNLSMGETAEK		1031.12	3	0	53.75	4.2e-06
			LCGSGFQSIVSGAQSILLGESK		746.719	3	0	53.69	9.2e-06
			DGLVTAGSSSGISDGAGVIILASEEVIK		882.467	3	0	53.67	6.2e-06
			IVLTGGVENMSQVPFSVR		645.011	3	0	53.66	9.3e-06
			NATDLSVIAAK		551.808	2	0	53.64	1.6e-05
			YQFEDSLWLGFSDTYCNLSMGETAEK		1546.17	2	0	53.64	4.3e-06
			YQFEDSLWLGFSDTYCNLSMGETAEK		1031.11	3	0	53.6	4.4e-06
			DGLVTAGSSSGISDGAGVIILASEEVIK		882.467	3	0	53.57	6.4e-06
			YQFEDSLWLGFSDTYCNLSMGETAEK		1031.12	3	0	53.57	4.4e-06
			TLNDIELIEINEAFGSQTLACVK		1289.66	2	0	53.51	7.8e-06
			FNEEIAPVTITVK		730.902	2	0	53.48	7.4e-06
			TGSLGIGSACIGGGQGIALMIEAL		1123.58	2	0	53.47	6.1e-06
			TGSLGIGSACIGGGQGIALMIEAL		1123.58	2	0	53.44	8.2e-06
			TLNDIELIEINEAFGSQTLACVK		860.107	3	0	53.44	1.2e-05
			IVLTGGVENMSQVPFSVR		967.013	2	0	53.43	1.1e-05
			TLNDIELIEINEAFGSQTLACVK		1289.66	2	0	53.43	7.9e-06
			YQFEDSLWLGFSDTYCNLSMGETAEK		1031.11	3	0	53.43	4.5e-06
			TLNDIELIEINEAFGSQTLACVK		1289.66	2	0	53.4	9.8e-06
			TGSLGIGSACIGGGQGIALMIEAL		1123.58	2	0	53.38	8e-06
			DGLVTAGSSSGISDGAGVIILASEEVIK		882.467	3	0	53.38	6.4e-06
			DGLVTAGSSSGISDGAGVIILASEEVIK		882.467	3	0	53.33	6.7e-06
			YQFEDSLWLGFSDTYCNLSMGETAEK		1031.11	3	0	53.32	4.7e-06
			YQFEDSLWLGFSDTYCNLSMGETAEK		1546.17	2	0	53.25	4.7e-06
			TLNDIELIEINEAFGSQTLACVK		860.107	3	0	53.24	1e-05
			VDNVIFGHVLPISSSDGGFLTR		777.409	3	0	53.23	9e-06
			FNEEIAPVTITVK		730.903	2	0	53.19	7.9e-06
			DGLVTAGSSSGISDGAGVIILASEEVIK		882.467	3	0	53.19	6.7e-06
			TLNDIELIEINEAFGSQTLACVK		860.106	3	0	53.18	1.1e-05
			YQFEDSLWLGFSDTYCNLSMGETAEK		1031.12	3	0	53.18	4.8e-06
			TLNDIELIEINEAFGSQTLACVK		860.106	3	0	53.17	1.2e-05
			TGSLGIGSACIGGGQGIALMIEAL		1123.58	2	0	53.15	7.7e-06
			DGLVTAGSSSGISDGAGVIILASEEVIK		1323.2	2	0	53.14	6.8e-06
			IVLTGGVENMSQVPFSVR		645.011	3	0	53.13	1.2e-05
			DGLVTAGSSSGISDGAGVIILASEEVIK		882.467	3	0	53.13	7.1e-06
			DGLVTAGSSSGISDGAGVIILASEEVIK		1323.2	2	0	53.09	8.1e-06
			KQDIVVNTDEHPRPQTTLQNLSK		887.802	3	1	53.02	7.2e-06
			DGLVTAGSSSGISDGAGVIILASEEVIK		882.467	3	0	53.01	7e-06
			DGLVTAGSSSGISDGAGVIILASEEVIK		882.467	3	0	52.98	7.3e-06
			DGLVTAGSSSGISDGAGVIILASEEVIK		882.467	3	0	52.95	7.1e-06
			YQFEDSLWLGFSDTYCNLSMGETAEK		1546.17	2	0	52.95	5.1e-06
			LVGYSVVGVEPSIMGIGPVPAIQK		804.119	3	0	52.93	5.1e-06
			DGLVTAGSSSGISDGAGVIILASEEVIK		882.467	3	0	52.93	7.4e-06
			YQFEDSLWLGFSDTYCNLSMGETAEK		1031.12	3	0	52.93	5.1e-06
			DGLVTAGSSSGISDGAGVIILASEEVIK		882.467	3	0	52.89	7.2e-06
			TGSLGIGSACIGGGQGIALMIEAL		749.389	3	0	52.85	8.3e-06
			YQFEDSLWLGFSDTYCNLSMGETAEK		1031.12	3	0	52.84	5.2e-06
			VDNVIFGHVLPISSSDGGFLTR		777.409	3	0	52.77	9.8e-06
			DGLVTAGSSSGISDGAGVIILASEEVIK		882.467	3	0	52.7	7.2e-06
			DGLVTAGSSSGISDGAGVIILASEEVIK		882.467	3	0	52.69	7.8e-06
			TLNDIELIEINEAFGSQTLACVK		860.107	3	0	52.66	1.4e-05
			DGLVTAGSSSGISDGAGVIILASEEVIK		1323.2	2	0	52.61	8.2e-06
			TGSLGIGSACIGGGQGIALMIEAL		1123.58	2	0	52.6	8e-06
			LCGSGFQSIVSGAQSILLGESK		746.719	3	0	52.56	1.1e-05
			LVGYSVVGVEPSIMGIGPVPAIQK	Oxidation (M)	1213.67	2	0	52.56	5.5e-06
			DGLVTAGSSSGISDGAGVIILASEEVIK		1323.2	2	0	52.55	8.1e-06
			TGSLGIGSACIGGGQGIALMIEAL		1123.58	2	0	52.52	7.6e-06
			TLNDIELIEINEAFGSQTLACVK		1289.66	2	0	52.52	9.8e-06
			DGLVTAGSSSGISDGAGVIILASEEVIK		1323.2	2	0	52.51	7.9e-06
			FNEEIAPVTITVK		730.904	2	0	52.5	9.3e-06
			TLNDIELIEINEAFGSQTLACVK		1289.66	2	0	52.49	1.2e-05
			TLNDIELIEINEAFGSQTLACVK		860.107	3	0	52.48	1.3e-05
			FNEEIAPVTITVK		730.904	2	0	52.46	1.1e-05
			DGLVTAGSSSGISDGAGVIILASEEVIK		882.465	3	0	52.45	7.7e-06
			YQFEDSLWLGFSDTYCNLSMGETAEK		1031.12	3	0	52.42	5.7e-06
			DGLVTAGSSSGISDGAGVIILASEEVIK		1323.2	2	0	52.4	8.3e-06
			ITAHLVHELR		594.845	2	0	52.39	1e-05
			DGLVTAGSSSGISDGAGVIILASEEVIK		882.467	3	0	52.39	8.4e-06
			TLNDIELIEINEAFGSQTLACVK		860.108	3	0	52.35	1e-05
			TLNDIELIEINEAFGSQTLACVK		1289.66	2	0	52.32	1e-05
			FNEEIAPVTITVK		730.904	2	0	52.31	1.1e-05
			DGLVTAGSSSGISDGAGVIILASEEVIK		882.467	3	0	52.31	8.2e-06
			DGLVTAGSSSGISDGAGVIILASEEVIK		882.467	3	0	52.27	8.3e-06
			TGSLGIGSACIGGGQGIALMIEAL		1123.58	2	0	52.23	1e-05
			TLNDIELIEINEAFGSQTLACVK		1289.66	2	0	52.22	1.5e-05
			DGLVTAGSSSGISDGAGVIILASEEVIK		1323.2	2	0	52.22	8.4e-06
			KQDIVVNTDEHPRPQTTLQNLSK		1331.2	2	1	52.21	8.4e-06
			TGSLGIGSACIGGGQGIALMIEAL		1123.58	2	0	52.2	1.1e-05
			TLNDIELIEINEAFGSQTLACVK		860.107	3	0	52.18	1.5e-05
			DGLVTAGSSSGISDGAGVIILASEEVIK		882.466	3	0	52.18	8.2e-06
			DGLVTAGSSSGISDGAGVIILASEEVIK		1323.2	2	0	52.17	8.5e-06
			DGLVTAGSSSGISDGAGVIILASEEVIK		882.467	3	0	52.15	8.8e-06
			TLNDIELIEINEAFGSQTLACVK		860.107	3	0	52.12	1.6e-05
			DGLVTAGSSSGISDGAGVIILASEEVIK		882.467	3	0	52.04	9.1e-06
			TLNDIELIEINEAFGSQTLACVK		860.107	3	0	52.02	1.6e-05
			LCGSGFQSIVSGAQSILLGESK		746.719	3	0	51.99	1.4e-05
			DGLVTAGSSSGISDGAGVIILASEEVIK		882.467	3	0	51.97	9.2e-06
			DGLVTAGSSSGISDGAGVIILASEEVIK		882.467	3	0	51.95	9.3e-06
			DGLVTAGSSSGISDGAGVIILASEEVIK		1323.2	2	0	51.95	9.3e-06
			TGSLGIGSACIGGGQGIALMIEAL		749.389	3	0	51.92	1.2e-05
			DGLVTAGSSSGISDGAGVIILASEEVIK		882.467	3	0	51.92	9.3e-06
			TGSLGIGSACIGGGQGIALMIEAL		1123.58	2	0	51.9	8.7e-06
			TLNDIELIEINEAFGSQTLACVK		1289.66	2	0	51.9	1.5e-05
			TGSLGIGSACIGGGQGIALMIEAL		1123.58	2	0	51.82	1.2e-05
			TGSLGIGSACIGGGQGIALMIEAL		1123.58	2	0	51.8	8.9e-06
			QDIVVNTDEHPRPQTTLQNLSK		1267.15	2	0	51.79	9.6e-06
			TLNDIELIEINEAFGSQTLACVK		860.107	3	0	51.78	1.4e-05
			TLNDIELIEINEAFGSQTLACVK		860.106	3	0	51.72	1.7e-05
			YQFEDSLWLGFSDTYCNLSMGETAEK		1031.11	3	0	51.67	6.8e-06
			TLNDIELIEINEAFGSQTLACVK		1289.66	2	0	51.66	1.5e-05
			DGLVTAGSSSGISDGAGVIILASEEVIK		1323.2	2	0	51.66	1.1e-05
			LGSQYNLK		461.753	2	0	51.6	1.9e-05
			TLNDIELIEINEAFGSQTLACVK		860.107	3	0	51.6	1.5e-05
			TGSLGIGSACIGGGQGIALMIEAL		1123.58	2	0	51.59	1.1e-05
			DGLVTAGSSSGISDGAGVIILASEEVIK		882.467	3	0	51.59	9.4e-06
			TLNDIELIEINEAFGSQTLACVK		1289.66	2	0	51.53	1.3e-05
			KQDIVVNTDEHPRPQTTLQNLSK		1331.2	2	1	51.52	9.5e-06
			TGSLGIGSACIGGGQGIALMIEAL		1123.58	2	0	51.48	9.6e-06
			TLNDIELIEINEAFGSQTLACVK		860.107	3	0	51.48	1.5e-05
			DGLVTAGSSSGISDGAGVIILASEEVIK		1323.2	2	0	51.47	1e-05
			DGLVTAGSSSGISDGAGVIILASEEVIK		882.47	3	0	51.47	9.6e-06
			VDNVIFGHVLPISSSDGGFLTR		1165.61	2	0	51.46	1.3e-05
			YQFEDSLWLGFSDTYCNLSMGETAEK		1031.12	3	0	51.45	7.2e-06
			TGSLGIGSACIGGGQGIALMIEAL		1123.58	2	0	51.41	9.8e-06
			TGSLGIGSACIGGGQGIALMIEAL		1123.58	2	0	51.39	1.3e-05
			FNEEIAPVTITVK		730.904	2	0	51.37	1.2e-05
			LCGSGFQSIVSGAQSILLGESK		1119.58	2	0	51.35	1.5e-05
			TGSLGIGSACIGGGQGIALMIEAL		1123.58	2	0	51.32	1.2e-05
			TGSLGIGSACIGGGQGIALMIEAL		1123.58	2	0	51.31	1e-05
			YQFEDSLWLGFSDTYCNLSMGETAEK		1031.12	3	0	51.3	7.4e-06
			DGLVTAGSSSGISDGAGVIILASEEVIK		882.467	3	0	51.29	1.1e-05
			DGLVTAGSSSGISDGAGVIILASEEVIK		882.468	3	0	51.24	1.1e-05
			DGLVTAGSSSGISDGAGVIILASEEVIK		882.467	3	0	51.22	1.1e-05
			DGLVTAGSSSGISDGAGVIILASEEVIK		882.467	3	0	51.21	1.1e-05
			ITAHLVHELR		594.846	2	0	51.08	1.4e-05
			TGSLGIGSACIGGGQGIALMIEAL		1123.58	2	0	51.03	1.1e-05
			LCGSGFQSIVSGAQSILLGESK		746.719	3	0	50.98	1.5e-05
			KQDIVVNTDEHPRPQTTLQNLSK		1331.2	2	1	50.97	1.3e-05
			LVGYSVVGVEPSIMGIGPVPAIQK		804.118	3	0	50.96	8e-06
			LVGYSVVGVEPSIMGIGPVPAIQK		804.119	3	0	50.92	8.1e-06
			DGLVTAGSSSGISDGAGVIILASEEVIK		1323.2	2	0	50.88	1.1e-05
			TLNDIELIEINEAFGSQTLACVK		860.107	3	0	50.87	2.1e-05
			KQDIVVNTDEHPRPQTTLQNLSK		1331.2	2	1	50.87	1.3e-05
			DGLVTAGSSSGISDGAGVIILASEEVIK		882.466	3	0	50.85	1.1e-05
			TLNDIELIEINEAFGSQTLACVK		1289.66	2	0	50.81	1.8e-05
			TLNDIELIEINEAFGSQTLACVK		860.109	3	0	50.77	1.5e-05
			DGLVTAGSSSGISDGAGVIILASEEVIK		882.469	3	0	50.75	1.2e-05
			TGSLGIGSACIGGGQGIALMIEAL		1123.58	2	0	50.71	1.1e-05
			TLNDIELIEINEAFGSQTLACVK		860.107	3	0	50.69	1.8e-05
			FNEEIAPVTITVK		730.904	2	0	50.61	1.4e-05
			IVLTGGVENMSQVPFSVR		967.013	2	0	50.61	1.9e-05
			TLNDIELIEINEAFGSQTLACVK		1289.66	2	0	50.61	1.9e-05
			DGLVTAGSSSGISDGAGVIILASEEVIK		1323.2	2	0	50.6	1.3e-05
			TGSLGIGSACIGGGQGIALMIEAL		1123.58	2	0	50.57	1.2e-05
			TLNDIELIEINEAFGSQTLACVK		1289.66	2	0	50.56	1.5e-05
			TLNDIELIEINEAFGSQTLACVK		1289.66	2	0	50.54	2.3e-05
			TLNDIELIEINEAFGSQTLACVK		1289.66	2	0	50.54	1.5e-05
			DGLVTAGSSSGISDGAGVIILASEEVIK		1323.2	2	0	50.52	1.3e-05
			LCGSGFQSIVSGAQSILLGESK		746.719	3	0	50.49	1.8e-05
			IVLTGGVENMSQVPFSVR		645.012	3	0	50.45	1.8e-05
			DGLVTAGSSSGISDGAGVIILASEEVIK		882.469	3	0	50.44	1.2e-05
			IVLTGGVENMSQVPFSVR		645.012	3	0	50.42	1.6e-05
			TLNDIELIEINEAFGSQTLACVK		860.107	3	0	50.42	2e-05
			DGLVTAGSSSGISDGAGVIILASEEVIK		882.468	3	0	50.38	1.5e-05
			YQFEDSLWLGFSDTYCNLSMGETAEK		1031.11	3	0	50.36	9.2e-06
			DGLVTAGSSSGISDGAGVIILASEEVIK		882.468	3	0	50.34	1.3e-05
			TLNDIELIEINEAFGSQTLACVK		860.106	3	0	50.33	2.4e-05
			VDNVIFGHVLPISSSDGGFLTR		777.409	3	0	50.3	1.8e-05
			LCGSGFQSIVSGAQSILLGESK		746.719	3	0	50.24	2e-05
			TLNDIELIEINEAFGSQTLACVK		860.108	3	0	50.24	1.8e-05
			DGLVTAGSSSGISDGAGVIILASEEVIK		1323.2	2	0	50.18	1.3e-05
			LVGYSVVGVEPSIMGIGPVPAIQK		1205.68	2	0	50.16	9.6e-06
			TLNDIELIEINEAFGSQTLACVK		860.106	3	0	50.15	2.2e-05
			YQFEDSLWLGFSDTYCNLSMGETAEK		1031.11	3	0	50.15	9.7e-06
			FNEEIAPVTITVK		730.903	2	0	50.14	1.6e-05
			LCGSGFQSIVSGAQSILLGESK		746.719	3	0	50.14	1.8e-05
			TGSLGIGSACIGGGQGIALMIEAL		1123.58	2	0	50.14	1.6e-05
			DGLVTAGSSSGISDGAGVIILASEEVIK		882.466	3	0	50.1	1.4e-05
			YQFEDSLWLGFSDTYCNLSMGETAEK		1031.12	3	0	50.09	9.8e-06
			TGSLGIGSACIGGGQGIALMIEAL		1123.58	2	0	50.07	1.3e-05
			LVGYSVVGVEPSIMGIGPVPAIQK	Oxidation (M)	809.449	3	0	50.07	9.8e-06
			DGLVTAGSSSGISDGAGVIILASEEVIK		882.467	3	0	50.04	1.4e-05
			DGLVTAGSSSGISDGAGVIILASEEVIK		1323.19	2	0	50.02	1.4e-05
			TGSLGIGSACIGGGQGIALMIEAL		1123.58	2	0	50.01	1.5e-05
			VDNVIFGHVLPISSSDGGFLTR		777.409	3	0	50.01	1.9e-05
			DGLVTAGSSSGISDGAGVIILASEEVIK		882.467	3	0	49.99	1.5e-05
			DGLVTAGSSSGISDGAGVIILASEEVIK		882.468	3	0	49.99	1.4e-05
			KQDIVVNTDEHPRPQTTLQNLSK		887.803	3	1	49.97	1.5e-05
			DGLVTAGSSSGISDGAGVIILASEEVIK		882.467	3	0	49.96	1.4e-05
			TLNDIELIEINEAFGSQTLACVK		1289.66	2	0	49.92	2.6e-05
			DGLVTAGSSSGISDGAGVIILASEEVIK		882.467	3	0	49.89	1.4e-05
			TGSLGIGSACIGGGQGIALMIEAL		749.389	3	0	49.88	1.7e-05
			FNEEIAPVTITVK		730.904	2	0	49.84	1.7e-05
			TLNDIELIEINEAFGSQTLACVK		860.106	3	0	49.76	2.7e-05
			YQFEDSLWLGFSDTYCNLSMGETAEK		1031.11	3	0	49.75	1.1e-05
			TGSLGIGSACIGGGQGIALMIEAL		1123.58	2	0	49.73	1.7e-05
			TGSLGIGSACIGGGQGIALMIEAL		1123.58	2	0	49.73	1.9e-05
			TLNDIELIEINEAFGSQTLACVK		860.107	3	0	49.73	2.4e-05
			NATDLSVIAAK		551.808	2	0	49.71	3.9e-05
			DGLVTAGSSSGISDGAGVIILASEEVIK		882.467	3	0	49.7	1.6e-05
			DGLVTAGSSSGISDGAGVIILASEEVIK		1323.2	2	0	49.67	1.5e-05
			DGLVTAGSSSGISDGAGVIILASEEVIK		1323.2	2	0	49.67	1.6e-05
			LNVDGGSIALGHPLAASGSR		631.337	3	0	49.65	1.8e-05
			DGLVTAGSSSGISDGAGVIILASEEVIK		882.467	3	0	49.65	1.6e-05
			TGSLGIGSACIGGGQGIALMIEAL		1123.58	2	0	49.64	1.7e-05
			TGSLGIGSACIGGGQGIALMIEAL		1123.58	2	0	49.62	1.5e-05
			FNEEIAPVTITVK		730.904	2	0	49.59	1.8e-05
			ITAHLVHELR		594.844	2	0	49.57	2e-05
			ITAHLVHELR		594.847	2	0	49.57	2.6e-05
			TLNDIELIEINEAFGSQTLACVK		1289.66	2	0	49.51	2.9e-05
			TLNDIELIEINEAFGSQTLACVK		1289.66	2	0	49.47	2.9e-05
			TLNDIELIEINEAFGSQTLACVK		860.107	3	0	49.47	2.5e-05
			IVLTGGVENMSQVPFSVR		967.015	2	0	49.45	2.5e-05
			LVGYSVVGVEPSIMGIGPVPAIQK		1205.67	2	0	49.42	1.1e-05
			TLNDIELIEINEAFGSQTLACVK		1289.66	2	0	49.35	3e-05
			DGLVTAGSSSGISDGAGVIILASEEVIK		882.467	3	0	49.3	1.7e-05
			ITAHLVHELR		594.847	2	0	49.25	2.8e-05
			TLNDIELIEINEAFGSQTLACVK		1289.66	2	0	49.23	3e-05
			DGLVTAGSSSGISDGAGVIILASEEVIK		1323.2	2	0	49.23	2e-05
			DGLVTAGSSSGISDGAGVIILASEEVIK		882.467	3	0	49.21	1.7e-05
			TGSLGIGSACIGGGQGIALMIEAL		1123.58	2	0	49.2	1.6e-05
			FNEEIAPVTITVK		730.904	2	0	49.19	2e-05
			TGSLGIGSACIGGGQGIALMIEAL		1123.58	2	0	49.12	2.2e-05
			DGLVTAGSSSGISDGAGVIILASEEVIK		882.467	3	0	48.95	1.8e-05
			VDNVIFGHVLPISSSDGGFLTR		777.41	3	0	48.89	2.6e-05
			TLNDIELIEINEAFGSQTLACVK		860.107	3	0	48.89	3.3e-05
			TGSLGIGSACIGGGQGIALMIEAL		749.389	3	0	48.87	2.1e-05
			YQFEDSLWLGFSDTYCNLSMGETAEK		1031.12	3	0	48.86	1.3e-05
			DGLVTAGSSSGISDGAGVIILASEEVIK		882.467	3	0	48.85	1.9e-05
			DGLVTAGSSSGISDGAGVIILASEEVIK		882.468	3	0	48.85	2.1e-05
			LVGYSVVGVEPSIMGIGPVPAIQK	Oxidation (M)	809.449	3	0	48.84	1.3e-05
			TLNDIELIEINEAFGSQTLACVK		860.108	3	0	48.83	2.4e-05
			TLNDIELIEINEAFGSQTLACVK		860.107	3	0	48.8	3e-05
			LVGYSVVGVEPSIMGIGPVPAIQK		1205.67	2	0	48.79	1.3e-05
			YQFEDSLWLGFSDTYCNLSMGETAEK		1031.11	3	0	48.78	1.3e-05
			DGLVTAGSSSGISDGAGVIILASEEVIK		882.467	3	0	48.76	1.9e-05
			TLNDIELIEINEAFGSQTLACVK		1289.66	2	0	48.71	3e-05
			ITAHLVHELR		594.844	2	0	48.68	2.4e-05
			KQDIVVNTDEHPRPQTTLQNLSK		887.804	3	1	48.67	2e-05
			LVGYSVVGVEPSIMGIGPVPAIQK		1205.67	2	0	48.66	1.4e-05
			TLNDIELIEINEAFGSQTLACVK		860.106	3	0	48.63	3.4e-05
			TLNDIELIEINEAFGSQTLACVK		860.107	3	0	48.62	3.1e-05
			DGLVTAGSSSGISDGAGVIILASEEVIK		882.468	3	0	48.61	2.1e-05
			TLNDIELIEINEAFGSQTLACVK		860.107	3	0	48.58	3e-05
			DGLVTAGSSSGISDGAGVIILASEEVIK		882.467	3	0	48.57	2e-05
			DGLVTAGSSSGISDGAGVIILASEEVIK		1323.2	2	0	48.55	2.3e-05
			TLNDIELIEINEAFGSQTLACVK		1289.66	2	0	48.53	3.6e-05
			YQFEDSLWLGFSDTYCNLSMGETAEK		1031.12	3	0	48.51	1.4e-05
			TGSLGIGSACIGGGQGIALMIEAL		749.389	3	0	48.49	2.1e-05
			YQFEDSLWLGFSDTYCNLSMGETAEK		1031.12	3	0	48.45	1.4e-05
			TLNDIELIEINEAFGSQTLACVK		860.108	3	0	48.39	2.7e-05
			DGLVTAGSSSGISDGAGVIILASEEVIK		882.467	3	0	48.39	2.1e-05
			YQFEDSLWLGFSDTYCNLSMGETAEK		1031.12	3	0	48.39	1.4e-05
			YQFEDSLWLGFSDTYCNLSMGETAEK		1031.12	3	0	48.39	1.4e-05
			FNEEIAPVTITVK		730.903	2	0	48.36	2.4e-05
			DGLVTAGSSSGISDGAGVIILASEEVIK		1323.2	2	0	48.32	2.1e-05
			TLNDIELIEINEAFGSQTLACVK		860.107	3	0	48.26	3.4e-05
			DGLVTAGSSSGISDGAGVIILASEEVIK		882.466	3	0	48.26	2e-05
			TLNDIELIEINEAFGSQTLACVK		860.106	3	0	48.24	3.8e-05
			YQFEDSLWLGFSDTYCNLSMGETAEK		1546.17	2	0	48.18	1.5e-05
			LCGSGFQSIVSGAQSILLGESK		746.719	3	0	48.17	3.3e-05
			TLNDIELIEINEAFGSQTLACVK		860.106	3	0	48.17	3.4e-05
			TEQLTPLAR		514.789	2	0	48.16	3.4e-05
			FNEEIAPVTITVK		730.903	2	0	48.12	2.5e-05
			YQFEDSLWLGFSDTYCNLSMGETAEK		1031.11	3	0	48.1	1.5e-05
			TLNDIELIEINEAFGSQTLACVK		860.106	3	0	48	4e-05
			QDIVVNTDEHPRPQTTLQNLSK		1267.15	2	0	47.94	2.2e-05
			TLNDIELIEINEAFGSQTLACVK		1289.66	2	0	47.86	2.9e-05
			DGLVTAGSSSGISDGAGVIILASEEVIK		1323.2	2	0	47.86	2.5e-05
			LVGYSVVGVEPSIMGIGPVPAIQK		1205.67	2	0	47.85	1.6e-05
			IVLTGGVENMSQVPFSVR		967.013	2	0	47.83	3.8e-05
			TLNDIELIEINEAFGSQTLACVK		860.107	3	0	47.8	4.2e-05
			FNEEIAPVTITVK		730.903	2	0	47.76	2.8e-05
			DGLVTAGSSSGISDGAGVIILASEEVIK		1323.2	2	0	47.73	2.4e-05
			DGLVTAGSSSGISDGAGVIILASEEVIK		882.467	3	0	47.72	2.5e-05
			TGSLGIGSACIGGGQGIALMIEAL		749.389	3	0	47.68	2.5e-05
			DGLVTAGSSSGISDGAGVIILASEEVIK		882.467	3	0	47.67	2.5e-05
			DGLVTAGSSSGISDGAGVIILASEEVIK		882.467	3	0	47.67	2.5e-05
			VDNVIFGHVLPISSSDGGFLTR		777.409	3	0	47.66	3.1e-05
			YQFEDSLWLGFSDTYCNLSMGETAEK		1031.11	3	0	47.65	1.7e-05
			YQFEDSLWLGFSDTYCNLSMGETAEK		1031.12	3	0	47.64	1.7e-05
			TGSLGIGSACIGGGQGIALMIEAL		749.388	3	0	47.61	2.9e-05
			TLNDIELIEINEAFGSQTLACVK		860.107	3	0	47.57	3.9e-05
			TLNDIELIEINEAFGSQTLACVK		860.106	3	0	47.56	4.5e-05
			TGSLGIGSACIGGGQGIALMIEAL		1123.58	2	0	47.52	3.1e-05
			KQDIVVNTDEHPRPQTTLQNLSK		1331.2	2	1	47.52	2.7e-05
			YQFEDSLWLGFSDTYCNLSMGETAEK		1031.11	3	0	47.52	1.8e-05
			TGSLGIGSACIGGGQGIALMIEAL		1123.58	2	0	47.51	3.2e-05
			TLNDIELIEINEAFGSQTLACVK		860.107	3	0	47.51	3.9e-05
			LCGSGFQSIVSGAQSILLGESK		746.719	3	0	47.5	3.7e-05
			TGSLGIGSACIGGGQGIALMIEAL		1123.58	2	0	47.45	2.5e-05
			YQFEDSLWLGFSDTYCNLSMGETAEK		1031.12	3	0	47.4	1.8e-05
			RTPFGSFGGK		527.276	2	1	47.38	3.3e-05
			TLNDIELIEINEAFGSQTLACVK		860.107	3	0	47.31	4e-05
			YQFEDSLWLGFSDTYCNLSMGETAEK		1546.17	2	0	47.3	1.9e-05
			TLNDIELIEINEAFGSQTLACVK		860.105	3	0	47.28	3.9e-05
			FNEEIAPVTITVK		730.904	2	0	47.27	3.1e-05
			VDNVIFGHVLPISSSDGGFLTR		1165.61	2	0	47.25	3.5e-05
			TGSLGIGSACIGGGQGIALMIEAL		1123.58	2	0	47.18	3.3e-05
			TGSLGIGSACIGGGQGIALMIEAL		1123.58	2	0	47.17	3.4e-05
			YQFEDSLWLGFSDTYCNLSMGETAEK		1546.17	2	0	47.17	1.9e-05
			TEQLTPLAR		514.79	2	0	47.16	4.4e-05
			DGLVTAGSSSGISDGAGVIILASEEVIK		882.467	3	0	47.16	2.8e-05
			TLNDIELIEINEAFGSQTLACVK		860.107	3	0	47.15	4.9e-05
			YQFEDSLWLGFSDTYCNLSMGETAEK		1546.17	2	0	47.15	1.9e-05
			KQDIVVNTDEHPRPQTTLQNLSK		1331.2	2	1	47.12	2.9e-05
			YQFEDSLWLGFSDTYCNLSMGETAEK		1031.11	3	0	47.12	1.9e-05
			TGSLGIGSACIGGGQGIALMIEAL		1123.58	2	0	47.11	3.1e-05
			YQFEDSLWLGFSDTYCNLSMGETAEK		1031.11	3	0	47.08	2e-05
			TGSLGIGSACIGGGQGIALMIEAL		1123.58	2	0	47.07	2.7e-05
			YQFEDSLWLGFSDTYCNLSMGETAEK		1546.17	2	0	47.07	2e-05
			YQFEDSLWLGFSDTYCNLSMGETAEK		1031.11	3	0	47.04	2e-05
			TGSLGIGSACIGGGQGIALMIEAL		1123.58	2	0	47.01	2.7e-05
			TLNDIELIEINEAFGSQTLACVK		860.107	3	0	47.01	5.1e-05
			TLNDIELIEINEAFGSQTLACVK		1289.66	2	0	46.98	5.1e-05
			TLNDIELIEINEAFGSQTLACVK		1289.66	2	0	46.96	5.1e-05
			DGLVTAGSSSGISDGAGVIILASEEVIK		1323.2	2	0	46.93	2.9e-05
			IVLTGGVENMSQVPFSVR		645.012	3	0	46.89	4e-05
			YQFEDSLWLGFSDTYCNLSMGETAEK		1031.11	3	0	46.89	2e-05
			TGSLGIGSACIGGGQGIALMIEAL		749.389	3	0	46.87	3.3e-05
			DGLVTAGSSSGISDGAGVIILASEEVIK		882.467	3	0	46.86	2.9e-05
			TGSLGIGSACIGGGQGIALMIEAL		1123.58	2	0	46.85	2.9e-05
			TLNDIELIEINEAFGSQTLACVK		860.107	3	0	46.83	5.3e-05
			TLNDIELIEINEAFGSQTLACVK		860.107	3	0	46.81	4.7e-05
			TGSLGIGSACIGGGQGIALMIEAL		749.389	3	0	46.78	2.8e-05
			TLNDIELIEINEAFGSQTLACVK		860.107	3	0	46.77	5.4e-05
			DGLVTAGSSSGISDGAGVIILASEEVIK		1323.2	2	0	46.74	3e-05
			DGLVTAGSSSGISDGAGVIILASEEVIK		882.467	3	0	46.69	3.1e-05
			FNEEIAPVTITVK		730.904	2	0	46.68	3.5e-05
			TGSLGIGSACIGGGQGIALMIEAL		1123.58	2	0	46.65	2.9e-05
			TGSLGIGSACIGGGQGIALMIEAL		1123.58	2	0	46.62	3.5e-05
			DGLVTAGSSSGISDGAGVIILASEEVIK		882.467	3	0	46.57	3.2e-05
			QDIVVNTDEHPRPQTTLQNLSK	Gln->pyro-Glu (N-term Q)	1258.64	2	0	46.54	3e-05
			TLNDIELIEINEAFGSQTLACVK		860.107	3	0	46.51	5.7e-05
			YQFEDSLWLGFSDTYCNLSMGETAEK		1031.12	3	0	46.48	2.2e-05
			VDNVIFGHVLPISSSDGGFLTR		777.41	3	0	46.46	4.5e-05
			TLNDIELIEINEAFGSQTLACVK		860.107	3	0	46.46	5.1e-05
			YQFEDSLWLGFSDTYCNLSMGETAEK		1031.12	3	0	46.37	2.3e-05
			NATDLSVIAAK		551.808	2	0	46.33	8.5e-05
			TGSLGIGSACIGGGQGIALMIEAL		1123.58	2	0	46.31	3.4e-05
			YQFEDSLWLGFSDTYCNLSMGETAEK		1546.18	2	0	46.31	2.3e-05
			VDNVIFGHVLPISSSDGGFLTR		777.409	3	0	46.29	4.1e-05
			KQDIVVNTDEHPRPQTTLQNLSK		1331.2	2	1	46.23	3.3e-05
			TGSLGIGSACIGGGQGIALMIEAL		1123.58	2	0	46.21	3.4e-05
			KQDIVVNTDEHPRPQTTLQNLSK		887.804	3	1	46.21	3.2e-05
			TGSLGIGSACIGGGQGIALMIEAL		1123.58	2	0	46.2	4.2e-05
			TLNDIELIEINEAFGSQTLACVK		860.107	3	0	46.2	5.4e-05
			FNEEIAPVTITVK		730.903	2	0	46.19	4e-05
			FNEEIAPVTITVK		730.904	2	0	46.18	4e-05
			TGSLGIGSACIGGGQGIALMIEAL		1123.58	2	0	46.14	4.4e-05
			YQFEDSLWLGFSDTYCNLSMGETAEK		1546.17	2	0	46.13	2.4e-05
			TLNDIELIEINEAFGSQTLACVK		1289.66	2	0	46.1	6.1e-05
			YQFEDSLWLGFSDTYCNLSMGETAEK		1546.17	2	0	46.1	2.5e-05
			TGSLGIGSACIGGGQGIALMIEAL		1123.58	2	0	46.05	3.6e-05
			DGLVTAGSSSGISDGAGVIILASEEVIK		1323.2	2	0	46.03	3.6e-05
			TLNDIELIEINEAFGSQTLACVK		860.106	3	0	46.02	6.8e-05
			DGLVTAGSSSGISDGAGVIILASEEVIK		1323.2	2	0	45.95	4.1e-05
			LCGSGFQSIVSGAQSILLGESK		746.721	3	0	45.88	5.4e-05
			TGSLGIGSACIGGGQGIALMIEAL		1123.58	2	0	45.88	3.6e-05
			LVGYSVVGVEPSIMGIGPVPAIQK		804.118	3	0	45.87	2.6e-05
			TGSLGIGSACIGGGQGIALMIEAL		749.389	3	0	45.86	3.6e-05
			TLNDIELIEINEAFGSQTLACVK		860.107	3	0	45.84	5.7e-05
			RTPFGSFGGK		527.276	2	1	45.82	4.7e-05
			YQFEDSLWLGFSDTYCNLSMGETAEK		1546.17	2	0	45.81	2.6e-05
			DGLVTAGSSSGISDGAGVIILASEEVIK		882.467	3	0	45.8	3.7e-05
			LCGSGFQSIVSGAQSILLGESK		746.719	3	0	45.78	5.7e-05
			YQFEDSLWLGFSDTYCNLSMGETAEK		1031.11	3	0	45.77	2.6e-05
			YQFEDSLWLGFSDTYCNLSMGETAEK		1031.12	3	0	45.76	2.7e-05
			TLNDIELIEINEAFGSQTLACVK		860.105	3	0	45.67	5.7e-05
			YQFEDSLWLGFSDTYCNLSMGETAEK		1031.12	3	0	45.65	2.7e-05
			TGSLGIGSACIGGGQGIALMIEAL		1123.58	2	0	45.56	3.9e-05
			TLNDIELIEINEAFGSQTLACVK		860.107	3	0	45.56	6.1e-05
			YQFEDSLWLGFSDTYCNLSMGETAEK		1546.17	2	0	45.55	2.8e-05
			KQDIVVNTDEHPRPQTTLQNLSK		1331.2	2	1	45.53	4.5e-05
			LNVDGGSIALGHPLAASGSR		631.337	3	0	45.5	4.2e-05
			TLNDIELIEINEAFGSQTLACVK		860.107	3	0	45.47	7.2e-05
			LNVDGGSIALGHPLAASGSR		631.337	3	0	45.46	4.7e-05
			YQFEDSLWLGFSDTYCNLSMGETAEK		1546.17	2	0	45.44	2.9e-05
			KQDIVVNTDEHPRPQTTLQNLSK		887.802	3	1	45.4	3.9e-05
			TGSLGIGSACIGGGQGIALMIEAL		1123.58	2	0	45.35	4.7e-05
			DGLVTAGSSSGISDGAGVIILASEEVIK		882.466	3	0	45.34	3.9e-05
			TLNDIELIEINEAFGSQTLACVK		860.106	3	0	45.25	7.5e-05
			TGSLGIGSACIGGGQGIALMIEAL		1123.58	2	0	45.19	4.8e-05
			DGLVTAGSSSGISDGAGVIILASEEVIK		882.466	3	0	45.19	4.1e-05
			TGSLGIGSACIGGGQGIALMIEAL		1123.58	2	0	45.17	4.9e-05
			YQFEDSLWLGFSDTYCNLSMGETAEK		1031.12	3	0	45.17	3e-05
			LNVDGGSIALGHPLAASGSR		631.337	3	0	45.16	5e-05
			LCGSGFQSIVSGAQSILLGESK		746.72	3	0	45.14	5.8e-05
			VDNVIFGHVLPISSSDGGFLTR		777.41	3	0	45.09	6.2e-05
			DGLVTAGSSSGISDGAGVIILASEEVIK		882.468	3	0	45.08	5e-05
			YQFEDSLWLGFSDTYCNLSMGETAEK		1031.12	3	0	45.08	3.1e-05
			YQFEDSLWLGFSDTYCNLSMGETAEK		1031.12	3	0	45.06	3.1e-05
			DGLVTAGSSSGISDGAGVIILASEEVIK		882.467	3	0	45.04	4.4e-05
			TGSLGIGSACIGGGQGIALMIEAL		1123.58	2	0	45.02	4.4e-05
			KQDIVVNTDEHPRPQTTLQNLSK		1331.2	2	1	44.99	4.4e-05
			TGSLGIGSACIGGGQGIALMIEAL		1123.58	2	0	44.98	4.8e-05
			TGSLGIGSACIGGGQGIALMIEAL		749.389	3	0	44.96	5.1e-05
			TGSLGIGSACIGGGQGIALMIEAL		1123.58	2	0	44.96	5.1e-05
			TGSLGIGSACIGGGQGIALMIEAL		1123.58	2	0	44.93	5.6e-05
			TLNDIELIEINEAFGSQTLACVK		1289.66	2	0	44.93	8.2e-05
			YQFEDSLWLGFSDTYCNLSMGETAEK		1546.17	2	0	44.88	3.3e-05
			TLNDIELIEINEAFGSQTLACVK		860.107	3	0	44.87	7e-05
			TLNDIELIEINEAFGSQTLACVK		860.107	3	0	44.86	8.3e-05
			YQFEDSLWLGFSDTYCNLSMGETAEK		1031.11	3	0	44.86	3.3e-05
			TGSLGIGSACIGGGQGIALMIEAL		1123.58	2	0	44.85	4.4e-05
			LVGYSVVGVEPSIMGIGPVPAIQK		1205.67	2	0	44.84	3.3e-05
			DGLVTAGSSSGISDGAGVIILASEEVIK		1323.2	2	0	44.84	4.8e-05
			TGSLGIGSACIGGGQGIALMIEAL		1123.58	2	0	44.8	4.6e-05
			TLNDIELIEINEAFGSQTLACVK		860.107	3	0	44.75	7.4e-05
			TGSLGIGSACIGGGQGIALMIEAL		1123.58	2	0	44.66	4.8e-05
			TLNDIELIEINEAFGSQTLACVK		860.107	3	0	44.65	7.5e-05
			DGLVTAGSSSGISDGAGVIILASEEVIK		882.468	3	0	44.58	5.2e-05
			TLNDIELIEINEAFGSQTLACVK		1289.65	2	0	44.53	7.4e-05
			YQFEDSLWLGFSDTYCNLSMGETAEK		1031.11	3	0	44.48	3.6e-05
			YQFEDSLWLGFSDTYCNLSMGETAEK		1031.12	3	0	44.29	3.7e-05
			FNEEIAPVTITVK		730.903	2	0	44.28	6.3e-05
			TLNDIELIEINEAFGSQTLACVK		860.106	3	0	44.26	9.6e-05
			YQFEDSLWLGFSDTYCNLSMGETAEK		1546.17	2	0	44.22	3.8e-05
			KQDIVVNTDEHPRPQTTLQNLSK		1331.2	2	1	44.21	5.1e-05
			TLNDIELIEINEAFGSQTLACVK		860.106	3	0	44.2	9.7e-05
			DGLVTAGSSSGISDGAGVIILASEEVIK		1323.2	2	0	44.2	5.3e-05
			YQFEDSLWLGFSDTYCNLSMGETAEK		1031.12	3	0	44.19	3.8e-05
			YQFEDSLWLGFSDTYCNLSMGETAEK		1546.17	2	0	44.17	3.8e-05
			LNVDGGSIALGHPLAASGSR		631.336	3	0	44.13	6.8e-05
			DGLVTAGSSSGISDGAGVIILASEEVIK		882.467	3	0	44.13	5.6e-05
			TLNDIELIEINEAFGSQTLACVK		1289.66	2	0	44.05	6.9e-05
			LCGSGFQSIVSGAQSILLGESK		746.72	3	0	44.03	8.1e-05
			IVLTGGVENMSQVPFSVR		645.011	3	0	43.99	9.2e-05
			TLNDIELIEINEAFGSQTLACVK		860.106	3	0	43.98	0.00011
			LCGSGFQSIVSGAQSILLGESK		746.72	3	0	43.95	7.7e-05
			LCGSGFQSIVSGAQSILLGESK		746.72	3	0	43.91	7.7e-05
			YQFEDSLWLGFSDTYCNLSMGETAEK		1031.12	3	0	43.91	4.1e-05
			LCGSGFQSIVSGAQSILLGESK		746.719	3	0	43.89	8.8e-05
			TGSLGIGSACIGGGQGIALMIEAL		1123.58	2	0	43.88	7.4e-05
			TLNDIELIEINEAFGSQTLACVK		860.106	3	0	43.88	9.2e-05
			YQFEDSLWLGFSDTYCNLSMGETAEK		1031.12	3	0	43.85	4.1e-05
			FNEEIAPVTITVK		730.904	2	0	43.84	6.8e-05
			TLNDIELIEINEAFGSQTLACVK		860.106	3	0	43.84	0.00011
			LCGSGFQSIVSGAQSILLGESK		746.719	3	0	43.8	9.4e-05
			TGSLGIGSACIGGGQGIALMIEAL		749.389	3	0	43.8	6.9e-05
			IVLTGGVENMSQVPFSVR		967.014	2	0	43.79	8.6e-05
			VDNVIFGHVLPISSSDGGFLTR		777.408	3	0	43.79	6.5e-05
			QDIVVNTDEHPRPQTTLQNLSK		1267.15	2	0	43.78	6.3e-05
			TGSLGIGSACIGGGQGIALMIEAL		749.388	3	0	43.75	6.7e-05
			YQFEDSLWLGFSDTYCNLSMGETAEK		1031.11	3	0	43.75	4.2e-05
			TLNDIELIEINEAFGSQTLACVK		860.107	3	0	43.7	9.2e-05
			DGLVTAGSSSGISDGAGVIILASEEVIK		1323.2	2	0	43.67	6.2e-05
			TLNDIELIEINEAFGSQTLACVK		860.107	3	0	43.64	0.00011
			TLNDIELIEINEAFGSQTLACVK		860.107	3	0	43.64	9.7e-05
			TGSLGIGSACIGGGQGIALMIEAL		1123.58	2	0	43.56	7.7e-05
			TLNDIELIEINEAFGSQTLACVK		860.107	3	0	43.56	9.5e-05
			DGLVTAGSSSGISDGAGVIILASEEVIK		1323.2	2	0	43.56	6.4e-05
			TGSLGIGSACIGGGQGIALMIEAL		1123.58	2	0	43.55	6e-05
			DGLVTAGSSSGISDGAGVIILASEEVIK		882.467	3	0	43.51	6.5e-05
			DGLVTAGSSSGISDGAGVIILASEEVIK		882.467	3	0	43.43	6.6e-05
			YQFEDSLWLGFSDTYCNLSMGETAEK		1031.11	3	0	43.41	4.6e-05
			IVLTGGVENMSQVPFSVR		645.011	3	0	43.4	9.8e-05
			TLNDIELIEINEAFGSQTLACVK		860.106	3	0	43.4	0.00012
			DGLVTAGSSSGISDGAGVIILASEEVIK		882.467	3	0	43.4	6.4e-05
			DGLVTAGSSSGISDGAGVIILASEEVIK		882.467	3	0	43.39	6.6e-05
			TLNDIELIEINEAFGSQTLACVK		1289.66	2	0	43.33	8.1e-05
			DGLVTAGSSSGISDGAGVIILASEEVIK		1323.2	2	0	43.31	6.5e-05
			TLNDIELIEINEAFGSQTLACVK		860.107	3	0	43.3	0.00012
			TLNDIELIEINEAFGSQTLACVK		1289.66	2	0	43.29	0.0001
			TGSLGIGSACIGGGQGIALMIEAL		749.389	3	0	43.23	6.4e-05
			TLNDIELIEINEAFGSQTLACVK		860.106	3	0	43.23	0.00012
			QDIVVNTDEHPRPQTTLQNLSK		845.102	3	0	43.19	7e-05
			TLNDIELIEINEAFGSQTLACVK		860.106	3	0	43.14	0.00011
			TGSLGIGSACIGGGQGIALMIEAL		749.389	3	0	43.13	6.8e-05
			YQFEDSLWLGFSDTYCNLSMGETAEK		1031.11	3	0	43.11	4.9e-05
			TLNDIELIEINEAFGSQTLACVK		860.106	3	0	43.1	0.00012
			RQEVDEFALR		421.553	3	1	43.09	0.00011
			TLNDIELIEINEAFGSQTLACVK		860.107	3	0	43.08	0.00011
			TLNDIELIEINEAFGSQTLACVK		860.107	3	0	43.08	0.00011
			TLNDIELIEINEAFGSQTLACVK		1289.66	2	0	42.92	9.4e-05
			TLNDIELIEINEAFGSQTLACVK		860.107	3	0	42.89	0.00013
			TLNDIELIEINEAFGSQTLACVK		860.107	3	0	42.89	0.00011
			NATDLSVIAAK		551.808	2	0	42.88	0.00019
			LCGSGFQSIVSGAQSILLGESK		746.718	3	0	42.88	0.0001
			YQFEDSLWLGFSDTYCNLSMGETAEK		1031.12	3	0	42.88	5.2e-05
			DGLVTAGSSSGISDGAGVIILASEEVIK		1323.2	2	0	42.84	7.3e-05
			TGSLGIGSACIGGGQGIALMIEAL		749.388	3	0	42.8	9.2e-05
			VDNVIFGHVLPISSSDGGFLTR		777.409	3	0	42.8	9.7e-05
			TLNDIELIEINEAFGSQTLACVK		860.106	3	0	42.79	0.00013
			YQFEDSLWLGFSDTYCNLSMGETAEK		1031.12	3	0	42.79	5.3e-05
			RQEVDEFALR		421.554	3	1	42.77	0.00012
			TLNDIELIEINEAFGSQTLACVK		860.106	3	0	42.77	0.00013
			DGLVTAGSSSGISDGAGVIILASEEVIK		882.467	3	0	42.75	7.4e-05
			TGSLGIGSACIGGGQGIALMIEAL		749.388	3	0	42.74	9.3e-05
			TLNDIELIEINEAFGSQTLACVK		860.107	3	0	42.72	0.00011
			KQDIVVNTDEHPRPQTTLQNLSK		887.802	3	1	42.7	8.3e-05
			TGSLGIGSACIGGGQGIALMIEAL		749.389	3	0	42.68	8.6e-05
			TLNDIELIEINEAFGSQTLACVK		860.107	3	0	42.65	0.00012
			NATDLSVIAAK		551.808	2	0	42.63	0.00017
			TGSLGIGSACIGGGQGIALMIEAL		749.388	3	0	42.62	9.6e-05
			YQFEDSLWLGFSDTYCNLSMGETAEK		1031.12	3	0	42.62	5.5e-05
			DGLVTAGSSSGISDGAGVIILASEEVIK		1323.2	2	0	42.56	8.3e-05
			TGSLGIGSACIGGGQGIALMIEAL		1123.58	2	0	42.52	8.4e-05
			LVGYSVVGVEPSIMGIGPVPAIQK		804.119	3	0	42.48	5.6e-05
			FGTSLGQK		419.227	2	0	42.41	0.00018
			IVLTGGVENMSQVPFSVR		967.012	2	0	42.38	0.00013
			FNEEIAPVTITVK		730.903	2	0	42.37	9e-05
			KQDIVVNTDEHPRPQTTLQNLSK		887.801	3	1	42.31	9.7e-05
			TLNDIELIEINEAFGSQTLACVK		860.106	3	0	42.28	0.00016
			DGLVTAGSSSGISDGAGVIILASEEVIK		1323.2	2	0	42.28	8.6e-05
			DGLVTAGSSSGISDGAGVIILASEEVIK		882.468	3	0	42.23	8.4e-05
			DGLVTAGSSSGISDGAGVIILASEEVIK		882.468	3	0	42.22	8.4e-05
			RTPFGSFGGK		527.276	2	1	42.18	0.00011
			KQDIVVNTDEHPRPQTTLQNLSK		887.801	3	1	42.16	0.0001
			FNEEIAPVTITVK		730.904	2	0	42.14	0.0001
			KDGLVTAGSSSGISDGAGVIILASEEVIK		925.165	3	1	42.14	7.3e-05
			YQFEDSLWLGFSDTYCNLSMGETAEK		1546.17	2	0	42.14	6.1e-05
			TLNDIELIEINEAFGSQTLACVK		1289.66	2	0	42.11	0.00011
			LCGSGFQSIVSGAQSILLGESK		1119.57	2	0	42.09	0.00012
			TLNDIELIEINEAFGSQTLACVK		1289.66	2	0	42.09	0.00011
			YQFEDSLWLGFSDTYCNLSMGETAEK		1031.12	3	0	42.06	6.2e-05
			TLNDIELIEINEAFGSQTLACVK		860.107	3	0	42.05	0.00016
			YQFEDSLWLGFSDTYCNLSMGETAEK		1031.12	3	0	42.05	6.2e-05
			YQFEDSLWLGFSDTYCNLSMGETAEK		1031.11	3	0	42.03	6.3e-05
			DGLVTAGSSSGISDGAGVIILASEEVIK		882.467	3	0	41.98	9.2e-05
			TLNDIELIEINEAFGSQTLACVK		860.106	3	0	41.89	0.00017
			YQFEDSLWLGFSDTYCNLSMGETAEK		1031.11	3	0	41.85	6.5e-05
			FNEEIAPVTITVK		730.903	2	0	41.84	0.00011
			TLNDIELIEINEAFGSQTLACVK		860.106	3	0	41.84	0.00018
			TLNDIELIEINEAFGSQTLACVK		1289.66	2	0	41.83	0.00017
			TLNDIELIEINEAFGSQTLACVK		860.107	3	0	41.82	0.00014
			TLNDIELIEINEAFGSQTLACVK		1289.66	2	0	41.79	0.00012
			LCGSGFQSIVSGAQSILLGESK		746.719	3	0	41.68	0.00015
			TGSLGIGSACIGGGQGIALMIEAL		1123.58	2	0	41.68	9.5e-05
			VDNVIFGHVLPISSSDGGFLTR		777.41	3	0	41.68	0.00014
			TLNDIELIEINEAFGSQTLACVK		860.107	3	0	41.68	0.00017
			LCGSGFQSIVSGAQSILLGESK		746.718	3	0	41.65	0.00013
			LNVDGGSIALGHPLAASGSR		631.336	3	0	41.61	0.00012
			YQFEDSLWLGFSDTYCNLSMGETAEK		1031.12	3	0	41.54	7e-05
			TLNDIELIEINEAFGSQTLACVK		860.107	3	0	41.49	0.00016
			DGLVTAGSSSGISDGAGVIILASEEVIK		882.467	3	0	41.49	0.0001
			DGLVTAGSSSGISDGAGVIILASEEVIK		1323.2	2	0	41.32	0.0001
			LCGSGFQSIVSGAQSILLGESK		746.718	3	0	41.21	0.00015
			TGSLGIGSACIGGGQGIALMIEAL		1123.58	2	0	41.16	0.00013
			TLNDIELIEINEAFGSQTLACVK		860.107	3	0	41.16	0.00017
			TLNDIELIEINEAFGSQTLACVK		860.107	3	0	41.15	0.00017
			TGSLGIGSACIGGGQGIALMIEAL		1123.58	2	0	41.11	0.0001
			LGSQYNLK		461.754	2	0	41.08	0.00025
			DGLVTAGSSSGISDGAGVIILASEEVIK		1323.2	2	0	41.08	0.00011
			YQFEDSLWLGFSDTYCNLSMGETAEK		1031.12	3	0	41.06	7.8e-05
			NATDLSVIAAK		551.807	2	0	41.04	0.00027
			TLNDIELIEINEAFGSQTLACVK		860.107	3	0	41.04	0.0002
			YQFEDSLWLGFSDTYCNLSMGETAEK		1031.12	3	0	41	7.9e-05
			TLNDIELIEINEAFGSQTLACVK		860.107	3	0	40.97	0.00018
			NATDLSVIAAK		551.807	2	0	40.94	0.00038
			LVGYSVVGVEPSIMGIGPVPAIQK		804.118	3	0	40.89	8.1e-05
			TLNDIELIEINEAFGSQTLACVK		1289.66	2	0	40.89	0.00018
			TGSLGIGSACIGGGQGIALMIEAL		1123.58	2	0	40.87	0.00012
			TGSLGIGSACIGGGQGIALMIEAL		1123.58	2	0	40.87	0.00012
			YQFEDSLWLGFSDTYCNLSMGETAEK		1031.11	3	0	40.8	8.3e-05
			TGSLGIGSACIGGGQGIALMIEAL		1123.58	2	0	40.79	0.00013
			DGLVTAGSSSGISDGAGVIILASEEVIK		1323.2	2	0	40.78	0.00013
			TLNDIELIEINEAFGSQTLACVK		1289.66	2	0	40.77	0.00021
			DGLVTAGSSSGISDGAGVIILASEEVIK		1323.2	2	0	40.77	0.00011
			TLNDIELIEINEAFGSQTLACVK		860.107	3	0	40.76	0.00018
			YQFEDSLWLGFSDTYCNLSMGETAEK		1031.12	3	0	40.75	8.4e-05
			DGLVTAGSSSGISDGAGVIILASEEVIK		1323.2	2	0	40.74	0.00012
			DGLVTAGSSSGISDGAGVIILASEEVIK		1323.2	2	0	40.7	0.00012
			YQFEDSLWLGFSDTYCNLSMGETAEK		1031.12	3	0	40.66	8.6e-05
			TGSLGIGSACIGGGQGIALMIEAL		749.388	3	0	40.65	0.00015
			TLNDIELIEINEAFGSQTLACVK		860.107	3	0	40.63	0.00019
			TGSLGIGSACIGGGQGIALMIEAL		1123.58	2	0	40.62	0.00016
			YQFEDSLWLGFSDTYCNLSMGETAEK		1031.12	3	0	40.55	8.8e-05
			TLNDIELIEINEAFGSQTLACVK		1289.66	2	0	40.5	0.00016
			YQFEDSLWLGFSDTYCNLSMGETAEK		1546.17	2	0	40.44	9e-05
			KDGLVTAGSSSGISDGAGVIILASEEVIK		925.166	3	1	40.43	9.1e-05
			YQFEDSLWLGFSDTYCNLSMGETAEK		1031.11	3	0	40.43	9.1e-05
			LVGYSVVGVEPSIMGIGPVPAIQK		1205.67	2	0	40.41	9.1e-05
			TLNDIELIEINEAFGSQTLACVK		860.106	3	0	40.4	0.00025
			TGSLGIGSACIGGGQGIALMIEAL		749.389	3	0	40.39	0.00015
			DGLVTAGSSSGISDGAGVIILASEEVIK		1323.2	2	0	40.39	0.00015
			YQFEDSLWLGFSDTYCNLSMGETAEK		1546.17	2	0	40.39	9.1e-05
			TLNDIELIEINEAFGSQTLACVK		860.107	3	0	40.38	0.00023
			YQFEDSLWLGFSDTYCNLSMGETAEK		1031.11	3	0	40.35	9.2e-05
			YQFEDSLWLGFSDTYCNLSMGETAEK		1546.17	2	0	40.34	9.2e-05
			YQFEDSLWLGFSDTYCNLSMGETAEK		1031.12	3	0	40.29	9.4e-05
			TGSLGIGSACIGGGQGIALMIEAL		1123.58	2	0	40.27	0.00015
			TLNDIELIEINEAFGSQTLACVK		860.107	3	0	40.18	0.00021
			DGLVTAGSSSGISDGAGVIILASEEVIK		882.467	3	0	40.17	0.00014
			RQEVDEFALR		421.555	3	1	40.16	0.00031
			TGSLGIGSACIGGGQGIALMIEAL		1123.58	2	0	40.14	0.00015
			TLNDIELIEINEAFGSQTLACVK		860.106	3	0	40.11	0.00022
			DGLVTAGSSSGISDGAGVIILASEEVIK		882.467	3	0	40.1	0.00014
			KQDIVVNTDEHPRPQTTLQNLSK		1331.2	2	1	40.08	0.00011
			LVGYSVVGVEPSIMGIGPVPAIQK		804.118	3	0	40.07	9.8e-05
			LCGSGFQSIVSGAQSILLGESK		746.719	3	0	40.06	0.00021
			TLNDIELIEINEAFGSQTLACVK		860.106	3	0	40.06	0.00025
			YQFEDSLWLGFSDTYCNLSMGETAEK		1031.11	3	0	40.05	9.9e-05
			DGLVTAGSSSGISDGAGVIILASEEVIK		1323.2	2	0	40.01	0.00015
			IVLTGGVENMSQVPFSVR		967.014	2	0	39.98	0.00021
			TLNDIELIEINEAFGSQTLACVK		1289.66	2	0	39.91	0.00018
			TGSLGIGSACIGGGQGIALMIEAL		1123.58	2	0	39.89	0.00017
			TLNDIELIEINEAFGSQTLACVK		860.106	3	0	39.81	0.00028
			TLNDIELIEINEAFGSQTLACVK		860.107	3	0	39.81	0.00024
			DGLVTAGSSSGISDGAGVIILASEEVIK		1323.2	2	0	39.79	0.00015
			TLNDIELIEINEAFGSQTLACVK		860.108	3	0	39.78	0.00018
			TLNDIELIEINEAFGSQTLACVK		860.107	3	0	39.76	0.00023
			DGLVTAGSSSGISDGAGVIILASEEVIK		1323.2	2	0	39.75	0.00017
			TLNDIELIEINEAFGSQTLACVK		860.107	3	0	39.7	0.00027
			TLNDIELIEINEAFGSQTLACVK		860.106	3	0	39.67	0.00024
			TGSLGIGSACIGGGQGIALMIEAL		749.388	3	0	39.63	0.00017
			TLNDIELIEINEAFGSQTLACVK		860.107	3	0	39.62	0.00028
			TGSLGIGSACIGGGQGIALMIEAL		749.388	3	0	39.61	0.0002
			TLNDIELIEINEAFGSQTLACVK		860.107	3	0	39.6	0.00024
			TLNDIELIEINEAFGSQTLACVK		860.107	3	0	39.6	0.00024
			YQFEDSLWLGFSDTYCNLSMGETAEK		1031.11	3	0	39.6	0.00011
			YQFEDSLWLGFSDTYCNLSMGETAEK		1031.11	3	0	39.59	0.00011
			TGSLGIGSACIGGGQGIALMIEAL		1123.58	2	0	39.56	0.00018
			TGSLGIGSACIGGGQGIALMIEAL		1123.58	2	0	39.56	0.00015
			TGSLGIGSACIGGGQGIALMIEAL		1123.58	2	0	39.55	0.00018
			DGLVTAGSSSGISDGAGVIILASEEVIK		882.467	3	0	39.5	0.00016
			TLNDIELIEINEAFGSQTLACVK		1289.66	2	0	39.48	0.00024
			LGSQYNLK		461.754	2	0	39.45	0.00036
			TGSLGIGSACIGGGQGIALMIEAL		749.389	3	0	39.43	0.00017
			FGTSLGQK		419.227	2	0	39.38	0.00043
			TGSLGIGSACIGGGQGIALMIEAL		749.389	3	0	39.34	0.00019
			TLNDIELIEINEAFGSQTLACVK		860.107	3	0	39.32	0.0003
			YQFEDSLWLGFSDTYCNLSMGETAEK		1031.12	3	0	39.29	0.00012
			YQFEDSLWLGFSDTYCNLSMGETAEK		1031.12	3	0	39.17	0.00012
			TGSLGIGSACIGGGQGIALMIEAL		749.389	3	0	39.14	0.00016
			YQFEDSLWLGFSDTYCNLSMGETAEK		1031.11	3	0	39.13	0.00012
			TLNDIELIEINEAFGSQTLACVK		1289.66	2	0	39.12	0.00021
			DGLVTAGSSSGISDGAGVIILASEEVIK		882.467	3	0	39.11	0.00017
			YQFEDSLWLGFSDTYCNLSMGETAEK		1031.11	3	0	39.1	0.00012
			YQFEDSLWLGFSDTYCNLSMGETAEK		1546.17	2	0	39.08	0.00012
			TGSLGIGSACIGGGQGIALMIEAL		1123.58	2	0	38.97	0.00022
			TLNDIELIEINEAFGSQTLACVK		860.107	3	0	38.94	0.00033
			TGSLGIGSACIGGGQGIALMIEAL		749.389	3	0	38.93	0.00017
			TLNDIELIEINEAFGSQTLACVK		860.107	3	0	38.89	0.00028
			YQFEDSLWLGFSDTYCNLSMGETAEK		1031.11	3	0	38.87	0.00013
			YQFEDSLWLGFSDTYCNLSMGETAEK		1546.17	2	0	38.86	0.00013
			VDNVIFGHVLPISSSDGGFLTR		777.41	3	0	38.82	0.00027
			TGSLGIGSACIGGGQGIALMIEAL		749.389	3	0	38.81	0.00021
			DGLVTAGSSSGISDGAGVIILASEEVIK		882.467	3	0	38.8	0.00019
			LVGYSVVGVEPSIMGIGPVPAIQK		804.119	3	0	38.79	0.00013
			LCGSGFQSIVSGAQSILLGESK		746.718	3	0	38.76	0.00023
			LCGSGFQSIVSGAQSILLGESK		746.721	3	0	38.74	0.00031
			TGSLGIGSACIGGGQGIALMIEAL		1123.58	2	0	38.73	0.00024
			TLNDIELIEINEAFGSQTLACVK		860.107	3	0	38.7	0.00029
			DGLVTAGSSSGISDGAGVIILASEEVIK		1323.2	2	0	38.66	0.00019
			YQFEDSLWLGFSDTYCNLSMGETAEK		1031.12	3	0	38.64	0.00014
[truncated: 39,771 more rows]
