# Supplementary material for: Shotgun proteomics deciphered age/division of labor-related functional specification of three honeybee (Apis mellifera L.) exocrine glands
Source: PLoS One. 2018 Feb 15;13(2):e0191344. doi: 10.1371/journal.pone.0191344 (PMC5813902; doi:10.1371/journal.pone.0191344)
Supplement: S6 Table — (XLSX) [file pone.0191344.s010.xlsx]

## Sheet: fMG_proteome
gi	RefSeq ID	Description	Peptide Sequence	Modifications	Observed m/z	Charge	Number of Missed Cleavages	Mascot Score	Exp Value
328787941	XP_396268.3	PREDICTED: fatty acid synthase-like [Apis mellifera]	EYCSSLDYFVVFSSISCGR		1138.5	2	0	137.65	1.7e-14
			EYCSSLDYFVVFSSISCGR		1138.5	2	0	137.44	1.8e-14
			RGDTVLIHAGSGGVGQASISIALHSGCTVFTTVGTQEK		1271.32	3	1	135.03	5e-14
			EYCSSLDYFVVFSSISCGR		1138.5	2	0	132.04	6.3e-14
			DGLIENLSESDFVISASPK		1011.01	2	0	131.17	1.2e-13
			ISYSFDFNGPSYAVDTACSSSLYAMHQAIASIR		1210.56	3	0	130.32	9.3e-14
			ISYSFDFNGPSYAVDTACSSSLYAMHQAIASIR		1210.56	3	0	129.35	1.2e-13
			ISYSFDFNGPSYAVDTACSSSLYAMHQAIASIR		1210.56	3	0	124.73	3.4e-13
			EYCSSLDYFVVFSSISCGR		1138.5	2	0	124	4e-13
			EYCSSLDYFVVFSSISCGR		1138.5	2	0	123.79	4.2e-13
			EYCSSLDYFVVFSSISCGR		1138.5	2	0	123.78	4.2e-13
			EYCSSLDYFVVFSSISCGR		1138.5	2	0	123.65	4.3e-13
			EYCSSLDYFVVFSSISCGR		1138.5	2	0	123.51	4.5e-13
			EIYAEAGINPADVSYVEAHGTGTK		1246.6	2	0	122.67	8.4e-13
			ISYSFDFNGPSYAVDTACSSSLYAMHQAIASIR		1210.56	3	0	122.23	6e-13
			ISYSFDFNGPSYAVDTACSSSLYAMHQAIASIR		1210.56	3	0	121.84	6.5e-13
			DGLIENLSESDFVISASPK		1011.01	2	0	120.95	1.2e-12
			FPNTLLCSVYYAPLNFR		1038.02	2	0	120.65	1.7e-12
			VVEIIDQPQLNVNDLK		919.006	2	0	118.96	1.3e-12
			QYALTVLLQIVCENIGR		995.543	2	0	118.66	1.5e-12
			ISYSFDFNGPSYAVDTACSSSLYAMHQAIASIR		1210.56	3	0	117.99	1.6e-12
			EYCSSLDYFVVFSSISCGR		1138.5	2	0	117.85	1.6e-12
			ISYSFDFNGPSYAVDTACSSSLYAMHQAIASIR		1210.56	3	0	117.41	1.8e-12
			EYCSSLDYFVVFSSISCGR		1138.5	2	0	117.1	1.9e-12
			EYCSSLDYFVVFSSISCGR		1138.5	2	0	117.05	2e-12
			EYCSSLDYFVVFSSISCGR		1138.5	2	0	116.94	2e-12
			EYCSSLDYFVVFSSISCGR		1138.5	2	0	116.86	2.1e-12
			EYCSSLDYFVVFSSISCGR		1138.5	2	0	116.82	2.1e-12
			EYCSSLDYFVVFSSISCGR		1138.5	2	0	116.79	2.1e-12
			EYCSSLDYFVVFSSISCGR		1138.5	2	0	116.64	2.2e-12
			EYCSSLDYFVVFSSISCGR		1138.5	2	0	116.32	2.3e-12
			EYCSSLDYFVVFSSISCGR		1138.5	2	0	116.2	2.4e-12
			EYCSSLDYFVVFSSISCGR		1138.5	2	0	116.14	2.4e-12
			QYSGLEEFNVTIAIR		870.452	2	0	116.05	5.6e-12
			QYALTVLLQIVCENIGR		995.543	2	0	115.77	3.2e-12
			QYALTVLLQIVCENIGR		995.543	2	0	115.4	3.5e-12
			EYCSSLDYFVVFSSISCGR		1138.5	2	0	115.33	2.9e-12
			DGLIENLSESDFVISASPK		1011.01	2	0	114.38	6.7e-12
			EYCSSLDYFVVFSSISCGR		1138.5	2	0	113.94	4e-12
			EYCSSLDYFVVFSSISCGR		1138.5	2	0	113.63	4.3e-12
			EYCSSLDYFVVFSSISCGR		1138.5	2	0	113.62	4.3e-12
			EYCSSLDYFVVFSSISCGR		1138.5	2	0	113.41	4.6e-12
			EYCSSLDYFVVFSSISCGR		1138.5	2	0	113.35	4.6e-12
			EYCSSLDYFVVFSSISCGR		1138.5	2	0	113.28	4.7e-12
			EYCSSLDYFVVFSSISCGR		1138.5	2	0	113.27	4.7e-12
			EYCSSLDYFVVFSSISCGR		1138.5	2	0	113.19	4.8e-12
			WDHSMQWDVATFSSANSSFGESVVEFDLAK		1126.51	3	0	113.05	5e-12
			EYCSSLDYFVVFSSISCGR		1138.5	2	0	112.75	5.3e-12
			ISYSFDFNGPSYAVDTACSSSLYAMHQAIASIR		1210.56	3	0	112.1	6.2e-12
			DGLIENLSESDFVISASPK		1011.01	2	0	111.59	1.1e-11
			ISYSFDFNGPSYAVDTACSSSLYAMHQAIASIR		1210.56	3	0	110.82	8.3e-12
			EYCSSLDYFVVFSSISCGR		1138.5	2	0	110.74	8.4e-12
			EYCSSLDYFVVFSSISCGR		1138.5	2	0	110.69	8.5e-12
			ISYSFDFNGPSYAVDTACSSSLYAMHQAIASIR		1210.56	3	0	110.66	8.6e-12
			EYCSSLDYFVVFSSISCGR		1138.5	2	0	110.63	8.6e-12
			EYCSSLDYFVVFSSISCGR		1138.5	2	0	110.62	8.7e-12
			EYCSSLDYFVVFSSISCGR		1138.5	2	0	110.6	8.7e-12
			EYCSSLDYFVVFSSISCGR		1138.5	2	0	110.51	8.9e-12
			EYCSSLDYFVVFSSISCGR		1138.5	2	0	110.31	9.3e-12
			EYCSSLDYFVVFSSISCGR		1138.5	2	0	110.24	9.5e-12
			QYSGLEEFNVTIAIR		870.45	2	0	109.42	2.2e-11
			DGLIENLSESDFVISASPK		1011.01	2	0	109.22	1.9e-11
			RGDTVLIHAGSGGVGQASISIALHSGCTVFTTVGTQEK		1271.32	3	1	108.68	2.2e-11
			DGLIENLSESDFVISASPK		1011.01	2	0	108.47	2.7e-11
			EIYAEAGINPADVSYVEAHGTGTK		1246.6	2	0	108.29	2.6e-11
			EIYAEAGINPADVSYVEAHGTGTK		1246.6	2	0	108.27	2.6e-11
			DGLIENLSESDFVISASPK		1011.01	2	0	108.26	2.3e-11
			FDLSNDSPLGMSVFLK		885.442	2	0	108.19	2.9e-11
			DGLIENLSESDFVISASPK		1011.01	2	0	107.73	3.1e-11
			DGLIENLSESDFVISASPK		1011.01	2	0	107.63	3.1e-11
			DGLIENLSESDFVISASPK		1011.01	2	0	107.13	3.8e-11
			ISYSFDFNGPSYAVDTACSSSLYAMHQAIASIR		1210.56	3	0	107	2e-11
			EIYAEAGINPADVSYVEAHGTGTK		1246.6	2	0	106.78	3.7e-11
			FDLSNDSPLGMSVFLK		885.442	2	0	106.6	4e-11
			NHSNNLNLLLENIGK		846.954	2	0	106.59	4.5e-11
			DGLIENLSESDFVISASPK		1011.01	2	0	106.14	3.8e-11
			QYSGLEEFNVTIAIR		870.451	2	0	106.09	4.1e-11
			DGLIENLSESDFVISASPK		1011.01	2	0	105.95	4.4e-11
			EYCSSLDYFVVFSSISCGR		1138.5	2	0	105.85	2.6e-11
			QYSGLEEFNVTIAIR		870.453	2	0	105.81	6e-11
			SYIIIGGLGGFGLELSEWMIIRGAKYIVLTSR		1171.65	3	2	105.68	2.7e-11
			EYCSSLDYFVVFSSISCGR		1138.5	2	0	105.64	2.7e-11
			VVEIIDQPQLNVNDLK		919.006	2	0	105.61	2.7e-11
			DGLIENLSESDFVISASPK		1011.01	2	0	105.37	5.7e-11
			QYALTVLLQIVCENIGR		995.543	2	0	105.27	3.6e-11
			EYCSSLDYFVVFSSISCGR		1138.5	2	0	105.24	3e-11
			WDHSMQWDVATFSSANSSFGESVVEFDLAK		1126.51	3	0	105.24	3e-11
			DGLIENLSESDFVISASPK		1011.01	2	0	105.22	4.7e-11
			ISYSFDFNGPSYAVDTACSSSLYAMHQAIASIR		1210.56	3	0	105.11	3.1e-11
			ISYSFDFNGPSYAVDTACSSSLYAMHQAIASIR		1210.56	3	0	105.1	3.1e-11
			DGLIENLSESDFVISASPK		1011.01	2	0	104.99	6.2e-11
			TIMDSNLQLGAMAAVGLSWEEIAAR		1324.16	2	0	104.6	6.8e-11
			ISYSFDFNGPSYAVDTACSSSLYAMHQAIASIR		1210.56	3	0	104.52	3.5e-11
			EYCSSLDYFVVFSSISCGR		1138.5	2	0	104.51	3.5e-11
			EYCSSLDYFVVFSSISCGR		1138.5	2	0	104.41	3.6e-11
			EYCSSLDYFVVFSSISCGR		1138.5	2	0	104.36	3.7e-11
			VSVVEAVANIMGIK		715.408	2	0	104.21	6.8e-11
			ISYSFDFNGPSYAVDTACSSSLYAMHQAIASIR		1210.56	3	0	104.21	3.8e-11
			EYCSSLDYFVVFSSISCGR		1138.5	2	0	104.15	3.8e-11
			EYCSSLDYFVVFSSISCGR		1138.5	2	0	104.04	3.9e-11
			HLQLDLQNEESLQVEHANINVLYR		1438.24	2	0	104.03	4.7e-11
			EYCSSLDYFVVFSSISCGR		1138.5	2	0	103.97	4e-11
			EIYAEAGINPADVSYVEAHGTGTK		1246.6	2	0	103.8	6.3e-11
			EYCSSLDYFVVFSSISCGR		1138.5	2	0	103.74	4.2e-11
			GNIGQSNYGLSNSAMER		899.411	2	0	103.72	4.2e-11
			NYDLILSALEIR		710.395	2	0	103.69	7.3e-11
			EYCSSLDYFVVFSSISCGR		1138.5	2	0	103.65	4.3e-11
			EYCSSLDYFVVFSSISCGR		1138.5	2	0	103.63	4.3e-11
			DGLIENLSESDFVISASPK		1011.01	2	0	103.61	6.8e-11
			AGNTVVLTLLDGSPAFVK		901.506	2	0	103.44	6.1e-11
			QYSGLEEFNVTIAIR		870.452	2	0	103.43	1e-10
			DGLIENLSESDFVISASPK		1011.01	2	0	103.28	8.7e-11
			DGLIENLSESDFVISASPK		1011.01	2	0	103.25	7.6e-11
			ISYSFDFNGPSYAVDTACSSSLYAMHQAIASIR		1210.56	3	0	103.14	4.9e-11
			QYSGLEEFNVTIAIR		870.451	2	0	103.12	1e-10
			ISTIDIITLTGTK		688.406	2	0	103.09	4.9e-11
			EYCSSLDYFVVFSSISCGR		1138.5	2	0	103.09	4.9e-11
			WDHSMQWDVATFSSANSSFGESVVEFDLAK		1126.51	3	0	102.93	5.1e-11
			WDHSMQWDVATFSSANSSFGESVVEFDLAK		1126.51	3	0	102.89	5.1e-11
			QYSGLEEFNVTIAIR		870.451	2	0	102.75	1.1e-10
			EYCSSLDYFVVFSSISCGR		1138.5	2	0	102.66	5.4e-11
			QYSGLEEFNVTIAIR		870.452	2	0	102.65	1.2e-10
			QYALTVLLQIVCENIGR		995.542	2	0	102.6	7.1e-11
			QYALTVLLQIVCENIGR		995.542	2	0	102.6	7.4e-11
			WDHSMQWDVATFSSANSSFGESVVEFDLAK		1126.51	3	0	102.59	5.5e-11
			WDHSMQWDVATFSSANSSFGESVVEFDLAK		1126.51	3	0	102.59	5.5e-11
			WDHSMQWDVATFSSANSSFGESVVEFDLAK		1126.51	3	0	102.57	5.5e-11
			FPNTLLCSVYYAPLNFR		1038.02	2	0	102.55	1.1e-10
			WDHSMQWDVATFSSANSSFGESVVEFDLAK		1126.5	3	0	102.53	5.6e-11
			QYALTVLLQIVCENIGR		995.542	2	0	102.52	7.6e-11
			WDHSMQWDVATFSSANSSFGESVVEFDLAK		1126.5	3	0	102.51	5.6e-11
			WDHSMQWDVATFSSANSSFGESVVEFDLAK		1126.51	3	0	102.48	5.6e-11
			WDHSMQWDVATFSSANSSFGESVVEFDLAK		1126.51	3	0	102.44	5.7e-11
			WDHSMQWDVATFSSANSSFGESVVEFDLAK		1126.51	3	0	102.4	5.8e-11
			EYCSSLDYFVVFSSISCGR		1138.5	2	0	102.3	5.9e-11
			DGLIENLSESDFVISASPK		1011.01	2	0	102.25	1.2e-10
			WDHSMQWDVATFSSANSSFGESVVEFDLAK		1126.51	3	0	102.24	6e-11
			WDHSMQWDVATFSSANSSFGESVVEFDLAK		1126.51	3	0	102.1	6.2e-11
			WDHSMQWDVATFSSANSSFGESVVEFDLAK		1126.51	3	0	102.04	6.3e-11
			LLAVYNYNPSVFNGDILLIK		1133.63	2	0	102.01	6.3e-11
			WDHSMQWDVATFSSANSSFGESVVEFDLAK		1126.51	3	0	102.01	6.3e-11
			FPNTLLCSVYYAPLNFR		1038.02	2	0	101.88	1.3e-10
			FPNTLLCSVYYAPLNFR		1038.02	2	0	101.84	1.4e-10
			DGLIENLSESDFVISASPK		1011.01	2	0	101.79	1.2e-10
			HLQLDLQNEESLQVEHANINVLYR		1438.24	2	0	101.74	1e-10
			WDHSMQWDVATFSSANSSFGESVVEFDLAK		1126.51	3	0	101.72	6.7e-11
			LINEGIESGAVRPLPSTVFSEQQIEQSFR		1077.89	3	0	101.28	7.8e-11
			IPNADIPALNDGSIQVVDK		990.025	2	0	101.19	1.5e-10
			EIYAEAGINPADVSYVEAHGTGTK		1246.6	2	0	101.15	1.2e-10
			EYCSSLDYFVVFSSISCGR		1138.5	2	0	101.14	7.7e-11
			QYSGLEEFNVTIAIR		870.45	2	0	101.07	1.5e-10
			NLFEGIDMVTNDDR		819.874	2	0	101.01	7.9e-11
			DGLIENLSESDFVISASPK		1011.01	2	0	100.88	1.3e-10
			EYCSSLDYFVVFSSISCGR		1138.5	2	0	100.84	8.2e-11
			HLQLDLQNEESLQVEHANINVLYR		1438.24	2	0	100.73	9.3e-11
			DGLIENLSESDFVISASPK		1011.01	2	0	100.62	1.3e-10
			VSVVEAVANIMGIK		715.408	2	0	100.54	1.1e-10
			DDEFIALLHDIYANNISNHLYR		1323.65	2	0	100.53	1e-10
			DGLIENLSESDFVISASPK		1011.01	2	0	100.42	1.7e-10
			NYDLILSALEIR		710.395	2	0	100.03	1.5e-10
			QYSGLEEFNVTIAIR		870.452	2	0	99.96	2.3e-10
			DGLIENLSESDFVISASPK		1011.01	2	0	99.96	2e-10
			DGLIENLSESDFVISASPK		1011.01	2	0	99.83	2e-10
			DGLIENLSESDFVISASPK		1011.01	2	0	99.68	1.7e-10
			DGLIENLSESDFVISASPK		1011.01	2	0	99.57	1.8e-10
			QYALTVLLQIVCENIGR		995.543	2	0	99.5	1.6e-10
			EYCSSLDYFVVFSSISCGR		1138.5	2	0	99.4	1.1e-10
			QYALTVLLQIVCENIGR		995.541	2	0	99.34	1.2e-10
			DGLIENLSESDFVISASPK		1011.01	2	0	99.34	1.8e-10
			DGLIENLSESDFVISASPK		1011.01	2	0	99.32	2.2e-10
			EYCSSLDYFVVFSSISCGR		1138.5	2	0	99.29	1.2e-10
			QYSGLEEFNVTIAIR		870.45	2	0	99.15	2.3e-10
			DGLIENLSESDFVISASPK		1011.01	2	0	99.15	1.9e-10
			ILLEATYEAIIDAGINPNDIR		772.081	3	0	99.14	1.6e-10
			QYALTVLLQIVCENIGR		995.541	2	0	99.12	1.3e-10
			DGLIENLSESDFVISASPK		1011.01	2	0	99.02	1.9e-10
			LINEGIESGAVRPLPSTVFSEQQIEQSFR		1077.89	3	0	99.01	1.3e-10
			EIYAEAGINPADVSYVEAHGTGTK		1246.6	2	0	98.95	2.2e-10
			AKQYALTVLLQIVCENIGR		1095.11	2	1	98.9	1.3e-10
			DGLIENLSESDFVISASPK		1011	2	0	98.86	2.5e-10
			EYCSSLDYFVVFSSISCGR		1138.5	2	0	98.86	1.3e-10
			ISYSFDFNGPSYAVDTACSSSLYAMHQAIASIR		1210.56	3	0	98.83	1.3e-10
			DGLIENLSESDFVISASPK		1011	2	0	98.79	2.7e-10
			ISYSFDFNGPSYAVDTACSSSLYAMHQAIASIR		1210.56	3	0	98.72	1.3e-10
			DGLIENLSESDFVISASPK		1011.01	2	0	98.65	2.3e-10
			EYCSSLDYFVVFSSISCGR		1138.5	2	0	98.53	1.4e-10
			EYCSSLDYFVVFSSISCGR		1138.5	2	0	98.47	1.4e-10
			QYALTVLLQIVCENIGR		995.543	2	0	98.43	1.6e-10
			EYCSSLDYFVVFSSISCGR		1138.5	2	0	98.41	1.4e-10
			QYALTVLLQIVCENIGR		995.543	2	0	98.37	1.6e-10
			LINEGIESGAVRPLPSTVFSEQQIEQSFR		1077.89	3	0	98.35	1.8e-10
			EYCSSLDYFVVFSSISCGR		1138.5	2	0	98.21	1.5e-10
			EYCSSLDYFVVFSSISCGR		1138.5	2	0	98.19	1.5e-10
			ISYSFDFNGPSYAVDTACSSSLYAMHQAIASIR		1210.56	3	0	98.17	1.5e-10
			EYCSSLDYFVVFSSISCGR		1138.5	2	0	98.13	1.5e-10
			EYCSSLDYFVVFSSISCGR		1138.5	2	0	98.01	1.6e-10
			VSVVEAVANIMGIK		715.408	2	0	97.92	2.9e-10
			EYCSSLDYFVVFSSISCGR		1138.5	2	0	97.89	1.6e-10
			EYCSSLDYFVVFSSISCGR		1138.51	2	0	97.88	1.6e-10
			QYALTVLLQIVCENIGR		995.545	2	0	97.87	1.9e-10
			DGLIENLSESDFVISASPK		1011.01	2	0	97.85	2.5e-10
			EYCSSLDYFVVFSSISCGR		1138.51	2	0	97.7	1.7e-10
			VSVVEAVANIMGIK		715.407	2	0	97.69	2.1e-10
			QYSGLEEFNVTIAIR		870.452	2	0	97.64	3.9e-10
			EYCSSLDYFVVFSSISCGR		1138.5	2	0	97.6	1.7e-10
			QYSGLEEFNVTIAIR		870.451	2	0	97.56	3.6e-10
			WDHSMQWDVATFSSANSSFGESVVEFDLAK		1126.51	3	0	97.54	1.8e-10
			HLQLDLQNEESLQVEHANINVLYR		1438.24	2	0	97.29	2.3e-10
			TLASELERPVWSFQCIENSPLESVSALAAFYVK		1247.97	3	0	97.26	1.9e-10
			WDHSMQWDVATFSSANSSFGESVVEFDLAK		1126.51	3	0	97.25	1.9e-10
			QYSGLEEFNVTIAIR		870.452	2	0	97.14	3.9e-10
			AGNTVVLTLLDGSPAFVK		901.506	2	0	97.09	2.6e-10
			EYCSSLDYFVVFSSISCGR		1138.5	2	0	97.09	2e-10
			QYSGLEEFNVTIAIR		870.451	2	0	97.04	4e-10
			FPNTLLCSVYYAPLNFR		1038.02	2	0	96.95	3.9e-10
			ISYSFDFNGPSYAVDTACSSSLYAMHQAIASIR		1210.56	3	0	96.84	2.1e-10
			EYCSSLDYFVVFSSISCGR		1138.5	2	0	96.79	2.1e-10
			DGLIENLSESDFVISASPK		1011.01	2	0	96.73	3.8e-10
			EYCSSLDYFVVFSSISCGR		1138.5	2	0	96.67	2.2e-10
			WDHSMQWDVATFSSANSSFGESVVEFDLAK		1126.51	3	0	96.62	2.2e-10
			EYCSSLDYFVVFSSISCGR		1138.5	2	0	96.44	2.3e-10
			DGLIENLSESDFVISASPK		1011.01	2	0	96.43	3.5e-10
			EYCSSLDYFVVFSSISCGR		1138.51	2	0	96.4	2.3e-10
			WDHSMQWDVATFSSANSSFGESVVEFDLAK		1126.51	3	0	96.3	2.3e-10
			WDHSMQWDVATFSSANSSFGESVVEFDLAK		1126.51	3	0	96.23	2.4e-10
			SYIIIGGLGGFGLELSEWMIIRGAKYIVLTSR		1171.65	3	2	96.22	2.4e-10
			WDHSMQWDVATFSSANSSFGESVVEFDLAK		1126.51	3	0	96.2	2.4e-10
			WDHSMQWDVATFSSANSSFGESVVEFDLAK		1126.51	3	0	96.1	2.5e-10
			VSVVEAVANIMGIK		715.408	2	0	96.09	4.4e-10
			DGLIENLSESDFVISASPK		1011.01	2	0	96.07	4.8e-10
			ISYSFDFNGPSYAVDTACSSSLYAMHQAIASIR		1210.56	3	0	96	2.5e-10
			NYDLILSALEIR		710.395	2	0	95.96	4.3e-10
			ISTIDIITLTGTK		688.406	2	0	95.95	2.5e-10
			LLAVYNYNPSVFNGDILLIK		1133.63	2	0	95.92	2.6e-10
			QYALTVLLQIVCENIGR		995.541	2	0	95.89	2.7e-10
			ISYSFDFNGPSYAVDTACSSSLYAMHQAIASIR		1210.56	3	0	95.89	2.6e-10
			NYDLILSALEIR		710.395	2	0	95.87	3.9e-10
			WDHSMQWDVATFSSANSSFGESVVEFDLAK		1126.51	3	0	95.85	2.6e-10
			EIYAEAGINPADVSYVEAHGTGTK		1246.6	2	0	95.84	4.2e-10
			DGLIENLSESDFVISASPK		1011.01	2	0	95.8	5.1e-10
			QYSGLEEFNVTIAIR		870.45	2	0	95.78	4.6e-10
			VSVVEAVANIMGIK		715.408	2	0	95.72	4.8e-10
			DNFVDLDEDYGLSK		815.368	2	0	95.71	2.7e-10
			IPNADIPALNDGSIQVVDK		990.025	2	0	95.65	5e-10
			NYDLILSALEIR		710.396	2	0	95.63	4.6e-10
			NHSNNLNLLLENIGK		846.954	2	0	95.63	5.5e-10
			DGLIENLSESDFVISASPK		1011.01	2	0	95.57	4.3e-10
			QYALTVLLQIVCENIGR		995.543	2	0	95.52	3.1e-10
			DGLIENLSESDFVISASPK		1011.01	2	0	95.46	5.5e-10
			QYALTVLLQIVCENIGR		995.543	2	0	95.33	3.2e-10
			EYCSSLDYFVVFSSISCGR		1138.5	2	0	95.28	3e-10
			WDHSMQWDVATFSSANSSFGESVVEFDLAK		1126.51	3	0	95.22	3e-10
			QYALTVLLQIVCENIGR		995.542	2	0	95.19	3.5e-10
			QYSGLEEFNVTIAIR		870.452	2	0	95.1	7e-10
			ISYSFDFNGPSYAVDTACSSSLYAMHQAIASIR		1210.56	3	0	95.09	3.1e-10
			QYSGLEEFNVTIAIR		870.451	2	0	95.07	5.1e-10
			QYSGLEEFNVTIAIR		870.451	2	0	95.05	5.2e-10
			ESNELAPIGGIFNLAAVLR		992.545	2	0	94.94	4.6e-10
			DGLIENLSESDFVISASPK		1011.01	2	0	94.93	5e-10
			DGLIENLSESDFVISASPK		1011.01	2	0	94.9	5.3e-10
			LINEGIESGAVRPLPSTVFSEQQIEQSFR		1077.89	3	0	94.74	4.2e-10
			ISYSFDFNGPSYAVDTACSSSLYAMHQAIASIR		1210.56	3	0	94.72	3.4e-10
			WDHSMQWDVATFSSANSSFGESVVEFDLAK		1126.51	3	0	94.71	3.4e-10
			FPNTLLCSVYYAPLNFR		1038.03	2	0	94.7	5.8e-10
			HLQLDLQNEESLQVEHANINVLYR		959.161	3	0	94.52	5.5e-10
			QYALTVLLQIVCENIGR		995.542	2	0	94.29	5e-10
			ILLEATYEAIIDAGINPNDIR		772.081	3	0	94.24	4e-10
			DGLIENLSESDFVISASPK		1011.01	2	0	94.22	6.8e-10
			LQYAAINPIVHLDFIK		928.025	2	0	94.06	3.9e-10
			DGLIENLSESDFVISASPK		1011.01	2	0	93.97	7.8e-10
			EYCSSLDYFVVFSSISCGR		1138.5	2	0	93.87	4.1e-10
			ESNELAPIGGIFNLAAVLR		992.546	2	0	93.84	6e-10
			AGNTVVLTLLDGSPAFVK		901.506	2	0	93.76	5.7e-10
			ESNELAPIGGIFNLAAVLR		992.547	2	0	93.68	5.4e-10
			DGLIENLSESDFVISASPK		1011	2	0	93.65	8.8e-10
			QYALTVLLQIVCENIGR		995.542	2	0	93.49	5.8e-10
			DNFVDLDEDYGLSK		815.367	2	0	93.46	4.5e-10
			EYCSSLDYFVVFSSISCGR		1138.5	2	0	93.43	4.5e-10
			DGLIENLSESDFVISASPK		1011.01	2	0	93.38	7.1e-10
			QYSGLEEFNVTIAIR		870.451	2	0	93.37	9.2e-10
			EPYHIAGYSFGACIAFEMAVQLEK		911.1	3	0	93.3	4.7e-10
			AGNTVVLTLLDGSPAFVK		901.506	2	0	93.26	5.9e-10
			EYCSSLDYFVVFSSISCGR		1138.5	2	0	93.17	4.8e-10
			AGNTVVLTLLDGSPAFVK		601.34	3	0	93.1	6.4e-10
			DGLIENLSESDFVISASPK		1011.01	2	0	93.09	9.1e-10
			QYSGLEEFNVTIAIR		870.452	2	0	93.08	1.1e-09
			WDHSMQWDVATFSSANSSFGESVVEFDLAK		1126.51	3	0	93.05	5e-10
			QYSGLEEFNVTIAIR		870.45	2	0	93.02	9.5e-10
			DGLIENLSESDFVISASPK		1011.01	2	0	93	8e-10
			QYSGLEEFNVTIAIR		870.451	2	0	92.97	1e-09
			DGLIENLSESDFVISASPK		1011.01	2	0	92.95	9.9e-10
			FDLSNDSPLGMSVFLK		885.441	2	0	92.94	1.1e-09
			QYALTVLLQIVCENIGR		995.541	2	0	92.94	5.3e-10
			EPIAENSHLVIASNILSSNSWNVLK		1368.22	2	0	92.91	7.2e-10
			VVEIIDQPQLNVNDLK		919.005	2	0	92.87	5.2e-10
			NYDLILSALEIR		710.395	2	0	92.86	8.8e-10
			DGLIENLSESDFVISASPK		1011.01	2	0	92.83	8.1e-10
			QYSGLEEFNVTIAIR		870.451	2	0	92.82	1.1e-09
			HLQLDLQNEESLQVEHANINVLYR		1438.24	2	0	92.8	5.8e-10
			WSLEQAATIPVAYATSYYALCVR		1317.16	2	0	92.77	9.2e-10
			WDHSMQWDVATFSSANSSFGESVVEFDLAK		1126.51	3	0	92.76	5.3e-10
			HLQLDLQNEESLQVEHANINVLYR		959.161	3	0	92.73	8e-10
			DGLIENLSESDFVISASPK		1011.01	2	0	92.71	8.3e-10
			DGLIENLSESDFVISASPK		1011.01	2	0	92.69	8.3e-10
			NYDLILSALEIR		710.396	2	0	92.67	9.2e-10
			DNFVDLDEDYGLSK		815.367	2	0	92.66	5.4e-10
			LINEGIESGAVRPLPSTVFSEQQIEQSFR		1077.89	3	0	92.61	5.5e-10
			LINEGIESGAVRPLPSTVFSEQQIEQSFR		1077.89	3	0	92.54	5.6e-10
			WDHSMQWDVATFSSANSSFGESVVEFDLAK		1126.51	3	0	92.54	5.6e-10
			WDHSMQWDVATFSSANSSFGESVVEFDLAK		1126.51	3	0	92.52	5.6e-10
			DGLIENLSESDFVISASPK		1011.01	2	0	92.45	1.1e-09
			WDHSMQWDVATFSSANSSFGESVVEFDLAK		1126.51	3	0	92.43	5.7e-10
			DGLIENLSESDFVISASPK		1011.01	2	0	92.38	9e-10
			QYSGLEEFNVTIAIR		870.45	2	0	92.37	1.1e-09
			QYALTVLLQIVCENIGR		995.542	2	0	92.37	6.7e-10
			DGLIENLSESDFVISASPK		1011.01	2	0	92.34	1.1e-09
			QYALTVLLQIVCENIGR		995.543	2	0	92.2	6.6e-10
			WDHSMQWDVATFSSANSSFGESVVEFDLAK		1126.5	3	0	92.18	6.1e-10
			WDHSMQWDVATFSSANSSFGESVVEFDLAK		1126.5	3	0	92.14	6.1e-10
			ESNELAPIGGIFNLAAVLR		992.545	2	0	92.12	8.9e-10
			TLASELERPVWSFQCIENSPLESVSALAAFYVK		1247.97	3	0	92.08	6.2e-10
			DGLIENLSESDFVISASPK		1011.01	2	0	91.97	9.8e-10
			NYDLILSALEIR		710.396	2	0	91.95	1.1e-09
			DGLIENLSESDFVISASPK		1011.01	2	0	91.94	1.2e-09
			WDHSMQWDVATFSSANSSFGESVVEFDLAK		1126.51	3	0	91.89	6.5e-10
			WDHSMQWDVATFSSANSSFGESVVEFDLAK		1126.51	3	0	91.75	6.7e-10
			RGDTVLIHAGSGGVGQASISIALHSGCTVFTTVGTQEK		1271.32	3	1	91.75	1.1e-09
			EYCSSLDYFVVFSSISCGR		1138.5	2	0	91.62	6.9e-10
			HLQLDLQNEESLQVEHANINVLYR		1438.24	2	0	91.6	7.6e-10
			QYSGLEEFNVTIAIR		870.451	2	0	91.59	1.5e-09
			WDHSMQWDVATFSSANSSFGESVVEFDLAK		1126.51	3	0	91.55	7e-10
			WSLEQAATIPVAYATSYYALCVR		1317.16	2	0	91.52	1.3e-09
			AGNTVVLTLLDGSPAFVK		901.505	2	0	91.39	8.4e-10
			QYSGLEEFNVTIAIR		870.451	2	0	91.36	1.2e-09
			DGLIENLSESDFVISASPK		1011.01	2	0	91.36	1.5e-09
			DGLIENLSESDFVISASPK		1011.01	2	0	91.28	1.5e-09
			QYALTVLLQIVCENIGRK		1059.59	2	1	91.28	8.9e-10
			DGLIENLSESDFVISASPK		1011.01	2	0	91.27	1.5e-09
			WDHSMQWDVATFSSANSSFGESVVEFDLAK		1126.51	3	0	91.2	7.6e-10
			VGDPQEVNSIANLFCK		895.94	2	0	91.18	1.4e-09
			AGNTVVLTLLDGSPAFVK		901.506	2	0	91.14	9.6e-10
			RGDTVLIHAGSGGVGQASISIALHSGCTVFTTVGTQEK		1271.32	3	1	91.12	1.2e-09
			QYSGLEEFNVTIAIR		870.452	2	0	91.09	1.8e-09
			LLAVYNYNPSVFNGDILLIK		756.087	3	0	91.05	7.9e-10
			EYCSSLDYFVVFSSISCGR		1138.5	2	0	91.05	7.9e-10
			WDHSMQWDVATFSSANSSFGESVVEFDLAK		1126.51	3	0	91.05	7.9e-10
			DGLIENLSESDFVISASPK		1011.01	2	0	91.03	1.2e-09
			QYSGLEEFNVTIAIR		870.451	2	0	91	1.6e-09
			VSVVEAVANIMGIK		715.407	2	0	90.98	1e-09
			QYSGLEEFNVTIAIR		870.451	2	0	90.97	1.7e-09
			VGDPQEVNSIANLFCK		895.94	2	0	90.97	1.3e-09
			ISYSFDFNGPSYAVDTACSSSLYAMHQAIASIR		1210.56	3	0	90.97	8e-10
			QYSGLEEFNVTIAIR		870.451	2	0	90.95	1.3e-09
			DGLIENLSESDFVISASPK		1011.01	2	0	90.92	1.3e-09
			VSVVEAVANIMGIK		715.407	2	0	90.91	1e-09
			WDHSMQWDVATFSSANSSFGESVVEFDLAK		1126.5	3	0	90.89	8.1e-10
			WDHSMQWDVATFSSANSSFGESVVEFDLAK		1126.51	3	0	90.89	8.1e-10
			DGLIENLSESDFVISASPK		1011.01	2	0	90.88	1.3e-09
			WDHSMQWDVATFSSANSSFGESVVEFDLAK		1126.51	3	0	90.87	8.2e-10
			TIMDSNLQLGAMAAVGLSWEEIAAR		1324.17	2	0	90.86	1.2e-09
			WDHSMQWDVATFSSANSSFGESVVEFDLAK		1126.51	3	0	90.86	8.2e-10
			WDHSMQWDVATFSSANSSFGESVVEFDLAK		1126.51	3	0	90.85	8.2e-10
			VVEIIDQPQLNVNDLK		919.006	2	0	90.83	8.3e-10
			YLFVPFENSQPLAQDPEK		1061.53	2	0	90.8	1.4e-09
			WDHSMQWDVATFSSANSSFGESVVEFDLAK		1126.5	3	0	90.8	8.3e-10
			VSVVEAVANIMGIK		715.408	2	0	90.78	1e-09
			QYSGLEEFNVTIAIR		870.452	2	0	90.77	1.9e-09
			WDHSMQWDVATFSSANSSFGESVVEFDLAK		1126.51	3	0	90.77	8.4e-10
			WDHSMQWDVATFSSANSSFGESVVEFDLAK		1126.51	3	0	90.76	8.4e-10
			EPIAENSHLVIASNILSSNSWNVLK		1368.22	2	0	90.74	1.1e-09
			WDHSMQWDVATFSSANSSFGESVVEFDLAK		1126.5	3	0	90.71	8.5e-10
			DDEFIALLHDIYANNISNHLYR		1323.65	2	0	90.7	8.9e-10
			LINEGIESGAVRPLPSTVFSEQQIEQSFR		1077.89	3	0	90.69	9.8e-10
			WDHSMQWDVATFSSANSSFGESVVEFDLAK		1126.51	3	0	90.67	8.6e-10
			ESNELAPIGGIFNLAAVLR		992.546	2	0	90.62	1.3e-09
			DGLIENLSESDFVISASPK		1011.01	2	0	90.55	1.4e-09
			WDHSMQWDVATFSSANSSFGESVVEFDLAK		1126.51	3	0	90.54	8.8e-10
			WDHSMQWDVATFSSANSSFGESVVEFDLAK		1126.51	3	0	90.51	8.9e-10
			VSVVEAVANIMGIK		715.408	2	0	90.49	1.6e-09
			ESNELAPIGGIFNLAAVLR		992.547	2	0	90.32	1.2e-09
			QYSGLEEFNVTIAIR		870.452	2	0	90.24	1.9e-09
			QYALTVLLQIVCENIGR		995.543	2	0	90.24	1.1e-09
			NASFHGILLDAILEGDSPERR		1155.6	2	1	90.24	1.6e-09
			LLAVYNYNPSVFNGDILLIK		1133.63	2	0	90.14	9.7e-10
			DGLIENLSESDFVISASPK		1011.01	2	0	90.13	1.8e-09
			QYALTVLLQIVCENIGR		995.543	2	0	90.05	1.2e-09
			DGLIENLSESDFVISASPK		1011.01	2	0	90.03	1.9e-09
			DDEFIALLHDIYANNISNHLYR		1323.65	2	0	90.01	1.1e-09
			QYSGLEEFNVTIAIR		870.451	2	0	89.97	1.7e-09
			IPNADIPALNDGSIQVVDK		990.025	2	0	89.94	1.8e-09
			ISYSFDFNGPSYAVDTACSSSLYAMHQAIASIR		1210.56	3	0	89.93	1e-09
			VSVVEAVANIMGIK		715.407	2	0	89.9	1.3e-09
			FDLSNDSPLGMSVFLK		885.442	2	0	89.87	2e-09
			QYSGLEEFNVTIAIR		870.453	2	0	89.82	2.2e-09
			QYSGLEEFNVTIAIR		870.45	2	0	89.76	2e-09
			DGLIENLSESDFVISASPK		1011.01	2	0	89.76	1.6e-09
			NYDLILSALEIR		710.396	2	0	89.74	1.8e-09
			QYSGLEEFNVTIAIR		870.452	2	0	89.72	2.4e-09
			DGLIENLSESDFVISASPK		1011.01	2	0	89.72	1.7e-09
			ISYSFDFNGPSYAVDTACSSSLYAMHQAIASIR		1210.56	3	0	89.71	1.1e-09
			WDHSMQWDVATFSSANSSFGESVVEFDLAK		1126.51	3	0	89.7	1.1e-09
			FPNTLLCSVYYAPLNFR		1038.02	2	0	89.63	2.2e-09
			ELNLFDATFFGVHAK		854.936	2	0	89.62	2.1e-09
			VGDPQEVNSIANLFCK		895.94	2	0	89.61	1.6e-09
			RNHSNNLNLLLENIGK		617.005	3	1	89.6	1.8e-09
			DGLIENLSESDFVISASPK		1011.01	2	0	89.56	1.7e-09
			WDHSMQWDVATFSSANSSFGESVVEFDLAK		1126.51	3	0	89.51	1.1e-09
			ILLEATYEAIIDAGINPNDIR		772.081	3	0	89.48	1.6e-09
			ILLEATYEAIIDAGINPNDIR		772.081	3	0	89.47	1.5e-09
			QYALTVLLQIVCENIGR		995.542	2	0	89.46	1.3e-09
			QYALTVLLQIVCENIGR		995.543	2	0	89.46	1.4e-09
			WDHSMQWDVATFSSANSSFGESVVEFDLAK		1126.5	3	0	89.43	1.1e-09
			QYSGLEEFNVTIAIR		870.451	2	0	89.42	2.4e-09
			DGLIENLSESDFVISASPK		1011.01	2	0	89.4	1.8e-09
			WDHSMQWDVATFSSANSSFGESVVEFDLAK		1126.5	3	0	89.37	1.2e-09
			QYSGLEEFNVTIAIR		870.454	2	0	89.34	2.8e-09
			QYSGLEEFNVTIAIR		870.452	2	0	89.31	2.6e-09
			QYALTVLLQIVCENIGR	Gln->pyro-Glu (N-term Q)	987.029	2	0	89.31	2.1e-09
			DGLIENLSESDFVISASPK		1011.01	2	0	89.29	2e-09
			DGLIENLSESDFVISASPK		1011.01	2	0	89.28	1.8e-09
			WDHSMQWDVATFSSANSSFGESVVEFDLAK		1126.51	3	0	89.27	1.2e-09
			IQSCLDTMDIFLQQPHPVLSSMVIADK		1029.52	3	0	89.24	1.8e-09
			WDHSMQWDVATFSSANSSFGESVVEFDLAK		1126.51	3	0	89.21	1.2e-09
			QYALTVLLQIVCENIGR		995.543	2	0	89.19	1.3e-09
			QYSGLEEFNVTIAIR		870.451	2	0	89.18	2.5e-09
			ISYSFDFNGPSYAVDTACSSSLYAMHQAIASIR		1210.56	3	0	89.18	1.2e-09
			ESNELAPIGGIFNLAAVLR		992.545	2	0	89.14	1.8e-09
			ISYSFDFNGPSYAVDTACSSSLYAMHQAIASIR		1210.56	3	0	89.14	1.2e-09
			TIMDSNLQLGAMAAVGLSWEEIAAR		1324.16	2	0	89.13	2.2e-09
			QYSGLEEFNVTIAIR		870.451	2	0	89.06	2e-09
			QYSGLEEFNVTIAIR		870.453	2	0	89.03	2.7e-09
			DGLIENLSESDFVISASPK		1011.01	2	0	89.02	1.9e-09
			QYSGLEEFNVTIAIR		870.451	2	0	89.01	2.6e-09
			AKQYALTVLLQIVCENIGR		1095.11	2	1	88.95	1.3e-09
			NYDLILSALEIR		710.395	2	0	88.9	1.9e-09
			QYSGLEEFNVTIAIR		870.451	2	0	88.87	2.7e-09
			DGLIENLSESDFVISASPK		1011.01	2	0	88.85	2.5e-09
			QYSGLEEFNVTIAIR		870.452	2	0	88.81	3e-09
			HLQLDLQNEESLQVEHANINVLYR		959.16	3	0	88.81	2.2e-09
			HLQLDLQNEESLQVEHANINVLYR		959.161	3	0	88.79	1.9e-09
			VSVVEAVANIMGIK		715.407	2	0	88.78	1.7e-09
			QYALTVLLQIVCENIGR		995.542	2	0	88.78	1.8e-09
			RGDTVLIHAGSGGVGQASISIALHSGCTVFTTVGTQEK		1271.32	3	1	88.69	2.2e-09
			QYSGLEEFNVTIAIR		870.451	2	0	88.63	2.9e-09
			NYDLILSALEIR		710.395	2	0	88.62	2.1e-09
			VSVVEAVANIMGIK		715.408	2	0	88.62	2.5e-09
			QYSGLEEFNVTIAIR		870.45	2	0	88.61	2.6e-09
			QYSGLEEFNVTIAIR		870.452	2	0	88.58	3.1e-09
			TLASELERPVWSFQCIENSPLESVSALAAFYVK		1247.97	3	0	88.5	1.4e-09
			GGLVAVNSFGFGGANAHILFR		1052.56	2	0	88.42	2.7e-09
			WDHSMQWDVATFSSANSSFGESVVEFDLAK		1126.51	3	0	88.36	1.5e-09
			DGLIENLSESDFVISASPK		1011.01	2	0	88.32	2.3e-09
			AGNTVVLTLLDGSPAFVK		901.505	2	0	88.29	1.9e-09
			DGLIENLSESDFVISASPK		1011.01	2	0	88.24	2.9e-09
			DGLIENLSESDFVISASPK		1011.01	2	0	88.24	2.6e-09
			WDHSMQWDVATFSSANSSFGESVVEFDLAK		1126.51	3	0	88.2	1.5e-09
			DGLIENLSESDFVISASPK		1011.01	2	0	88.18	2.8e-09
			ESNELAPIGGIFNLAAVLR		992.545	2	0	88.17	2.2e-09
			WDHSMQWDVATFSSANSSFGESVVEFDLAK		1126.51	3	0	88.16	1.5e-09
			DGLIENLSESDFVISASPK		1011.01	2	0	88.13	2.5e-09
			LINEGIESGAVRPLPSTVFSEQQIEQSFR		1077.89	3	0	88	1.7e-09
			LLAVYNYNPSVFNGDILLIK		1133.63	2	0	87.96	1.6e-09
			LLAVYNYNPSVFNGDILLIK		756.087	3	0	87.95	1.6e-09
			IQSCLDTMDIFLQQPHPVLSSMVIADK		1029.52	3	0	87.94	2.7e-09
			QYSGLEEFNVTIAIR		870.451	2	0	87.93	3.3e-09
			DGLIENLSESDFVISASPK		1011.01	2	0	87.93	2.9e-09
			WDHSMQWDVATFSSANSSFGESVVEFDLAK		1126.51	3	0	87.92	1.6e-09
			WDHSMQWDVATFSSANSSFGESVVEFDLAK		1126.51	3	0	87.92	1.6e-09
			LINEGIESGAVRPLPSTVFSEQQIEQSFR		1077.89	3	0	87.9	1.7e-09
			AKQYALTVLLQIVCENIGR		1095.11	2	1	87.87	1.6e-09
			DGLIENLSESDFVISASPK		1011.01	2	0	87.85	2.5e-09
			WDHSMQWDVATFSSANSSFGESVVEFDLAK		1126.51	3	0	87.79	1.7e-09
			ILLEATYEAIIDAGINPNDIR		772.082	3	0	87.72	1.7e-09
			TIMDSNLQLGAMAAVGLSWEEIAAR		1324.16	2	0	87.68	3.1e-09
			DGLIENLSESDFVISASPK		1011	2	0	87.65	3.3e-09
			ELNLFDATFFGVHAK		854.938	2	0	87.59	3.5e-09
			GGLVAVNSFGFGGANAHILFR		1052.56	2	0	87.59	3.3e-09
			DGLIENLSESDFVISASPK		1011.01	2	0	87.56	3.2e-09
			QYSGLEEFNVTIAIR		870.452	2	0	87.53	4e-09
			ESNELAPIGGIFNLAAVLR		992.546	2	0	87.53	2.6e-09
			DGLIENLSESDFVISASPK		1011.01	2	0	87.52	2.7e-09
			DDEFIALLHDIYANNISNHLYR		882.769	3	0	87.46	2.1e-09
			WDHSMQWDVATFSSANSSFGESVVEFDLAK		1126.5	3	0	87.43	1.8e-09
			HLQLDLQNEESLQVEHANINVLYR		1438.24	2	0	87.42	2e-09
			ISYSFDFNGPSYAVDTACSSSLYAMHQAIASIR		1210.56	3	0	87.39	1.8e-09
			QYSGLEEFNVTIAIR		870.45	2	0	87.32	3.5e-09
			WDHSMQWDVATFSSANSSFGESVVEFDLAK		1126.51	3	0	87.32	1.9e-09
			GQPIFIVHAIEGTQTPFK		992.038	2	0	87.31	2.2e-09
			WDHSMQWDVATFSSANSSFGESVVEFDLAK		1126.51	3	0	87.31	1.9e-09
			ILLEATYEAIIDAGINPNDIR		772.081	3	0	87.29	2.5e-09
			NYDLILSALEIR		710.395	2	0	87.26	3.2e-09
			QYSGLEEFNVTIAIR		870.451	2	0	87.25	3.9e-09
			WDHSMQWDVATFSSANSSFGESVVEFDLAK		1126.5	3	0	87.25	1.9e-09
			HLQLDLQNEESLQVEHANINVLYR		959.16	3	0	87.24	3e-09
			QYALTVLLQIVCENIGR		995.543	2	0	87.23	2.1e-09
			KSESLELNINDIYK		833.438	2	1	87.21	3.4e-09
			NHSNNLNLLLENIGK		846.954	2	0	87.2	3.9e-09
			WDHSMQWDVATFSSANSSFGESVVEFDLAK		1126.51	3	0	87.2	1.9e-09
			WDHSMQWDVATFSSANSSFGESVVEFDLAK		1126.51	3	0	87.2	1.9e-09
			QYSGLEEFNVTIAIR		870.451	2	0	87.18	3.9e-09
			WDHSMQWDVATFSSANSSFGESVVEFDLAK		1126.51	3	0	87.18	1.9e-09
			ISYSFDFNGPSYAVDTACSSSLYAMHQAIASIR		1210.56	3	0	87.18	1.9e-09
			DGLIENLSESDFVISASPK		1011.01	2	0	87.17	3.5e-09
			QYSGLEEFNVTIAIR		870.453	2	0	87.16	4.4e-09
			LINEGIESGAVRPLPSTVFSEQQIEQSFR		1077.89	3	0	87.12	2.1e-09
			WDHSMQWDVATFSSANSSFGESVVEFDLAK		1126.51	3	0	87.12	1.9e-09
			QYSGLEEFNVTIAIR		870.452	2	0	87.11	4.4e-09
			QYSGLEEFNVTIAIR		870.451	2	0	87.06	3.2e-09
			QYSGLEEFNVTIAIR		870.451	2	0	87.06	3.2e-09
			LLAVYNYNPSVFNGDILLIK		1133.63	2	0	87.02	2e-09
			QYSGLEEFNVTIAIR		870.45	2	0	87.01	3.8e-09
			QYALTVLLQIVCENIGR		995.542	2	0	86.98	2.7e-09
			IPNADIPALNDGSIQVVDK		990.024	2	0	86.95	3.7e-09
			HLQLDLQNEESLQVEHANINVLYR		959.16	3	0	86.93	3.2e-09
			DGLIENLSESDFVISASPK		1011.01	2	0	86.89	3.4e-09
			LINEGIESGAVRPLPSTVFSEQQIEQSFR		1077.89	3	0	86.84	2.1e-09
			ESNELAPIGGIFNLAAVLR		992.546	2	0	86.82	3e-09
			WDHSMQWDVATFSSANSSFGESVVEFDLAK		1126.51	3	0	86.75	2.1e-09
			WDHSMQWDVATFSSANSSFGESVVEFDLAK		1126.5	3	0	86.74	2.1e-09
			QYSGLEEFNVTIAIR		870.453	2	0	86.72	4.5e-09
			QYSGLEEFNVTIAIR		870.451	2	0	86.71	3.5e-09
			DGLIENLSESDFVISASPK		1011.01	2	0	86.67	3.3e-09
			LINEGIESGAVRPLPSTVFSEQQIEQSFR		1077.89	3	0	86.65	2.4e-09
			QYSGLEEFNVTIAIR		870.451	2	0	86.62	4.5e-09
			WDHSMQWDVATFSSANSSFGESVVEFDLAK		1126.51	3	0	86.61	2.2e-09
			EYCSSLDYFVVFSSISCGR		1138.5	2	0	86.6	2.2e-09
			QYSGLEEFNVTIAIR		870.451	2	0	86.57	4.5e-09
			QYALTVLLQIVCENIGR		995.542	2	0	86.57	3e-09
			EPIAENSHLVIASNILSSNSWNVLK		1368.22	2	0	86.56	3e-09
			LINEGIESGAVRPLPSTVFSEQQIEQSFR		1077.89	3	0	86.54	2.4e-09
			ESNELAPIGGIFNLAAVLR		992.546	2	0	86.51	3.4e-09
			WDHSMQWDVATFSSANSSFGESVVEFDLAK		1126.51	3	0	86.51	2.2e-09
			GVDIVLNSLAEEK		693.877	2	0	86.5	4e-09
			NHSNNLNLLLENIGK		846.955	2	0	86.47	5.5e-09
			QYALTVLLQIVCENIGR		995.543	2	0	86.46	2.7e-09
			ESNELAPIGGIFNLAAVLR		992.546	2	0	86.35	3.6e-09
			WDHSMQWDVATFSSANSSFGESVVEFDLAK		1126.51	3	0	86.34	2.3e-09
			WDHSMQWDVATFSSANSSFGESVVEFDLAK		1126.51	3	0	86.34	2.3e-09
			HLQLDLQNEESLQVEHANINVLYR		1438.24	2	0	86.28	2.8e-09
			DDEFIALLHDIYANNISNHLYR		1323.65	2	0	86.27	2.7e-09
			QYSGLEEFNVTIAIR		870.453	2	0	86.11	5.5e-09
			EYCSSLDYFVVFSSISCGR		1138.5	2	0	86.11	2.4e-09
			DGLIENLSESDFVISASPK		1011.01	2	0	86.07	4.4e-09
			VSVVEAVANIMGIK		715.407	2	0	86.05	3.1e-09
			QYALTVLLQIVCENIGR		995.543	2	0	86.05	3e-09
			LINEGIESGAVRPLPSTVFSEQQIEQSFR		1077.89	3	0	86.02	2.6e-09
			DGLIENLSESDFVISASPK		1011.01	2	0	86.01	3.9e-09
			LINEGIESGAVRPLPSTVFSEQQIEQSFR		1077.89	3	0	86	2.5e-09
			WDHSMQWDVATFSSANSSFGESVVEFDLAK		1126.5	3	0	85.99	2.5e-09
			LINEGIESGAVRPLPSTVFSEQQIEQSFR		1077.89	3	0	85.98	2.8e-09
			HLQLDLQNEESLQVEHANINVLYR		1438.24	2	0	85.96	2.9e-09
			IPNADIPALNDGSIQVVDK		990.025	2	0	85.95	4.7e-09
			LINEGIESGAVRPLPSTVFSEQQIEQSFR		1077.89	3	0	85.95	2.8e-09
			QYSGLEEFNVTIAIR		870.452	2	0	85.89	5.8e-09
			WDHSMQWDVATFSSANSSFGESVVEFDLAK		1126.51	3	0	85.85	2.6e-09
			TLASELERPVWSFQCIENSPLESVSALAAFYVK		1247.96	3	0	85.76	2.7e-09
			DGLIENLSESDFVISASPK		1011.01	2	0	85.75	4.4e-09
			WDHSMQWDVATFSSANSSFGESVVEFDLAK		1126.51	3	0	85.72	2.7e-09
			ISYSFDFNGPSYAVDTACSSSLYAMHQAIASIR		1210.56	3	0	85.66	2.7e-09
			DGLIENLSESDFVISASPK		1011.01	2	0	85.59	4.3e-09
			IQSCLDTMDIFLQQPHPVLSSMVIADK		1029.52	3	0	85.49	4.4e-09
			EIYAEAGINPADVSYVEAHGTGTK		1246.6	2	0	85.48	5e-09
			WDHSMQWDVATFSSANSSFGESVVEFDLAK		1126.51	3	0	85.48	2.8e-09
			FDLSNDSPLGMSVFLK	Oxidation (M)	893.439	2	0	85.47	4.1e-09
			WDHSMQWDVATFSSANSSFGESVVEFDLAK		1126.51	3	0	85.45	2.9e-09
			NYDLILSALEIR		710.395	2	0	85.41	4.9e-09
			EYCSSLDYFVVFSSISCGR		1138.5	2	0	85.4	2.9e-09
			WDHSMQWDVATFSSANSSFGESVVEFDLAK		1126.51	3	0	85.39	2.9e-09
			EYCSSLDYFVVFSSISCGR		1138.51	2	0	85.38	2.9e-09
			DGLIENLSESDFVISASPK		1011.01	2	0	85.37	5.7e-09
			ILLEATYEAIIDAGINPNDIR		772.082	3	0	85.35	2.9e-09
			WDHSMQWDVATFSSANSSFGESVVEFDLAK		1126.51	3	0	85.35	2.9e-09
			ESNELAPIGGIFNLAAVLR		992.546	2	0	85.33	4.4e-09
			WDHSMQWDVATFSSANSSFGESVVEFDLAK		1126.51	3	0	85.32	2.9e-09
			DGLIENLSESDFVISASPK		1011.01	2	0	85.26	5.7e-09
			HLQLDLQNEESLQVEHANINVLYR		959.161	3	0	85.19	4.7e-09
			WDHSMQWDVATFSSANSSFGESVVEFDLAK		1126.51	3	0	85.19	3e-09
			WDHSMQWDVATFSSANSSFGESVVEFDLAK		1126.51	3	0	85.13	3.1e-09
			ELNLFDATFFGVHAK		854.938	2	0	85.12	6.2e-09
			QYSGLEEFNVTIAIR		870.451	2	0	85.08	6.4e-09
			LINEGIESGAVRPLPSTVFSEQQIEQSFR		1077.89	3	0	85.05	3.4e-09
			QYSGLEEFNVTIAIR		870.451	2	0	85.04	6.6e-09
			EYCSSLDYFVVFSSISCGR		1138.5	2	0	85.04	3.1e-09
			NYDLILSALEIR		710.395	2	0	85.02	4.7e-09
			ESNELAPIGGIFNLAAVLR		992.546	2	0	85	4.7e-09
			WDHSMQWDVATFSSANSSFGESVVEFDLAK		1126.51	3	0	84.95	3.2e-09
			NYDLILSALEIR		710.396	2	0	84.94	5.1e-09
			FPNTLLCSVYYAPLNFR		1038.02	2	0	84.93	6.6e-09
			QYSGLEEFNVTIAIR		870.452	2	0	84.91	7.3e-09
			GGLVAVNSFGFGGANAHILFR		1052.56	2	0	84.86	6.2e-09
			QYSGLEEFNVTIAIR		870.453	2	0	84.8	7.5e-09
			FPNTLLCSVYYAPLNFR		1038.02	2	0	84.78	5.5e-09
			QYALTVLLQIVCENIGR		995.543	2	0	84.76	3.7e-09
			ESNELAPIGGIFNLAAVLR		992.546	2	0	84.74	5e-09
			IQSCLDTMDIFLQQPHPVLSSMVIADK		1029.52	3	0	84.74	4.9e-09
			GQPIFIVHAIEGTQTPFK		992.038	2	0	84.73	4e-09
			QYSGLEEFNVTIAIR		870.451	2	0	84.7	5.6e-09
			WDHSMQWDVATFSSANSSFGESVVEFDLAK		1126.51	3	0	84.68	3.4e-09
			QYSGLEEFNVTIAIR		870.451	2	0	84.67	7e-09
			QYSGLEEFNVTIAIR		870.452	2	0	84.63	7.7e-09
			WDHSMQWDVATFSSANSSFGESVVEFDLAK		1126.51	3	0	84.63	3.4e-09
			GVDIVLNSLAEEK		693.877	2	0	84.57	6.3e-09
			WDHSMQWDVATFSSANSSFGESVVEFDLAK		1126.51	3	0	84.55	3.5e-09
			QYALTVLLQIVCENIGR		995.543	2	0	84.54	4.2e-09
			EYCSSLDYFVVFSSISCGR		1138.51	2	0	84.54	3.5e-09
			WDHSMQWDVATFSSANSSFGESVVEFDLAK		1126.51	3	0	84.54	3.5e-09
			WDHSMQWDVATFSSANSSFGESVVEFDLAK		1126.51	3	0	84.52	3.5e-09
			DGLIENLSESDFVISASPK		1011.01	2	0	84.48	5.7e-09
			VSVVEAVANIMGIK		715.408	2	0	84.44	6.5e-09
			WDHSMQWDVATFSSANSSFGESVVEFDLAK		1126.51	3	0	84.44	3.6e-09
			WDHSMQWDVATFSSANSSFGESVVEFDLAK		1126.51	3	0	84.44	3.6e-09
			ESNELAPIGGIFNLAAVLR		992.546	2	0	84.42	5.2e-09
			QYALTVLLQIVCENIGR		995.543	2	0	84.4	4e-09
			FPNTLLCSVYYAPLNFR		1038.02	2	0	84.4	7.1e-09
			TLASELERPVWSFQCIENSPLESVSALAAFYVK		1247.97	3	0	84.38	3.6e-09
			NYDLILSALEIR		710.396	2	0	84.36	6.2e-09
			QYSGLEEFNVTIAIR		870.451	2	0	84.35	7.5e-09
			WDHSMQWDVATFSSANSSFGESVVEFDLAK		1126.51	3	0	84.35	3.7e-09
			HLQLDLQNEESLQVEHANINVLYR		959.161	3	0	84.34	5.3e-09
			VSVVEAVANIMGIK		715.407	2	0	84.33	4.6e-09
			QYALTVLLQIVCENIGR		995.543	2	0	84.32	4.4e-09
			QYSGLEEFNVTIAIR		870.451	2	0	84.3	7.8e-09
			ESNELAPIGGIFNLAAVLR		992.546	2	0	84.3	5.4e-09
			FPNTLLCSVYYAPLNFR		1038.02	2	0	84.24	7.7e-09
			EIYAEAGINPADVSYVEAHGTGTK		1246.6	2	0	84.23	6.2e-09
			WDHSMQWDVATFSSANSSFGESVVEFDLAK		1126.5	3	0	84.19	3.8e-09
			QYSGLEEFNVTIAIR		870.452	2	0	84.17	8.6e-09
			HLQLDLQNEESLQVEHANINVLYR		1438.24	2	0	84.15	5.6e-09
			LLAVYNYNPSVFNGDILLIK		1133.63	2	0	84.11	3.9e-09
			QYALTVLLQIVCENIGR		995.543	2	0	83.99	4.4e-09
			WSLEQAATIPVAYATSYYALCVR		1317.15	2	0	83.97	9.2e-09
			QYSGLEEFNVTIAIR		870.451	2	0	83.91	6.7e-09
			WDHSMQWDVATFSSANSSFGESVVEFDLAK		1126.51	3	0	83.91	4.1e-09
			NYDLILSALEIR		710.395	2	0	83.9	6.9e-09
			DGLIENLSESDFVISASPK		1011.01	2	0	83.84	7.6e-09
			DDEFIALLHDIYANNISNHLYR		1323.65	2	0	83.82	4.6e-09
			LINEGIESGAVRPLPSTVFSEQQIEQSFR		1077.89	3	0	83.78	5.2e-09
			WDHSMQWDVATFSSANSSFGESVVEFDLAK		1126.51	3	0	83.77	4.2e-09
			RNHSNNLNLLLENIGK		617.006	3	1	83.74	6.8e-09
			DGLIENLSESDFVISASPK		1011.01	2	0	83.71	6.6e-09
			WDHSMQWDVATFSSANSSFGESVVEFDLAK		1126.51	3	0	83.7	4.3e-09
			TLASELERPVWSFQCIENSPLESVSALAAFYVK		1247.97	3	0	83.68	4.3e-09
			VSVVEAVANIMGIK		715.408	2	0	83.66	7.7e-09
			WDHSMQWDVATFSSANSSFGESVVEFDLAK		1126.51	3	0	83.66	4.3e-09
			ISYSFDFNGPSYAVDTACSSSLYAMHQAIASIR		1210.56	3	0	83.66	4.3e-09
			EPYHIAGYSFGACIAFEMAVQLEK		911.101	3	0	83.63	5e-09
			WSLEQAATIPVAYATSYYALCVR		1317.16	2	0	83.58	9.2e-09
			ELNLFDATFFGVHAK		854.938	2	0	83.55	8.4e-09
			DGLIENLSESDFVISASPK		1011.01	2	0	83.51	6.9e-09
			QYALTVLLQIVCENIGR		995.543	2	0	83.49	4.9e-09
			QYSGLEEFNVTIAIR		870.451	2	0	83.45	7.5e-09
			DGLIENLSESDFVISASPK		1011.01	2	0	83.44	7.5e-09
			WDHSMQWDVATFSSANSSFGESVVEFDLAK		1126.51	3	0	83.44	4.5e-09
			DGLIENLSESDFVISASPK		1011.01	2	0	83.43	7e-09
			DGLIENLSESDFVISASPK		1011.01	2	0	83.43	8.2e-09
			DDEFIALLHDIYANNISNHLYR		1323.65	2	0	83.38	5.3e-09
			FPNTLLCSVYYAPLNFR		1038.02	2	0	83.37	9.9e-09
			WDHSMQWDVATFSSANSSFGESVVEFDLAK		1126.51	3	0	83.37	4.6e-09
			NHSNNLNLLLENIGK		846.954	2	0	83.36	9.7e-09
			NASFHGILLDAILEGDSPER		1077.55	2	0	83.31	8.2e-09
			EYCSSLDYFVVFSSISCGR		1138.5	2	0	83.29	4.7e-09
			QYSGLEEFNVTIAIR		870.453	2	0	83.27	9.9e-09
			DGLIENLSESDFVISASPK		1011.01	2	0	83.27	7.3e-09
			QYSGLEEFNVTIAIR		870.451	2	0	83.25	9.9e-09
			ELNLFDATFFGVHAK		854.938	2	0	83.22	9.5e-09
			EYCSSLDYFVVFSSISCGR		1138.5	2	0	83.22	4.8e-09
			DGLIENLSESDFVISASPK		1011.01	2	0	83.2	7.4e-09
			VSVVEAVANIMGIK		715.408	2	0	83.19	8.6e-09
			TLASELERPVWSFQCIENSPLESVSALAAFYVK		1247.97	3	0	83.18	4.8e-09
			QYALTVLLQIVCENIGRK		1059.59	2	1	83.17	5.8e-09
			EPYHIAGYSFGACIAFEMAVQLEK		911.1	3	0	83.11	4.9e-09
			QYSGLEEFNVTIAIR		870.452	2	0	83.08	1.1e-08
			DGLIENLSESDFVISASPK		1011.01	2	0	83.04	8.4e-09
			ESNELAPIGGIFNLAAVLR		992.545	2	0	82.99	7.3e-09
			ESNELAPIGGIFNLAAVLR		992.546	2	0	82.98	7.3e-09
			QYSGLEEFNVTIAIR		870.451	2	0	82.97	1e-08
			QYSGLEEFNVTIAIR		870.452	2	0	82.97	1.1e-08
			DGLIENLSESDFVISASPK		1011	2	0	82.96	9.6e-09
			VSVVEAVANIMGIK		715.407	2	0	82.92	6.4e-09
			DGLIENLSESDFVISASPK		1011.01	2	0	82.89	8e-09
			WDHSMQWDVATFSSANSSFGESVVEFDLAK		1126.51	3	0	82.89	5.1e-09
			QYALTVLLQIVCENIGR		995.543	2	0	82.88	6.2e-09
			ELNLFDATFFGVHAK		854.938	2	0	82.87	1e-08
			DDEFIALLHDIYANNISNHLYR		1323.65	2	0	82.86	6e-09
			VGDPQEVNSIANLFCK		895.939	2	0	82.84	8.3e-09
			KSESLELNINDIYK		833.437	2	1	82.83	1.2e-08
			RGDTVLIHAGSGGVGQASISIALHSGCTVFTTVGTQEK		1271.32	3	1	82.82	8.4e-09
			ISYSFDFNGPSYAVDTACSSSLYAMHQAIASIR		1210.56	3	0	82.8	5.2e-09
			GVDIVLNSLAEEK		693.877	2	0	82.77	9.2e-09
			WDHSMQWDVATFSSANSSFGESVVEFDLAK		1126.51	3	0	82.77	5.3e-09
			ESNELAPIGGIFNLAAVLR		992.545	2	0	82.76	7.7e-09
			ESNELAPIGGIFNLAAVLR		992.546	2	0	82.75	7.7e-09
			TIMDSNLQLGAMAAVGLSWEEIAAR		1324.16	2	0	82.72	1.1e-08
			WDHSMQWDVATFSSANSSFGESVVEFDLAK		1126.51	3	0	82.7	5.4e-09
			GVDIVLNSLAEEK		693.876	2	0	82.62	1.4e-08
			HLQLDLQNEESLQVEHANINVLYR		959.16	3	0	82.59	8.8e-09
			ILLEATYEAIIDAGINPNDIR		772.081	3	0	82.57	7.5e-09
			DGLIENLSESDFVISASPK		1011.01	2	0	82.56	8.6e-09
			WDHSMQWDVATFSSANSSFGESVVEFDLAK		1126.51	3	0	82.52	5.6e-09
			DGLIENLSESDFVISASPK		1011.01	2	0	82.48	8.8e-09
			VSVVEAVANIMGIK		715.408	2	0	82.47	7.1e-09
			WDHSMQWDVATFSSANSSFGESVVEFDLAK		1126.51	3	0	82.46	5.7e-09
			ISYSFDFNGPSYAVDTACSSSLYAMHQAIASIR		1210.56	3	0	82.46	5.7e-09
			DGLIENLSESDFVISASPK		1011.01	2	0	82.43	8.9e-09
			HLQLDLQNEESLQVEHANINVLYR		1438.24	2	0	82.43	6.6e-09
			ESNELAPIGGIFNLAAVLR		992.546	2	0	82.42	8.3e-09
			RGDTVLIHAGSGGVGQASISIALHSGCTVFTTVGTQEK		1271.32	3	1	82.38	9.8e-09
			FPNTLLCSVYYAPLNFR		1038.02	2	0	82.34	1.1e-08
			WDHSMQWDVATFSSANSSFGESVVEFDLAK		1126.51	3	0	82.31	5.9e-09
			GVDIVLNSLAEEK		693.876	2	0	82.3	1.1e-08
			DGLIENLSESDFVISASPK		1011.01	2	0	82.28	1.1e-08
			WDHSMQWDVATFSSANSSFGESVVEFDLAK		1126.51	3	0	82.25	6e-09
			WDHSMQWDVATFSSANSSFGESVVEFDLAK		1126.51	3	0	82.24	6e-09
			ISYSFDFNGPSYAVDTACSSSLYAMHQAIASIR		1210.56	3	0	82.21	6e-09
			QYSGLEEFNVTIAIR		870.451	2	0	82.19	1.2e-08
			WDHSMQWDVATFSSANSSFGESVVEFDLAK		1126.51	3	0	82.17	6.1e-09
			GVDIVLNSLAEEK		693.877	2	0	82.16	1.1e-08
			EPIAENSHLVIASNILSSNSWNVLK		1368.23	2	0	82.16	8.8e-09
			WDHSMQWDVATFSSANSSFGESVVEFDLAK		1126.51	3	0	82.15	6.1e-09
			WDHSMQWDVATFSSANSSFGESVVEFDLAK		1126.51	3	0	82.15	6.1e-09
			NYDLILSALEIR		710.395	2	0	82.14	9.2e-09
			DGLIENLSESDFVISASPK		1011.01	2	0	82.12	9.5e-09
			VSVVEAVANIMGIK		715.408	2	0	82.11	7.7e-09
			YLFVPFENSQPLAQDPEK		1061.53	2	0	82.1	1e-08
			GVDIVLNSLAEEK		693.877	2	0	82.09	1.1e-08
			GGLVAVNSFGFGGANAHILFR		1052.56	2	0	82.09	1.1e-08
			WDHSMQWDVATFSSANSSFGESVVEFDLAK		1126.51	3	0	82.09	6.2e-09
			DGLIENLSESDFVISASPK		1011.01	2	0	82.07	9.6e-09
			DGLIENLSESDFVISASPK		1011.01	2	0	82.05	1.1e-08
			WDHSMQWDVATFSSANSSFGESVVEFDLAK		1126.51	3	0	81.97	6.4e-09
			WDHSMQWDVATFSSANSSFGESVVEFDLAK		1126.51	3	0	81.91	6.4e-09
			FPNTLLCSVYYAPLNFR		1038.02	2	0	81.9	1.2e-08
			HLQLDLQNEESLQVEHANINVLYR		959.159	3	0	81.86	1e-08
			HLQLDLQNEESLQVEHANINVLYR		959.16	3	0	81.84	1e-08
			ILFPATGYLLITWK		818.479	2	0	81.83	6.6e-09
			EYCSSLDYFVVFSSISCGR		1138.5	2	0	81.81	6.6e-09
			HLQLDLQNEESLQVEHANINVLYR		959.161	3	0	81.81	9.6e-09
			EPYHIAGYSFGACIAFEMAVQLEK		911.101	3	0	81.73	7.7e-09
			WDHSMQWDVATFSSANSSFGESVVEFDLAK		1126.51	3	0	81.7	6.8e-09
			DGLIENLSESDFVISASPK		1011.01	2	0	81.66	1.1e-08
			LLAVYNYNPSVFNGDILLIK		1133.63	2	0	81.66	6.8e-09
			QYALTVLLQIVCENIGR	Gln->pyro-Glu (N-term Q)	658.355	3	0	81.62	1.4e-08
			IQSCLDTMDIFLQQPHPVLSSMVIADK		1029.52	3	0	81.62	1.1e-08
			QYSGLEEFNVTIAIR		870.453	2	0	81.59	1.6e-08
			ELNLFDATFFGVHAK		854.937	2	0	81.57	1.3e-08
			DGLIENLSESDFVISASPK		1011.01	2	0	81.57	1.2e-08
			IPNADIPALNDGSIQVVDK		990.025	2	0	81.55	1.3e-08
			DGLIENLSESDFVISASPK		1011.01	2	0	81.52	1.2e-08
			QYSGLEEFNVTIAIR		870.452	2	0	81.5	1.6e-08
			YLFVPFENSQPLAQDPEK		1061.53	2	0	81.5	1.4e-08
			VVEIIDQPQLNVNDLK		919.006	2	0	81.46	7.1e-09
			IPNADIPALNDGSIQVVDK		990.025	2	0	81.39	1.3e-08
			WDHSMQWDVATFSSANSSFGESVVEFDLAK		1126.5	3	0	81.32	7.4e-09
			WDHSMQWDVATFSSANSSFGESVVEFDLAK		1126.51	3	0	81.31	7.4e-09
			HLQLDLQNEESLQVEHANINVLYR		959.162	3	0	81.29	8.2e-09
			HLQLDLQNEESLQVEHANINVLYR		1438.24	2	0	81.26	8.6e-09
			NLFEGIDMVTNDDR		819.875	2	0	81.23	7.5e-09
			LLAVYNYNPSVFNGDILLIK		1133.63	2	0	81.22	7.6e-09
			DGLIENLSESDFVISASPK		1011.01	2	0	81.2	1.3e-08
			WDHSMQWDVATFSSANSSFGESVVEFDLAK		1126.51	3	0	81.2	7.6e-09
			TLASELERPVWSFQCIENSPLESVSALAAFYVK		1247.97	3	0	81.15	7.7e-09
			WDHSMQWDVATFSSANSSFGESVVEFDLAK		1126.51	3	0	81.13	7.7e-09
			WDHSMQWDVATFSSANSSFGESVVEFDLAK		1126.51	3	0	81.11	7.7e-09
			EYCSSLDYFVVFSSISCGR		1138.5	2	0	81.06	7.8e-09
			AGNTVVLTLLDGSPAFVK		901.506	2	0	81.03	9.9e-09
			DGLIENLSESDFVISASPK		1011.01	2	0	80.92	1.3e-08
			WDHSMQWDVATFSSANSSFGESVVEFDLAK		1126.51	3	0	80.92	8.1e-09
			QYSGLEEFNVTIAIR		870.452	2	0	80.89	1.8e-08
			NYDLILSALEIR		710.395	2	0	80.88	1.4e-08
			HLQLDLQNEESLQVEHANINVLYR		959.16	3	0	80.87	1.4e-08
			VVEIIDQPQLNVNDLK		919.007	2	0	80.85	8.2e-09
			NASFHGILLDAILEGDSPERR		1155.6	2	1	80.85	1.4e-08
			WDHSMQWDVATFSSANSSFGESVVEFDLAK		1126.51	3	0	80.79	8.3e-09
			DGLIENLSESDFVISASPK		1011.01	2	0	80.77	1.5e-08
			QYALTVLLQIVCENIGR		995.542	2	0	80.74	1.1e-08
			QYSGLEEFNVTIAIR		870.451	2	0	80.73	1.7e-08
			ELNLFDATFFGVHAK		854.941	2	0	80.72	1.1e-08
			QYSGLEEFNVTIAIR		870.451	2	0	80.7	1.7e-08
			DGLIENLSESDFVISASPK		1011.01	2	0	80.69	1.3e-08
			GVDYEQLPIIFENVK		882.464	2	0	80.62	1.4e-08
			QYSGLEEFNVTIAIR		870.45	2	0	80.58	1.7e-08
			EYCSSLDYFVVFSSISCGR		1138.5	2	0	80.56	8.8e-09
			DGLIENLSESDFVISASPK		1011.01	2	0	80.54	1.4e-08
			QYALTVLLQIVCENIGR		995.542	2	0	80.53	1.2e-08
			ELNLFDATFFGVHAK		854.937	2	0	80.52	1.6e-08
			QYSGLEEFNVTIAIR		870.451	2	0	80.51	1.5e-08
			WDHSMQWDVATFSSANSSFGESVVEFDLAK		1126.5	3	0	80.51	8.9e-09
			ILFPATGYLLITWK		818.478	2	0	80.5	8.9e-09
			WDHSMQWDVATFSSANSSFGESVVEFDLAK		1126.51	3	0	80.5	8.9e-09
			WDHSMQWDVATFSSANSSFGESVVEFDLAK		1126.51	3	0	80.5	8.9e-09
			ELNLFDATFFGVHAK		854.938	2	0	80.49	1.7e-08
			WDHSMQWDVATFSSANSSFGESVVEFDLAK		1126.51	3	0	80.48	9e-09
			TLASELERPVWSFQCIENSPLESVSALAAFYVK		1247.97	3	0	80.48	9e-09
			RGDTVLIHAGSGGVGQASISIALHSGCTVFTTVGTQEK		1271.32	3	1	80.47	1.5e-08
			QYSGLEEFNVTIAIR		870.45	2	0	80.45	1.7e-08
			HLQLDLQNEESLQVEHANINVLYR		959.16	3	0	80.44	1.5e-08
			QYSGLEEFNVTIAIR		870.451	2	0	80.42	1.9e-08
			QYSGLEEFNVTIAIR		870.452	2	0	80.42	2e-08
			ESNELAPIGGIFNLAAVLR		992.546	2	0	80.39	1.3e-08
			WDHSMQWDVATFSSANSSFGESVVEFDLAK		1126.51	3	0	80.39	9.1e-09
			WDHSMQWDVATFSSANSSFGESVVEFDLAK		1126.51	3	0	80.38	9.2e-09
			WDHSMQWDVATFSSANSSFGESVVEFDLAK		1126.51	3	0	80.34	9.2e-09
			DNFVDLDEDYGLSK		815.367	2	0	80.33	9.3e-09
			EYCSSLDYFVVFSSISCGR		1138.5	2	0	80.32	9.3e-09
			LQYAAINPIVHLDFIK		928.029	2	0	80.29	9.4e-09
			EYCSSLDYFVVFSSISCGR		1138.5	2	0	80.29	9.4e-09
			ELNLFDATFFGVHAK		854.937	2	0	80.24	1.7e-08
			WDHSMQWDVATFSSANSSFGESVVEFDLAK		1126.51	3	0	80.17	9.6e-09
			GQPIFIVHAIEGTQTPFK		992.038	2	0	80.16	1.2e-08
			FPNTLLCSVYYAPLNFR		1038.02	2	0	80.14	1.6e-08
			EIYAEAGINPADVSYVEAHGTGTK		1246.6	2	0	80.1	1.5e-08
			WDHSMQWDVATFSSANSSFGESVVEFDLAK		1126.51	3	0	80.05	9.9e-09
			ELNLFDATFFGVHAK		854.938	2	0	80.04	1.8e-08
			ISTIDIITLTGTK		688.406	2	0	80.03	9.9e-09
			QYSGLEEFNVTIAIR		870.452	2	0	80.02	2.2e-08
			DGLIENLSESDFVISASPK		1011	2	0	80.02	1.8e-08
			EPIAENSHLVIASNILSSNSWNVLK		1368.22	2	0	79.98	1.4e-08
			WDHSMQWDVATFSSANSSFGESVVEFDLAK		1126.5	3	0	79.97	1e-08
			QYSGLEEFNVTIAIR		870.45	2	0	79.96	1.9e-08
			VSVVEAVANIMGIK		715.408	2	0	79.94	1.8e-08
			WDHSMQWDVATFSSANSSFGESVVEFDLAK		1126.51	3	0	79.94	1e-08
			WDHSMQWDVATFSSANSSFGESVVEFDLAK		1126.51	3	0	79.93	1e-08
			DGLIENLSESDFVISASPK		1011.01	2	0	79.9	2e-08
			WDHSMQWDVATFSSANSSFGESVVEFDLAK		1126.51	3	0	79.9	1e-08
			ELNLFDATFFGVHAK		854.938	2	0	79.87	2.1e-08
			EYCSSLDYFVVFSSISCGR		1138.5	2	0	79.87	1e-08
			TLASELERPVWSFQCIENSPLESVSALAAFYVK		1247.97	3	0	79.86	1.1e-08
			ELNLFDATFFGVHAK		854.938	2	0	79.84	2.1e-08
			ESNELAPIGGIFNLAAVLR		992.547	2	0	79.84	1.3e-08
			WDHSMQWDVATFSSANSSFGESVVEFDLAK		1126.51	3	0	79.81	1e-08
			QYSGLEEFNVTIAIR		870.452	2	0	79.79	2.4e-08
			ILLEATYEAIIDAGINPNDIR		772.082	3	0	79.79	1e-08
			ISYSFDFNGPSYAVDTACSSSLYAMHQAIASIR		1210.56	3	0	79.79	1e-08
			QYSGLEEFNVTIAIR		870.451	2	0	79.77	1.7e-08
			DGLIENLSESDFVISASPK		1011.01	2	0	79.76	1.6e-08
			IQSCLDTMDIFLQQPHPVLSSMVIADK		1029.52	3	0	79.76	1.5e-08
			EPYHIAGYSFGACIAFEMAVQLEK		911.101	3	0	79.74	1.1e-08
			QYSGLEEFNVTIAIR		870.45	2	0	79.61	2.1e-08
			QYSGLEEFNVTIAIR		870.451	2	0	79.61	1.8e-08
			LLAVYNYNPSVFNGDILLIK		1133.63	2	0	79.6	1.1e-08
			CPPDVTPACNNASDSVTISGPIESLK		1365.14	2	0	79.56	1.3e-08
			TLASELERPVWSFQCIENSPLESVSALAAFYVK		1871.45	2	0	79.53	1.3e-08
			DGLIENLSESDFVISASPK		1011.01	2	0	79.52	2.2e-08
			WDHSMQWDVATFSSANSSFGESVVEFDLAK		1126.5	3	0	79.52	1.1e-08
			ILLEATYEAIIDAGINPNDIR		772.081	3	0	79.5	1.6e-08
			HLQLDLQNEESLQVEHANINVLYR		959.161	3	0	79.5	1.7e-08
			RNHSNNLNLLLENIGK		925.005	2	1	79.49	1.8e-08
			DGLIENLSESDFVISASPK		1011	2	0	79.49	2.1e-08
			ESNELAPIGGIFNLAAVLRDGLIENLSESDFVISASPK		1329.36	3	1	79.49	1.1e-08
			HLQLDLQNEESLQVEHANINVLYR		959.162	3	0	79.47	1.3e-08
			VVSENQELLLVSQGEELLGMIGFMNCIR		1589.8	2	0	79.46	1.3e-08
			WDHSMQWDVATFSSANSSFGESVVEFDLAK		1126.51	3	0	79.41	1.1e-08
			ELNLFDATFFGVHAK		854.938	2	0	79.29	2.4e-08
			DGLIENLSESDFVISASPK		1011.01	2	0	79.27	1.8e-08
			VSVVEAVANIMGIK		715.408	2	0	79.26	2.1e-08
			ILLEATYEAIIDAGINPNDIR		772.081	3	0	79.26	1.6e-08
			DGLIENLSESDFVISASPK		1011.01	2	0	79.25	2.3e-08
			WDHSMQWDVATFSSANSSFGESVVEFDLAK		1126.51	3	0	79.25	1.2e-08
			QYSGLEEFNVTIAIR		870.452	2	0	79.24	2.7e-08
			DGLIENLSESDFVISASPK		1011.01	2	0	79.24	2.1e-08
			HLQLDLQNEESLQVEHANINVLYR		959.159	3	0	79.23	2e-08
			DGLIENLSESDFVISASPK		1011.01	2	0	79.2	1.9e-08
			DGLIENLSESDFVISASPK		1011.01	2	0	79.2	2.4e-08
			DGLIENLSESDFVISASPK		1011.01	2	0	79.11	1.9e-08
			HLQLDLQNEESLQVEHANINVLYR		959.161	3	0	79.1	1.7e-08
			HLQLDLQNEESLQVEHANINVLYR		959.16	3	0	79.08	1.9e-08
			EYCSSLDYFVVFSSISCGR		1138.5	2	0	79.07	1.2e-08
			ILLEATYEAIIDAGINPNDIR		772.081	3	0	79.06	1.7e-08
			QYSGLEEFNVTIAIR		870.453	2	0	79.03	2.8e-08
			VGDPQEVNSIANLFCK		895.94	2	0	79.01	2.2e-08
			ELNLFDATFFGVHAK		854.938	2	0	78.99	2.4e-08
			DGLIENLSESDFVISASPK		1011.01	2	0	78.97	2.1e-08
			WDHSMQWDVATFSSANSSFGESVVEFDLAK		1126.51	3	0	78.93	1.3e-08
			QYSGLEEFNVTIAIR		870.451	2	0	78.91	2.1e-08
			QYSGLEEFNVTIAIR		870.451	2	0	78.91	2.6e-08
			QYSGLEEFNVTIAIR		870.452	2	0	78.91	2.5e-08
			WDHSMQWDVATFSSANSSFGESVVEFDLAK		1126.51	3	0	78.9	1.3e-08
			ESNELAPIGGIFNLAAVLR		992.545	2	0	78.89	1.9e-08
			QYSGLEEFNVTIAIR		870.451	2	0	78.88	2.7e-08
			QYSGLEEFNVTIAIR		870.452	2	0	78.88	2.9e-08
			DGLIENLSESDFVISASPK		1011.01	2	0	78.79	2e-08
			QYSGLEEFNVTIAIR		870.453	2	0	78.77	3e-08
			TLASELERPVWSFQCIENSPLESVSALAAFYVK		1247.97	3	0	78.75	1.3e-08
			EPYHIAGYSFGACIAFEMAVQLEK		911.102	3	0	78.72	1.3e-08
			QYSGLEEFNVTIAIR		870.451	2	0	78.71	2.7e-08
			DGLIENLSESDFVISASPK		1011.01	2	0	78.71	2.6e-08
			DGLIENLSESDFVISASPK		1011.01	2	0	78.71	2.7e-08
			ESNELAPIGGIFNLAAVLR		992.545	2	0	78.68	2e-08
			TLASELERPVWSFQCIENSPLESVSALAAFYVK		1247.97	3	0	78.62	1.4e-08
			ELNLFDATFFGVHAK		854.939	2	0	78.56	2.5e-08
			HLQLDLQNEESLQVEHANINVLYR		959.161	3	0	78.49	2e-08
			QYSGLEEFNVTIAIR		870.451	2	0	78.48	2.9e-08
			RNHSNNLNLLLENIGK		925.005	2	1	78.48	2.3e-08
			WDHSMQWDVATFSSANSSFGESVVEFDLAK		1126.51	3	0	78.48	1.4e-08
			NLFEGIDMVTNDDR		819.875	2	0	78.47	1.4e-08
			VGDPQEVNSIANLFCK		895.94	2	0	78.46	2.4e-08
			GVDIVLNSLAEEK		693.876	2	0	78.45	2.6e-08
			QYSGLEEFNVTIAIR		870.45	2	0	78.45	2.7e-08
			WDHSMQWDVATFSSANSSFGESVVEFDLAK		1126.51	3	0	78.44	1.4e-08
			DGLIENLSESDFVISASPK		1011.01	2	0	78.41	2.3e-08
			SYIIIGGLGGFGLELSEWMIIRGAKYIVLTSR		1171.65	3	2	78.39	1.4e-08
			QYSGLEEFNVTIAIR		870.451	2	0	78.38	3e-08
			HLQLDLQNEESLQVEHANINVLYR		959.161	3	0	78.36	2.3e-08
			ILLEATYEAIIDAGINPNDIR		772.082	3	0	78.33	1.5e-08
			HLQLDLQNEESLQVEHANINVLYR		959.161	3	0	78.32	2.3e-08
			ESNELAPIGGIFNLAAVLR		992.546	2	0	78.29	2.1e-08
			QYALTVLLQIVCENIGR		995.543	2	0	78.25	1.8e-08
			ESNELAPIGGIFNLAAVLR		992.546	2	0	78.23	2.3e-08
			IQSCLDTMDIFLQQPHPVLSSMVIADK		1029.52	3	0	78.23	2.4e-08
			WDHSMQWDVATFSSANSSFGESVVEFDLAK		1126.51	3	0	78.23	1.5e-08
			DGLIENLSESDFVISASPK		1011.01	2	0	78.22	2.3e-08
			VSVVEAVANIMGIK		715.408	2	0	78.21	1.9e-08
			LYPPVNYPVGHGTPMINSLVK		1148.61	2	0	78.21	1.7e-08
			ISYSFDFNGPSYAVDTACSSSLYAMHQAIASIR		1210.56	3	0	78.19	1.5e-08
			ISYSFDFNGPSYAVDTACSSSLYAMHQAIASIR		1210.56	3	0	78.16	1.5e-08
			HLQLDLQNEESLQVEHANINVLYR		959.161	3	0	78.15	2.1e-08
			WDHSMQWDVATFSSANSSFGESVVEFDLAK		1126.51	3	0	78.11	1.5e-08
			DDEFIALLHDIYANNISNHLYR		1323.65	2	0	78.09	2.6e-08
			ELNLFDATFFGVHAK		854.937	2	0	78.04	2.9e-08
			ESNELAPIGGIFNLAAVLR		992.546	2	0	78.04	2.4e-08
			ISYSFDFNGPSYAVDTACSSSLYAMHQAIASIR		1210.56	3	0	78.02	1.6e-08
			VGDPQEVNSIANLFCK		895.94	2	0	78.01	2.9e-08
			NYDLILSALEIR		710.396	2	0	77.99	3.3e-08
			LPPDALPGNLASQECILGLEFSGR		1277.65	2	0	77.98	3.3e-08
			TLASELERPVWSFQCIENSPLESVSALAAFYVK		1247.97	3	0	77.98	1.6e-08
			ESNELAPIGGIFNLAAVLR		992.546	2	0	77.97	2.5e-08
			NASFHGILLDAILEGDSPERR		770.732	3	1	77.96	2.7e-08
			ELNLFDATFFGVHAK		854.937	2	0	77.94	3.3e-08
			TLASELERPVWSFQCIENSPLESVSALAAFYVK		1247.97	3	0	77.93	1.6e-08
			WDHSMQWDVATFSSANSSFGESVVEFDLAK		1126.51	3	0	77.91	1.6e-08
			IPNADIPALNDGSIQVVDK		660.353	3	0	77.88	3.2e-08
			FPNTLLCSVYYAPLNFR		1038.02	2	0	77.88	3.1e-08
			ILFPATGYLLITWK		818.478	2	0	77.87	1.6e-08
			ELNLFDATFFGVHAK		854.937	2	0	77.87	3.3e-08
			DGLIENLSESDFVISASPK		1011.01	2	0	77.85	3.1e-08
			DGLIENLSESDFVISASPK		1011.01	2	0	77.83	3.1e-08
			DGLIENLSESDFVISASPK		1011.01	2	0	77.78	2.6e-08
			WDHSMQWDVATFSSANSSFGESVVEFDLAK		1126.51	3	0	77.76	1.7e-08
			QYSGLEEFNVTIAIR		870.452	2	0	77.74	3.8e-08
			HLQLDLQNEESLQVEHANINVLYR		959.161	3	0	77.72	2.5e-08
			ESNELAPIGGIFNLAAVLR		992.546	2	0	77.71	2.5e-08
			ELNLFDATFFGVHAK		854.938	2	0	77.66	3.4e-08
			ELNLFDATFFGVHAK		854.938	2	0	77.63	3.5e-08
			ESNELAPIGGIFNLAAVLR		992.546	2	0	77.63	2.6e-08
			WDHSMQWDVATFSSANSSFGESVVEFDLAK		1126.51	3	0	77.63	1.7e-08
			TLASELERPVWSFQCIENSPLESVSALAAFYVK		1247.97	3	0	77.63	1.7e-08
			QYSGLEEFNVTIAIR		870.451	2	0	77.62	3.6e-08
			QYALTVLLQIVCENIGR		995.543	2	0	77.62	2.3e-08
			LQYAAINPIVHLDFIK		928.027	2	0	77.59	1.7e-08
			EYCSSLDYFVVFSSISCGR		1138.5	2	0	77.57	1.7e-08
			EPYHIAGYSFGACIAFEMAVQLEK		911.101	3	0	77.55	2e-08
			HLQLDLQNEESLQVEHANINVLYR		959.161	3	0	77.54	2.7e-08
			NYDLILSALEIR		710.396	2	0	77.52	3e-08
			QYSGLEEFNVTIAIR		870.451	2	0	77.52	3.7e-08
			RNHSNNLNLLLENIGK		617.006	3	1	77.5	2.8e-08
			QYSGLEEFNVTIAIR		870.451	2	0	77.48	2.9e-08
			DGLIENLSESDFVISASPK		1011.01	2	0	77.48	2.8e-08
			ILLEATYEAIIDAGINPNDIR		772.081	3	0	77.48	2.5e-08
			ESNELAPIGGIFNLAAVLR		992.547	2	0	77.39	2.3e-08
			QYALTVLLQIVCENIGRK	Gln->pyro-Glu (N-term Q)	1051.08	2	1	77.37	3.2e-08
			ESNELAPIGGIFNLAAVLR		992.546	2	0	77.36	2.8e-08
			NYDLILSALEIR		710.396	2	0	77.34	3.1e-08
			HLQLDLQNEESLQVEHANINVLYR		959.16	3	0	77.32	2.9e-08
			DGLIENLSESDFVISASPK		1011.01	2	0	77.3	3.3e-08
			ILFPATGYLLITWK		818.479	2	0	77.29	1.9e-08
			ELNLFDATFFGVHAK		854.938	2	0	77.28	3.7e-08
			NYDLILSALEIR		710.397	2	0	77.27	3.4e-08
			DGLIENLSESDFVISASPK		1011.01	2	0	77.26	3.4e-08
			HLQLDLQNEESLQVEHANINVLYR		959.16	3	0	77.26	3.1e-08
			ELNLFDATFFGVHAK		854.937	2	0	77.23	3.3e-08
			WDHSMQWDVATFSSANSSFGESVVEFDLAK		1126.51	3	0	77.22	1.9e-08
			QYSGLEEFNVTIAIR		870.45	2	0	77.21	3.6e-08
			WDHSMQWDVATFSSANSSFGESVVEFDLAK		1126.51	3	0	77.19	1.9e-08
			WDHSMQWDVATFSSANSSFGESVVEFDLAK		1126.51	3	0	77.19	1.9e-08
			ELNLFDATFFGVHAK		854.938	2	0	77.13	3.9e-08
			DGLIENLSESDFVISASPK		1011.01	2	0	77.12	3e-08
			QYSGLEEFNVTIAIR		870.452	2	0	77.11	4.4e-08
			QYSGLEEFNVTIAIR		870.452	2	0	77.1	4.4e-08
			WDHSMQWDVATFSSANSSFGESVVEFDLAK		1126.51	3	0	77.1	1.9e-08
			WDHSMQWDVATFSSANSSFGESVVEFDLAK		1126.51	3	0	77.1	1.9e-08
			ELNLFDATFFGVHAK		854.938	2	0	77.09	3.9e-08
			ESNELAPIGGIFNLAAVLR		992.546	2	0	77.09	2.9e-08
			QYSGLEEFNVTIAIR		870.451	2	0	77.07	4.1e-08
			ESNELAPIGGIFNLAAVLR		992.545	2	0	77	2.9e-08
			EPIAENSHLVIASNILSSNSWNVLK		1368.22	2	0	76.97	2.6e-08
			WDHSMQWDVATFSSANSSFGESVVEFDLAK		1126.51	3	0	76.94	2e-08
			WDHSMQWDVATFSSANSSFGESVVEFDLAK		1126.51	3	0	76.93	2e-08
			LINEGIESGAVRPLPSTVFSEQQIEQSFR		1077.89	3	0	76.92	2.5e-08
			WDHSMQWDVATFSSANSSFGESVVEFDLAK		1126.51	3	0	76.91	2e-08
			DGLIENLSESDFVISASPK		1011.01	2	0	76.9	3.2e-08
			ESNELAPIGGIFNLAAVLR		992.547	2	0	76.89	2.6e-08
			ELNLFDATFFGVHAK		854.938	2	0	76.86	4.2e-08
			WSLEQAATIPVAYATSYYALCVR		1317.16	2	0	76.81	3.9e-08
			LLIAMEEGIIPGNLHFK		948.025	2	0	76.8	2.1e-08
			IPNADIPALNDGSIQVVDK		990.026	2	0	76.8	3.7e-08
			WDHSMQWDVATFSSANSSFGESVVEFDLAK		1126.51	3	0	76.8	2.1e-08
			WDHSMQWDVATFSSANSSFGESVVEFDLAK		1126.51	3	0	76.79	2.1e-08
			DGLIENLSESDFVISASPK		1011.01	2	0	76.77	3.3e-08
			QYSGLEEFNVTIAIR		870.452	2	0	76.73	4.8e-08
			WDHSMQWDVATFSSANSSFGESVVEFDLAK		1126.51	3	0	76.68	2.1e-08
			QYSGLEEFNVTIAIR		870.452	2	0	76.66	4.3e-08
			QYALTVLLQIVCENIGR	Gln->pyro-Glu (N-term Q)	658.356	3	0	76.66	3.7e-08
			WSLEQAATIPVAYATSYYALCVR		1317.16	2	0	76.65	4.1e-08
			YLFVPFENSQPLAQDPEK		1061.53	2	0	76.63	3.9e-08
			HLQLDLQNEESLQVEHANINVLYR		1438.24	2	0	76.63	3.2e-08
			HLQLDLQNEESLQVEHANINVLYR		959.162	3	0	76.61	2.7e-08
			ENEGVPVYFYSNIDVIK		993.496	2	0	76.6	4.5e-08
			RPIWFVFSGMGSQWPGMGK		1084.53	2	0	76.59	4.3e-08
			WDHSMQWDVATFSSANSSFGESVVEFDLAK		1126.51	3	0	76.58	2.2e-08
			HLQLDLQNEESLQVEHANINVLYR		959.16	3	0	76.57	3.6e-08
			ISTIDIITLTGTK		688.406	2	0	76.56	2.2e-08
			EPIAENSHLVIASNILSSNSWNVLK		1368.22	2	0	76.56	2.9e-08
			HLQLDLQNEESLQVEHANINVLYR		959.161	3	0	76.56	3.1e-08
			FPNTLLCSVYYAPLNFR		1038.02	2	0	76.54	4.4e-08
			WDHSMQWDVATFSSANSSFGESVVEFDLAK		1126.51	3	0	76.54	2.2e-08
			GVDYEQLPIIFENVK		882.463	2	0	76.53	4.2e-08
			DGLIENLSESDFVISASPK		1011.01	2	0	76.53	4.3e-08
			LYPPVNYPVGHGTPMINSLVK		1148.61	2	0	76.52	2.5e-08
			TLASELERPVWSFQCIENSPLESVSALAAFYVK		1247.96	3	0	76.52	2.2e-08
			QYSGLEEFNVTIAIR		870.451	2	0	76.48	3.7e-08
			VSVVEAVANIMGIK		715.408	2	0	76.44	4.1e-08
			DDEFIALLHDIYANNISNHLYR		1323.65	2	0	76.43	2.5e-08
			HLQLDLQNEESLQVEHANINVLYR		959.162	3	0	76.43	2.8e-08
			ILLEATYEAIIDAGINPNDIR		772.081	3	0	76.4	3.1e-08
			LINEGIESGAVRPLPSTVFSEQQIEQSFR		1077.89	3	0	76.4	2.9e-08
			ISYSFDFNGPSYAVDTACSSSLYAMHQAIASIR		1210.56	3	0	76.38	2.3e-08
			TIMDSNLQLGAMAAVGLSWEEIAAR		1324.17	2	0	76.37	3.3e-08
			WDHSMQWDVATFSSANSSFGESVVEFDLAK		1126.51	3	0	76.36	2.3e-08
			IQSCLDTMDIFLQQPHPVLSSMVIADK	Oxidation (M)	1034.85	3	0	76.34	2.7e-08
			WDHSMQWDVATFSSANSSFGESVVEFDLAK		1126.51	3	0	76.28	2.4e-08
			WDHSMQWDVATFSSANSSFGESVVEFDLAK		1126.51	3	0	76.27	2.4e-08
			WDHSMQWDVATFSSANSSFGESVVEFDLAK		1126.51	3	0	76.19	2.4e-08
			ILLEATYEAIIDAGINPNDIR		772.08	3	0	76.15	3.6e-08
			ESNELAPIGGIFNLAAVLR		992.546	2	0	76.13	3.5e-08
			ELNLFDATFFGVHAK		854.938	2	0	76.1	4.9e-08
			IQSCLDTMDIFLQQPHPVLSSMVIADK		1029.52	3	0	76.08	3.8e-08
			WDHSMQWDVATFSSANSSFGESVVEFDLAK		1126.51	3	0	76.08	2.5e-08
			AGNTVVLTLLDGSPAFVK		601.34	3	0	76.05	3.5e-08
			ILLEATYEAIIDAGINPNDIR		772.081	3	0	76.05	3.4e-08
			VGDPQEVNSIANLFCK		895.939	2	0	76.03	4e-08
			VSVVEAVANIMGIK		715.408	2	0	76.01	4.5e-08
			VSVVEAVANIMGIK		715.408	2	0	76	4.5e-08
			QYSGLEEFNVTIAIR		870.451	2	0	75.98	5.2e-08
			DGLIENLSESDFVISASPK		1011	2	0	75.98	4.5e-08
			QYSGLEEFNVTIAIR		870.452	2	0	75.97	5.7e-08
			WDHSMQWDVATFSSANSSFGESVVEFDLAK		1126.51	3	0	75.96	2.5e-08
			WDHSMQWDVATFSSANSSFGESVVEFDLAK		1126.51	3	0	75.95	2.5e-08
			VVEIIDQPQLNVNDLK		919.007	2	0	75.9	2.6e-08
			SESLELNINDIYK		769.39	2	0	75.88	4.5e-08
			DNFVDLDEDYGLSK		815.367	2	0	75.88	2.6e-08
			WDHSMQWDVATFSSANSSFGESVVEFDLAK		1126.51	3	0	75.87	2.6e-08
			ESNELAPIGGIFNLAAVLR		992.545	2	0	75.82	3.8e-08
			GVDIVLNSLAEEK		693.877	2	0	75.8	4.7e-08
			ELNLFDATFFGVHAK		854.938	2	0	75.78	5.3e-08
			QYSGLEEFNVTIAIR		870.452	2	0	75.77	6e-08
			GVDIVLNSLAEEK		693.878	2	0	75.76	4.6e-08
			HLQLDLQNEESLQVEHANINVLYR		959.16	3	0	75.75	4.3e-08
			DGLIENLSESDFVISASPK		1011.01	2	0	75.74	5.2e-08
			ELNLFDATFFGVHAK		854.938	2	0	75.73	5.3e-08
			QYSGLEEFNVTIAIR		870.45	2	0	75.73	5.1e-08
			QYSGLEEFNVTIAIR		870.451	2	0	75.68	5.7e-08
			WDHSMQWDVATFSSANSSFGESVVEFDLAK		1126.5	3	0	75.67	2.7e-08
			AGNTVVLTLLDGSPAFVK		901.506	2	0	75.66	3.7e-08
			ESNELAPIGGIFNLAAVLR		992.547	2	0	75.59	3.6e-08
			TLASELERPVWSFQCIENSPLESVSALAAFYVK		1247.97	3	0	75.58	2.8e-08
			QYSGLEEFNVTIAIR		870.451	2	0	75.56	5.7e-08
			GQPIFIVHAIEGTQTPFK		992.037	2	0	75.56	3.6e-08
			ESNELAPIGGIFNLAAVLR		992.546	2	0	75.56	4e-08
			DGLIENLSESDFVISASPK		1011.01	2	0	75.54	4.3e-08
			QYSGLEEFNVTIAIR		870.45	2	0	75.52	5.3e-08
			ELNLFDATFFGVHAK		854.938	2	0	75.51	5.6e-08
			ELNLFDATFFGVHAK		854.938	2	0	75.5	5.6e-08
			NYDLILSALEIR		710.396	2	0	75.49	5.8e-08
			WDHSMQWDVATFSSANSSFGESVVEFDLAK		1126.51	3	0	75.4	2.9e-08
			QYSGLEEFNVTIAIR		870.453	2	0	75.35	6.6e-08
			EYCSSLDYFVVFSSISCGR		1138.5	2	0	75.32	2.9e-08
			ESNELAPIGGIFNLAAVLR		992.547	2	0	75.28	3.7e-08
			QYSGLEEFNVTIAIR		870.451	2	0	75.27	4.9e-08
			QYSGLEEFNVTIAIR		870.451	2	0	75.24	4.9e-08
			ESNELAPIGGIFNLAAVLR		992.546	2	0	75.24	4.3e-08
			RNHSNNLNLLLENIGK		925.005	2	1	75.21	4.8e-08
			ILLEATYEAIIDAGINPNDIR		772.081	3	0	75.14	4.1e-08
			QYSGLEEFNVTIAIR		870.451	2	0	75.11	6.5e-08
			WDHSMQWDVATFSSANSSFGESVVEFDLAK		1126.51	3	0	75.08	3.1e-08
			WDHSMQWDVATFSSANSSFGESVVEFDLAK		1126.51	3	0	75.07	3.1e-08
			ILLEATYEAIIDAGINPNDIR		1157.62	2	0	75.05	5e-08
			VSVVEAVANIMGIK		715.408	2	0	75.04	5.6e-08
			QYSGLEEFNVTIAIR		870.451	2	0	75.04	6.4e-08
			QYSGLEEFNVTIAIR		870.452	2	0	74.99	7.1e-08
			QYSGLEEFNVTIAIR		870.452	2	0	74.99	7.1e-08
			ISYSFDFNGPSYAVDTACSSSLYAMHQAIASIR		1210.56	3	0	74.98	3.2e-08
			NYDLILSALEIR		710.395	2	0	74.97	5.4e-08
			WDHSMQWDVATFSSANSSFGESVVEFDLAK		1126.51	3	0	74.96	3.2e-08
			DGLIENLSESDFVISASPK		1011.01	2	0	74.95	5e-08
			GVDIVLNSLAEEK		693.878	2	0	74.94	7.2e-08
			QYSGLEEFNVTIAIR		870.451	2	0	74.94	6.6e-08
			QYSGLEEFNVTIAIR		870.454	2	0	74.94	7.4e-08
			ESNELAPIGGIFNLAAVLR		992.547	2	0	74.94	4.2e-08
			QYSGLEEFNVTIAIR		870.451	2	0	74.9	5.3e-08
			DNFVDLDEDYGLSK		815.367	2	0	74.88	3.3e-08
			WDHSMQWDVATFSSANSSFGESVVEFDLAK		1126.51	3	0	74.88	3.3e-08
			QYSGLEEFNVTIAIR		870.451	2	0	74.86	6.7e-08
			HLQLDLQNEESLQVEHANINVLYR		959.161	3	0	74.86	4.7e-08
			WDHSMQWDVATFSSANSSFGESVVEFDLAK		1126.51	3	0	74.86	3.3e-08
			ISYSFDFNGPSYAVDTACSSSLYAMHQAIASIR		1210.56	3	0	74.86	3.3e-08
			LLAVYNYNPSVFNGDILLIK		756.087	3	0	74.84	3.3e-08
			QYSGLEEFNVTIAIR		870.453	2	0	74.83	7.6e-08
			LLAVYNYNPSVFNGDILLIK		756.087	3	0	74.83	3.3e-08
			HLQLDLQNEESLQVEHANINVLYR		959.161	3	0	74.83	5.1e-08
			QYSGLEEFNVTIAIR		870.451	2	0	74.82	5.4e-08
			TIMDSNLQLGAMAAVGLSWEEIAAR		1324.16	2	0	74.81	5.5e-08
			GVDIVLNSLAEEK		693.878	2	0	74.74	7.7e-08
			WDHSMQWDVATFSSANSSFGESVVEFDLAK		1126.51	3	0	74.72	3.4e-08
			GVDIVLNSLAEEK		693.877	2	0	74.6	6.1e-08
			QYSGLEEFNVTIAIR		870.452	2	0	74.57	7.9e-08
			VVSENQELLLVSQGEELLGMIGFMNCIR		1589.8	2	0	74.5	4.1e-08
			DGLIENLSESDFVISASPK		1011.01	2	0	74.45	5.6e-08
			QYSGLEEFNVTIAIR		870.453	2	0	74.44	8.1e-08
			WDHSMQWDVATFSSANSSFGESVVEFDLAK		1126.51	3	0	74.44	3.6e-08
			EPYHIAGYSFGACIAFEMAVQLEK		911.102	3	0	74.42	3.8e-08
			QYSGLEEFNVTIAIR		870.45	2	0	74.41	6.9e-08
			LLIAMEEGIIPGNLHFK		948.025	2	0	74.41	3.6e-08
			TLASELERPVWSFQCIENSPLESVSALAAFYVK		1247.97	3	0	74.37	3.7e-08
			EPYHIAGYSFGACIAFEMAVQLEK		911.102	3	0	74.36	3.8e-08
			ISYSFDFNGPSYAVDTACSSSLYAMHQAIASIR		1210.56	3	0	74.32	3.7e-08
			IPNADIPALNDGSIQVVDK		990.025	2	0	74.29	6.7e-08
			ILLEATYEAIIDAGINPNDIR		772.081	3	0	74.29	5.2e-08
			ELNLFDATFFGVHAK		854.938	2	0	74.28	7.5e-08
			DTSFEQLILTETNGR		862.427	2	0	74.26	9e-08
			ELNLFDATFFGVHAK		854.938	2	0	74.2	7.6e-08
			ILLEATYEAIIDAGINPNDIR		772.08	3	0	74.2	5.7e-08
			HLQLDLQNEESLQVEHANINVLYR		959.16	3	0	74.18	6.1e-08
			DDEFIALLHDIYANNISNHLYR		882.769	3	0	74.11	4.9e-08
			LQYAAINPIVHLDFIK		928.027	2	0	74.1	3.9e-08
			KRPIWFVFSGMGSQWPGMGK		766.056	3	1	74.06	5.5e-08
			GVDIVLNSLAEEK		693.878	2	0	74.01	1e-07
			LYPPVNYPVGHGTPMINSLVK		1148.61	2	0	74.01	5e-08
			ILLEATYEAIIDAGINPNDIR		772.08	3	0	74	6.4e-08
			LLAVYNYNPSVFNGDILLIK		1133.63	2	0	73.98	4e-08
			ELNLFDATFFGVHAK		854.938	2	0	73.95	7.7e-08
			QYSGLEEFNVTIAIR		870.451	2	0	73.95	8.5e-08
			QYSGLEEFNVTIAIR		870.454	2	0	73.92	9.3e-08
			GQPIFIVHAIEGTQTPFK		992.038	2	0	73.88	4.9e-08
			WDHSMQWDVATFSSANSSFGESVVEFDLAK		1126.51	3	0	73.87	4.1e-08
			VSVVEAVANIMGIK		715.408	2	0	73.82	7.5e-08
			LLAVYNYNPSVFNGDILLIK		1133.63	2	0	73.8	4.2e-08
			ESNELAPIGGIFNLAAVLR		992.545	2	0	73.76	6.1e-08
			ILLEATYEAIIDAGINPNDIR		772.081	3	0	73.68	6e-08
			EPYHIAGYSFGACIAFEMAVQLEK		911.1	3	0	73.66	4.3e-08
			DGLIENLSESDFVISASPK		1011.01	2	0	73.65	6.7e-08
			DDEFIALLHDIYANNISNHLYR		882.769	3	0	73.65	5e-08
			HLQLDLQNEESLQVEHANINVLYR		959.16	3	0	73.65	7.1e-08
			WDHSMQWDVATFSSANSSFGESVVEFDLAK		1126.51	3	0	73.63	4.3e-08
			DGLIENLSESDFVISASPK		1011.01	2	0	73.61	8.5e-08
			LPPDALPGNLASQECILGLEFSGR		1277.65	2	0	73.61	8.9e-08
			QYSGLEEFNVTIAIR		870.452	2	0	73.59	9.8e-08
			VSVVEAVANIMGIK		715.407	2	0	73.55	5.5e-08
			GVDIVLNSLAEEK		693.876	2	0	73.53	8.9e-08
			ILLEATYEAIIDAGINPNDIR		772.081	3	0	73.53	6e-08
			ILLEATYEAIIDAGINPNDIR		772.081	3	0	73.49	6e-08
			ILLEATYEAIIDAGINPNDIR		772.081	3	0	73.46	6.5e-08
			ILLEATYEAIIDAGINPNDIR		772.081	3	0	73.44	6.1e-08
			QYSGLEEFNVTIAIR		870.451	2	0	73.41	9.6e-08
			TLASELERPVWSFQCIENSPLESVSALAAFYVK		1247.97	3	0	73.4	4.6e-08
			ESNELAPIGGIFNLAAVLR		992.546	2	0	73.38	6.7e-08
			TIMDSNLQLGAMAAVGLSWEEIAAR		883.112	3	0	73.38	7.6e-08
			DGLIENLSESDFVISASPK		1011.01	2	0	73.35	9.2e-08
			ILLEATYEAIIDAGINPNDIR		772.082	3	0	73.33	4.6e-08
			TIMDSNLQLGAMAAVGLSWEEIAAR		1324.16	2	0	73.32	7.7e-08
			ISYSFDFNGPSYAVDTACSSSLYAMHQAIASIR		1210.56	3	0	73.31	4.7e-08
			FDLSNDSPLGMSVFLK		885.442	2	0	73.3	9.1e-08
			QYSGLEEFNVTIAIR		870.452	2	0	73.29	1.1e-07
			IQSCLDTMDIFLQQPHPVLSSMVIADK	Oxidation (M)	1034.85	3	0	73.27	5.2e-08
			QYSGLEEFNVTIAIR		870.451	2	0	73.26	9.7e-08
			LLAVYNYNPSVFNGDILLIK		1133.63	2	0	73.26	4.7e-08
			QYSGLEEFNVTIAIR		870.451	2	0	73.23	7.8e-08
			IQSCLDTMDIFLQQPHPVLSSMVIADK		1029.52	3	0	73.22	6.9e-08
			LLAVYNYNPSVFNGDILLIK		756.087	3	0	73.19	4.8e-08
			EPYHIAGYSFGACIAFEMAVQLEK		911.102	3	0	73.15	5.3e-08
			VSVVEAVANIMGIK		715.408	2	0	73.14	8.7e-08
			GVDIVLNSLAEEK		693.878	2	0	73.12	1.1e-07
			QYSGLEEFNVTIAIR		870.451	2	0	73.11	8.1e-08
			RPIWFVFSGMGSQWPGMGK		723.357	3	0	73.1	7.1e-08
			ESNELAPIGGIFNLAAVLR		992.546	2	0	73.03	7.2e-08
			EPYHIAGYSFGACIAFEMAVQLEK		911.101	3	0	73.02	5.7e-08
			QYSGLEEFNVTIAIR		870.45	2	0	72.94	9.7e-08
			QYSGLEEFNVTIAIR		870.453	2	0	72.91	1.2e-07
			EIYAEAGINPADVSYVEAHGTGTK		1246.6	2	0	72.87	8.8e-08
			WSLEQAATIPVAYATSYYALCVR		1317.16	2	0	72.86	1.1e-07
			ISYSFDFNGPSYAVDTACSSSLYAMHQAIASIR	Oxidation (M)	1215.89	3	0	72.85	5.2e-08
			QYSGLEEFNVTIAIR		870.451	2	0	72.82	1.1e-07
			HLQLDLQNEESLQVEHANINVLYR		959.161	3	0	72.81	7.6e-08
			TLASELERPVWSFQCIENSPLESVSALAAFYVK		1247.97	3	0	72.79	5.3e-08
			ELNLFDATFFGVHAK		854.938	2	0	72.77	1.1e-07
			LPPDALPGNLASQECILGLEFSGR		1277.65	2	0	72.75	1.1e-07
			QYSGLEEFNVTIAIR		870.452	2	0	72.73	1.2e-07
			ILLEATYEAIIDAGINPNDIR		772.081	3	0	72.73	7.2e-08
			ISYSFDFNGPSYAVDTACSSSLYAMHQAIASIR		1210.56	3	0	72.73	5.3e-08
			ESNELAPIGGIFNLAAVLR		992.545	2	0	72.72	7.8e-08
			WDHSMQWDVATFSSANSSFGESVVEFDLAK		1126.51	3	0	72.7	5.4e-08
			HLQLDLQNEESLQVEHANINVLYR		959.161	3	0	72.69	8.1e-08
			IPNADIPALNDGSIQVVDK		660.353	3	0	72.68	8.4e-08
			ESNELAPIGGIFNLAAVLR		992.546	2	0	72.67	7.8e-08
			ESNELAPIGGIFNLAAVLR		992.546	2	0	72.65	7.9e-08
			GGLVAVNSFGFGGANAHILFR		1052.56	2	0	72.65	1e-07
			DDEFIALLHDIYANNISNHLYR		882.769	3	0	72.65	6.2e-08
			ISYSFDFNGPSYAVDTACSSSLYAMHQAIASIR		1210.56	3	0	72.65	5.4e-08
			SEAVSVLFLQK		610.847	2	0	72.63	8.2e-08
			ESNELAPIGGIFNLAAVLR		992.546	2	0	72.63	7.9e-08
			DDEFIALLHDIYANNISNHLYR		1323.65	2	0	72.63	7.6e-08
			TLASELERPVWSFQCIENSPLESVSALAAFYVK		1247.97	3	0	72.63	5.5e-08
			QYSGLEEFNVTIAIR		870.451	2	0	72.6	9.1e-08
			EPYHIAGYSFGACIAFEMAVQLEK		911.102	3	0	72.58	5.8e-08
			WDHSMQWDVATFSSANSSFGESVVEFDLAK		1126.5	3	0	72.56	5.5e-08
			ELNLFDATFFGVHAK		854.938	2	0	72.54	1.1e-07
			IPNADIPALNDGSIQVVDK		990.025	2	0	72.54	1e-07
			HLQLDLQNEESLQVEHANINVLYR		959.161	3	0	72.54	7.8e-08
			ILLEATYEAIIDAGINPNDIR		772.081	3	0	72.53	8.1e-08
			CPPDVTPACNNASDSVTISGPIESLK		1365.14	2	0	72.5	5.6e-08
			DGLIENLSESDFVISASPK		1011.01	2	0	72.48	8.8e-08
			QYALTVLLQIVCENIGR		995.542	2	0	72.47	7.1e-08
			WDHSMQWDVATFSSANSSFGESVVEFDLAK		1126.51	3	0	72.47	5.7e-08
			ELNLFDATFFGVHAK		854.938	2	0	72.45	1.1e-07
			ISTIDIITLTGTK		688.405	2	0	72.43	5.7e-08
			QYSGLEEFNVTIAIR		870.451	2	0	72.43	9.4e-08
			WDHSMQWDVATFSSANSSFGESVVEFDLAK		1126.51	3	0	72.43	5.7e-08
			ELNLFDATFFGVHAK		854.938	2	0	72.39	1.1e-07
			KSESLELNINDIYK		833.438	2	1	72.37	1.4e-07
			WDHSMQWDVATFSSANSSFGESVVEFDLAK		1126.51	3	0	72.3	5.9e-08
			WDHSMQWDVATFSSANSSFGESVVEFDLAK		1126.51	3	0	72.28	5.9e-08
			WDHSMQWDVATFSSANSSFGESVVEFDLAK		1126.51	3	0	72.26	5.9e-08
			SEAVSVLFLQK		610.847	2	0	72.25	8.9e-08
			WDHSMQWDVATFSSANSSFGESVVEFDLAK		1126.51	3	0	72.24	6e-08
			ESDEYLIGHNIDER		845.387	2	0	72.21	6e-08
			EPYHIAGYSFGACIAFEMAVQLEK		911.101	3	0	72.2	6.9e-08
			PAQFESANTPVVGEPTMMNGDTTPYNINDEIVISGFSGR		1385.98	3	0	72.18	6.1e-08
			WDHSMQWDVATFSSANSSFGESVVEFDLAK		1126.5	3	0	72.17	6.1e-08
			WDHSMQWDVATFSSANSSFGESVVEFDLAK		1126.5	3	0	72.17	6.1e-08
			WDHSMQWDVATFSSANSSFGESVVEFDLAK		1126.51	3	0	72.17	6.1e-08
			ESNELAPIGGIFNLAAVLR		992.545	2	0	72.14	9.8e-08
			DDEFIALLHDIYANNISNHLYR		882.769	3	0	72.11	7.4e-08
			ESNELAPIGGIFNLAAVLR		992.546	2	0	72.1	9.2e-08
			DDEFIALLHDIYANNISNHLYR		882.769	3	0	72.08	7.1e-08
			WDHSMQWDVATFSSANSSFGESVVEFDLAK		1126.51	3	0	72.07	6.2e-08
			WDHSMQWDVATFSSANSSFGESVVEFDLAK		1126.51	3	0	72.04	6.3e-08
			WDHSMQWDVATFSSANSSFGESVVEFDLAK		1126.51	3	0	72.01	6.3e-08
			WDHSMQWDVATFSSANSSFGESVVEFDLAK		1126.51	3	0	71.98	6.3e-08
			ELNLFDATFFGVHAK		854.938	2	0	71.96	1.3e-07
			QYSGLEEFNVTIAIR		870.451	2	0	71.96	1.3e-07
			HLQLDLQNEESLQVEHANINVLYR		959.159	3	0	71.93	1e-07
			TLASELERPVWSFQCIENSPLESVSALAAFYVK		1247.97	3	0	71.92	6.4e-08
			AGNTVVLTLLDGSPAFVK		601.34	3	0	71.91	8.4e-08
			DGLIENLSESDFVISASPK		1011.01	2	0	71.9	1.2e-07
			HLQLDLQNEESLQVEHANINVLYR		959.16	3	0	71.89	1e-07
			HLQLDLQNEESLQVEHANINVLYR		959.163	3	0	71.89	8.1e-08
			DGLIENLSESDFVISASPK		1011	2	0	71.88	1.2e-07
			DNFVDLDEDYGLSK		815.367	2	0	71.87	6.5e-08
			WDHSMQWDVATFSSANSSFGESVVEFDLAK		1126.51	3	0	71.84	6.5e-08
			QYALTVLLQIVCENIGR		664.031	3	0	71.8	9.2e-08
			WDHSMQWDVATFSSANSSFGESVVEFDLAK		1126.51	3	0	71.8	6.6e-08
			QYSGLEEFNVTIAIR		870.451	2	0	71.79	1.4e-07
			ILLEATYEAIIDAGINPNDIR		772.081	3	0	71.79	9.6e-08
			DGLIENLSESDFVISASPK		1011.01	2	0	71.77	1e-07
			ILLEATYEAIIDAGINPNDIR		772.082	3	0	71.76	7.7e-08
			DGLIENLSESDFVISASPK		1011.01	2	0	71.75	1e-07
			QYSGLEEFNVTIAIR		870.452	2	0	71.74	1.5e-07
			DGLIENLSESDFVISASPK		1011.01	2	0	71.74	1.3e-07
			DGLIENLSESDFVISASPK		1011.01	2	0	71.74	1.1e-07
			DDEFIALLHDIYANNISNHLYR		882.769	3	0	71.72	7.4e-08
			NASFHGILLDAILEGDSPER		1077.54	2	0	71.69	1.3e-07
			ESNELAPIGGIFNLAAVLR		992.546	2	0	71.64	9.9e-08
			EPYHIAGYSFGACIAFEMAVQLEK		911.1	3	0	71.64	6.9e-08
			DGLIENLSESDFVISASPK		1011.01	2	0	71.63	1.2e-07
			YLFVPFENSQPLAQDPEK		1061.53	2	0	71.6	1.2e-07
			ILLEATYEAIIDAGINPNDIR		772.081	3	0	71.6	1e-07
			EPIAENSHLVIASNILSSNSWNVLK		1368.22	2	0	71.6	9.7e-08
			GISGNLLWNNNWIAFIDTMLQFSILGK		1533.3	2	0	71.55	8e-08
			LRGVDYEQLPIIFENVK		1017.06	2	1	71.53	8.8e-08
			WDHSMQWDVATFSSANSSFGESVVEFDLAK		1126.51	3	0	71.51	7.1e-08
			VVEIIDQPQLNVNDLK		919.007	2	0	71.49	7.1e-08
			EPYHIAGYSFGACIAFEMAVQLEK		911.102	3	0	71.49	7.5e-08
			DGLIENLSESDFVISASPK		1011.01	2	0	71.46	1.1e-07
			LLAVYNYNPSVFNGDILLIK		756.087	3	0	71.43	7.2e-08
			HLQLDLQNEESLQVEHANINVLYR		1438.24	2	0	71.41	8.7e-08
			WDHSMQWDVATFSSANSSFGESVVEFDLAK		1126.51	3	0	71.4	7.2e-08
			ESNELAPIGGIFNLAAVLR		992.546	2	0	71.37	1.1e-07
			EPYHIAGYSFGACIAFEMAVQLEK		911.1	3	0	71.37	7.3e-08
			ESNELAPIGGIFNLAAVLR		992.547	2	0	71.35	9.2e-08
			LLAVYNYNPSVFNGDILLIK		1133.63	2	0	71.35	7.3e-08
			ELNLFDATFFGVHAK		854.938	2	0	71.3	1.5e-07
			EYCSSLDYFVVFSSISCGR		1138.5	2	0	71.3	7.4e-08
			AGNTVVLTLLDGSPAFVK		901.506	2	0	71.25	9.7e-08
			VSVVEAVANIMGIK		715.408	2	0	71.21	1.4e-07
			TLASELERPVWSFQCIENSPLESVSALAAFYVK		1247.97	3	0	71.2	7.6e-08
			VVEIIDQPQLNVNDLK		919.006	2	0	71.19	7.6e-08
			WSLEQAATIPVAYATSYYALCVR		1317.15	2	0	71.19	1.7e-07
			CPPDVTPACNNASDSVTISGPIESLK		1365.14	2	0	71.13	7.7e-08
			EPYHIAGYSFGACIAFEMAVQLEK		911.1	3	0	71.13	7.7e-08
			HLQLDLQNEESLQVEHANINVLYR		959.159	3	0	71.12	1.2e-07
			WDHSMQWDVATFSSANSSFGESVVEFDLAK		1126.5	3	0	71.11	7.7e-08
			VQGITFPNGEMQNK		781.885	2	0	71.07	1.8e-07
			ILLEATYEAIIDAGINPNDIR		772.081	3	0	71.06	1.1e-07
			NYDLILSALEIR		710.395	2	0	71.05	1.3e-07
			QYSGLEEFNVTIAIR		870.452	2	0	71.01	1.8e-07
			VSVVEAVANIMGIK		715.407	2	0	70.97	1e-07
			ESNELAPIGGIFNLAAVLR		992.546	2	0	70.97	1.2e-07
			LLAVYNYNPSVFNGDILLIK		1133.63	2	0	70.95	8e-08
			WDHSMQWDVATFSSANSSFGESVVEFDLAK		1126.51	3	0	70.95	8e-08
			ELNLFDATFFGVHAK		854.938	2	0	70.94	1.6e-07
			QYSGLEEFNVTIAIR		870.451	2	0	70.92	1.7e-07
			QYALTVLLQIVCENIGR		664.031	3	0	70.91	8.9e-08
			CPPDVTPACNNASDSVTISGPIESLK		1365.14	2	0	70.89	8.1e-08
			LLAVYNYNPSVFNGDILLIK		1133.63	2	0	70.87	8.2e-08
			HLQLDLQNEESLQVEHANINVLYR		959.161	3	0	70.87	1.1e-07
			DDEFIALLHDIYANNISNHLYR		882.769	3	0	70.83	9.5e-08
			EPYHIAGYSFGACIAFEMAVQLEK		911.099	3	0	70.83	8.3e-08
			EPYHIAGYSFGACIAFEMAVQLEK		911.101	3	0	70.83	9.5e-08
			WDHSMQWDVATFSSANSSFGESVVEFDLAK		1126.51	3	0	70.83	8.3e-08
			WDHSMQWDVATFSSANSSFGESVVEFDLAK		1126.51	3	0	70.82	8.3e-08
			DGLIENLSESDFVISASPK		1011	2	0	70.81	1.6e-07
			ESNELAPIGGIFNLAAVLR		992.546	2	0	70.75	1.2e-07
			HLQLDLQNEESLQVEHANINVLYR		959.161	3	0	70.75	1.3e-07
			VSVVEAVANIMGIK		715.408	2	0	70.74	1.1e-07
			WDHSMQWDVATFSSANSSFGESVVEFDLAK		1126.51	3	0	70.73	8.5e-08
			QYSGLEEFNVTIAIR		870.452	2	0	70.72	1.9e-07
			VSVVEAVANIMGIK		715.408	2	0	70.63	1.6e-07
			DGLIENLSESDFVISASPK		1011.01	2	0	70.63	1.7e-07
			EPYHIAGYSFGACIAFEMAVQLEK		911.101	3	0	70.63	9.1e-08
			TLASELERPVWSFQCIENSPLESVSALAAFYVK		1247.97	3	0	70.63	8.6e-08
			DGLIENLSESDFVISASPK		1011	2	0	70.62	1.6e-07
			DGLIENLSESDFVISASPK		1011.01	2	0	70.61	1.4e-07
			ELNLFDATFFGVHAK		854.938	2	0	70.55	1.8e-07
			VSVVEAVANIMGIK		477.274	3	0	70.54	1.6e-07
			QYALTVLLQIVCENIGR		664.031	3	0	70.54	9.7e-08
			ILLEATYEAIIDAGINPNDIR		772.081	3	0	70.54	1.2e-07
			WDHSMQWDVATFSSANSSFGESVVEFDLAK		1126.5	3	0	70.51	8.9e-08
			ELNLFDATFFGVHAK		854.938	2	0	70.5	1.8e-07
			WDHSMQWDVATFSSANSSFGESVVEFDLAK		1126.51	3	0	70.47	9e-08
			EPYHIAGYSFGACIAFEMAVQLEK		911.101	3	0	70.44	1e-07
			VSVVEAVANIMGIK		715.409	2	0	70.41	1.2e-07
			DGLIENLSESDFVISASPK		1011.01	2	0	70.38	1.5e-07
			LINEGIESGAVRPLPSTVFSEQQIEQSFR		1077.89	3	0	70.38	9.2e-08
			WDHSMQWDVATFSSANSSFGESVVEFDLAK		1126.51	3	0	70.35	9.2e-08
			QYSGLEEFNVTIAIR		870.451	2	0	70.34	1.9e-07
			VSVVEAVANIMGIK		715.408	2	0	70.33	1.7e-07
			QYSGLEEFNVTIAIR		870.452	2	0	70.31	2.1e-07
			RGDTVLIHAGSGGVGQASISIALHSGCTVFTTVGTQEK		1271.32	3	1	70.3	1.5e-07
			ILLEATYEAIIDAGINPNDIR		772.081	3	0	70.23	1.3e-07
			WDHSMQWDVATFSSANSSFGESVVEFDLAK		1126.51	3	0	70.21	9.5e-08
			QYALTVLLQIVCENIGR		664.032	3	0	70.18	1.3e-07
			TIMDSNLQLGAMAAVGLSWEEIAAR		1324.16	2	0	70.18	1.9e-07
			EPYHIAGYSFGACIAFEMAVQLEK		911.101	3	0	70.17	9.6e-08
			WDHSMQWDVATFSSANSSFGESVVEFDLAK		1126.51	3	0	70.14	9.7e-08
			WDHSMQWDVATFSSANSSFGESVVEFDLAK		1126.51	3	0	70.12	9.7e-08
			QYSGLEEFNVTIAIR		870.45	2	0	70.1	1.9e-07
			ESNELAPIGGIFNLAAVLR		992.546	2	0	70.06	1.5e-07
			IPNADIPALNDGSIQVVDK		990.023	2	0	70.04	1.9e-07
			EPYHIAGYSFGACIAFEMAVQLEK		911.1	3	0	70.02	1e-07
			HLQLDLQNEESLQVEHANINVLYR		959.16	3	0	70.02	1.6e-07
			QYSGLEEFNVTIAIR		870.451	2	0	70.01	2.1e-07
			ILLEATYEAIIDAGINPNDIR		772.081	3	0	70	1.4e-07
			DGLIENLSESDFVISASPK		1011.01	2	0	69.99	1.6e-07
			EPIAENSHLVIASNILSSNSWNVLK		1368.22	2	0	69.98	1.3e-07
			ELNLFDATFFGVHAK		854.938	2	0	69.97	2e-07
			DGLIENLSESDFVISASPK		1011.01	2	0	69.97	1.6e-07
			EPYHIAGYSFGACIAFEMAVQLEK		911.101	3	0	69.91	1.1e-07
			GVDIVLNSLAEEK		693.877	2	0	69.87	1.9e-07
			ESDEYLIGHNIDER		845.387	2	0	69.87	1e-07
			DTSFEQLILTETNGR		862.428	2	0	69.87	2.6e-07
			TLASELERPVWSFQCIENSPLESVSALAAFYVK		1247.97	3	0	69.87	1e-07
			ELNLFDATFFGVHAK		854.938	2	0	69.85	2e-07
			ESNELAPIGGIFNLAAVLR		992.545	2	0	69.75	1.5e-07
			AGNTVVLTLLDGSPAFVK		901.506	2	0	69.68	1.3e-07
			WDHSMQWDVATFSSANSSFGESVVEFDLAK		1126.51	3	0	69.67	1.1e-07
			WDHSMQWDVATFSSANSSFGESVVEFDLAK		1126.51	3	0	69.67	1.1e-07
			AGNTVVLTLLDGSPAFVK		901.506	2	0	69.65	1.5e-07
			ILLEATYEAIIDAGINPNDIR		772.082	3	0	69.65	1.1e-07
			EPYHIAGYSFGACIAFEMAVQLEK		911.1	3	0	69.65	1.1e-07
			WDHSMQWDVATFSSANSSFGESVVEFDLAK		1126.51	3	0	69.64	1.1e-07
			WDHSMQWDVATFSSANSSFGESVVEFDLAK		1126.51	3	0	69.62	1.1e-07
			TLASELERPVWSFQCIENSPLESVSALAAFYVK		1247.97	3	0	69.62	1.1e-07
			ENEGVPVYFYSNIDVIK		993.496	2	0	69.61	2.1e-07
			VGDPQEVNSIANLFCK		597.629	3	0	69.51	2e-07
			EPYHIAGYSFGACIAFEMAVQLEK		911.101	3	0	69.51	1.2e-07
			VSVVEAVANIMGIK		477.274	3	0	69.5	1.4e-07
			DGLIENLSESDFVISASPK		1011.01	2	0	69.5	1.7e-07
			WDHSMQWDVATFSSANSSFGESVVEFDLAK		1126.51	3	0	69.48	1.1e-07
			ILFPATGYLLITWK		818.479	2	0	69.46	1.1e-07
			QYSGLEEFNVTIAIR		870.453	2	0	69.43	2.4e-07
			TLASELERPVWSFQCIENSPLESVSALAAFYVK		1247.97	3	0	69.43	1.1e-07
			ENEGVPVYFYSNIDVIK		993.495	2	0	69.41	2.1e-07
			RGDTVLIHAGSGGVGQASISIALHSGCTVFTTVGTQEK		1271.32	3	1	69.4	1.9e-07
			ELNLFDATFFGVHAK		854.937	2	0	69.39	2.1e-07
			SEAVSVLFLQK		610.846	2	0	69.34	1.5e-07
			AGNTVVLTLLDGSPAFVK		601.34	3	0	69.34	1.5e-07
			ESNELAPIGGIFNLAAVLR		992.546	2	0	69.33	1.7e-07
			DGLIENLSESDFVISASPK		1011.01	2	0	69.33	1.8e-07
			WDHSMQWDVATFSSANSSFGESVVEFDLAK		1126.51	3	0	69.33	1.2e-07
			WDHSMQWDVATFSSANSSFGESVVEFDLAK		1126.51	3	0	69.31	1.2e-07
			EPYHIAGYSFGACIAFEMAVQLEK		911.101	3	0	69.26	1.4e-07
			EPYHIAGYSFGACIAFEMAVQLEK		911.101	3	0	69.2	1.2e-07
			WDHSMQWDVATFSSANSSFGESVVEFDLAK		1126.51	3	0	69.17	1.2e-07
			ELNLFDATFFGVHAK		854.938	2	0	69.16	2.4e-07
			WDHSMQWDVATFSSANSSFGESVVEFDLAK		1126.51	3	0	69.14	1.2e-07
			QYSGLEEFNVTIAIR		870.452	2	0	69.11	2.8e-07
			DDEFIALLHDIYANNISNHLYR		882.769	3	0	69	1.4e-07
			EPYHIAGYSFGACIAFEMAVQLEK		911.101	3	0	68.99	1.3e-07
			EPYHIAGYSFGACIAFEMAVQLEK		911.101	3	0	68.97	1.3e-07
			QYSGLEEFNVTIAIR		870.451	2	0	68.95	2.6e-07
			VVEIIDQPQLNVNDLK		919.007	2	0	68.95	1.3e-07
			ELNLFDATFFGVHAK		854.938	2	0	68.9	2.6e-07
			WDHSMQWDVATFSSANSSFGESVVEFDLAK		1126.51	3	0	68.84	1.3e-07
			EPYHIAGYSFGACIAFEMAVQLEK		911.1	3	0	68.83	1.3e-07
			WDHSMQWDVATFSSANSSFGESVVEFDLAK		1126.51	3	0	68.83	1.3e-07
			SESLELNINDIYK		769.39	2	0	68.81	2.3e-07
			DNFVDLDEDYGLSK		815.366	2	0	68.8	1.3e-07
			QYSGLEEFNVTIAIR		870.453	2	0	68.8	3e-07
			WDHSMQWDVATFSSANSSFGESVVEFDLAK		1126.51	3	0	68.75	1.3e-07
			WDHSMQWDVATFSSANSSFGESVVEFDLAK		1126.51	3	0	68.75	1.3e-07
			CPPDVTPACNNASDSVTISGPIESLK		1365.14	2	0	68.71	1.7e-07
			DGLIENLSESDFVISASPK		1011.01	2	0	68.68	2.5e-07
			EYCSSLDYFVVFSSISCGR		1138.5	2	0	68.66	1.4e-07
			QYSGLEEFNVTIAIR		870.453	2	0	68.64	2.9e-07
			WDHSMQWDVATFSSANSSFGESVVEFDLAK		1126.5	3	0	68.64	1.4e-07
			ILLEATYEAIIDAGINPNDIR		772.082	3	0	68.63	1.4e-07
			KVVSENQELLLVSQGEELLGMIGFMNCIR		1102.9	3	1	68.63	1.4e-07
			VGDPQEVNSIANLFCK		895.939	2	0	68.61	2.2e-07
			NASFHGILLDAILEGDSPERR		1155.6	2	1	68.59	2e-07
			NASFHGILLDAILEGDSPERR		1155.6	2	1	68.54	2.1e-07
			EPYHIAGYSFGACIAFEMAVQLEK		911.101	3	0	68.53	1.5e-07
			HLQLDLQNEESLQVEHANINVLYR		959.16	3	0	68.49	2.3e-07
			IPNADIPALNDGSIQVVDK		990.026	2	0	68.47	2.4e-07
			DGLIENLSESDFVISASPK		1011.01	2	0	68.47	2.2e-07
			ELNLFDATFFGVHAK		854.938	2	0	68.45	2.9e-07
			GISGNLLWNNNWIAFIDTMLQFSILGK		1022.53	3	0	68.45	1.7e-07
			HLQLDLQNEESLQVEHANINVLYR		959.16	3	0	68.44	2.3e-07
			ELNLFDATFFGVHAK		854.938	2	0	68.43	2.7e-07
			TLASELERPVWSFQCIENSPLESVSALAAFYVK		1247.97	3	0	68.41	1.4e-07
			ELNLFDATFFGVHAK		854.938	2	0	68.4	2.9e-07
			QYSGLEEFNVTIAIR		870.452	2	0	68.4	3.3e-07
			WDHSMQWDVATFSSANSSFGESVVEFDLAK		1126.51	3	0	68.4	1.4e-07
			HLQLDLQNEESLQVEHANINVLYR		959.159	3	0	68.39	2.4e-07
			VSVVEAVANIMGIK	Oxidation (M)	723.405	2	0	68.38	2.5e-07
			LINEGIESGAVRPLPSTVFSEQQIEQSFR		1616.34	2	0	68.38	1.6e-07
			QYSGLEEFNVTIAIR		870.452	2	0	68.37	3.3e-07
			WDHSMQWDVATFSSANSSFGESVVEFDLAK		1126.51	3	0	68.37	1.5e-07
			WDHSMQWDVATFSSANSSFGESVVEFDLAK		1126.51	3	0	68.36	1.5e-07
			HLQLDLQNEESLQVEHANINVLYR		959.161	3	0	68.35	2e-07
			WDHSMQWDVATFSSANSSFGESVVEFDLAK		1126.5	3	0	68.35	1.5e-07
			LLAVYNYNPSVFNGDILLIK		1133.63	2	0	68.31	1.5e-07
			LLAVYNYNPSVFNGDILLIK		756.087	3	0	68.29	1.5e-07
			QYSGLEEFNVTIAIR		870.453	2	0	68.24	3.1e-07
			VSVVEAVANIMGIK		715.408	2	0	68.23	2.7e-07
			EPIAENSHLVIASNILSSNSWNVLK		1368.22	2	0	68.23	2.1e-07
			YLFVPFENSQPLAQDPEK		1061.53	2	0	68.22	2.6e-07
			ILLEATYEAIIDAGINPNDIR		772.081	3	0	68.22	2.1e-07
			VVEIIDQPQLNVNDLK		919.005	2	0	68.2	1.5e-07
			ILLEATYEAIIDAGINPNDIR		772.081	3	0	68.19	2e-07
			EPYHIAGYSFGACIAFEMAVQLEK		911.101	3	0	68.19	1.7e-07
			WDHSMQWDVATFSSANSSFGESVVEFDLAK		1126.51	3	0	68.19	1.5e-07
			ELNLFDATFFGVHAK		854.938	2	0	68.17	3e-07
			ELNLFDATFFGVHAK		854.938	2	0	68.15	3.1e-07
			DGLIENLSESDFVISASPK		1011.01	2	0	68.15	2.4e-07
			ISTIDIITLTGTK		688.405	2	0	68.14	1.5e-07
			QYSGLEEFNVTIAIR		870.451	2	0	68.14	3.1e-07
			ILLEATYEAIIDAGINPNDIR		772.081	3	0	68.14	2.1e-07
			ELNLFDATFFGVHAK		854.938	2	0	68.13	3.1e-07
			WDHSMQWDVATFSSANSSFGESVVEFDLAK		1126.51	3	0	68.06	1.6e-07
			VGDPQEVNSIANLFCK		895.94	2	0	68.04	2.6e-07
			ELNLFDATFFGVHAK		854.937	2	0	68.02	2.9e-07
			ILLEATYEAIIDAGINPNDIR		772.081	3	0	68.01	2.3e-07
			YLFVPFENSQPLAQDPEK		1061.53	2	0	68	3e-07
			HLQLDLQNEESLQVEHANINVLYR		1438.24	2	0	67.98	2.3e-07
			QYSGLEEFNVTIAIR		870.451	2	0	67.95	3.2e-07
			NYDLILSALEIR		710.395	2	0	67.91	2.4e-07
			WDHSMQWDVATFSSANSSFGESVVEFDLAK		1126.51	3	0	67.9	1.6e-07
			WDHSMQWDVATFSSANSSFGESVVEFDLAK		1126.51	3	0	67.9	1.6e-07
			SYIIIGGLGGFGLELSEWMIIRGAKYIVLTSR		1171.65	3	2	67.85	1.6e-07
			ILLEATYEAIIDAGINPNDIR		772.081	3	0	67.83	1.8e-07
			TLASELERPVWSFQCIENSPLESVSALAAFYVK		1247.97	3	0	67.79	1.7e-07
			LINEGIESGAVRPLPSTVFSEQQIEQSFR		1077.89	3	0	67.78	1.8e-07
			QYSGLEEFNVTIAIR		870.452	2	0	67.76	3.8e-07
			IQSCLDTMDIFLQQPHPVLSSMVIADK	Oxidation (M)	1034.85	3	0	67.76	1.9e-07
			HLQLDLQNEESLQVEHANINVLYR		959.16	3	0	67.73	2.8e-07
			SYIIIGGLGGFGLELSEWMIIRGAKYIVLTSR		1171.65	3	2	67.73	1.7e-07
			QYSGLEEFNVTIAIR		870.451	2	0	67.7	3.6e-07
			WDHSMQWDVATFSSANSSFGESVVEFDLAK		1126.51	3	0	67.7	1.7e-07
			WDHSMQWDVATFSSANSSFGESVVEFDLAK		1126.51	3	0	67.67	1.7e-07
			LYPPVNYPVGHGTPMINSLVK		1148.61	2	0	67.64	2e-07
			QYSGLEEFNVTIAIR		870.45	2	0	67.63	3.3e-07
			DGLIENLSESDFVISASPK		1011.01	2	0	67.63	3.3e-07
			EPYHIAGYSFGACIAFEMAVQLEK		911.1	3	0	67.62	1.7e-07
			ESNELAPIGGIFNLAAVLR		992.547	2	0	67.61	2.2e-07
			ELNLFDATFFGVHAK		854.938	2	0	67.6	3.5e-07
			WDHSMQWDVATFSSANSSFGESVVEFDLAK		1126.51	3	0	67.59	1.7e-07
			HLQLDLQNEESLQVEHANINVLYR		959.159	3	0	67.58	3.1e-07
			QYSGLEEFNVTIAIR		870.451	2	0	67.55	2.9e-07
			QYSGLEEFNVTIAIR		870.452	2	0	67.55	4e-07
			WDHSMQWDVATFSSANSSFGESVVEFDLAK		1126.51	3	0	67.53	1.8e-07
			SEAVSVLFLQK		610.848	2	0	67.52	2.7e-07
			ESNELAPIGGIFNLAAVLR		992.545	2	0	67.51	2.6e-07
			EPYHIAGYSFGACIAFEMAVQLEK		911.101	3	0	67.5	2e-07
			ILLEATYEAIIDAGINPNDIR		772.08	3	0	67.48	2.9e-07
			EPYHIAGYSFGACIAFEMAVQLEK		911.101	3	0	67.48	1.8e-07
			ELNLFDATFFGVHAK		854.938	2	0	67.46	3.6e-07
			ESNELAPIGGIFNLAAVLR		992.546	2	0	67.46	2.6e-07
			RPIWFVFSGMGSQWPGMGK		1084.53	2	0	67.44	2.6e-07
			TLASELERPVWSFQCIENSPLESVSALAAFYVK		1247.97	3	0	67.43	1.8e-07
			QYSGLEEFNVTIAIR		870.452	2	0	67.42	4.1e-07
			ESNELAPIGGIFNLAAVLR		992.547	2	0	67.4	2.3e-07
			WDHSMQWDVATFSSANSSFGESVVEFDLAK		1126.51	3	0	67.39	1.8e-07
			WDHSMQWDVATFSSANSSFGESVVEFDLAK		1126.51	3	0	67.36	1.8e-07
			WDHSMQWDVATFSSANSSFGESVVEFDLAK		1126.51	3	0	67.29	1.9e-07
			ILFPATGYLLITWK		818.479	2	0	67.27	1.9e-07
			IPNADIPALNDGSIQVVDK		990.024	2	0	67.27	3.5e-07
			HLQLDLQNEESLQVEHANINVLYR		959.159	3	0	67.26	3.1e-07
			WDHSMQWDVATFSSANSSFGESVVEFDLAK		1126.51	3	0	67.26	1.9e-07
			DDEFIALLHDIYANNISNHLYR		1323.65	2	0	67.22	2.6e-07
			WDHSMQWDVATFSSANSSFGESVVEFDLAK		1126.51	3	0	67.22	1.9e-07
			QYALTVLLQIVCENIGR		664.031	3	0	67.2	2.1e-07
			LYPPVNYPVGHGTPMINSLVK		1148.61	2	0	67.2	2e-07
			ESNELAPIGGIFNLAAVLR		992.545	2	0	67.17	2.8e-07
			QYSGLEEFNVTIAIR		870.452	2	0	67.16	3.8e-07
			ELNLFDATFFGVHAK		854.938	2	0	67.12	3.9e-07
			HLQLDLQNEESLQVEHANINVLYR		959.16	3	0	67.11	3.1e-07
			ELNLFDATFFGVHAK		854.938	2	0	67.1	3.9e-07
			ILLEATYEAIIDAGINPNDIR		772.081	3	0	67.05	2.8e-07
			ELNLFDATFFGVHAK		854.938	2	0	66.97	4e-07
			ILFPATGYLLITWK		818.479	2	0	66.93	2e-07
			WDHSMQWDVATFSSANSSFGESVVEFDLAK		1126.51	3	0	66.91	2e-07
			IPNADIPALNDGSIQVVDK		660.352	3	0	66.9	3.8e-07
			SAPIVIQITEK		599.854	2	0	66.89	3e-07
			ILLEATYEAIIDAGINPNDIR		772.081	3	0	66.88	2.8e-07
			ILLEATYEAIIDAGINPNDIR		772.08	3	0	66.86	3.3e-07
			HLQLDLQNEESLQVEHANINVLYR		959.16	3	0	66.85	3.3e-07
			ILLEATYEAIIDAGINPNDIR		772.08	3	0	66.84	3.3e-07
			HLQLDLQNEESLQVEHANINVLYR		959.16	3	0	66.82	3.3e-07
			LRGVDYEQLPIIFENVK		1017.06	2	1	66.79	2.4e-07
			ESNELAPIGGIFNLAAVLR		992.547	2	0	66.78	2.6e-07
			ESNELAPIGGIFNLAAVLR		992.546	2	0	66.71	3.2e-07
			ILLEATYEAIIDAGINPNDIR		772.081	3	0	66.65	3e-07
			WDHSMQWDVATFSSANSSFGESVVEFDLAK		1126.51	3	0	66.65	2.2e-07
			EPYHIAGYSFGACIAFEMAVQLEK		911.1	3	0	66.63	2.2e-07
			QYSGLEEFNVTIAIR		870.452	2	0	66.6	4.4e-07
			GLATTVVADPDFMWK		825.912	2	0	66.57	4.3e-07
			HLQLDLQNEESLQVEHANINVLYR		1438.24	2	0	66.57	3.4e-07
			QYSGLEEFNVTIAIR		870.451	2	0	66.55	4.6e-07
			EPYHIAGYSFGACIAFEMAVQLEK		911.102	3	0	66.54	2.3e-07
			HLQLDLQNEESLQVEHANINVLYR		959.159	3	0	66.54	3.5e-07
			ESNELAPIGGIFNLAAVLR		992.544	2	0	66.51	3.5e-07
			ELNLFDATFFGVHAK		854.937	2	0	66.47	3.9e-07
			VVEIIDQPQLNVNDLK		919.007	2	0	66.47	2.3e-07
			SVSDEELLDK		567.779	2	0	66.45	2.3e-07
			ILFPATGYLLITWK		818.479	2	0	66.45	2.3e-07
			QYSGLEEFNVTIAIR		870.451	2	0	66.45	4.6e-07
			VSVVEAVANIMGIK		477.274	3	0	66.41	2.9e-07
			HLQLDLQNEESLQVEHANINVLYR		959.161	3	0	66.41	3.5e-07
			EPYHIAGYSFGACIAFEMAVQLEK		911.101	3	0	66.4	2.3e-07
			TLASELERPVWSFQCIENSPLESVSALAAFYVK		1247.97	3	0	66.38	2.3e-07
			GVDIVLNSLAEEK		693.877	2	0	66.37	4e-07
			QYSGLEEFNVTIAIR		870.451	2	0	66.37	3.8e-07
			LLAVYNYNPSVFNGDILLIK		1133.63	2	0	66.32	2.3e-07
			ESNELAPIGGIFNLAAVLR		992.545	2	0	66.31	3.4e-07
			WDHSMQWDVATFSSANSSFGESVVEFDLAK		1126.51	3	0	66.31	2.3e-07
			ELNLFDATFFGVHAK		854.938	2	0	66.24	4.8e-07
			QYALTVLLQIVCENIGR		664.03	3	0	66.21	3.1e-07
			EYCSSLDYFVVFSSISCGR		1138.5	2	0	66.19	2.4e-07
			ILLEATYEAIIDAGINPNDIR		772.081	3	0	66.19	3.2e-07
			HLQLDLQNEESLQVEHANINVLYR		959.161	3	0	66.18	3.4e-07
			TLASELERPVWSFQCIENSPLESVSALAAFYVK		1871.44	2	0	66.17	2.4e-07
			VEEIDQYVDK		619.3	2	0	66.16	4.6e-07
			WSLEQAATIPVAYATSYYALCVR		1317.16	2	0	66.16	4.6e-07
			EPYHIAGYSFGACIAFEMAVQLEK		911.101	3	0	66.1	2.6e-07
			ELNLFDATFFGVHAK		854.938	2	0	66.08	4.9e-07
			ELNLFDATFFGVHAK		854.938	2	0	66.08	4.9e-07
			EPYHIAGYSFGACIAFEMAVQLEK		911.101	3	0	66.06	2.8e-07
			WDHSMQWDVATFSSANSSFGESVVEFDLAK		1126.51	3	0	66.06	2.5e-07
			QYSGLEEFNVTIAIR		870.451	2	0	66.02	4.1e-07
			QYSGLEEFNVTIAIR		870.451	2	0	66	5e-07
			ILLEATYEAIIDAGINPNDIR		772.08	3	0	65.99	4.5e-07
			VSVVEAVANIMGIK		715.407	2	0	65.96	3.2e-07
			ILLEATYEAIIDAGINPNDIR		772.082	3	0	65.96	2.5e-07
			INFIQTYDILK		684.382	2	0	65.94	3.2e-07
			AGNTVVLTLLDGSPAFVK		901.505	2	0	65.88	3e-07
			NASFHGILLDAILEGDSPERR		1155.6	2	1	65.88	4.4e-07
			DGLIENLSESDFVISASPK		1011.01	2	0	65.82	4.1e-07
			HLQLDLQNEESLQVEHANINVLYR		959.162	3	0	65.8	3.3e-07
			HLQLDLQNEESLQVEHANINVLYR		959.161	3	0	65.77	3.7e-07
			ELNLFDATFFGVHAK		854.938	2	0	65.76	5.3e-07
			WSLEQAATIPVAYATSYYALCVR		1317.16	2	0	65.75	4.9e-07
			WDHSMQWDVATFSSANSSFGESVVEFDLAK		1126.51	3	0	65.71	2.7e-07
			TLASELERPVWSFQCIENSPLESVSALAAFYVK		1247.97	3	0	65.68	2.7e-07
			VGDPQEVNSIANLFCK		895.94	2	0	65.66	4.9e-07
			AGNTVVLTLLDGSPAFVK		901.506	2	0	65.66	3.5e-07
			ILLEATYEAIIDAGINPNDIR		772.082	3	0	65.63	2.7e-07
			TIMDSNLQLGAMAAVGLSWEEIAAR		1324.16	2	0	65.63	4.5e-07
			IQSCLDTMDIFLQQPHPVLSSMVIADK		1029.52	3	0	65.63	4.4e-07
			VGDPQEVNSIANLFCK		895.94	2	0	65.61	4.4e-07
			WDHSMQWDVATFSSANSSFGESVVEFDLAK		1126.51	3	0	65.61	2.7e-07
			VSVVEAVANIMGIK		477.274	3	0	65.6	3.9e-07
			WDHSMQWDVATFSSANSSFGESVVEFDLAK		1126.51	3	0	65.59	2.8e-07
			WDHSMQWDVATFSSANSSFGESVVEFDLAK		1126.51	3	0	65.58	2.8e-07
			QYALTVLLQIVCENIGR		664.031	3	0	65.55	3.9e-07
			HLQLDLQNEESLQVEHANINVLYR		959.161	3	0	65.55	4.3e-07
			IPNADIPALNDGSIQVVDK		660.353	3	0	65.49	5.5e-07
			LRGVDYEQLPIIFENVK		1017.05	2	1	65.49	4.1e-07
			ILLEATYEAIIDAGINPNDIR		772.081	3	0	65.49	3.8e-07
			QYSGLEEFNVTIAIR		870.451	2	0	65.47	4.7e-07
			LLAVYNYNPSVFNGDILLIK		1133.63	2	0	65.47	2.8e-07
			WDHSMQWDVATFSSANSSFGESVVEFDLAK		1126.51	3	0	65.46	2.8e-07
			VGDPQEVNSIANLFCK		895.94	2	0	65.44	4.7e-07
			WDHSMQWDVATFSSANSSFGESVVEFDLAK		1126.51	3	0	65.43	2.9e-07
			DNFVDLDEDYGLSK		815.367	2	0	65.42	2.9e-07
			ILLEATYEAIIDAGINPNDIR		772.081	3	0	65.41	3e-07
			VSVVEAVANIMGIK		477.274	3	0	65.4	3.6e-07
			QYSGLEEFNVTIAIR		870.451	2	0	65.36	4.8e-07
			WDHSMQWDVATFSSANSSFGESVVEFDLAK		1126.51	3	0	65.36	2.9e-07
			EPYHIAGYSFGACIAFEMAVQLEK		911.101	3	0	65.33	3.4e-07
			ILFPATGYLLITWK		818.479	2	0	65.32	2.9e-07
			WIESPLSYYQPEK		820.403	2	0	65.31	5e-07
			TGFQSLCIR		541.276	2	0	65.28	5.5e-07
			RPIWFVFSGMGSQWPGMGK		1084.53	2	0	65.27	4.5e-07
			RNHSNNLNLLLENIGK		925.005	2	1	65.23	4.8e-07
			EPYHIAGYSFGACIAFEMAVQLEK		911.099	3	0	65.2	3e-07
			DGLIENLSESDFVISASPK		1011.01	2	0	65.17	5.5e-07
			QYSGLEEFNVTIAIR		870.452	2	0	65.16	6.1e-07
			ILFPATGYLLITWK		818.478	2	0	65.15	3.1e-07
			WDHSMQWDVATFSSANSSFGESVVEFDLAK		1126.51	3	0	65.15	3.1e-07
			WDHSMQWDVATFSSANSSFGESVVEFDLAK		1126.51	3	0	65.14	3.1e-07
			QYSGLEEFNVTIAIR		870.451	2	0	65.13	5.1e-07
			HLQLDLQNEESLQVEHANINVLYR		959.161	3	0	65.12	4.8e-07
			TIMDSNLQLGAMAAVGLSWEEIAAR		1324.16	2	0	65.11	5.2e-07
			ILLEATYEAIIDAGINPNDIR		772.082	3	0	65.09	3.1e-07
			EPYHIAGYSFGACIAFEMAVQLEK		911.101	3	0	65.09	3.6e-07
			TLASELERPVWSFQCIENSPLESVSALAAFYVK		1247.97	3	0	65.09	3.1e-07
			HLQLDLQNEESLQVEHANINVLYR		959.16	3	0	65.07	5e-07
			ILLEATYEAIIDAGINPNDIR		772.081	3	0	65.04	4.4e-07
			QYSGLEEFNVTIAIR		870.451	2	0	65.03	6.3e-07
			EPYHIAGYSFGACIAFEMAVQLEK		911.101	3	0	65.02	3.6e-07
			LYPPVNYPVGHGTPMINSLVK		1148.61	2	0	65	4e-07
			GVDIVLNSLAEEK		693.876	2	0	64.99	6.3e-07
			ESNELAPIGGIFNLAAVLR		992.547	2	0	64.98	4.1e-07
			ILLEATYEAIIDAGINPNDIR		772.081	3	0	64.97	4.5e-07
			VSVVEAVANIMGIK		477.274	3	0	64.96	4e-07
			ILLEATYEAIIDAGINPNDIR		772.081	3	0	64.96	4.5e-07
			LTNQDDVSANGYRK		527.593	3	1	64.95	4.5e-07
			YLFVPFENSQPLAQDPEK		1061.53	2	0	64.92	6.3e-07
			VGDPQEVNSIANLFCK		597.63	3	0	64.9	6.3e-07
			VSVVEAVANIMGIK		715.408	2	0	64.88	5.9e-07
			EPYHIAGYSFGACIAFEMAVQLEK		911.1	3	0	64.86	3.3e-07
			QYALTVLLQIVCENIGR		664.031	3	0	64.83	3.6e-07
			LLAVYNYNPSVFNGDILLIK		1133.63	2	0	64.81	3.3e-07
			ILLEATYEAIIDAGINPNDIR		772.081	3	0	64.79	4.5e-07
			DGLIENLSESDFVISASPK		1011.01	2	0	64.77	5.7e-07
			DGLIENLSESDFVISASPK		1011.01	2	0	64.76	5.2e-07
			ILLEATYEAIIDAGINPNDIR		772.081	3	0	64.7	4.6e-07
			VVEIIDQPQLNVNDLK		919.007	2	0	64.69	3.4e-07
			NHSNNLNLLLENIGK		564.972	3	0	64.67	8.4e-07
			IQSCLDTMDIFLQQPHPVLSSMVIADK		1029.52	3	0	64.67	5.3e-07
			GQPIFIVHAIEGTQTPFK		992.038	2	0	64.65	4.1e-07
			AGNTVVLTLLDGSPAFVK		901.506	2	0	64.64	4.6e-07
			EPYHIAGYSFGACIAFEMAVQLEK		911.1	3	0	64.6	3.5e-07
			ILLEATYEAIIDAGINPNDIR		772.08	3	0	64.56	5.6e-07
			WSLEQAATIPVAYATSYYALCVR		1317.16	2	0	64.56	7.3e-07
			TLASELERPVWSFQCIENSPLESVSALAAFYVK		1247.97	3	0	64.56	3.5e-07
			VSVVEAVANIMGIK		477.274	3	0	64.51	4.4e-07
			LLAVYNYNPSVFNGDILLIK		1133.63	2	0	64.49	3.6e-07
			ILLEATYEAIIDAGINPNDIR		772.082	3	0	64.42	3.6e-07
			EPYHIAGYSFGACIAFEMAVQLEK		911.101	3	0	64.41	4.2e-07
			WSLEQAATIPVAYATSYYALCVR		1317.16	2	0	64.39	7.1e-07
			QYSGLEEFNVTIAIR		870.451	2	0	64.38	7.5e-07
			EPYHIAGYSFGACIAFEMAVQLEK		911.1	3	0	64.38	3.6e-07
			ESNELAPIGGIFNLAAVLR		992.546	2	0	64.37	5.5e-07
			DDEFIALLHDIYANNISNHLYR		882.769	3	0	64.37	4.2e-07
			VSVVEAVANIMGIK		715.408	2	0	64.36	6.6e-07
			EPYHIAGYSFGACIAFEMAVQLEK		911.1	3	0	64.36	3.7e-07
			HLQLDLQNEESLQVEHANINVLYR		959.16	3	0	64.36	6e-07
			QYSGLEEFNVTIAIR		870.451	2	0	64.34	6.1e-07
			QYSGLEEFNVTIAIR		870.451	2	0	64.32	7.4e-07
			HLQLDLQNEESLQVEHANINVLYR		959.16	3	0	64.32	6.1e-07
			QYSGLEEFNVTIAIR		870.451	2	0	64.31	7.6e-07
			INFIQTYDILK		684.382	2	0	64.3	4.6e-07
			TIMDSNLQLGAMAAVGLSWEEIAAR		1324.17	2	0	64.27	5.8e-07
			LLAVYNYNPSVFNGDILLIK		1133.63	2	0	64.26	3.7e-07
			EPYHIAGYSFGACIAFEMAVQLEK		911.101	3	0	64.23	3.8e-07
			HLQLDLQNEESLQVEHANINVLYR		959.159	3	0	64.23	6.8e-07
			HLQLDLQNEESLQVEHANINVLYR		959.163	3	0	64.23	4.9e-07
			CPPDVTPACNNASDSVTISGPIESLKK		1429.19	2	1	64.22	4.5e-07
			ELNLFDATFFGVHAK		854.938	2	0	64.21	7.8e-07
			EPYHIAGYSFGACIAFEMAVQLEK		911.099	3	0	64.2	3.8e-07
			EPYHIAGYSFGACIAFEMAVQLEK		911.101	3	0	64.2	4e-07
			HLQLDLQNEESLQVEHANINVLYR		959.159	3	0	64.2	6.3e-07
			NYDLILSALEIR		710.396	2	0	64.18	6.5e-07
			QYALTVLLQIVCENIGR		664.031	3	0	64.17	5.4e-07
			LLAVYNYNPSVFNGDILLIK		1133.63	2	0	64.15	3.8e-07
			ILLEATYEAIIDAGINPNDIR		772.081	3	0	64.15	4e-07
			ILLEATYEAIIDAGINPNDIR		772.081	3	0	64.13	5.6e-07
			GVDIVLNSLAEEK		693.877	2	0	64.1	6.8e-07
			DGLIENLSESDFVISASPK		1011.01	2	0	64.1	6.2e-07
			ILLEATYEAIIDAGINPNDIR		772.081	3	0	64.08	5.5e-07
			NYDLILSALEIR		710.395	2	0	64.03	6.7e-07
			QYSGLEEFNVTIAIR		870.45	2	0	64.03	7.5e-07
			ILLEATYEAIIDAGINPNDIR		772.081	3	0	64.03	5.7e-07
			LINEGIESGAVRPLPSTVFSEQQIEQSFR		1616.34	2	0	64.03	4.3e-07
			SYIIIGGLGGFGLELSEWMIIRGAKYIVLTSR		1171.65	3	2	64.01	4e-07
			VVSENQELLLVSQGEELLGMIGFMNCIR		1589.8	2	0	64	4.4e-07
			ESNELAPIGGIFNLAAVLR		992.547	2	0	63.99	5e-07
			HLQLDLQNEESLQVEHANINVLYR		959.16	3	0	63.99	6.4e-07
			LINEGIESGAVRPLPSTVFSEQQIEQSFR		1077.89	3	0	63.96	5e-07
			HLQLDLQNEESLQVEHANINVLYR		959.162	3	0	63.93	4.7e-07
			ILLEATYEAIIDAGINPNDIR		772.081	3	0	63.92	5.9e-07
			LRGVDYEQLPIIFENVK		1017.06	2	1	63.91	4.7e-07
			RPIWFVFSGMGSQWPGMGK		723.357	3	0	63.9	6.3e-07
			FDLSNDSPLGMSVFLK		590.631	3	0	63.86	7.4e-07
			QYSGLEEFNVTIAIR		870.451	2	0	63.84	8.5e-07
			DGLIENLSESDFVISASPK		1011.01	2	0	63.84	7.6e-07
			HLQLDLQNEESLQVEHANINVLYR		959.161	3	0	63.84	5.8e-07
			QYSGLEEFNVTIAIR		870.449	2	0	63.83	7e-07
			AGNTVVLTLLDGSPAFVK		901.506	2	0	63.83	5.6e-07
			ILLEATYEAIIDAGINPNDIR		772.08	3	0	63.83	6.6e-07
			ELNLFDATFFGVHAK		854.938	2	0	63.81	8.3e-07
			ELNLFDATFFGVHAK		854.938	2	0	63.8	8.3e-07
			VVSENQELLLVSQGEELLGMIGFMNCIR		1589.8	2	0	63.8	4.2e-07
			LINEGIESGAVRPLPSTVFSEQQIEQSFR		1616.33	2	0	63.8	4.8e-07
			ILLEATYEAIIDAGINPNDIR		772.08	3	0	63.78	6.7e-07
			ILLEATYEAIIDAGINPNDIR		772.081	3	0	63.78	6.1e-07
			EPYHIAGYSFGACIAFEMAVQLEK		911.1	3	0	63.78	4.2e-07
			ILLEATYEAIIDAGINPNDIR		772.08	3	0	63.75	9.3e-07
			GGLVAVNSFGFGGANAHILFR		1052.56	2	0	63.73	8e-07
			QYSGLEEFNVTIAIR		870.451	2	0	63.7	7e-07
			LLAVYNYNPSVFNGDILLIK		756.087	3	0	63.69	4.3e-07
			EPYHIAGYSFGACIAFEMAVQLEK		911.1	3	0	63.67	4.3e-07
			EPYHIAGYSFGACIAFEMAVQLEK		911.102	3	0	63.67	4.5e-07
			IQSCLDTMDIFLQQPHPVLSSMVIADK	Oxidation (M)	1034.85	3	0	63.67	6.2e-07
			ILLEATYEAIIDAGINPNDIR		772.081	3	0	63.65	5.8e-07
			LINEGIESGAVRPLPSTVFSEQQIEQSFR		1077.89	3	0	63.65	4.7e-07
			VSVVEAVANIMGIK		715.408	2	0	63.63	7.8e-07
			TIMDSNLQLGAMAAVGLSWEEIAAR		1324.16	2	0	63.63	6.9e-07
			GVDIVLNSLAEEK		693.877	2	0	63.6	7.9e-07
			WSLEQAATIPVAYATSYYALCVR		1317.16	2	0	63.59	9.2e-07
			LQYAAINPIVHLDFIK		928.027	2	0	63.58	4.4e-07
			NASFHGILLDAILEGDSPERR		1155.6	2	1	63.58	6.4e-07
			TLASELERPVWSFQCIENSPLESVSALAAFYVK		1247.97	3	0	63.56	4.4e-07
			EPYHIAGYSFGACIAFEMAVQLEK		911.101	3	0	63.51	5.1e-07
			LRGVDYEQLPIIFENVK		1017.06	2	1	63.49	4.5e-07
			EPYHIAGYSFGACIAFEMAVQLEK		911.101	3	0	63.49	5.1e-07
			ESNELAPIGGIFNLAAVLR		992.546	2	0	63.48	7e-07
			DGLIENLSESDFVISASPK		1011.01	2	0	63.45	9e-07
			TLASELERPVWSFQCIENSPLESVSALAAFYVK		1247.97	3	0	63.42	4.5e-07
			QYSGLEEFNVTIAIR		870.451	2	0	63.39	9.6e-07
			EPYHIAGYSFGACIAFEMAVQLEK		911.101	3	0	63.35	4.6e-07
			ELNLFDATFFGVHAK		854.937	2	0	63.33	8.1e-07
			VVEIIDQPQLNVNDLK		919.006	2	0	63.33	4.6e-07
			HLQLDLQNEESLQVEHANINVLYR		959.16	3	0	63.31	7.5e-07
			EPYHIAGYSFGACIAFEMAVQLEK		911.101	3	0	63.21	5.5e-07
			ILLEATYEAIIDAGINPNDIR		772.081	3	0	63.2	6.5e-07
			EPYHIAGYSFGACIAFEMAVQLEK		911.101	3	0	63.15	4.8e-07
			LLIAMEEGIIPGNLHFK		948.027	2	0	63.14	4.9e-07
			QYSGLEEFNVTIAIR		870.453	2	0	63.12	1e-06
			VVEIIDQPQLNVNDLK		613.007	3	0	63.12	4.9e-07
			TLASELERPVWSFQCIENSPLESVSALAAFYVK		1247.97	3	0	63.09	4.9e-07
			HLQLDLQNEESLQVEHANINVLYR		959.16	3	0	63.08	7.9e-07
			WDHSMQWDVATFSSANSSFGESVVEFDLAK		1126.51	3	0	63.08	4.9e-07
			MLLNIPAPILK	Oxidation (M)	619.88	2	0	63.05	5e-07
			NYDLILSALEIR		710.396	2	0	62.98	8.6e-07
			ESNELAPIGGIFNLAAVLR		992.545	2	0	62.98	7.3e-07
			EPYHIAGYSFGACIAFEMAVQLEK		911.1	3	0	62.96	5.1e-07
			RGDTVLIHAGSGGVGQASISIALHSGCTVFTTVGTQEK		1271.32	3	1	62.93	8.4e-07
			ESNELAPIGGIFNLAAVLR		992.547	2	0	62.92	6.4e-07
			IPNADIPALNDGSIQVVDK		990.025	2	0	62.91	9.5e-07
			VSVVEAVANIMGIK		477.274	3	0	62.86	9.3e-07
			ESNELAPIGGIFNLAAVLR		992.546	2	0	62.85	7.8e-07
			HLQLDLQNEESLQVEHANINVLYR		959.159	3	0	62.84	9.4e-07
			EPYHIAGYSFGACIAFEMAVQLEK		911.102	3	0	62.83	5.2e-07
			ILLEATYEAIIDAGINPNDIR		772.081	3	0	62.81	7.3e-07
			QYALTVLLQIVCENIGR		664.031	3	0	62.74	7.4e-07
			QYSGLEEFNVTIAIR		870.45	2	0	62.73	1e-06
			WDHSMQWDVATFSSANSSFGESVVEFDLAK		1126.51	3	0	62.73	5.3e-07
			ESNELAPIGGIFNLAAVLR		992.545	2	0	62.7	7.8e-07
			EPYHIAGYSFGACIAFEMAVQLEK		911.1	3	0	62.66	5.4e-07
			ENEGVPVYFYSNIDVIK		993.495	2	0	62.65	1.1e-06
			WDHSMQWDVATFSSANSSFGESVVEFDLAK		1126.51	3	0	62.65	5.4e-07
			INFIQTYDILK		684.382	2	0	62.64	6.8e-07
			ILFPATGYLLITWK		818.478	2	0	62.61	5.5e-07
			IPNADIPALNDGSIQVVDK		660.351	3	0	62.61	1.1e-06
			EPYHIAGYSFGACIAFEMAVQLEK		911.101	3	0	62.61	6.3e-07
			QYALTVLLQIVCENIGR		664.031	3	0	62.58	7.7e-07
			TLASELERPVWSFQCIENSPLESVSALAAFYVK		1247.97	3	0	62.58	5.5e-07
			EPYHIAGYSFGACIAFEMAVQLEK		911.102	3	0	62.57	5.8e-07
			QYSGLEEFNVTIAIR		870.451	2	0	62.56	1.1e-06
			WDHSMQWDVATFSSANSSFGESVVEFDLAK		1126.51	3	0	62.56	5.5e-07
			VSVVEAVANIMGIK		715.408	2	0	62.55	1e-06
			WDHSMQWDVATFSSANSSFGESVVEFDLAK		1126.51	3	0	62.52	5.6e-07
			NASFHGILLDAILEGDSPERR		770.732	3	1	62.51	9.5e-07
			GLATTVVADPDFMWK		825.912	2	0	62.5	1.1e-06
			EPYHIAGYSFGACIAFEMAVQLEK		911.101	3	0	62.49	6.5e-07
			DGLIENLSESDFVISASPK		674.341	3	0	62.47	1e-06
			QYALTVLLQIVCENIGR		664.032	3	0	62.44	7.7e-07
			ILLEATYEAIIDAGINPNDIR		772.082	3	0	62.43	5.7e-07
			WDHSMQWDVATFSSANSSFGESVVEFDLAK		1126.51	3	0	62.43	5.7e-07
			NYDLILSALEIR		710.395	2	0	62.42	9.7e-07
			ILLEATYEAIIDAGINPNDIR		772.081	3	0	62.42	7.7e-07
			TLASELERPVWSFQCIENSPLESVSALAAFYVK		1247.97	3	0	62.4	5.8e-07
			LYPPVNYPVGHGTPMINSLVK		1148.61	2	0	62.35	7.6e-07
			HLQLDLQNEESLQVEHANINVLYR		959.161	3	0	62.35	9.3e-07
			EPYHIAGYSFGACIAFEMAVQLEK		911.101	3	0	62.34	6.7e-07
			EPYHIAGYSFGACIAFEMAVQLEK		911.101	3	0	62.32	5.9e-07
			ESDEYLIGHNIDER		845.387	2	0	62.31	5.9e-07
			QYSGLEEFNVTIAIR		870.451	2	0	62.31	1.2e-06
			QYSGLEEFNVTIAIR		870.452	2	0	62.31	1.3e-06
			WSLEQAATIPVAYATSYYALCVR		1317.15	2	0	62.31	1.4e-06
			ILFPATGYLLITWK		818.479	2	0	62.29	5.9e-07
			LLIAMEEGIIPGNLHFK		948.026	2	0	62.26	5.9e-07
			ESNELAPIGGIFNLAAVLR		992.547	2	0	62.26	7.4e-07
			HLQLDLQNEESLQVEHANINVLYR		959.16	3	0	62.26	9.2e-07
			ILLEATYEAIIDAGINPNDIR		772.082	3	0	62.25	6.9e-07
			WDHSMQWDVATFSSANSSFGESVVEFDLAK		1126.51	3	0	62.24	6e-07
			QYSGLEEFNVTIAIR		870.452	2	0	62.23	1.3e-06
			AGNTVVLTLLDGSPAFVK		901.507	2	0	62.21	8.1e-07
			DGLIENLSESDFVISASPK		1011.01	2	0	62.21	1.2e-06
			AGNTVVLTLLDGSPAFVK		901.505	2	0	62.2	6.6e-07
			EPYHIAGYSFGACIAFEMAVQLEK		911.101	3	0	62.2	6.9e-07
			QYALTVLLQIVCENIGR		664.031	3	0	62.18	7.3e-07
			YLFVPFENSQPLAQDPEK		1061.53	2	0	62.17	1.1e-06
			EPYHIAGYSFGACIAFEMAVQLEK		911.101	3	0	62.08	7.1e-07
			GVDIVLNSLAEEK		693.878	2	0	62.05	1.1e-06
			ILLEATYEAIIDAGINPNDIR		772.081	3	0	62.05	8.4e-07
			VGDPQEVNSIANLFCK		895.941	2	0	62.02	1.2e-06
			EPYHIAGYSFGACIAFEMAVQLEK		911.1	3	0	61.97	6.4e-07
			HLQLDLQNEESLQVEHANINVLYR		959.159	3	0	61.96	1.2e-06
			ELNLFDATFFGVHAK		854.938	2	0	61.91	1.3e-06
			EYCSSLDYFVVFSSISCGR		1138.5	2	0	61.9	6.5e-07
			WDHSMQWDVATFSSANSSFGESVVEFDLAK		1126.51	3	0	61.9	6.5e-07
			GVDIVLNSLAEEK		693.878	2	0	61.87	1.1e-06
			VSVVEAVANIMGIK		477.274	3	0	61.87	1.2e-06
			QYALTVLLQIVCENIGR		664.031	3	0	61.87	8.8e-07
			ILLEATYEAIIDAGINPNDIR		772.082	3	0	61.87	6.8e-07
			EPYHIAGYSFGACIAFEMAVQLEK		911.101	3	0	61.87	7.5e-07
			WDHSMQWDVATFSSANSSFGESVVEFDLAK		1126.51	3	0	61.85	6.5e-07
			DDEFIALLHDIYANNISNHLYR		882.77	3	0	61.84	8.5e-07
			DGLIENLSESDFVISASPK		674.34	3	0	61.83	1e-06
			QYSGLEEFNVTIAIR		870.45	2	0	61.82	1.2e-06
			ILLEATYEAIIDAGINPNDIR		772.08	3	0	61.81	1.2e-06
			WSLEQAATIPVAYATSYYALCVR		1317.16	2	0	61.74	1.2e-06
			ELNLFDATFFGVHAK		854.937	2	0	61.73	1.2e-06
			EPYHIAGYSFGACIAFEMAVQLEK		911.099	3	0	61.73	6.7e-07
			HLQLDLQNEESLQVEHANINVLYR		959.161	3	0	61.73	1e-06
			ELNLFDATFFGVHAK		854.938	2	0	61.72	1.3e-06
			WDHSMQWDVATFSSANSSFGESVVEFDLAK		1126.51	3	0	61.72	6.7e-07
			HLQLDLQNEESLQVEHANINVLYR		959.161	3	0	61.7	1.1e-06
			GVDIVLNSLAEEK		693.877	2	0	61.69	1.2e-06
			SEAVSVLFLQK		610.848	2	0	61.68	1.1e-06
			CPPDVTPACNNASDSVTISGPIESLKK		953.127	3	1	61.67	7.8e-07
			HLQLDLQNEESLQVEHANINVLYR		959.16	3	0	61.67	1.1e-06
			DGLIENLSESDFVISASPK		1011.01	2	0	61.64	1.4e-06
			NYDLILSALEIR		710.396	2	0	61.62	1.2e-06
			LRGVDYEQLPIIFENVK		1017.06	2	1	61.62	8.3e-07
			ELNLFDATFFGVHAK		854.938	2	0	61.57	1.4e-06
			ILLEATYEAIIDAGINPNDIR		772.082	3	0	61.57	7e-07
			QYSGLEEFNVTIAIR		870.453	2	0	61.53	1.5e-06
			EPYHIAGYSFGACIAFEMAVQLEK		911.1	3	0	61.51	7.1e-07
			EPYHIAGYSFGACIAFEMAVQLEK		911.101	3	0	61.5	7.4e-07
			ELNLFDATFFGVHAK		854.938	2	0	61.46	1.4e-06
			ILFPATGYLLITWK		818.478	2	0	61.45	7.2e-07
			QYALTVLLQIVCENIGR		664.031	3	0	61.42	7.9e-07
			EPYHIAGYSFGACIAFEMAVQLEK		911.101	3	0	61.42	7.2e-07
			ISTIDIITLTGTK		688.405	2	0	61.41	7.2e-07
			EPYHIAGYSFGACIAFEMAVQLEK		911.099	3	0	61.37	7.3e-07
			WDHSMQWDVATFSSANSSFGESVVEFDLAK		1126.51	3	0	61.37	7.3e-07
			SEAVSVLFLQK		610.848	2	0	61.34	1.1e-06
			ELNLFDATFFGVHAK		854.938	2	0	61.33	1.5e-06
			VVEIIDQPQLNVNDLK		613.007	3	0	61.33	7.4e-07
			IPNADIPALNDGSIQVVDK		660.353	3	0	61.33	1.4e-06
			ILFPATGYLLITWK		818.479	2	0	61.32	7.4e-07
			DGLIENLSESDFVISASPK		1011.01	2	0	61.32	1.1e-06
			DDEFIALLHDIYANNISNHLYR		882.77	3	0	61.29	9.7e-07
			QYSGLEEFNVTIAIR		870.451	2	0	61.27	1.5e-06
			VSVVEAVANIMGIK		477.274	3	0	61.2	1.4e-06
			ISTIDIITLTGTK		688.406	2	0	61.19	7.6e-07
			VSVVEAVANIMGIK		477.274	3	0	61.19	1.4e-06
			EPYHIAGYSFGACIAFEMAVQLEK		911.1	3	0	61.12	7.7e-07
			ILLEATYEAIIDAGINPNDIR		772.082	3	0	61.1	8.9e-07
			WDHSMQWDVATFSSANSSFGESVVEFDLAK		1126.51	3	0	61.09	7.8e-07
			ILLEATYEAIIDAGINPNDIR		772.081	3	0	61.07	8.2e-07
			CPPDVTPACNNASDSVTISGPIESLK		1365.14	2	0	61.05	7.9e-07
			DGLIENLSESDFVISASPK		1011.01	2	0	61.02	1.3e-06
			HLQLDLQNEESLQVEHANINVLYR		959.161	3	0	60.97	1.1e-06
			VSVVEAVANIMGIK		715.408	2	0	60.94	1.4e-06
			ELNLFDATFFGVHAK		854.938	2	0	60.93	1.5e-06
			ILLEATYEAIIDAGINPNDIR		772.082	3	0	60.92	8.1e-07
			ISYSFDFNGPSYAVDTACSSSLYAMHQAIASIR		1210.56	3	0	60.88	8.2e-07
			GVDYEQLPIIFENVK		882.464	2	0	60.87	1.3e-06
			EPYHIAGYSFGACIAFEMAVQLEK		911.101	3	0	60.86	9.4e-07
			VGDPQEVNSIANLFCK		895.94	2	0	60.82	1.5e-06
			LYPPVNYPVGHGTPMINSLVK		1148.61	2	0	60.8	8.3e-07
			LYPPVNYPVGHGTPMINSLVK		1148.61	2	0	60.79	1e-06
			ISTIDIITLTGTK		688.406	2	0	60.74	8.4e-07
			LPPDALPGNLASQECILGLEFSGR		1277.65	2	0	60.73	1.8e-06
			LYPPVNYPVGHGTPMINSLVK		1148.61	2	0	60.7	8.9e-07
			ILLEATYEAIIDAGINPNDIR		772.081	3	0	60.7	1.2e-06
			ELNLFDATFFGVHAK		854.938	2	0	60.69	1.7e-06
			LINEGIESGAVRPLPSTVFSEQQIEQSFR		1077.89	3	0	60.69	9.4e-07
			VVEIIDQPQLNVNDLK		919.006	2	0	60.66	8.6e-07
			LLAVYNYNPSVFNGDILLIK		1133.63	2	0	60.65	8.6e-07
			HLQLDLQNEESLQVEHANINVLYR		959.161	3	0	60.64	1.3e-06
			IPNADIPALNDGSIQVVDK		990.025	2	0	60.62	1.6e-06
			EPYHIAGYSFGACIAFEMAVQLEK		911.101	3	0	60.61	1e-06
			QYSGLEEFNVTIAIR		870.451	2	0	60.59	1.8e-06
			IPNADIPALNDGSIQVVDK		990.024	2	0	60.58	1.6e-06
			ELNLFDATFFGVHAK		854.938	2	0	60.53	1.8e-06
			DGLIENLSESDFVISASPK		674.341	3	0	60.48	1.8e-06
			EPYHIAGYSFGACIAFEMAVQLEK		911.102	3	0	60.46	9.4e-07
			ESNELAPIGGIFNLAAVLR		662.033	3	0	60.42	1.4e-06
			ESNELAPIGGIFNLAAVLR		662.033	3	0	60.42	1.3e-06
			ILLEATYEAIIDAGINPNDIR		772.081	3	0	60.41	1.3e-06
			VVEIIDQPQLNVNDLK		919.007	2	0	60.34	9.2e-07
			ILLEATYEAIIDAGINPNDIR		772.081	3	0	60.34	1.3e-06
			ISYSFDFNGPSYAVDTACSSSLYAMHQAIASIR		1210.56	3	0	60.32	9.3e-07
			EPYHIAGYSFGACIAFEMAVQLEK		911.1	3	0	60.31	9.3e-07
			HLQLDLQNEESLQVEHANINVLYR		959.163	3	0	60.31	1.2e-06
			ELNLFDATFFGVHAK		854.937	2	0	60.25	1.7e-06
			QYSGLEEFNVTIAIR		870.452	2	0	60.22	2.1e-06
			QYSGLEEFNVTIAIR		870.452	2	0	60.21	1.9e-06
			TLASELERPVWSFQCIENSPLESVSALAAFYVK		1247.97	3	0	60.18	9.6e-07
			QYALTVLLQIVCENIGR		664.031	3	0	60.15	1.1e-06
			NASFHGILLDAILEGDSPERR		770.732	3	1	60.14	1.6e-06
			VGDPQEVNSIANLFCK		895.939	2	0	60.1	1.5e-06
			LINEGIESGAVRPLPSTVFSEQQIEQSFR		1077.89	3	0	60.1	1e-06
			EPYHIAGYSFGACIAFEMAVQLEK		911.101	3	0	60.09	9.8e-07
			MLLNIPAPILK	Oxidation (M)	619.881	2	0	60.07	9.8e-07
			WDHSMQWDVATFSSANSSFGESVVEFDLAK		1126.5	3	0	60.03	9.9e-07
			ILLEATYEAIIDAGINPNDIR		772.081	3	0	59.96	1.4e-06
			KVVSENQELLLVSQGEELLGMIGFMNCIR		1102.9	3	1	59.85	1.1e-06
			EPYHIAGYSFGACIAFEMAVQLEK		911.101	3	0	59.83	1.2e-06
			WDHSMQWDVATFSSANSSFGESVVEFDLAK		1126.51	3	0	59.82	1e-06
			DTSFEQLILTETNGR		862.426	2	0	59.78	2.1e-06
			WDHSMQWDVATFSSANSSFGESVVEFDLAK		1126.51	3	0	59.74	1.1e-06
			VSVVEAVANIMGIK		477.274	3	0	59.71	1.9e-06
			EPYHIAGYSFGACIAFEMAVQLEK		911.101	3	0	59.69	1.1e-06
			VSVVEAVANIMGIK		477.274	3	0	59.68	1.9e-06
			ILLEATYEAIIDAGINPNDIR		772.081	3	0	59.63	1.5e-06
			DGLIENLSESDFVISASPK		1011.01	2	0	59.59	1.7e-06
			DGLIENLSESDFVISASPK		1011.01	2	0	59.58	1.7e-06
			VSVVEAVANIMGIK		715.408	2	0	59.57	2e-06
			QYSGLEEFNVTIAIR		870.451	2	0	59.56	1.8e-06
			DGLIENLSESDFVISASPK		1011.01	2	0	59.56	1.7e-06
			TIMDSNLQLGAMAAVGLSWEEIAAR		1324.16	2	0	59.54	2e-06
			NYDLILSALEIR		710.396	2	0	59.52	2.3e-06
			LLAVYNYNPSVFNGDILLIK		756.088	3	0	59.52	1.1e-06
			EPYHIAGYSFGACIAFEMAVQLEK		911.101	3	0	59.52	1.1e-06
			EPIAENSHLVIASNILSSNSWNVLK		912.483	3	0	59.48	1.3e-06
			VGDPQEVNSIANLFCK		895.94	2	0	59.44	2e-06
			QYSGLEEFNVTIAIR		870.451	2	0	59.4	2.4e-06
			VSVVEAVANIMGIK		477.274	3	0	59.37	2.1e-06
			VVSENQELLLVSQGEELLGMIGFMNCIR		1589.8	2	0	59.36	1.3e-06
			SEAVSVLFLQK		610.847	2	0	59.34	1.7e-06
			NYDLILSALEIR		473.933	3	0	59.32	1.8e-06
			VVSENQELLLVSQGEELLGMIGFMNCIR		1589.8	2	0	59.19	1.4e-06
			EPYHIAGYSFGACIAFEMAVQLEK		911.101	3	0	59.18	1.4e-06
			VSVVEAVANIMGIK		715.408	2	0	59.15	2.2e-06
			NYDLILSALEIR		473.933	3	0	59.13	2.1e-06
			LLAVYNYNPSVFNGDILLIK		1133.63	2	0	59.13	1.2e-06
			ILLEATYEAIIDAGINPNDIR		772.081	3	0	59.12	1.8e-06
			HLQLDLQNEESLQVEHANINVLYR		959.16	3	0	59.12	2e-06
			RNHSNNLNLLLENIGK		617.005	3	1	59.11	2e-06
			LLAVYNYNPSVFNGDILLIK		756.087	3	0	59.1	1.2e-06
			ILLEATYEAIIDAGINPNDIR		772.08	3	0	59.09	2.4e-06
			ILLEATYEAIIDAGINPNDIR		772.081	3	0	59.09	1.7e-06
			EPYHIAGYSFGACIAFEMAVQLEK		911.1	3	0	59.08	1.2e-06
			EPYHIAGYSFGACIAFEMAVQLEK		911.101	3	0	59.05	1.4e-06
			IQSCLDTMDIFLQQPHPVLSSMVIADK		1029.52	3	0	59.02	1.9e-06
			ISTIDIITLTGTK		688.405	2	0	59.01	1.3e-06
			IQSCLDTMDIFLQQPHPVLSSMVIADK	Oxidation (M)	1034.85	3	0	59	1.4e-06
			DGLIENLSESDFVISASPK		1011.01	2	0	58.99	2e-06
			EPYHIAGYSFGACIAFEMAVQLEK		911.102	3	0	58.98	1.3e-06
			EPYHIAGYSFGACIAFEMAVQLEK		911.101	3	0	58.95	1.3e-06
			ILFPATGYLLITWK		818.479	2	0	58.94	1.3e-06
			VGDPQEVNSIANLFCK		895.939	2	0	58.91	2e-06
			EPYHIAGYSFGACIAFEMAVQLEK		911.101	3	0	58.91	1.5e-06
			MLLNIPAPILK		611.883	2	0	58.89	1.3e-06
			ILFPATGYLLITWK		818.478	2	0	58.89	1.3e-06
			RPIWFVFSGMGSQWPGMGK		723.356	3	0	58.88	1.9e-06
			QYALTVLLQIVCENIGR		664.032	3	0	58.86	1.8e-06
			EPYHIAGYSFGACIAFEMAVQLEK		911.101	3	0	58.84	1.3e-06
			TLASELERPVWSFQCIENSPLESVSALAAFYVK		1247.97	3	0	58.84	1.3e-06
			QYSGLEEFNVTIAIR		870.452	2	0	58.81	3e-06
			ELNLFDATFFGVHAK		854.938	2	0	58.79	2.6e-06
			EPYHIAGYSFGACIAFEMAVQLEK		911.101	3	0	58.75	1.5e-06
			QYSGLEEFNVTIAIR		870.451	2	0	58.74	2.2e-06
			ILLEATYEAIIDAGINPNDIR		772.08	3	0	58.73	2.4e-06
			ILLEATYEAIIDAGINPNDIR		772.081	3	0	58.71	1.5e-06
			HLQLDLQNEESLQVEHANINVLYR		959.161	3	0	58.7	2.1e-06
			EPYHIAGYSFGACIAFEMAVQLEK		911.1	3	0	58.61	1.4e-06
			QYALTVLLQIVCENIGR		664.031	3	0	58.57	1.9e-06
			LPPDALPGNLASQECILGLEFSGR		1277.65	2	0	58.57	2.7e-06
			EPYHIAGYSFGACIAFEMAVQLEK		911.102	3	0	58.55	1.5e-06
			ILLEATYEAIIDAGINPNDIR		772.081	3	0	58.54	1.9e-06
			GVDIVLNSLAEEK		693.877	2	0	58.5	2.5e-06
			LINEGIESGAVRPLPSTVFSEQQIEQSFR		1616.33	2	0	58.5	1.6e-06
[truncated: 44,444 more rows]
