# Supplementary material for: Shotgun proteomics deciphered age/division of labor-related functional specification of three honeybee (Apis mellifera L.) exocrine glands
Source: PLoS One. 2018 Feb 15;13(2):e0191344. doi: 10.1371/journal.pone.0191344 (PMC5813902; doi:10.1371/journal.pone.0191344)
Supplement: S7 Table — (XLSX) [file pone.0191344.s011.xlsx]

## Sheet: Protein_identification_summary
			Spectral count
Accession	RefSeq ID	Description	nPcG	fPcG	nTG	fTG	nMG	fMG
gi|335057529	NP_001229394.1	26S proteasome non-ATPase regulatory subunit 1-like [Apis mellifera]	13	11	10	8	9	11
gi|335057540	NP_001229398.1	40S ribosomal protein S14 [Apis mellifera]	23	20	29	23	17	20
gi|74271822	NP_001011604.2	40S ribosomal protein S8 [Apis mellifera]	10	12	26	12	2	10
gi|297591983	NP_001172073.1	60S acidic ribosomal protein P1 [Apis mellifera]	9	11	22	19	13	9
gi|58585114	NP_001011587.1	60S ribosomal protein L32 [Apis mellifera]	3	5	4	2	0	0
gi|297591985	NP_001172074.1	actin related protein 1 [Apis mellifera]	359	267	394	400	374	705
gi|297591987	NP_001172075.1	actin related protein 1 [Apis mellifera]	359	267	394	400	374	705
gi|332801003	NP_001193902.1	acyl-CoA synthetase family member 2, mitochondrial precursor [Apis mellifera]	12	3	0	0	682	121
gi|283436150	NP_001164443.1	adenylate kinase 1 [Apis mellifera]	0	0	0	0	0	2
gi|58531215	NP_001010975.1	ADP/ATP translocase [Apis mellifera]	77	133	732	845	155	105
gi|58585164	NP_001011608.1	alpha-glucosidase precursor [Apis mellifera]	17	0	0	0	0	0
gi|292494909	NP_001167616.1	apidermin 3 precursor [Apis mellifera]	7	2	0	0	0	0
gi|166795901	NP_001107670.1	apolipophorin-III-like protein precursor [Apis mellifera]	0	0	11	0	12	8
gi|58585146	NP_001011603.1	arginine kinase [Apis mellifera]	27	25	58	43	13	19
gi|297515465	NP_001172034.1	armadillo segment polarity protein [Apis mellifera]	0	0	2	0	0	0
gi|5834930	NP_008086.1	ATP synthase F0 subunit 6 [Apis mellifera ligustica]	1	1	1	1	0	0
gi|5834929	NP_008085.1	ATP synthase F0 subunit 8 [Apis mellifera ligustica]	1	1	0	1	0	0
gi|336391183	NP_001229585.1	ATP synthase lipid-binding protein, mitochondrial [Apis mellifera]	291	210	213	230	269	176
gi|336391185	NP_001229586.1	ATP synthase lipid-binding protein, mitochondrial [Apis mellifera]	291	210	213	230	269	176
gi|201023361	NP_001128422.1	calcium/calmodulin-dependent protein kinase II [Apis mellifera]	0	0	32	13	0	0
gi|237874274	NP_001153877.1	calpain-B [Apis mellifera]	4	4	79	67	4	3
gi|296010819	NP_001171540.1	catalase [Apis mellifera]	39	24	23	47	23	23
gi|58585102	NP_001011581.1	cGMP-dependent protein kinase foraging [Apis mellifera]	4	0	22	24	0	2
gi|118150502	NP_001071288.1	chemosensory protein 1 precursor [Apis mellifera]	77	106	0	0	0	0
gi|58585106	NP_001011583.1	chemosensory protein 3 precursor [Apis mellifera]	26	45	0	0	3	1
gi|335057536	NP_001229396.1	chromatin modifying protein 1 [Apis mellifera]	1	1	3	2	2	0
gi|339717139	NP_001229926.1	C-type lectin 5 precursor [Apis mellifera]	16	2	0	0	2	4
gi|399154148	NP_001257742.1	cuticular protein 14 precursor [Apis mellifera]	119	99	36	18	53	44
gi|399220314	NP_001257756.1	cuticular protein 17 precursor [Apis mellifera]	0	0	0	0	1	1
gi|399154150	NP_001257743.1	cuticular protein 22 precursor [Apis mellifera]	1	1	0	0	5	7
gi|399220320	NP_001257759.1	cuticular protein 28 precursor [Apis mellifera]	7	16	4	0	66	329
gi|399220298	NP_001257748.1	cuticular protein 3 precursor [Apis mellifera]	4	2	0	0	0	0
gi|399220300	NP_001257749.1	cuticular protein 4 precursor [Apis mellifera]	4	1	0	0	0	4
gi|270289764	NP_001161897.1	cyclin-dependent kinase 5 [Apis mellifera]	0	0	0	3	0	0
gi|5834937	NP_008093.1	cytochrome b [Apis mellifera ligustica]	8	8	22	12	4	3
gi|299890788	NP_001177743.1	cytochrome b-c1 complex subunit 10 [Apis mellifera]	2	2	2	3	2	1
gi|295842193	NP_001170961.1	cytochrome c [Apis mellifera]	2	7	10	5	2	1
gi|288872189	NP_001165876.1	cytochrome c oxidase subunit 6C [Apis mellifera]	13	18	35	29	23	12
gi|5834927	NP_008083.1	cytochrome c oxidase subunit I [Apis mellifera ligustica]	12	8	18	20	5	5
gi|5834928	NP_008084.1	cytochrome c oxidase subunit II [Apis mellifera ligustica]	17	16	17	11	13	10
gi|5834931	NP_008087.1	cytochrome c oxidase subunit III [Apis mellifera ligustica]	2	2	2	1	0	0
gi|288872185	NP_001165874.1	cytochrome c oxidase subunit VIb polypeptide 1 [Apis mellifera]	14	13	16	9	7	13
gi|94158657	NP_001035324.1	cytochrome P450 6AS5 [Apis mellifera]	0	0	0	0	0	7
gi|254910938	NP_001011616.2	defensin-1 preproprotein [Apis mellifera]	3	0	0	0	0	3
gi|335892843	NP_001229451.1	dolichyl-diphosphooligosaccharide--protein glycosyltransferase subunit 1 [Apis mellifera]	39	29	52	49	35	41
gi|197927106	NP_001128194.1	dolichyl-diphosphooligosaccharide--protein glycosyltransferase subunit 4 [Apis mellifera]	0	0	0	2	0	0
gi|62526112	NP_001014993.1	elongation factor 1-alpha [Apis mellifera]	85	62	339	268	90	77
gi|422398915	NP_001116485.2	endoribonuclease Dicer-1 [Apis mellifera]	3	2	0	0	2	2
gi|201023353	NP_001128419.1	esterase A2 [Apis mellifera]	0	0	0	0	881	1128
gi|335892839	NP_001229449.1	eukaryotic translation initiation factor 3 subunit H [Apis mellifera]	10	12	25	18	22	24
gi|343790874	NP_001177977.2	eukaryotic translation initiation factor 4 gamma [Apis mellifera]	19	35	46	40	13	17
gi|58585202	NP_001011630.1	fatty acid binding protein [Apis mellifera]	15	5	9	6	9	3
gi|300807169	NP_001180219.1	fatty acyl-CoA reductase 1 [Apis mellifera]	151	380	0	0	0	0
gi|334724440	NP_001229316.1	filamin-like [Apis mellifera]	38	2	3	1	7	46
gi|118150510	NP_001071291.1	globin 1 [Apis mellifera]	12	0	1	1	0	3
gi|58585090	NP_001011574.1	glucose oxidase [Apis mellifera]	6	0	0	0	0	0
gi|283436154	NP_001164445.1	glutamine synthetase [Apis mellifera]	18	14	15	23	6	10
gi|201023359	NP_001128421.1	glutamine:fructose-6-phosphate aminotransferase 1 [Apis mellifera]	0	0	8	5	0	0
gi|295842195	NP_001171492.1	glutathione peroxidase-like 1 [Apis mellifera]	18	22	14	11	12	7
gi|295842197	NP_001171493.1	glutathione peroxidase-like 1 [Apis mellifera]	18	22	14	11	12	7
gi|295842263	NP_001171499.1	glutathione S-transferase D1 [Apis mellifera]	0	0	0	19	29	18
gi|62526114	NP_001014994.1	glycerol-3-phosphate dehydrogenase [Apis mellifera]	44	44	63	38	44	48
gi|217330652	NP_001136109.1	glycine-rich cuticle protein [Apis mellifera]	1	1	0	0	0	3
gi|254911140	NP_001157186.1	gram-negative bacteria-binding protein 1-2 precursor [Apis mellifera]	10	0	0	0	0	0
gi|209969778	NP_001129659.1	heat shock factor binding protein 1-like [Apis mellifera]	10	12	11	6	1	0
gi|229892248	NP_001153536.1	heat shock protein 90 [Apis mellifera]	89	136	99	83	114	147
gi|229892214	NP_001153524.1	heat shock protein cognate 3 [Apis mellifera]	61	95	144	94	68	104
gi|229892210	NP_001153522.1	heat shock protein cognate 4 [Apis mellifera]	97	135	96	97	120	97
gi|229892203	NP_001153520.1	heat shock protein cognate 5 [Apis mellifera]	81	74	82	45	92	51
gi|229892265	NP_001153544.1	heat shock protein Hsp70Ab-like [Apis mellifera]	56	62	61	56	54	43
gi|160425209	NP_001104234.1	hexamerin 70a precursor [Apis mellifera]	0	0	2	0	0	0
gi|58585158	NP_001011609.1	histone H4 [Apis mellifera]	18	0	0	0	0	0
gi|335892823	NP_001229443.1	hsp90 co-chaperone Cdc37 [Apis mellifera]	2	0	11	7	6	0
gi|60115688	NP_001012431.1	icarapin-like precursor [Apis mellifera]	4	4	4	2	5	15
gi|58585076	NP_001011563.1	juvenile hormone esterase precursor [Apis mellifera]	0	0	17	0	0	0
gi|209180477	NP_001129207.1	lambda crystallin-like protein [Apis mellifera]	8	0	25	20	44	23
gi|58585098	NP_001011579.1	major royal jelly protein 1 precursor [Apis mellifera]	83	0	4	0	19	0
gi|58585108	NP_001011580.1	major royal jelly protein 2 precursor [Apis mellifera]	48	0	6	0	9	0
gi|58585142	NP_001011601.1	major royal jelly protein 3 precursor [Apis mellifera]	25	0	13	0	1	0
gi|58585170	NP_001011610.1	major royal jelly protein 4 precursor [Apis mellifera]	16	0	0	0	0	0
gi|58585138	NP_001011599.1	major royal jelly protein 5 precursor [Apis mellifera]	6	0	0	0	1	0
gi|62198227	NP_001014429.1	major royal jelly protein 7 precursor [Apis mellifera]	10	0	0	0	0	0
gi|67010041	NP_001019868.1	major royal jelly protein 9 precursor [Apis mellifera]	0	0	6	6	0	0
gi|58585190	NP_001011623.1	metabotropic glutamate receptor B precursor [Apis mellifera]	0	0	0	0	0	2
gi|295842599	NP_001171518.1	methionine sulphoxide reductase A [Apis mellifera]	0	2	2	1	0	0
gi|240255421	NP_001155303.1	NADH dehydrogenase [ubiquinone] iron-sulfur protein 5 [Apis mellifera]	10	6	11	9	4	5
gi|5834938	NP_008094.1	NADH dehydrogenase subunit 1 [Apis mellifera ligustica]	3	2	3	1	2	1
gi|5834926	NP_008082.1	NADH dehydrogenase subunit 2 [Apis mellifera ligustica]	1	0	1	1	1	0
gi|5834932	NP_008088.1	NADH dehydrogenase subunit 3 [Apis mellifera ligustica]	0	1	1	2	0	0
gi|5834934	NP_008090.1	NADH dehydrogenase subunit 4 [Apis mellifera ligustica]	0	3	1	2	0	0
gi|5834935	NP_008091.1	NADH dehydrogenase subunit 4L [Apis mellifera ligustica]	1	0	2	1	0	0
gi|5834933	NP_008089.1	NADH dehydrogenase subunit 5 [Apis mellifera ligustica]	0	1	4	4	0	0
gi|5834936	NP_008092.1	NADH dehydrogenase subunit 6 [Apis mellifera ligustica]	0	4	3	2	0	0
gi|288872187	NP_001165875.1	NADH-ubiquinone oxidoreductase 75 kDa subunit, mitochondrial [Apis mellifera]	47	78	82	40	45	43
gi|197276652	NP_001127843.1	nicotinamide riboside kinase [Apis mellifera]	10	0	3	5	2	0
gi|94158822	NP_001035313.1	odorant binding protein 14 precursor [Apis mellifera]	2	0	2	0	5	0
gi|335892796	NP_001229473.1	peptidyl-prolyl cis-trans isomerase B precursor [Apis mellifera]	16	13	11	17	9	13
gi|283436152	NP_001164444.1	peroxiredoxin-like protein [Apis mellifera]	20	26	47	24	1	21
gi|58585196	NP_001011627.1	phenoloxidase subunit A3 [Apis mellifera]	24	13	0	0	2	20
gi|328777299	XP_003249312.1	PREDICTED: [Pyruvate dehydrogenase [lipoamide]] kinase, mitochondrial isoform 1 [Apis mellifera]	2	2	0	0	0	0
gi|66522249	XP_393904.2	PREDICTED: [Pyruvate dehydrogenase [lipoamide]] kinase, mitochondrial isoform 2 [Apis mellifera]	2	2	0	0	0	0
gi|110763193	XP_624227.2	PREDICTED: 1,2-dihydroxy-3-keto-5-methylthiopentene dioxygenase-like [Apis mellifera]	8	7	1	0	6	0
gi|328793446	XP_001122879.2	PREDICTED: 1,4-alpha-glucan-branching enzyme-like [Apis mellifera]	0	2	0	0	0	0
gi|328793448	XP_001121550.2	PREDICTED: 1,4-alpha-glucan-branching enzyme-like [Apis mellifera]	0	2	0	0	0	0
gi|66547447	XP_624910.1	PREDICTED: 10 kDa heat shock protein, mitochondrial-like [Apis mellifera]	14	9	15	10	10	5
gi|328783791	XP_623798.2	PREDICTED: 10-formyltetrahydrofolate dehydrogenase [Apis mellifera]	0	0	20	10	0	0
gi|48097815	XP_393894.1	PREDICTED: 116 kDa U5 small nuclear ribonucleoprotein component-like isoform 1 [Apis mellifera]	13	1	11	11	4	3
gi|48096523	XP_392479.1	PREDICTED: 14-3-3 protein epsilon isoform 1 [Apis mellifera]	19	26	72	66	24	20
gi|328776077	XP_394140.4	PREDICTED: 15 kDa selenoprotein-like [Apis mellifera]	1	1	4	4	2	11
gi|66518230	XP_623818.1	PREDICTED: 15-hydroxyprostaglandin dehydrogenase [NAD+]-like [Apis mellifera]	0	0	11	0	2	16
gi|328788993	XP_623368.2	PREDICTED: 1-acylglycerophosphocholine O-acyltransferase 1-like [Apis mellifera]	0	2	0	0	0	0
gi|328781608	XP_001120852.2	PREDICTED: 1-acyl-sn-glycerol-3-phosphate acyltransferase alpha-like [Apis mellifera]	21	22	0	0	0	0
gi|328781610	XP_001120808.2	PREDICTED: 1-acyl-sn-glycerol-3-phosphate acyltransferase alpha-like [Apis mellifera]	25	33	0	0	0	0
gi|66542933	XP_624945.1	PREDICTED: 1-acyl-sn-glycerol-3-phosphate acyltransferase gamma-like [Apis mellifera]	8	6	2	5	5	9
gi|328781273	XP_392528.4	PREDICTED: 1-phosphatidylinositol-4,5-bisphosphate phosphodiesterase [Apis mellifera]	0	0	6	10	0	0
gi|328787709	XP_003250990.1	PREDICTED: 1-phosphatidylinositol-4,5-bisphosphate phosphodiesterase classes I and II isoform 1 [Apis mellifera]	0	0	4	0	0	0
gi|328787711	XP_003250991.1	PREDICTED: 1-phosphatidylinositol-4,5-bisphosphate phosphodiesterase classes I and II isoform 2 [Apis mellifera]	0	0	4	0	0	0
gi|328781107	XP_001121328.2	PREDICTED: 2~,5~-phosphodiesterase 12-like [Apis mellifera]	4	7	0	0	2	0
gi|328792507	XP_623784.2	PREDICTED: 26S protease regulatory subunit 10B [Apis mellifera]	26	22	23	13	19	16
gi|66509032	XP_623527.1	PREDICTED: 26S protease regulatory subunit 4 isoform 1 [Apis mellifera]	22	22	20	24	17	33
gi|48101907	XP_392722.1	PREDICTED: 26S protease regulatory subunit 6A [Apis mellifera]	59	38	31	19	44	46
gi|328790710	XP_003251449.1	PREDICTED: 26S protease regulatory subunit 6B isoform 1 [Apis mellifera]	43	47	24	27	31	36
gi|328790712	XP_393513.3	PREDICTED: 26S protease regulatory subunit 6B isoform 2 [Apis mellifera]	0	0	24	27	0	0
gi|328792984	XP_623743.2	PREDICTED: 26S protease regulatory subunit 7 [Apis mellifera]	10	21	18	13	17	26
gi|66520165	XP_623053.1	PREDICTED: 26S protease regulatory subunit 8 isoform 1 [Apis mellifera]	29	23	21	12	21	45
gi|328790489	XP_624339.2	PREDICTED: 26S proteasome non-ATPase regulatory subunit 10-like [Apis mellifera]	0	0	1	0	1	0
gi|48097764	XP_391945.1	PREDICTED: 26S proteasome non-ATPase regulatory subunit 11-like isoform 1 [Apis mellifera]	37	18	8	8	32	33
gi|328793790	XP_393370.3	PREDICTED: 26S proteasome non-ATPase regulatory subunit 12, partial [Apis mellifera]	32	34	23	19	29	45
gi|66547365	XP_392692.2	PREDICTED: 26S proteasome non-ATPase regulatory subunit 13 [Apis mellifera]	36	26	20	14	23	27
gi|66552230	XP_393559.2	PREDICTED: 26S proteasome non-ATPase regulatory subunit 14 isoform 1 [Apis mellifera]	18	16	10	10	33	32
gi|328782279	XP_003250115.1	PREDICTED: 26S proteasome non-ATPase regulatory subunit 1-like, partial [Apis mellifera]	32	25	14	7	27	13
gi|66519390	XP_624301.1	PREDICTED: 26S proteasome non-ATPase regulatory subunit 2 [Apis mellifera]	74	65	49	49	68	75
gi|66524917	XP_393112.2	PREDICTED: 26S proteasome non-ATPase regulatory subunit 4 [Apis mellifera]	12	15	13	8	11	10
gi|66503873	XP_624697.1	PREDICTED: 26S proteasome non-ATPase regulatory subunit 6-like [Apis mellifera]	9	11	13	4	18	19
gi|66522335	XP_391960.2	PREDICTED: 26S proteasome non-ATPase regulatory subunit 7-like [Apis mellifera]	29	30	23	19	21	31
gi|328787170	XP_625217.2	PREDICTED: 26S proteasome non-ATPase regulatory subunit 8 [Apis mellifera]	15	11	10	8	16	14
gi|328778890	XP_003249561.1	PREDICTED: 26S proteasome non-ATPase regulatory subunit 9-like [Apis mellifera]	0	1	0	0	1	0
gi|328778892	XP_623259.2	PREDICTED: 26S proteasome non-ATPase regulatory subunit 9-like isoform 2 [Apis mellifera]	0	1	0	0	1	0
gi|110762783	XP_001119883.1	PREDICTED: 28 kDa heat- and acid-stable phosphoprotein-like [Apis mellifera]	5	4	1	0	0	0
gi|48101238	XP_392654.1	PREDICTED: 28S ribosomal protein S10, mitochondrial-like [Apis mellifera]	0	3	2	1	0	0
gi|328788725	XP_003251173.1	PREDICTED: 28S ribosomal protein S15, mitochondrial-like [Apis mellifera]	0	3	1	0	3	2
gi|66500861	XP_623556.1	PREDICTED: 28S ribosomal protein S17, mitochondrial [Apis mellifera]	7	3	0	0	3	0
gi|66553073	XP_395329.2	PREDICTED: 28S ribosomal protein S2, mitochondrial [Apis mellifera]	2	0	6	0	1	1
gi|328784738	XP_001121781.2	PREDICTED: 28S ribosomal protein S22, mitochondrial [Apis mellifera]	2	9	2	0	0	0
gi|328777449	XP_003249345.1	PREDICTED: 28S ribosomal protein S23, mitochondrial-like [Apis mellifera]	3	0	0	0	0	0
gi|66504543	XP_394332.2	PREDICTED: 28S ribosomal protein S29, mitochondrial isoform 1 [Apis mellifera]	0	6	7	4	0	0
gi|328791524	XP_396435.3	PREDICTED: 28S ribosomal protein S30, mitochondrial [Apis mellifera]	3	1	0	0	1	0
gi|328777665	XP_001122768.2	PREDICTED: 28S ribosomal protein S31, mitochondrial [Apis mellifera]	0	2	0	0	0	0
gi|110749212	XP_624325.2	PREDICTED: 28S ribosomal protein S35, mitochondrial [Apis mellifera]	0	2	1	0	6	1
gi|328792301	XP_001121760.2	PREDICTED: 28S ribosomal protein S36, mitochondrial-like [Apis mellifera]	3	3	3	3	1	0
gi|110763739	XP_001119857.1	PREDICTED: 28S ribosomal protein S7, mitochondrial [Apis mellifera]	0	2	0	0	2	2
gi|328780530	XP_001119917.2	PREDICTED: 28S ribosomal protein S9, mitochondrial-like, partial [Apis mellifera]	1	4	0	1	1	0
gi|66531974	XP_393396.2	PREDICTED: 2-acylglycerol O-acyltransferase 1-like [Apis mellifera]	0	0	13	10	18	4
gi|328786455	XP_391838.3	PREDICTED: 2-oxoglutarate dehydrogenase, mitochondrial-like isoform 1 [Apis mellifera]	28	62	132	103	38	46
gi|328788967	XP_624385.3	PREDICTED: 3,2-trans-enoyl-CoA isomerase, mitochondrial-like [Apis mellifera]	11	13	20	9	5	2
gi|48095986	XP_394580.1	PREDICTED: 3~(2~),5~-bisphosphate nucleotidase 1-like [Apis mellifera]	0	1	0	2	1	0
gi|328792437	XP_394155.4	PREDICTED: 30S ribosomal protein S11 [Apis mellifera]	2	4	1	0	1	3
gi|328788173	XP_003251076.1	PREDICTED: 39S ribosomal protein L11, mitochondrial-like [Apis mellifera]	3	1	0	0	0	1
gi|328788786	XP_393417.3	PREDICTED: 39S ribosomal protein L12, mitochondrial [Apis mellifera]	12	14	11	2	10	6
gi|66543736	XP_395827.2	PREDICTED: 39S ribosomal protein L15, mitochondrial [Apis mellifera]	6	4	0	0	2	4
gi|66510082	XP_396004.2	PREDICTED: 39S ribosomal protein L17, mitochondrial [Apis mellifera]	1	4	0	0	0	0
gi|66503923	XP_624971.1	PREDICTED: 39S ribosomal protein L19, mitochondrial [Apis mellifera]	8	6	1	0	0	5
gi|66525653	XP_625019.1	PREDICTED: 39S ribosomal protein L2, mitochondrial [Apis mellifera]	0	2	0	1	0	0
gi|328779102	XP_001121076.2	PREDICTED: 39S ribosomal protein L21, mitochondrial-like [Apis mellifera]	0	2	1	0	0	0
gi|110764475	XP_395930.3	PREDICTED: 39S ribosomal protein L28, mitochondrial [Apis mellifera]	0	1	0	3	0	0
gi|328781504	XP_625054.3	PREDICTED: 39S ribosomal protein L3, mitochondrial [Apis mellifera]	4	3	0	0	3	2
gi|328790950	XP_001122501.2	PREDICTED: 39S ribosomal protein L33, mitochondrial-like [Apis mellifera]	1	0	0	0	2	1
gi|328786533	XP_001121653.2	PREDICTED: 39S ribosomal protein L37, mitochondrial [Apis mellifera]	0	3	0	0	1	0
gi|328777880	XP_003249412.1	PREDICTED: 39S ribosomal protein L39, mitochondrial-like [Apis mellifera]	8	6	0	0	5	0
gi|328787688	XP_001120958.2	PREDICTED: 39S ribosomal protein L4, mitochondrial [Apis mellifera]	2	9	0	0	1	0
gi|110764683	XP_001120690.1	PREDICTED: 39S ribosomal protein L41, mitochondrial [Apis mellifera]	7	6	0	0	2	4
gi|328780316	XP_397553.3	PREDICTED: 39S ribosomal protein L43, mitochondrial [Apis mellifera]	2	8	0	0	2	4
gi|328781456	XP_623721.3	PREDICTED: 39S ribosomal protein L44, mitochondrial [Apis mellifera]	5	5	2	0	4	5
gi|48143341	XP_397424.1	PREDICTED: 39S ribosomal protein L46, mitochondrial [Apis mellifera]	3	5	0	0	4	1
gi|66526686	XP_397213.2	PREDICTED: 39S ribosomal protein L47, mitochondrial isoform 1 [Apis mellifera]	5	2	1	1	2	0
gi|328778704	XP_001122342.2	PREDICTED: 39S ribosomal protein L48, mitochondrial [Apis mellifera]	2	1	0	0	0	0
gi|110758045	XP_001120055.1	PREDICTED: 39S ribosomal protein L51, mitochondrial [Apis mellifera]	0	3	0	0	0	0
gi|110777042	XP_001120084.1	PREDICTED: 39S ribosomal protein L53, mitochondrial [Apis mellifera]	3	1	0	0	0	0
gi|328784913	XP_001121664.2	PREDICTED: 39S ribosomal protein L9, mitochondrial-like [Apis mellifera]	1	0	0	0	1	1
gi|328784560	XP_003250467.1	PREDICTED: 3-hydroxyacyl-CoA dehydratase 2-like [Apis mellifera]	9	10	0	3	16	6
gi|110760701	XP_001120471.1	PREDICTED: 3-hydroxyacyl-CoA dehydrogenase type-2-like [Apis mellifera]	108	127	59	47	315	131
gi|328783479	XP_396249.3	PREDICTED: 3-hydroxyisobutyryl-CoA hydrolase, mitochondrial-like [Apis mellifera]	36	45	25	21	23	17
gi|328775981	XP_392841.3	PREDICTED: 3-hydroxypropionyl-coenzyme A dehydratase-like isoform 1 [Apis mellifera]	5	2	0	0	2	1
gi|48097100	XP_391843.1	PREDICTED: 3-ketoacyl-CoA thiolase, mitochondrial-like [Apis mellifera]	461	488	37	33	2682	1140
gi|66510879	XP_392423.2	PREDICTED: 3-ketodihydrosphingosine reductase-like isoform 1 [Apis mellifera]	0	0	1	0	1	7
gi|66505812	XP_397097.2	PREDICTED: 3-oxoacyl-[acyl-carrier-protein] synthase, mitochondrial-like [Apis mellifera]	11	5	9	6	3	2
gi|328786407	XP_003250786.1	PREDICTED: 40S ribosomal protein S10-like [Apis mellifera]	17	18	33	28	14	30
gi|48106363	XP_393059.1	PREDICTED: 40S ribosomal protein S10-like isoform 1 [Apis mellifera]	17	18	33	28	14	30
gi|66517421	XP_623303.1	PREDICTED: 40S ribosomal protein S10-like isoform 2 [Apis mellifera]	17	18	33	28	14	30
gi|110756499	XP_001119947.1	PREDICTED: 40S ribosomal protein S11 [Apis mellifera]	6	5	5	6	3	5
gi|328776219	XP_624645.2	PREDICTED: 40S ribosomal protein S12 [Apis mellifera]	6	13	12	16	13	10
gi|328779682	XP_393221.2	PREDICTED: 40S ribosomal protein S12, mitochondrial isoform 1 [Apis mellifera]	0	3	0	0	0	0
gi|66562243	XP_624256.1	PREDICTED: 40S ribosomal protein S13 [Apis mellifera]	12	6	9	1	7	10
gi|110757985	XP_624038.2	PREDICTED: 40S ribosomal protein S15 [Apis mellifera]	18	17	15	12	14	7
gi|328788587	XP_003251150.1	PREDICTED: 40S ribosomal protein S15Aa-like isoform 1 [Apis mellifera]	11	10	17	9	15	19
gi|328788589	XP_003251151.1	PREDICTED: 40S ribosomal protein S15Aa-like isoform 2 [Apis mellifera]	11	10	17	9	15	19
gi|110755382	XP_623524.2	PREDICTED: 40S ribosomal protein S15Aa-like isoform 3 [Apis mellifera]	11	10	17	9	15	19
gi|110756571	XP_001122174.1	PREDICTED: 40S ribosomal protein S16 [Apis mellifera]	7	11	23	9	9	14
gi|110748820	XP_001120026.1	PREDICTED: 40S ribosomal protein S17 [Apis mellifera]	10	18	22	22	12	17
gi|66548968	XP_625104.1	PREDICTED: 40S ribosomal protein S18 [Apis mellifera]	16	10	13	9	15	11
gi|110774476	XP_001120315.1	PREDICTED: 40S ribosomal protein S19a isoform 1 [Apis mellifera]	4	6	8	3	8	8
gi|328794080	XP_003251983.1	PREDICTED: 40S ribosomal protein S19a isoform 2 [Apis mellifera]	4	6	8	3	8	8
gi|328794082	XP_003251984.1	PREDICTED: 40S ribosomal protein S19a isoform 3 [Apis mellifera]	4	6	8	3	8	8
gi|48140499	XP_393511.1	PREDICTED: 40S ribosomal protein S19a-like [Apis mellifera]	4	6	8	3	8	8
gi|328777809	XP_003249404.1	PREDICTED: 40S ribosomal protein S2 isoform 1 [Apis mellifera]	21	20	23	22	18	25
gi|48103127	XP_392843.1	PREDICTED: 40S ribosomal protein S2 isoform 2 [Apis mellifera]	21	20	23	22	18	25
gi|110766823	XP_001120524.1	PREDICTED: 40S ribosomal protein S20 [Apis mellifera]	4	5	5	6	6	4
gi|110771708	XP_624651.2	PREDICTED: 40S ribosomal protein S23-like [Apis mellifera]	9	10	9	6	7	7
gi|328786394	XP_003250783.1	PREDICTED: 40S ribosomal protein S24-like [Apis mellifera]	8	11	8	2	4	7
gi|48095625	XP_392330.1	PREDICTED: 40S ribosomal protein S24-like isoform 1 [Apis mellifera]	8	11	8	2	4	7
gi|110756725	XP_001119888.1	PREDICTED: 40S ribosomal protein S25 isoform 1 [Apis mellifera]	5	4	5	3	1	0
gi|328785959	XP_003250683.1	PREDICTED: 40S ribosomal protein S25 isoform 2 [Apis mellifera]	5	4	5	3	1	0
gi|328787488	XP_001122510.2	PREDICTED: 40S ribosomal protein S26 [Apis mellifera]	2	1	3	3	1	2
gi|328779779	XP_003249702.1	PREDICTED: 40S ribosomal protein S28-like [Apis mellifera]	7	4	6	5	6	6
gi|328790000	XP_003251355.1	PREDICTED: 40S ribosomal protein S28-like [Apis mellifera]	6	4	0	0	0	6
gi|110756649	XP_001120566.1	PREDICTED: 40S ribosomal protein S29-like [Apis mellifera]	2	9	5	4	4	5
gi|66504343	XP_623731.1	PREDICTED: 40S ribosomal protein S3 [Apis mellifera]	15	36	36	19	22	22
gi|66547340	XP_396741.2	PREDICTED: 40S ribosomal protein S3a [Apis mellifera]	12	17	17	11	14	23
gi|66517407	XP_623050.1	PREDICTED: 40S ribosomal protein S4-like isoform 1 [Apis mellifera]	20	22	24	17	24	17
gi|66509908	XP_624084.1	PREDICTED: 40S ribosomal protein S5 isoform 2 [Apis mellifera]	28	28	28	34	29	15
gi|110767080	XP_001120419.1	PREDICTED: 40S ribosomal protein S6-like [Apis mellifera]	4	9	11	3	0	7
gi|110764063	XP_624943.2	PREDICTED: 40S ribosomal protein S7 [Apis mellifera]	23	25	40	23	23	28
gi|328776281	XP_392726.2	PREDICTED: 40S ribosomal protein S9 [Apis mellifera]	5	4	5	0	8	6
gi|66524293	XP_393965.2	PREDICTED: 40S ribosomal protein SA [Apis mellifera]	27	28	28	38	31	29
gi|328790551	XP_392483.3	PREDICTED: 4-aminobutyrate aminotransferase, mitochondrial-like isoform 1 [Apis mellifera]	14	10	0	0	24	12
gi|66529891	XP_623371.1	PREDICTED: 5~-AMP-activated protein kinase catalytic subunit alpha-2 isoform 2 [Apis mellifera]	6	5	3	3	14	5
gi|48113496	XP_393160.1	PREDICTED: 5~-AMP-activated protein kinase subunit beta-1 isoform 1 [Apis mellifera]	12	18	2	5	10	4
gi|328788843	XP_001121717.2	PREDICTED: 5~-nucleotidase domain-containing protein 1-like [Apis mellifera]	0	0	2	1	0	0
gi|66516952	XP_393672.2	PREDICTED: 5~-nucleotidase domain-containing protein 3-like [Apis mellifera]	2	0	0	0	0	0
gi|328784439	XP_003250452.1	PREDICTED: 5-formyltetrahydrofolate cyclo-ligase-like [Apis mellifera]	7	11	7	6	18	12
gi|328787866	XP_001121487.2	PREDICTED: 5-oxoprolinase-like [Apis mellifera]	4	0	28	18	3	11
gi|66547450	XP_392899.2	PREDICTED: 60 kDa heat shock protein, mitochondrial-like [Apis mellifera]	662	499	252	222	399	208
gi|328777235	XP_001119982.2	PREDICTED: 60 kDa SS-A/Ro ribonucleoprotein-like [Apis mellifera]	1	0	10	5	1	0
gi|66559310	XP_623106.1	PREDICTED: 60S acidic ribosomal protein P0 isoform 1 [Apis mellifera]	24	27	39	32	34	38
gi|110765226	XP_001120364.1	PREDICTED: 60S acidic ribosomal protein P2 [Apis mellifera]	8	11	15	17	6	10
gi|328793133	XP_393092.2	PREDICTED: 60S ribosomal protein L10 isoform 1 [Apis mellifera]	8	13	7	9	0	6
gi|328783177	XP_397307.3	PREDICTED: 60S ribosomal protein L10a isoform 1 [Apis mellifera]	8	8	13	12	12	13
gi|110768336	XP_001121930.1	PREDICTED: 60S ribosomal protein L11-like [Apis mellifera]	4	5	10	4	6	6
gi|66564518	XP_623110.1	PREDICTED: 60S ribosomal protein L12 [Apis mellifera]	11	9	15	9	10	7
gi|66551967	XP_624896.1	PREDICTED: 60S ribosomal protein L13 isoform 1 [Apis mellifera]	5	11	15	4	1	2
gi|66500885	XP_623813.1	PREDICTED: 60S ribosomal protein L13a isoform 2 [Apis mellifera]	12	12	8	5	6	7
gi|66565929	XP_392809.2	PREDICTED: 60S ribosomal protein L14 [Apis mellifera]	15	20	20	9	15	10
gi|66506623	XP_396588.2	PREDICTED: 60S ribosomal protein L15 [Apis mellifera]	6	8	12	6	0	4
gi|328788782	XP_003251182.1	PREDICTED: 60S ribosomal protein L17 isoform 1 [Apis mellifera]	8	7	9	4	6	10
gi|328788784	XP_003251183.1	PREDICTED: 60S ribosomal protein L17 isoform 2 [Apis mellifera]	8	7	9	4	6	10
gi|66499585	XP_396914.2	PREDICTED: 60S ribosomal protein L17 isoform 3 [Apis mellifera]	8	7	9	4	6	10
gi|48130977	XP_393322.1	PREDICTED: 60S ribosomal protein L18a [Apis mellifera]	5	7	16	4	9	5
gi|328778192	XP_001119828.2	PREDICTED: 60S ribosomal protein L19 [Apis mellifera]	8	11	3	6	6	1
gi|110767298	XP_001120360.1	PREDICTED: 60S ribosomal protein L21 [Apis mellifera]	2	6	2	2	7	6
gi|110762813	XP_625009.2	PREDICTED: 60S ribosomal protein L22 isoform 1 [Apis mellifera]	3	8	10	5	2	11
gi|66558956	XP_392812.2	PREDICTED: 60S ribosomal protein L23 [Apis mellifera]	8	11	11	4	9	12
gi|66549799	XP_393135.2	PREDICTED: 60S ribosomal protein L23a [Apis mellifera]	7	8	12	6	4	6
gi|110761627	XP_001119826.1	PREDICTED: 60S ribosomal protein L24 [Apis mellifera]	5	6	7	1	1	5
gi|48098427	XP_392059.1	PREDICTED: 60S ribosomal protein L26 isoform 1 [Apis mellifera]	4	10	5	2	2	4
gi|66526748	XP_624696.1	PREDICTED: 60S ribosomal protein L27a [Apis mellifera]	3	4	4	3	2	2
gi|66552169	XP_625152.1	PREDICTED: 60S ribosomal protein L28 [Apis mellifera]	4	6	3	1	5	3
gi|66566113	XP_624821.1	PREDICTED: 60S ribosomal protein L3 [Apis mellifera]	51	24	70	11	2	7
gi|66543659	XP_394854.2	PREDICTED: 60S ribosomal protein L30 isoform 1 [Apis mellifera]	4	9	15	8	2	7
gi|328788691	XP_003251167.1	PREDICTED: 60S ribosomal protein L31 isoform 1 [Apis mellifera]	5	4	6	5	5	8
gi|48142237	XP_397314.1	PREDICTED: 60S ribosomal protein L31 isoform 2 [Apis mellifera]	5	4	6	5	5	8
gi|110762954	XP_001121176.1	PREDICTED: 60S ribosomal protein L34 isoform 1 [Apis mellifera]	2	2	2	0	0	0
gi|328785997	XP_003250692.1	PREDICTED: 60S ribosomal protein L34 isoform 2 [Apis mellifera]	2	2	2	0	0	0
gi|66515955	XP_623272.1	PREDICTED: 60S ribosomal protein L35a isoform 2 [Apis mellifera]	5	5	5	2	1	1
gi|66558715	XP_624871.1	PREDICTED: 60S ribosomal protein L37 [Apis mellifera]	1	1	2	0	0	0
gi|110755033	XP_001121282.1	PREDICTED: 60S ribosomal protein L37a [Apis mellifera]	0	3	5	2	0	3
gi|110765973	XP_001120263.1	PREDICTED: 60S ribosomal protein L38 [Apis mellifera]	6	6	12	9	5	2
gi|66525285	XP_392071.2	PREDICTED: 60S ribosomal protein L4 isoform 1 [Apis mellifera]	20	22	36	8	2	16
gi|328793058	XP_624620.2	PREDICTED: 60S ribosomal protein L5 [Apis mellifera]	15	15	22	8	10	5
gi|48142798	XP_393614.1	PREDICTED: 60S ribosomal protein L7 [Apis mellifera]	28	28	24	7	18	19
gi|48105889	XP_393034.1	PREDICTED: 60S ribosomal protein L7a [Apis mellifera]	16	24	29	8	9	8
gi|66516926	XP_393671.2	PREDICTED: 60S ribosomal protein L8 [Apis mellifera]	16	14	10	6	8	13
gi|66565444	XP_623506.1	PREDICTED: 60S ribosomal protein L9 [Apis mellifera]	22	18	35	15	32	18
gi|328791388	XP_393078.4	PREDICTED: 6-phosphofructo-2-kinase/fructose-2,6-biphosphatase [Apis mellifera]	6	3	14	9	9	8
gi|328787446	XP_625090.2	PREDICTED: 6-phosphogluconate dehydrogenase, decarboxylating [Apis mellifera]	93	228	69	43	172	143
gi|66549073	XP_624173.1	PREDICTED: 6-phosphogluconolactonase-like [Apis mellifera]	23	24	10	8	16	8
gi|66501026	XP_395481.2	PREDICTED: 6-pyruvoyl tetrahydrobiopterin synthase-like isoform 1 [Apis mellifera]	5	2	3	2	0	0
gi|48098353	XP_394049.1	PREDICTED: 85 kDa calcium-independent phospholipase A2-like [Apis mellifera]	1	2	9	8	0	0
gi|328781061	XP_395557.4	PREDICTED: A disintegrin and metalloproteinase with thrombospondin motifs 9-like [Apis mellifera]	0	2	0	0	0	1
gi|328783515	XP_393164.4	PREDICTED: ABC transporter G family member 20-like isoform 1 [Apis mellifera]	77	84	0	0	0	0
gi|328776665	XP_001120768.2	PREDICTED: ABC transporter G family member 20-like, partial [Apis mellifera]	28	66	0	0	0	0
gi|328781481	XP_397474.4	PREDICTED: abhydrolase domain-containing protein 11-like [Apis mellifera]	1	1	3	4	6	4
gi|328790185	XP_395377.4	PREDICTED: abhydrolase domain-containing protein 16A-like [Apis mellifera]	0	2	5	4	4	3
gi|66505792	XP_624134.1	PREDICTED: abhydrolase domain-containing protein 3 isoform 2 [Apis mellifera]	14	26	6	5	6	3
gi|328791101	XP_624988.3	PREDICTED: abhydrolase domain-containing protein 4-like [Apis mellifera]	0	8	8	11	4	9
gi|328791773	XP_001121974.2	PREDICTED: acetyl-CoA acetyltransferase, mitochondrial-like [Apis mellifera]	30	37	29	28	3	10
gi|328785411	XP_003250600.1	PREDICTED: acetyl-CoA carboxylase-like [Apis mellifera]	370	645	25	20	229	225
gi|328785413	XP_624665.2	PREDICTED: acetyl-CoA carboxylase-like isoform 2 [Apis mellifera]	0	0	25	20	229	225
gi|328782261	XP_393126.3	PREDICTED: acetyl-coenzyme A synthetase-like [Apis mellifera]	2	22	1	0	11	16
gi|328776539	XP_391950.3	PREDICTED: acetyl-coenzyme A transporter 1-like isoform 1 [Apis mellifera]	0	4	4	4	4	5
gi|328782357	XP_396725.4	PREDICTED: acidic leucine-rich nuclear phosphoprotein 32 family member A-like [Apis mellifera]	11	4	8	5	6	8
gi|328793297	XP_395707.4	PREDICTED: acidic mammalian chitinase [Apis mellifera]	0	0	1	2	0	0
gi|48098039	XP_391994.1	PREDICTED: aconitate hydratase, mitochondrial-like [Apis mellifera]	90	104	114	108	58	73
gi|328790797	XP_003251463.1	PREDICTED: actin, clone 205-like [Apis mellifera]	0	0	69	60	0	134
gi|328790800	XP_003251464.1	PREDICTED: actin, clone 205-like [Apis mellifera]	0	0	69	60	0	134
gi|328790804	XP_003251465.1	PREDICTED: actin, clone 205-like [Apis mellifera]	0	102	116	97	182	193
gi|66509780	XP_623619.1	PREDICTED: actin, clone 205-like isoform 1 [Apis mellifera]	0	0	69	60	0	134
gi|66509793	XP_623826.1	PREDICTED: actin, clone 205-like isoform 1 [Apis mellifera]	0	0	69	60	0	134
gi|66509785	XP_623694.1	PREDICTED: actin, clone 205-like isoform 2 [Apis mellifera]	0	0	69	60	0	134
gi|328792358	XP_001122092.2	PREDICTED: actin-binding LIM protein 1-like [Apis mellifera]	0	13	22	18	1	7
gi|328790339	XP_624088.2	PREDICTED: actin-interacting protein 1 [Apis mellifera]	8	10	14	9	11	7
gi|66547891	XP_623834.1	PREDICTED: actin-like protein 87C-like [Apis mellifera]	11	13	20	19	14	18
gi|48096310	XP_392430.1	PREDICTED: actin-related protein 2/3 complex subunit 1A [Apis mellifera]	8	3	21	10	9	8
gi|110756153	XP_001120355.1	PREDICTED: actin-related protein 2/3 complex subunit 3 isoform 1 [Apis mellifera]	5	4	10	6	5	2
gi|328787671	XP_003250983.1	PREDICTED: actin-related protein 2/3 complex subunit 3 isoform 2 [Apis mellifera]	5	4	0	0	0	0
gi|328787673	XP_003250984.1	PREDICTED: actin-related protein 2/3 complex subunit 3 isoform 3 [Apis mellifera]	5	4	10	6	5	2
gi|328786971	XP_001122049.2	PREDICTED: actin-related protein 2/3 complex subunit 4 [Apis mellifera]	3	1	8	5	1	2
gi|328778846	XP_001119861.2	PREDICTED: actin-related protein 2/3 complex subunit 5 [Apis mellifera]	7	3	7	4	12	5
gi|328792501	XP_003251737.1	PREDICTED: actin-related protein 2-like isoform 1 [Apis mellifera]	0	0	5	4	1	9
gi|66501030	XP_392831.2	PREDICTED: actin-related protein 2-like isoform 2 [Apis mellifera]	0	0	5	4	1	9
gi|66499731	XP_393599.2	PREDICTED: actin-related protein 3-like [Apis mellifera]	11	8	22	18	9	14
gi|66530537	XP_624111.1	PREDICTED: activator of 90 kDa heat shock protein ATPase homolog 1-like isoform 2 [Apis mellifera]	3	5	14	8	1	4
gi|328780157	XP_623877.2	PREDICTED: acyl carrier protein, mitochondrial-like [Apis mellifera]	12	10	22	17	10	20
gi|328786429	XP_001123355.2	PREDICTED: acylamino-acid-releasing enzyme-like [Apis mellifera]	2	2	4	1	1	2
gi|328793927	XP_395629.3	PREDICTED: acyl-CoA Delta(11) desaturase-like [Apis mellifera]	22	48	0	0	1	1
gi|66548355	XP_394463.2	PREDICTED: acyl-CoA synthetase family member 2, mitochondrial-like, partial [Apis mellifera]	0	3	0	0	535	0
gi|328786675	XP_625065.2	PREDICTED: acyl-CoA:lysophosphatidylglycerol acyltransferase 1-like [Apis mellifera]	0	0	1	0	0	1
gi|328782802	XP_001122639.2	PREDICTED: acyl-CoA-binding domain-containing protein 5-like [Apis mellifera]	1	4	0	0	4	2
gi|328777655	XP_003249380.1	PREDICTED: acylglycerol kinase, mitochondrial-like [Apis mellifera]	0	6	7	6	1	2
gi|66517653	XP_625017.1	PREDICTED: acylphosphatase-1-like [Apis mellifera]	0	0	4	6	0	0
gi|110749718	XP_001120805.1	PREDICTED: acylphosphatase-2-like [Apis mellifera]	0	1	0	0	0	2
gi|48101936	XP_392725.1	PREDICTED: acyl-protein thioesterase 1-like [Apis mellifera]	7	13	10	12	9	11
gi|328779397	XP_003249643.1	PREDICTED: adapter molecule Crk-like isoform 1 [Apis mellifera]	1	0	0	0	3	1
gi|110762603	XP_393082.3	PREDICTED: adapter molecule Crk-like isoform 2 [Apis mellifera]	1	0	0	0	3	1
gi|66524051	XP_397043.2	PREDICTED: adenine phosphoribosyltransferase [Apis mellifera]	8	2	12	6	5	4
gi|66563613	XP_391988.2	PREDICTED: adenosine kinase 1-like isoform 1 [Apis mellifera]	38	40	15	17	9	2
gi|66519683	XP_391917.2	PREDICTED: adenosylhomocysteinase-like [Apis mellifera]	12	9	14	9	28	18
gi|328784519	XP_003250461.1	PREDICTED: adenylate cyclase type 9-like [Apis mellifera]	0	0	2	1	0	0
gi|66556661	XP_623921.1	PREDICTED: adenylate kinase 2, mitochondrial [Apis mellifera]	36	38	24	16	35	40
gi|66524379	XP_393961.2	PREDICTED: adenylosuccinate lyase-like [Apis mellifera]	8	4	15	18	12	12
gi|66524128	XP_392818.2	PREDICTED: adenylosuccinate synthetase-like [Apis mellifera]	22	39	23	29	33	45
gi|328781636	XP_393642.4	PREDICTED: adenylyl cyclase-associated protein 1-like isoform 1 [Apis mellifera]	5	2	28	32	19	11
gi|66519149	XP_396781.2	PREDICTED: ADP-dependent glucokinase-like [Apis mellifera]	1	2	0	0	0	1
gi|328778085	XP_001123243.2	PREDICTED: ADP-ribose pyrophosphatase, mitochondrial-like [Apis mellifera]	0	1	3	1	1	0
gi|328791014	XP_003251503.1	PREDICTED: ADP-ribosylation factor 1-like [Apis mellifera]	19	17	40	35	17	26
gi|66549728	XP_392990.2	PREDICTED: ADP-ribosylation factor 1-like isoform 1 [Apis mellifera]	19	17	40	35	17	26
gi|328784465	XP_393787.3	PREDICTED: ADP-ribosylation factor 2-like [Apis mellifera]	6	4	10	14	4	3
gi|328781190	XP_394952.4	PREDICTED: ADP-ribosylation factor GTPase-activating protein 1-like isoform 2 [Apis mellifera]	0	0	1	7	2	0
gi|328784241	XP_003250419.1	PREDICTED: ADP-ribosylation factor GTPase-activating protein 2-like isoform 1 [Apis mellifera]	0	2	0	0	1	2
gi|110766623	XP_393119.3	PREDICTED: ADP-ribosylation factor GTPase-activating protein 2-like isoform 2 [Apis mellifera]	0	2	11	6	1	2
gi|328791093	XP_003251516.1	PREDICTED: ADP-ribosylation factor-binding protein GGA1 isoform 1 [Apis mellifera]	4	0	5	4	6	3
gi|328791095	XP_393222.4	PREDICTED: ADP-ribosylation factor-binding protein GGA1 isoform 2 [Apis mellifera]	4	0	0	4	6	3
gi|110757619	XP_001120141.1	PREDICTED: ADP-ribosylation factor-like protein 1-like isoform 1 [Apis mellifera]	1	2	8	7	5	3
gi|328790851	XP_003251476.1	PREDICTED: ADP-ribosylation factor-like protein 1-like isoform 2 [Apis mellifera]	1	2	8	7	5	3
gi|48095928	XP_394559.1	PREDICTED: ADP-ribosylation factor-like protein 2-like isoform 1 [Apis mellifera]	3	2	1	0	0	0
gi|328783319	XP_392067.4	PREDICTED: ADP-ribosylation factor-like protein 3-like [Apis mellifera]	0	0	9	10	0	0
gi|328778400	XP_624824.3	PREDICTED: ADP-ribosylation factor-like protein 8B-A-like [Apis mellifera]	2	6	8	1	2	0
gi|328782151	XP_397185.2	PREDICTED: adrenodoxin, mitochondrial-like [Apis mellifera]	2	4	0	5	0	3
gi|110749420	XP_624548.2	PREDICTED: AFG3-like protein 2-like [Apis mellifera]	51	42	52	30	35	39
gi|66563168	XP_392720.2	PREDICTED: alanine aminotransferase 2-like isoform 1 [Apis mellifera]	31	34	91	61	16	24
gi|328779867	XP_392348.2	PREDICTED: alanine--glyoxylate aminotransferase 2-like [Apis mellifera]	8	31	0	0	4	0
gi|66560647	XP_624323.1	PREDICTED: alanine--glyoxylate aminotransferase 2-like [Apis mellifera]	0	12	0	0	0	0
gi|328781428	XP_395392.3	PREDICTED: alanyl-tRNA synthetase, cytoplasmic-like [Apis mellifera]	11	5	75	71	6	2
gi|328793267	XP_395991.3	PREDICTED: alaserpin [Apis mellifera]	0	0	3	0	0	0
gi|66506853	XP_394676.2	PREDICTED: alcohol dehydrogenase [NADP+] A-like [Apis mellifera]	0	0	2	4	0	0
gi|328780312	XP_624401.3	PREDICTED: alcohol dehydrogenase [NADP+] A-like isoform 1 [Apis mellifera]	20	13	22	40	41	17
gi|328788394	XP_624315.3	PREDICTED: alcohol dehydrogenase [NADP+] B-like [Apis mellifera]	0	1	2	1	0	0
gi|48124643	XP_393266.1	PREDICTED: alcohol dehydrogenase class-3 [Apis mellifera]	41	26	16	7	15	16
gi|328788120	XP_395289.4	PREDICTED: aldehyde dehydrogenase family 3 member B1 [Apis mellifera]	130	84	6	10	35	34
gi|66530423	XP_623084.1	PREDICTED: aldehyde dehydrogenase, mitochondrial isoform 1 [Apis mellifera]	43	41	30	45	233	116
gi|66541614	XP_624467.1	PREDICTED: aldose 1-epimerase-like [Apis mellifera]	0	0	1	5	0	0
gi|66525576	XP_624353.1	PREDICTED: aldose reductase-like isoform 1 [Apis mellifera]	31	43	33	32	34	30
gi|328785063	XP_394009.3	PREDICTED: alkaline phosphatase, tissue-nonspecific isozyme-like isoform 1 [Apis mellifera]	0	0	1	2	1	7
gi|328777397	XP_003249334.1	PREDICTED: alkyldihydroxyacetonephosphate synthase-like [Apis mellifera]	239	231	0	0	0	0
gi|328776873	XP_003249233.1	PREDICTED: alpha,alpha-trehalose-phosphate synthase [UDP-forming] A isoform 1 [Apis mellifera]	26	31	25	32	45	58
gi|328776871	XP_392397.3	PREDICTED: alpha,alpha-trehalose-phosphate synthase [UDP-forming] A isoform 2 [Apis mellifera]	26	31	25	32	45	58
gi|66516093	XP_624358.1	PREDICTED: alpha-1,3-mannosyltransferase ALG2-like [Apis mellifera]	1	1	14	14	5	4
gi|110755689	XP_395004.3	PREDICTED: alpha-2-macroglobulin receptor-associated protein-like [Apis mellifera]	8	6	10	2	2	10
gi|328791347	XP_001121589.2	PREDICTED: alpha-actinin, sarcomeric [Apis mellifera]	21	13	32	20	71	83
gi|110768799	XP_624513.2	PREDICTED: alpha-aminoadipic semialdehyde synthase, mitochondrial [Apis mellifera]	0	0	0	0	7	5
gi|48104556	XP_395802.1	PREDICTED: alpha-methylacyl-CoA racemase-like [Apis mellifera]	17	2	0	0	7	0
gi|328778968	XP_623833.2	PREDICTED: alpha-N-acetylglucosaminidase-like [Apis mellifera]	2	1	0	0	0	3
gi|66564973	XP_393249.2	PREDICTED: alpha-parvin-like [Apis mellifera]	12	7	13	22	3	17
gi|328785553	XP_396507.3	PREDICTED: alpha-tocopherol transfer protein-like [Apis mellifera]	1	0	0	0	1	6
gi|66499088	XP_624151.1	PREDICTED: alpha-tocopherol transfer protein-like [Apis mellifera]	0	0	0	0	0	2
gi|328786824	XP_623788.2	PREDICTED: alpha-tocopherol transfer protein-like isoform 2 [Apis mellifera]	63	121	5	11	14	12
gi|48096676	XP_392498.1	PREDICTED: aminoacylase-1-like [Apis mellifera]	1	0	84	73	0	1
gi|66523500	XP_394029.2	PREDICTED: aminomethyltransferase, mitochondrial-like [Apis mellifera]	23	24	10	11	0	3
gi|66512450	XP_396261.2	PREDICTED: aminopeptidase N-like isoform 1 [Apis mellifera]	0	0	68	64	0	3
gi|328788208	XP_623550.2	PREDICTED: AMP deaminase 2-like isoform 2 [Apis mellifera]	2	0	0	0	0	0
gi|66512838	XP_393341.2	PREDICTED: amphiphysin [Apis mellifera]	35	31	31	25	10	6
gi|66516193	XP_624763.1	PREDICTED: anamorsin homolog [Apis mellifera]	2	3	2	1	0	1
gi|328783963	XP_003250373.1	PREDICTED: androgen-induced gene 1 protein-like isoform 1 [Apis mellifera]	1	3	0	0	0	2
gi|66532480	XP_396380.2	PREDICTED: androgen-induced gene 1 protein-like isoform 2 [Apis mellifera]	1	3	0	0	0	2
gi|110763411	XP_392082.3	PREDICTED: angiotensin-converting enzyme-like [Apis mellifera]	0	0	0	0	0	14
gi|328777964	XP_001121404.2	PREDICTED: anion exchange protein 2-like [Apis mellifera]	0	0	143	118	0	1
gi|328778983	XP_001122042.2	PREDICTED: ankyrin repeat and FYVE domain-containing protein 1-like [Apis mellifera]	0	1	1	1	0	1
gi|328791875	XP_001123084.2	PREDICTED: ankyrin repeat and MYND domain-containing protein 2-like [Apis mellifera]	1	0	0	0	1	0
gi|328780230	XP_001122258.2	PREDICTED: ankyrin repeat domain-containing protein 29-like, partial [Apis mellifera]	0	0	1	2	0	0
gi|66519365	XP_623349.1	PREDICTED: annexin-B11-like [Apis mellifera]	21	19	39	22	18	27
gi|328790767	XP_395944.3	PREDICTED: annexin-B9-like [Apis mellifera]	28	25	45	40	15	26
gi|66530530	XP_623625.1	PREDICTED: annexin-B9-like [Apis mellifera]	50	38	198	149	24	72
gi|328782084	XP_397188.3	PREDICTED: antithrombin-III [Apis mellifera]	20	0	1	1	2	0
gi|328793022	XP_003251813.1	PREDICTED: antitrypsin-like [Apis mellifera]	20	3	13	23	0	1
gi|328781029	XP_003249906.1	PREDICTED: AP-1 complex subunit mu-1-like isoform 1 [Apis mellifera]	3	2	4	5	4	9
gi|328781031	XP_003249907.1	PREDICTED: AP-1 complex subunit mu-1-like isoform 2 [Apis mellifera]	3	2	4	5	4	9
gi|328782457	XP_001120107.2	PREDICTED: AP-1 complex subunit sigma-2 [Apis mellifera]	0	0	1	1	1	2
gi|66511475	XP_394621.2	PREDICTED: AP-2 complex subunit alpha isoform 1 [Apis mellifera]	12	5	33	39	9	23
gi|328780508	XP_003249811.1	PREDICTED: AP-2 complex subunit beta-like [Apis mellifera]	38	48	58	41	40	55
gi|48097876	XP_391965.1	PREDICTED: AP-2 complex subunit mu-1 isoform 1 [Apis mellifera]	6	1	5	3	1	3
gi|110748751	XP_624446.2	PREDICTED: AP-3 complex subunit beta-1-like isoform 2 [Apis mellifera]	3	4	2	7	4	4
gi|328790270	XP_395563.4	PREDICTED: AP-3 complex subunit delta-1 [Apis mellifera]	0	0	11	5	0	1
gi|66564836	XP_624899.1	PREDICTED: AP-3 complex subunit mu-1-like [Apis mellifera]	0	0	5	4	0	0
gi|48142301	XP_397320.1	PREDICTED: AP-3 complex subunit sigma-2-like isoform 1 [Apis mellifera]	0	0	2	4	0	0
gi|328780884	XP_392490.4	PREDICTED: apolipophorins isoform 1 [Apis mellifera]	24	13	118	63	50	69
gi|328780886	XP_003249876.1	PREDICTED: apolipophorins-like [Apis mellifera]	10	5	40	21	15	20
gi|328786626	XP_003250823.1	PREDICTED: apolipoprotein D-like [Apis mellifera]	3	0	0	0	0	0
gi|328778175	XP_003249457.1	PREDICTED: apolipoprotein D-like isoform 1 [Apis mellifera]	5	6	6	2	4	16
gi|328794201	XP_003252017.1	PREDICTED: apolipoprotein D-like isoform 1 [Apis mellifera]	5	6	6	2	4	0
gi|66536388	XP_392799.2	PREDICTED: apolipoprotein D-like isoform 2 [Apis mellifera]	5	6	6	2	4	0
gi|66555021	XP_623335.1	PREDICTED: apolipoprotein D-like isoform 2 [Apis mellifera]	5	6	6	2	4	16
gi|328780766	XP_624077.3	PREDICTED: apoptosis inhibitor 5-like [Apis mellifera]	12	7	8	7	6	14
gi|328783113	XP_395674.4	PREDICTED: apoptosis-inducing factor 1, mitochondrial isoform 1 [Apis mellifera]	29	24	40	38	21	17
gi|110758058	XP_625035.2	PREDICTED: apoptosis-inducing factor 3 [Apis mellifera]	3	0	0	1	0	0
gi|328789939	XP_624531.2	PREDICTED: aquaporin AQPAn.G-like [Apis mellifera]	0	0	80	70	0	0
gi|48095246	XP_394391.1	PREDICTED: aquaporin AQPAn.G-like [Apis mellifera]	0	0	41	48	5	8
gi|328783763	XP_624194.2	PREDICTED: aquaporin AQPcic-like isoform 1 [Apis mellifera]	0	2	0	5	4	0
gi|66499163	XP_393299.2	PREDICTED: arginine kinase-like [Apis mellifera]	0	2	0	0	0	0
gi|66501636	XP_623301.1	PREDICTED: arginyl-tRNA synthetase, cytoplasmic [Apis mellifera]	9	14	29	20	15	17
gi|328785795	XP_003250658.1	PREDICTED: armadillo repeat-containing protein 1-like [Apis mellifera]	0	0	0	2	2	2
gi|328790940	XP_001122388.2	PREDICTED: armadillo repeat-containing protein 8-like [Apis mellifera]	0	0	1	2	0	0
gi|328794397	XP_623374.2	PREDICTED: armadillo segment polarity protein-like [Apis mellifera]	0	0	2	0	0	0
gi|66505138	XP_394372.2	PREDICTED: arrestin domain-containing protein 2 [Apis mellifera]	2	1	13	8	0	0
gi|110748994	XP_001120149.1	PREDICTED: arrestin domain-containing protein 3 [Apis mellifera]	0	0	8	8	12	12
gi|328776479	XP_624912.3	PREDICTED: asparagine-linked glycosylation protein 11 homolog [Apis mellifera]	0	0	2	2	0	0
gi|66511652	XP_623490.1	PREDICTED: asparaginyl-tRNA synthetase, cytoplasmic-like [Apis mellifera]	11	6	32	31	15	7
gi|110755553	XP_396131.3	PREDICTED: aspartate aminotransferase, mitochondrial isoform 1 [Apis mellifera]	51	59	55	54	60	65
gi|66523683	XP_393437.2	PREDICTED: aspartyl-tRNA synthetase, cytoplasmic [Apis mellifera]	3	5	19	17	10	12
gi|328781302	XP_001121020.2	PREDICTED: aspartyl-tRNA synthetase, mitochondrial-like [Apis mellifera]	8	5	4	0	0	0
gi|328775866	XP_623280.2	PREDICTED: atlastin [Apis mellifera]	19	25	10	7	21	35
gi|48100966	XP_392639.1	PREDICTED: ATP synthase subunit alpha, mitochondrial isoform 1 [Apis mellifera]	165	255	287	267	194	218
gi|328785025	XP_624156.3	PREDICTED: ATP synthase subunit beta, mitochondrial [Apis mellifera]	367	511	636	631	348	373
gi|328785988	XP_003250688.1	PREDICTED: ATP synthase subunit d, mitochondrial isoform 1 [Apis mellifera]	30	24	30	22	27	33
gi|328785990	XP_003250689.1	PREDICTED: ATP synthase subunit d, mitochondrial isoform 2 [Apis mellifera]	30	24	30	22	27	33
gi|328785992	XP_003250690.1	PREDICTED: ATP synthase subunit d, mitochondrial isoform 3 [Apis mellifera]	30	24	30	22	27	33
gi|328785994	XP_003250691.1	PREDICTED: ATP synthase subunit d, mitochondrial isoform 4 [Apis mellifera]	30	24	30	22	27	33
gi|48098315	XP_394036.1	PREDICTED: ATP synthase subunit d, mitochondrial isoform 5 [Apis mellifera]	30	24	30	22	27	33
gi|328786450	XP_003250792.1	PREDICTED: ATP synthase subunit delta, mitochondrial isoform 1 [Apis mellifera]	185	242	257	241	248	253
gi|328786452	XP_003250793.1	PREDICTED: ATP synthase subunit delta, mitochondrial isoform 2 [Apis mellifera]	185	242	257	241	248	253
gi|66517317	XP_625060.1	PREDICTED: ATP synthase subunit delta, mitochondrial isoform 3 [Apis mellifera]	185	242	257	241	248	253
gi|110764763	XP_001123191.1	PREDICTED: ATP synthase subunit epsilon, mitochondrial-like isoform 1 [Apis mellifera]	0	3	3	0	0	1
gi|328779841	XP_003249712.1	PREDICTED: ATP synthase subunit epsilon, mitochondrial-like isoform 2 [Apis mellifera]	0	3	3	0	0	1
gi|328791879	XP_001120420.2	PREDICTED: ATP synthase subunit g, mitochondrial-like [Apis mellifera]	8	11	10	12	2	5
gi|66554156	XP_625078.1	PREDICTED: ATP synthase subunit gamma, mitochondrial [Apis mellifera]	52	62	65	64	54	39
gi|66504360	XP_392760.2	PREDICTED: ATP synthase subunit O, mitochondrial [Apis mellifera]	25	40	48	54	33	25
gi|110760120	XP_001122185.1	PREDICTED: ATP synthase subunit s, mitochondrial-like [Apis mellifera]	0	0	2	0	0	0
gi|328783841	XP_392785.4	PREDICTED: ATPase ASNA1 homolog [Apis mellifera]	23	28	25	33	23	27
gi|328775871	XP_395325.3	PREDICTED: ATPase family AAA domain-containing protein 1-A-like [Apis mellifera]	6	13	2	1	1	1
gi|328776429	XP_623729.2	PREDICTED: ATPase family AAA domain-containing protein 3 [Apis mellifera]	15	26	11	12	11	10
gi|328787331	XP_625122.3	PREDICTED: ATP-binding cassette sub-family B member 10, mitochondrial [Apis mellifera]	3	5	1	1	2	0
gi|328782906	XP_001122583.2	PREDICTED: ATP-binding cassette sub-family B member 6, mitochondrial, partial [Apis mellifera]	7	13	10	8	41	56
gi|110765304	XP_396202.3	PREDICTED: ATP-binding cassette sub-family B member 7, mitochondrial [Apis mellifera]	1	4	1	1	0	0
gi|328781281	XP_624810.3	PREDICTED: ATP-binding cassette sub-family B member 8, mitochondrial-like [Apis mellifera]	1	7	1	2	7	3
gi|66560307	XP_624872.1	PREDICTED: ATP-binding cassette sub-family D member 3-like [Apis mellifera]	9	6	0	0	13	3
gi|328789971	XP_623630.2	PREDICTED: ATP-binding cassette sub-family E member 1 isoform 1 [Apis mellifera]	9	9	13	7	4	3
gi|66513776	XP_623255.1	PREDICTED: ATP-binding cassette sub-family F member 1-like isoform 1 [Apis mellifera]	1	1	5	2	1	1
gi|328778755	XP_396698.3	PREDICTED: ATP-binding cassette sub-family F member 2-like [Apis mellifera]	0	0	0	0	5	0
gi|66506366	XP_397486.2	PREDICTED: ATP-binding cassette sub-family G member 4-like [Apis mellifera]	4	2	0	0	0	1
gi|66530142	XP_623083.1	PREDICTED: ATP-citrate synthase isoform 1 [Apis mellifera]	583	1387	96	108	259	160
gi|66511659	XP_394615.2	PREDICTED: ATP-dependent Clp protease ATP-binding subunit clpX-like, mitochondrial-like [Apis mellifera]	14	21	7	2	14	15
gi|48095590	XP_392325.1	PREDICTED: ATP-dependent RNA helicase Ddx1 isoform 1 [Apis mellifera]	0	0	0	0	4	1
gi|66522071	XP_624210.1	PREDICTED: ATP-dependent RNA helicase DDX42-like [Apis mellifera]	1	1	1	1	1	1
gi|328784461	XP_623668.3	PREDICTED: ATP-dependent RNA helicase p62-like isoform 1 [Apis mellifera]	9	17	14	13	8	16
gi|328776802	XP_624007.3	PREDICTED: ATP-dependent RNA helicase SUV3 homolog, mitochondrial-like [Apis mellifera]	1	5	0	0	1	0
gi|66532824	XP_624894.1	PREDICTED: ATP-dependent RNA helicase WM6-like [Apis mellifera]	31	30	29	16	25	31
gi|328793565	XP_392703.4	PREDICTED: ATP-dependent zinc metalloprotease YME1 homolog isoform 1 [Apis mellifera]	0	7	3	0	4	2
gi|66564768	XP_624693.1	PREDICTED: autophagy 1 [Apis mellifera]	2	3	0	0	0	3
gi|110765976	XP_623942.2	PREDICTED: BAG family molecular chaperone regulator 2-like [Apis mellifera]	13	11	15	10	7	21
gi|66521514	XP_624019.1	PREDICTED: barrier-to-autointegration factor B [Apis mellifera]	4	7	2	4	0	0
gi|328783869	XP_393220.4	PREDICTED: basement membrane-specific heparan sulfate proteoglycan core protein-like [Apis mellifera]	147	129	363	175	120	296
gi|110749292	XP_001121830.1	PREDICTED: basigin [Apis mellifera]	0	3	15	15	2	4
gi|328788884	XP_394336.4	PREDICTED: battenin [Apis mellifera]	0	0	4	8	0	0
gi|328776946	XP_624158.2	PREDICTED: b-cell receptor-associated protein 31-like [Apis mellifera]	4	5	11	2	6	2
gi|48139903	XP_397055.1	PREDICTED: b-cell receptor-associated protein 31-like [Apis mellifera]	9	10	6	4	11	6
gi|110751020	XP_001122558.1	PREDICTED: BET1 homolog [Apis mellifera]	0	1	0	1	0	0
gi|328789879	XP_001121676.2	PREDICTED: beta carbonic anhydrase 1-like [Apis mellifera]	9	5	0	0	6	8
gi|48114117	XP_393169.1	PREDICTED: beta-catenin-like protein 1-like [Apis mellifera]	2	0	0	0	1	3
gi|110764149	XP_001121565.1	PREDICTED: beta-galactosidase-like [Apis mellifera]	5	0	0	0	0	3
gi|66549206	XP_393305.2	PREDICTED: beta-glucuronidase-like [Apis mellifera]	6	0	0	0	1	3
gi|328781392	XP_001122538.2	PREDICTED: beta-hexosaminidase subunit beta-like [Apis mellifera]	1	1	10	3	15	31
gi|48097512	XP_391907.1	PREDICTED: beta-lactamase-like protein 2 homolog [Apis mellifera]	3	1	4	2	0	0
gi|66516854	XP_392971.2	PREDICTED: bifunctional 3~-phosphoadenosine 5~-phosphosulfate synthase-like [Apis mellifera]	0	0	6	3	2	11
gi|328780811	XP_003249866.1	PREDICTED: bifunctional aminoacyl-tRNA synthetase [Apis mellifera]	20	11	68	43	29	30
gi|328783570	XP_397138.4	PREDICTED: bifunctional ATP-dependent dihydroxyacetone kinase/FAD-AMP lyase (cyclizing)-like [Apis mellifera]	6	1	11	6	7	0
gi|328785810	XP_624486.2	PREDICTED: bifunctional coenzyme A synthase-like [Apis mellifera]	16	11	15	7	12	11
gi|328784496	XP_624059.3	PREDICTED: bifunctional methylenetetrahydrofolate dehydrogenase/cyclohydrolase, mitochondrial [Apis mellifera]	2	0	1	0	0	0
gi|66516304	XP_395924.2	PREDICTED: bifunctional purine biosynthesis protein PURH-like [Apis mellifera]	27	18	32	24	2	1
gi|48097870	XP_391962.1	PREDICTED: biogenesis of lysosome-related organelles complex 1 subunit 1-like [Apis mellifera]	2	0	2	1	0	1
gi|328787781	XP_395226.3	PREDICTED: biotin--protein ligase [Apis mellifera]	5	1	0	0	3	5
gi|328791545	XP_001120572.2	PREDICTED: bis(5~-nucleosyl)-tetraphosphatase [asymmetrical] [Apis mellifera]	1	0	3	4	2	0
gi|328779020	XP_001119959.2	PREDICTED: bleomycin hydrolase-like [Apis mellifera]	16	12	26	22	22	32
gi|66559220	XP_624565.1	PREDICTED: bolA-like protein 2-like [Apis mellifera]	11	7	5	2	0	0
gi|110759281	XP_624344.2	PREDICTED: bolA-like protein DDB_G0274169-like [Apis mellifera]	0	1	1	0	3	2
gi|66523552	XP_625202.1	PREDICTED: brahma associated protein 55kd [Apis mellifera]	1	0	0	0	2	3
gi|328786207	XP_396637.3	PREDICTED: brain protein 44-like [Apis mellifera]	5	6	2	1	1	5
gi|48101511	XP_395145.1	PREDICTED: brain protein 44-like protein-like isoform 1 [Apis mellifera]	10	8	5	9	8	7
gi|328778549	XP_003249515.1	PREDICTED: brefeldin A-inhibited guanine nucleotide-exchange protein 2 [Apis mellifera]	0	0	2	4	0	0
gi|66508197	XP_623143.1	PREDICTED: c-1-tetrahydrofolate synthase, cytoplasmic isoform 2 [Apis mellifera]	0	0	14	17	20	32
gi|328793120	XP_623864.3	PREDICTED: CAAX prenyl protease 1 homolog [Apis mellifera]	0	2	6	5	1	5
gi|328776586	XP_393888.3	PREDICTED: CAD protein isoform 1 [Apis mellifera]	5	4	0	0	10	1
gi|328781432	XP_624509.2	PREDICTED: caiB/baiF CoA-transferase family protein C7orf10 [Apis mellifera]	0	0	0	0	8	3
gi|66562741	XP_623751.1	PREDICTED: calcineurin subunit B type 2-like [Apis mellifera]	1	2	11	4	0	0
gi|110764289	XP_001122959.1	PREDICTED: calcium/calmodulin-dependent protein kinase type 1 [Apis mellifera]	4	6	7	4	0	0
gi|328784855	XP_392496.4	PREDICTED: calcium-binding mitochondrial carrier protein Aralar1 [Apis mellifera]	17	12	35	44	0	15
gi|328785449	XP_393851.3	PREDICTED: calcium-transporting ATPase sarcoplasmic/endoplasmic reticulum type isoform 1 [Apis mellifera]	43	51	52	53	48	61
gi|66564402	XP_396161.2	PREDICTED: calcyclin-binding protein-like [Apis mellifera]	16	18	15	14	11	3
gi|328784667	XP_392882.2	PREDICTED: calcyphosin-like protein-like [Apis mellifera]	0	0	3	1	0	0
gi|66538476	XP_624247.1	PREDICTED: calmodulin-like [Apis mellifera]	7	10	25	10	9	9
gi|328783251	XP_394088.3	PREDICTED: calmodulin-like protein 4-like [Apis mellifera]	3	0	0	0	0	0
gi|328794448	XP_625045.2	PREDICTED: calmodulin-like protein 4-like [Apis mellifera]	3	0	0	0	0	0
gi|328777823	XP_624907.2	PREDICTED: calnexin isoform 1 [Apis mellifera]	12	14	19	15	13	14
gi|328785779	XP_001120458.2	PREDICTED: calpain-C [Apis mellifera]	0	0	2	0	0	0
gi|66545506	XP_392689.2	PREDICTED: calreticulin isoform 1 [Apis mellifera]	46	40	59	71	48	50
gi|66509518	XP_624357.1	PREDICTED: calumenin [Apis mellifera]	12	9	22	22	6	13
gi|48126576	XP_393285.1	PREDICTED: cAMP-dependent protein kinase catalytic subunit isoform 1 [Apis mellifera]	0	0	10	10	3	4
gi|48106841	XP_396167.1	PREDICTED: cAMP-dependent protein kinase type I regulatory subunit isoform 1 [Apis mellifera]	11	5	5	4	0	0
gi|66517761	XP_392905.2	PREDICTED: cAMP-dependent protein kinase type II regulatory subunit isoform 1 [Apis mellifera]	1	2	30	25	8	17
gi|328789199	XP_394762.4	PREDICTED: cAMP-specific 3~,5~-cyclic phosphodiesterase [Apis mellifera]	0	0	3	0	0	0
gi|66523029	XP_623353.1	PREDICTED: carbohydrate kinase domain-containing protein-like isoform 1 [Apis mellifera]	7	9	1	2	26	29
gi|328781664	XP_392359.2	PREDICTED: carbonic anhydrase 2 [Apis mellifera]	0	10	50	29	0	0
gi|328785691	XP_003250638.1	PREDICTED: carboxypeptidase D-like [Apis mellifera]	1	0	0	0	2	1
gi|66521481	XP_623986.1	PREDICTED: carboxy-terminal domain RNA polymerase II polypeptide A small phosphatase 1-like [Apis mellifera]	0	0	0	6	0	0
gi|328791851	XP_394948.4	PREDICTED: carnitine O-palmitoyltransferase 2, mitochondrial-like isoform 1 [Apis mellifera]	34	12	2	1	11	12
gi|66525038	XP_393612.2	PREDICTED: casein kinase I isoform alpha [Apis mellifera]	2	1	0	1	0	1
gi|328791276	XP_623397.2	PREDICTED: casein kinase II subunit alpha isoform 2 [Apis mellifera]	4	12	9	7	12	20
gi|328777239	XP_624048.2	PREDICTED: casein kinase II subunit beta [Apis mellifera]	8	4	9	4	6	11
gi|328780549	XP_003249816.1	PREDICTED: caseinolytic peptidase B protein homolog [Apis mellifera]	1	1	0	0	0	1
gi|328792246	XP_394167.4	PREDICTED: cat eye syndrome critical region protein 5-like isoform 1 [Apis mellifera]	9	12	8	7	30	24
gi|66509079	XP_395225.2	PREDICTED: catalase isoform 1 [Apis mellifera]	0	0	0	2	0	0
gi|328794236	XP_001123234.2	PREDICTED: catalase-like, partial [Apis mellifera]	0	5	7	21	0	0
gi|66525427	XP_625229.1	PREDICTED: catenin alpha [Apis mellifera]	9	3	3	5	0	8
gi|328789446	XP_394277.3	PREDICTED: cathepsin J-like [Apis mellifera]	2	0	0	0	0	0
gi|328776427	XP_625135.3	PREDICTED: cathepsin L-like [Apis mellifera]	8	5	6	6	7	14
gi|328793093	XP_397254.4	PREDICTED: CCA tRNA nucleotidyltransferase 1, mitochondrial-like, partial [Apis mellifera]	3	1	0	0	6	5
gi|110759374	XP_001119951.1	PREDICTED: CCHC-type zinc finger protein CG3800-like [Apis mellifera]	7	3	1	2	5	0
gi|328780974	XP_003249895.1	PREDICTED: CCHC-type zinc finger protein CG3800-like [Apis mellifera]	7	3	1	2	5	0
gi|328780976	XP_003249896.1	PREDICTED: CCHC-type zinc finger protein CG3800-like [Apis mellifera]	7	3	1	2	5	0
gi|328780978	XP_003249897.1	PREDICTED: CCHC-type zinc finger protein CG3800-like [Apis mellifera]	7	3	1	2	5	0
gi|328785784	XP_003250656.1	PREDICTED: CCR4-NOT transcription complex subunit 1 isoform 1 [Apis mellifera]	5	0	4	4	2	1
gi|328785786	XP_395830.3	PREDICTED: CCR4-NOT transcription complex subunit 1 isoform 2 [Apis mellifera]	5	0	4	4	2	1
gi|328791978	XP_001122599.2	PREDICTED: CD109 antigen [Apis mellifera]	4	0	15	4	0	5
gi|328792914	XP_397416.3	PREDICTED: CD109 antigen [Apis mellifera]	40	5	26	44	12	29
gi|66554396	XP_396149.2	PREDICTED: CD63 antigen [Apis mellifera]	0	0	3	3	0	1
gi|66509892	XP_394608.2	PREDICTED: cdc42 homolog isoform 1 [Apis mellifera]	6	4	12	12	7	5
gi|328777221	XP_397251.4	PREDICTED: cdc42-interacting protein 4-like [Apis mellifera]	0	0	3	7	0	0
gi|328776656	XP_394113.3	PREDICTED: CDGSH iron-sulfur domain-containing protein 2 homolog [Apis mellifera]	7	21	31	20	7	11
gi|328778627	XP_001123188.2	PREDICTED: CDK5 regulatory subunit-associated protein 3-like [Apis mellifera]	13	1	26	10	11	12
gi|66499068	XP_394882.2	PREDICTED: CDP-diacylglycerol--inositol 3-phosphatidyltransferase-like [Apis mellifera]	2	5	1	4	0	0
gi|66544564	XP_395044.2	PREDICTED: cell cycle control protein 50A-like isoform 1 [Apis mellifera]	0	0	6	2	0	0
gi|328793536	XP_623701.2	PREDICTED: cell differentiation protein RCD1 homolog [Apis mellifera]	2	0	1	0	0	0
gi|66530332	XP_624906.1	PREDICTED: cell division cycle 5-like protein-like [Apis mellifera]	0	2	0	0	0	3
gi|328791006	XP_623803.3	PREDICTED: cell growth-regulating nucleolar protein-like [Apis mellifera]	0	1	0	0	2	1
gi|328782988	XP_392107.3	PREDICTED: centrosomin [Apis mellifera]	0	4	0	0	0	0
gi|328786964	XP_391867.3	PREDICTED: ceramide kinase-like [Apis mellifera]	1	13	0	0	7	5
gi|328783062	XP_001120148.2	PREDICTED: c-factor [Apis mellifera]	7	8	20	19	6	5
gi|328780890	XP_001121610.2	PREDICTED: chaoptin-like [Apis mellifera]	0	0	1	1	0	0
gi|328782774	XP_624948.3	PREDICTED: chaperone activity of bc1 complex-like, mitochondrial-like [Apis mellifera]	0	0	13	9	0	0
gi|66509926	XP_625164.1	PREDICTED: charged multivesicular body protein 2a-like [Apis mellifera]	0	2	3	3	3	2
gi|328783284	XP_003250262.1	PREDICTED: charged multivesicular body protein 3 isoform 1 [Apis mellifera]	0	0	0	2	0	0
gi|328783282	XP_394085.3	PREDICTED: charged multivesicular body protein 3 isoform 2 [Apis mellifera]	0	0	2	2	1	1
gi|66551959	XP_395324.2	PREDICTED: charged multivesicular body protein 4b [Apis mellifera]	11	21	18	11	12	14
gi|328780126	XP_392468.2	PREDICTED: charged multivesicular body protein 5-like [Apis mellifera]	6	17	4	11	2	5
gi|66504921	XP_394359.2	PREDICTED: charged multivesicular body protein 6-like [Apis mellifera]	0	2	0	2	0	0
gi|328779233	XP_003249614.1	PREDICTED: charged multivesicular body protein 7-like [Apis mellifera]	1	0	0	0	1	0
gi|328787288	XP_625061.3	PREDICTED: chitinase domain-containing protein 1-like [Apis mellifera]	0	0	1	3	0	0
gi|66514614	XP_396769.2	PREDICTED: chitinase-like protein Idgf4-like [Apis mellifera]	44	33	27	8	14	26
gi|110773851	XP_001120887.1	PREDICTED: chitinase-like protein Idgf4-like, partial [Apis mellifera]	44	33	27	8	14	26
gi|328782134	XP_623777.3	PREDICTED: chitobiosyldiphosphodolichol beta-mannosyltransferase-like [Apis mellifera]	0	0	0	0	0	2
gi|328785091	XP_392015.3	PREDICTED: chloride channel protein 2-like [Apis mellifera]	0	0	5	14	0	0
gi|48098249	XP_392027.1	PREDICTED: chloride intracellular channel exc-4 [Apis mellifera]	30	42	65	45	29	27
gi|328778221	XP_396952.3	PREDICTED: choline transporter-like protein 1-like [Apis mellifera]	0	4	4	2	0	0
gi|48097746	XP_393875.1	PREDICTED: chromobox protein homolog 1-like [Apis mellifera]	5	0	1	0	0	2
gi|110777198	XP_624414.2	PREDICTED: chromodomain-helicase-DNA-binding protein Mi-2 homolog [Apis mellifera]	4	0	0	0	0	0
gi|328792017	XP_395595.4	PREDICTED: chromosome-associated kinesin KIF4A [Apis mellifera]	1	0	0	0	1	0
gi|66515958	XP_393103.2	PREDICTED: chronic lymphocytic leukemia deletion region gene 6 protein homolog isoform 1 [Apis mellifera]	1	2	0	1	1	1
gi|66530060	XP_625151.1	PREDICTED: circadian clock-controlled protein-like [Apis mellifera]	4	0	0	0	0	0
gi|328779022	XP_623111.3	PREDICTED: clathrin heavy chain-like isoform 1 [Apis mellifera]	97	101	178	130	128	125
gi|328792741	XP_396583.4	PREDICTED: clathrin interactor 1 [Apis mellifera]	3	4	16	10	7	4
gi|328785742	XP_395065.3	PREDICTED: clathrin light chain [Apis mellifera]	4	5	11	4	1	3
gi|66519875	XP_624823.1	PREDICTED: clavesin-2-like [Apis mellifera]	36	127	0	0	7	6
gi|66499810	XP_624522.1	PREDICTED: cleavage and polyadenylation specificity factor subunit 5-like isoform 2 [Apis mellifera]	3	4	2	0	4	3
gi|66516308	XP_623321.1	PREDICTED: cleavage stimulation factor subunit 2 [Apis mellifera]	3	0	0	0	3	3
gi|328777673	XP_001122740.2	PREDICTED: cleft lip and palate transmembrane protein 1-like [Apis mellifera]	6	5	8	7	10	7
gi|328786053	XP_003250700.1	PREDICTED: CLIP-associating protein 1-A isoform 1 [Apis mellifera]	4	3	8	11	8	6
gi|328786055	XP_394024.4	PREDICTED: CLIP-associating protein 1-A isoform 2 [Apis mellifera]	0	0	0	0	0	6
gi|66500934	XP_624300.1	PREDICTED: c-Myc-binding protein-like [Apis mellifera]	1	3	4	3	0	2
gi|66504662	XP_623198.1	PREDICTED: coatomer subunit alpha isoform 1 [Apis mellifera]	8	6	60	57	18	35
gi|110763426	XP_001120953.1	PREDICTED: coatomer subunit beta [Apis mellifera]	32	19	74	46	25	41
gi|66551478	XP_624725.1	PREDICTED: coatomer subunit delta isoform 2 [Apis mellifera]	4	0	20	20	14	12
gi|328787128	XP_393328.2	PREDICTED: coatomer subunit epsilon [Apis mellifera]	7	3	32	15	10	28
gi|66526642	XP_395549.2	PREDICTED: coatomer subunit gamma isoform 1 [Apis mellifera]	26	22	52	61	44	52
gi|328776270	XP_623380.2	PREDICTED: coatomer subunit zeta-1 isoform 1 [Apis mellifera]	3	7	8	2	4	7
gi|66549214	XP_624561.1	PREDICTED: cob(I)yrinic acid a,c-diamide adenosyltransferase, mitochondrial-like [Apis mellifera]	1	4	2	2	1	4
gi|328789760	XP_001120072.2	PREDICTED: cofilin/actin-depolymerizing factor homolog [Apis mellifera]	18	26	28	19	15	16
gi|328784491	XP_001123117.2	PREDICTED: cohesin subunit SA-1-like [Apis mellifera]	1	0	0	0	1	3
gi|328791886	XP_396955.4	PREDICTED: coiled-coil and C2 domain-containing protein 1-like [Apis mellifera]	3	1	6	1	1	2
gi|328793380	XP_001121758.2	PREDICTED: coiled-coil domain-containing protein 109A-like [Apis mellifera]	3	0	5	7	0	2
gi|48095165	XP_394373.1	PREDICTED: coiled-coil domain-containing protein 124-A-like [Apis mellifera]	4	1	2	1	0	1
gi|66556489	XP_623546.1	PREDICTED: coiled-coil domain-containing protein 25-like [Apis mellifera]	0	2	0	0	0	0
gi|328785280	XP_396386.3	PREDICTED: coiled-coil domain-containing protein 47-like [Apis mellifera]	3	1	3	0	0	3
gi|328792789	XP_003251775.1	PREDICTED: coiled-coil domain-containing protein 56-like [Apis mellifera]	4	3	3	1	5	5
gi|110755983	XP_001121747.1	PREDICTED: coiled-coil domain-containing protein 58-like [Apis mellifera]	3	1	2	1	6	1
gi|66516850	XP_624074.1	PREDICTED: coiled-coil domain-containing protein 6-like [Apis mellifera]	1	0	4	5	2	2
gi|328785242	XP_392150.3	PREDICTED: coiled-coil domain-containing protein 93 [Apis mellifera]	0	0	2	0	0	0
gi|66566223	XP_397449.2	PREDICTED: cold shock domain-containing protein E1 [Apis mellifera]	0	0	2	1	0	0
gi|328782864	XP_393988.4	PREDICTED: collagen alpha-1(IV) chain-like [Apis mellifera]	0	0	6	0	0	0
gi|328782948	XP_392096.4	PREDICTED: collagen alpha-1(IV) chain-like [Apis mellifera]	25	10	10	6	6	33
gi|328782977	XP_392097.4	PREDICTED: collagen alpha-1(IV) chain-like isoform 1 [Apis mellifera]	26	16	9	14	14	22
gi|110761872	XP_391942.3	PREDICTED: collagen alpha-1(XI) chain-like isoform 1 [Apis mellifera]	2	0	0	0	0	0
gi|66545722	XP_393404.2	PREDICTED: COMM domain-containing protein 4-like [Apis mellifera]	1	0	4	4	0	0
gi|66508940	XP_397201.2	PREDICTED: complement component 1 Q subcomponent-binding protein, mitochondrial-like [Apis mellifera]	103	121	80	81	64	62
gi|66529899	XP_624739.1	PREDICTED: congested-like trachea protein-like [Apis mellifera]	15	13	4	8	10	11
gi|328787336	XP_625092.3	PREDICTED: conserved oligomeric Golgi complex subunit 2-like [Apis mellifera]	0	0	1	3	0	0
gi|328792009	XP_624919.2	PREDICTED: conserved oligomeric Golgi complex subunit 5-like isoform 2 [Apis mellifera]	0	0	0	1	0	1
gi|48097418	XP_393779.1	PREDICTED: conserved oligomeric Golgi complex subunit 6-like [Apis mellifera]	0	0	2	1	2	3
gi|110758919	XP_397351.3	PREDICTED: constitutive coactivator of PPAR-gamma-like protein 1 homolog isoform 1 [Apis mellifera]	9	5	9	1	12	5
gi|328787872	XP_003251020.1	PREDICTED: contactin-like [Apis mellifera]	49	10	49	36	32	31
gi|328792450	XP_392587.3	PREDICTED: COP9 signalosome complex subunit 2-like isoform 1 [Apis mellifera]	2	4	7	2	7	8
gi|328787939	XP_624761.2	PREDICTED: COP9 signalosome complex subunit 3 [Apis mellifera]	3	1	2	3	3	3
gi|328785461	XP_623684.2	PREDICTED: COP9 signalosome complex subunit 4 [Apis mellifera]	10	0	9	5	6	14
gi|66554150	XP_623836.1	PREDICTED: COP9 signalosome complex subunit 5 isoform 2 [Apis mellifera]	1	0	1	0	3	5
gi|66517238	XP_393678.2	PREDICTED: COP9 signalosome complex subunit 6-like [Apis mellifera]	2	2	2	1	1	0
gi|328782539	XP_395310.3	PREDICTED: COP9 signalosome complex subunit 7-like [Apis mellifera]	13	8	7	5	9	12
gi|328778837	XP_625006.3	PREDICTED: copper chaperone for superoxide dismutase [Apis mellifera]	0	0	0	0	2	0
gi|110772198	XP_001121022.1	PREDICTED: copper transport protein ATOX1-like [Apis mellifera]	4	3	7	4	6	2
gi|328777038	XP_003249262.1	PREDICTED: coproporphyrinogen-III oxidase-like [Apis mellifera]	10	19	8	9	11	8
gi|66529238	XP_395546.2	PREDICTED: coronin-1C-like isoform 1 [Apis mellifera]	1	2	10	7	11	11
gi|66507360	XP_392833.2	PREDICTED: coronin-2B-like [Apis mellifera]	0	0	0	3	2	19
gi|328776329	XP_392682.3	PREDICTED: c-terminal-binding protein isoform 1 [Apis mellifera]	1	0	3	3	2	7
gi|66553444	XP_624708.1	PREDICTED: CTL-like protein 1-like [Apis mellifera]	0	0	0	0	1	3
gi|66523378	XP_394044.2	PREDICTED: cullin-1-like isoform 1 [Apis mellifera]	0	0	4	2	1	0
gi|110762825	XP_001121309.1	PREDICTED: cullin-2 [Apis mellifera]	3	0	0	1	0	3
gi|328787099	XP_625079.3	PREDICTED: cullin-3 [Apis mellifera]	0	0	3	2	0	0
gi|110759504	XP_392800.3	PREDICTED: cullin-4B-like [Apis mellifera]	2	3	1	0	1	2
gi|66548257	XP_393409.2	PREDICTED: cullin-associated NEDD8-dissociated protein 1-like isoform 1 [Apis mellifera]	57	26	41	44	26	32
gi|328792585	XP_392973.4	PREDICTED: cyclin-dependent kinase 10 [Apis mellifera]	8	2	7	5	2	9
gi|328784654	XP_396906.3	PREDICTED: cyclin-G-associated kinase-like [Apis mellifera]	0	1	2	2	0	0
gi|328778851	XP_003249557.1	PREDICTED: cyclin-related protein FAM58A-like isoform 1 [Apis mellifera]	2	1	2	1	0	7
gi|328778853	XP_395803.4	PREDICTED: cyclin-related protein FAM58A-like isoform 2 [Apis mellifera]	2	1	2	1	0	7
gi|66530260	XP_395917.2	PREDICTED: cystathionine gamma-lyase-like [Apis mellifera]	16	6	22	25	22	23
gi|66507739	XP_395533.2	PREDICTED: cysteine and histidine-rich domain-containing protein [Apis mellifera]	7	5	6	5	4	2
gi|110774352	XP_001123035.1	PREDICTED: cysteine and histidine-rich domain-containing protein-like, partial [Apis mellifera]	0	5	0	0	0	0
gi|328779544	XP_393524.3	PREDICTED: cysteine desulfurase, mitochondrial-like [Apis mellifera]	4	5	12	14	1	3
gi|328783577	XP_001120866.2	PREDICTED: cysteine string protein [Apis mellifera]	2	0	1	1	1	0
gi|328786339	XP_394353.3	PREDICTED: cysteine-rich with EGF-like domain protein 2-like [Apis mellifera]	0	2	0	0	0	0
gi|110757574	XP_394641.3	PREDICTED: cysteinyl-tRNA synthetase, cytoplasmic-like [Apis mellifera]	5	1	58	47	3	6
gi|328776401	XP_003249160.1	PREDICTED: cystinosin homolog [Apis mellifera]	1	2	0	0	0	2
gi|110764733	XP_001122944.1	PREDICTED: cytidine deaminase-like [Apis mellifera]	1	0	1	0	3	0
gi|110776829	XP_001119936.1	PREDICTED: cytidine deaminase-like [Apis mellifera]	1	0	1	0	3	0
gi|48138794	XP_396930.1	PREDICTED: cytochrome b5-like [Apis mellifera]	2	5	5	10	2	4
gi|110759577	XP_001120801.1	PREDICTED: cytochrome b5-like isoform 1 [Apis mellifera]	2	4	2	1	3	2
gi|328781214	XP_003249940.1	PREDICTED: cytochrome b5-like isoform 2 [Apis mellifera]	2	4	2	1	3	2
gi|328781216	XP_003249941.1	PREDICTED: cytochrome b5-like isoform 3 [Apis mellifera]	2	4	2	1	3	2
gi|66523464	XP_625050.1	PREDICTED: cytochrome b-c1 complex subunit 2, mitochondrial-like [Apis mellifera]	66	72	114	89	50	63
gi|328778987	XP_001122063.2	PREDICTED: cytochrome b-c1 complex subunit 6, mitochondrial-like [Apis mellifera]	0	4	9	3	0	0
gi|328782037	XP_624147.2	PREDICTED: cytochrome b-c1 complex subunit 7-like [Apis mellifera]	10	16	25	16	13	28
gi|110751008	XP_001122467.1	PREDICTED: cytochrome b-c1 complex subunit 8-like [Apis mellifera]	2	4	4	5	2	4
gi|328791559	XP_003251593.1	PREDICTED: cytochrome b-c1 complex subunit 9-like [Apis mellifera]	3	8	15	9	11	3
gi|328776195	XP_394657.2	PREDICTED: cytochrome b-c1 complex subunit Rieske, mitochondrial [Apis mellifera]	47	38	70	69	34	40
gi|66557694	XP_623232.1	PREDICTED: cytochrome c oxidase assembly protein COX11, mitochondrial-like isoform 2 [Apis mellifera]	2	3	0	0	0	0
gi|110763486	XP_394095.3	PREDICTED: cytochrome c oxidase assembly protein COX15 homolog [Apis mellifera]	0	0	4	0	0	0
gi|328793701	XP_395853.3	PREDICTED: cytochrome c oxidase subunit 4 isoform 1, mitochondrial [Apis mellifera]	22	14	34	17	3	13
gi|48095960	XP_392368.1	PREDICTED: cytochrome c oxidase subunit 5A, mitochondrial [Apis mellifera]	13	14	12	6	18	14
gi|66534766	XP_624987.1	PREDICTED: cytochrome c oxidase subunit 5B, mitochondrial [Apis mellifera]	25	22	21	15	14	21
gi|110755333	XP_001121817.1	PREDICTED: cytochrome c oxidase subunit 6A1, mitochondrial [Apis mellifera]	7	20	11	9	4	10
gi|110773269	XP_001120568.1	PREDICTED: cytochrome c oxidase subunit 7C, mitochondrial-like [Apis mellifera]	0	4	7	5	1	2
gi|66518223	XP_397047.2	PREDICTED: cytochrome c1, heme protein, mitochondrial [Apis mellifera]	38	44	44	29	32	26
gi|328784690	XP_392497.2	PREDICTED: cytochrome c-type heme lyase-like isoform 1 [Apis mellifera]	1	9	0	0	2	1
gi|328784025	XP_003250382.1	PREDICTED: cytochrome P450 315a1, mitochondrial isoform 1 [Apis mellifera]	0	0	0	0	0	2
gi|328784023	XP_395360.3	PREDICTED: cytochrome P450 315a1, mitochondrial isoform 2 [Apis mellifera]	0	0	0	0	0	2
gi|328784477	XP_623955.3	PREDICTED: cytochrome P450 6k1 [Apis mellifera]	51	61	0	0	0	17
gi|328789667	XP_001119981.2	PREDICTED: cytochrome P450 9e2 [Apis mellifera]	0	0	8	4	0	1
gi|48098073	XP_392000.1	PREDICTED: cytochrome P450 9e2 [Apis mellifera]	0	0	0	0	0	3
gi|48098081	XP_393969.1	PREDICTED: cytochrome P450 9e2 [Apis mellifera]	4	0	20	19	4	20
gi|48098085	XP_393971.1	PREDICTED: cytochrome P450 9e2 [Apis mellifera]	0	0	0	0	0	8
gi|328781973	XP_003250067.1	PREDICTED: cytochrome P450 9e2 isoform 1 [Apis mellifera]	0	0	0	0	0	2
gi|328781975	XP_003250068.1	PREDICTED: cytochrome P450 9e2 isoform 2 [Apis mellifera]	0	0	0	0	0	2
gi|328781977	XP_003250069.1	PREDICTED: cytochrome P450 9e2 isoform 3 [Apis mellifera]	0	0	0	0	0	2
gi|48098075	XP_392001.1	PREDICTED: cytochrome P450 9e2 isoform 4 [Apis mellifera]	0	0	0	0	0	2
gi|66550870	XP_392993.2	PREDICTED: cytoplasmic aconitate hydratase-like isoform 1 [Apis mellifera]	17	12	35	36	20	9
gi|328783012	XP_396853.3	PREDICTED: cytoplasmic dynein 1 intermediate chain [Apis mellifera]	1	2	9	3	3	3
gi|328780822	XP_395283.4	PREDICTED: cytoplasmic dynein 1 light intermediate chain 2 [Apis mellifera]	1	1	9	4	3	2
gi|110772336	XP_395632.3	PREDICTED: cytoplasmic FMR1-interacting protein isoform 1 [Apis mellifera]	0	0	9	8	0	0
gi|66532731	XP_396720.2	PREDICTED: cytoplasmic phosphatidylinositol transfer protein 1 [Apis mellifera]	0	3	0	0	0	0
gi|328790249	XP_392874.4	PREDICTED: cytoskeleton-associated protein 5 [Apis mellifera]	2	1	1	0	0	2
gi|328779928	XP_003249720.1	PREDICTED: cytosol aminopeptidase-like [Apis mellifera]	62	58	71	49	65	50
gi|328788135	XP_395750.4	PREDICTED: cytosolic Fe-S cluster assembly factor NUBP1 homolog [Apis mellifera]	14	1	8	9	1	7
gi|48098155	XP_393995.1	PREDICTED: cytosolic Fe-S cluster assembly factor NUBP2 homolog [Apis mellifera]	5	3	1	0	36	29
gi|66535742	XP_395851.2	PREDICTED: cytosolic non-specific dipeptidase-like isoform 1 [Apis mellifera]	40	8	43	39	140	112
gi|328779924	XP_624160.2	PREDICTED: cytosolic purine 5~-nucleotidase-like isoform 1, partial [Apis mellifera]	16	12	22	15	1	2
gi|328778535	XP_001121753.2	PREDICTED: d-3-phosphoglycerate dehydrogenase-like [Apis mellifera]	18	13	6	8	5	10
gi|66505114	XP_624237.1	PREDICTED: d-arabinose 1-dehydrogenase-like [Apis mellifera]	1	0	0	0	1	0
gi|66525595	XP_624506.1	PREDICTED: DDRGK domain-containing protein 1-like [Apis mellifera]	1	1	0	3	0	0
gi|66547453	XP_624946.1	PREDICTED: DEAD-box helicase Dbp80 [Apis mellifera]	9	5	1	0	0	3
gi|66529793	XP_623861.1	PREDICTED: decaprenyl-diphosphate synthase subunit 2-like [Apis mellifera]	9	12	0	0	1	0
gi|110749017	XP_395915.3	PREDICTED: dehydrogenase/reductase SDR family member 11-like [Apis mellifera]	0	0	0	0	2	10
gi|328783193	XP_001120613.2	PREDICTED: dehydrogenase/reductase SDR family member 11-like [Apis mellifera]	12	6	0	0	33	21
gi|328782601	XP_395765.2	PREDICTED: dehydrogenase/reductase SDR family member 4-like [Apis mellifera]	23	30	8	8	33	24
gi|328793399	XP_003251872.1	PREDICTED: dehydrogenase/reductase SDR family member 4-like [Apis mellifera]	4	1	5	2	0	0
gi|328787123	XP_395330.3	PREDICTED: dehydrogenase/reductase SDR family member 7-like [Apis mellifera]	23	20	20	16	56	0
gi|48095369	XP_394428.1	PREDICTED: dehydrogenase/reductase SDR family protein 7-like isoform 1 [Apis mellifera]	13	12	0	0	7	1
gi|328778083	XP_003249447.1	PREDICTED: delta(3,5)-Delta(2,4)-dienoyl-CoA isomerase, mitochondrial-like [Apis mellifera]	17	12	8	4	16	13
gi|110760871	XP_623512.2	PREDICTED: delta-1-pyrroline-5-carboxylate dehydrogenase, mitochondrial-like [Apis mellifera]	58	39	176	115	84	65
gi|328791738	XP_396399.3	PREDICTED: delta-1-pyrroline-5-carboxylate synthase-like [Apis mellifera]	0	0	4	20	0	15
gi|66513705	XP_397149.2	PREDICTED: delta-aminolevulinic acid dehydratase [Apis mellifera]	16	22	2	0	21	26
gi|328784032	XP_624918.2	PREDICTED: density-regulated protein-like [Apis mellifera]	0	0	5	1	0	0
gi|328782804	XP_393996.4	PREDICTED: dentin matrix protein 4-like [Apis mellifera]	0	0	13	5	0	0
gi|110748736	XP_394239.3	PREDICTED: deoxyhypusine hydroxylase-like [Apis mellifera]	6	0	6	6	2	2
gi|328792003	XP_623164.2	PREDICTED: dephospho-CoA kinase domain-containing protein isoform 2 [Apis mellifera]	4	7	4	6	4	5
gi|110765104	XP_001122972.1	PREDICTED: derlin-1-like [Apis mellifera]	6	8	3	2	9	5
gi|110775436	XP_001122554.1	PREDICTED: derlin-1-like, partial [Apis mellifera]	6	0	3	2	9	0
gi|66540013	XP_624466.1	PREDICTED: developmentally-regulated GTP-binding protein 2-like [Apis mellifera]	0	0	0	0	1	3
gi|66526646	XP_623438.1	PREDICTED: dihydrolipoyl dehydrogenase, mitochondrial-like isoform 1 [Apis mellifera]	54	65	48	40	79	50
gi|328786921	XP_003250858.1	PREDICTED: dihydrolipoyllysine-residue acetyltransferase component of pyruvate dehydrogenase complex, mitochondrial-like [Apis mellifera]	61	83	34	31	52	58
gi|328791498	XP_624025.3	PREDICTED: dihydrolipoyllysine-residue acetyltransferase component of pyruvate dehydrogenase complex, mitochondrial-like [Apis mellifera]	41	82	25	23	40	42
gi|328788384	XP_392679.4	PREDICTED: dihydrolipoyllysine-residue succinyltransferase component of 2-oxoglutarate dehydrogenase complex, mitochondrial-like [Apis mellifera]	27	27	42	53	17	25
gi|328783311	XP_003250270.1	PREDICTED: dihydroorotate dehydrogenase, mitochondrial-like [Apis mellifera]	7	5	1	2	16	10
gi|66547760	XP_392684.2	PREDICTED: dihydropteridine reductase [Apis mellifera]	52	17	17	11	24	11
gi|328786372	XP_003250779.1	PREDICTED: dihydropyrimidinase-like [Apis mellifera]	2	0	32	33	4	2
gi|328782570	XP_003250165.1	PREDICTED: dipeptidase 1-like [Apis mellifera]	2	5	0	0	0	0
gi|66509442	XP_395694.2	PREDICTED: dipeptidyl peptidase 3-like isoform 1 [Apis mellifera]	33	29	30	23	40	44
gi|328790375	XP_001121619.2	PREDICTED: diphosphomevalonate decarboxylase-like [Apis mellifera]	0	0	0	1	3	8
gi|328781411	XP_392531.4	PREDICTED: disheveled-associated activator of morphogenesis 2 [Apis mellifera]	0	0	3	0	0	2
gi|328789808	XP_393661.3	PREDICTED: disks large homolog 5-like [Apis mellifera]	1	0	0	0	2	0
gi|328790769	XP_624924.3	PREDICTED: division abnormally delayed protein [Apis mellifera]	0	0	17	1	0	0
gi|328788389	XP_396048.3	PREDICTED: DNA damage-binding protein 1-like isoform 1 [Apis mellifera]	17	16	7	3	3	8
gi|328785920	XP_393171.4	PREDICTED: DNA polymerase epsilon catalytic subunit A [Apis mellifera]	2	2	1	0	0	2
gi|328791048	XP_001119985.2	PREDICTED: DNA topoisomerase 2 [Apis mellifera]	0	0	0	0	0	6
gi|328790760	XP_003251457.1	PREDICTED: DNA-directed RNA polymerase III subunit RPC1-like, partial [Apis mellifera]	1	0	0	1	0	2
gi|328785531	XP_625072.3	PREDICTED: DNA-directed RNA polymerases I and III subunit RPAC1-like [Apis mellifera]	0	0	1	1	0	3
gi|48124579	XP_396561.1	PREDICTED: DNA-directed RNA polymerases I, II, and III subunit RPABC1-like [Apis mellifera]	0	0	0	0	3	3
gi|66543279	XP_623541.1	PREDICTED: DNA-directed RNA polymerases I, II, and III subunit RPABC1-like [Apis mellifera]	0	0	0	0	3	3
gi|110756003	XP_001119835.1	PREDICTED: dnaJ homolog subfamily A member 1 [Apis mellifera]	26	53	31	22	41	19
gi|328790510	XP_624603.2	PREDICTED: dnaJ homolog subfamily B member 11-like [Apis mellifera]	8	3	13	17	9	10
gi|328780784	XP_396571.3	PREDICTED: dnaJ homolog subfamily B member 14-like [Apis mellifera]	0	1	0	2	2	1
gi|328784860	XP_392495.2	PREDICTED: dnaJ homolog subfamily B member 6-like [Apis mellifera]	7	3	18	14	1	13
gi|328783748	XP_393479.3	PREDICTED: dnaJ homolog subfamily C member 11-like [Apis mellifera]	2	4	4	5	1	1
gi|328776605	XP_394533.4	PREDICTED: dnaJ homolog subfamily C member 13 [Apis mellifera]	1	0	2	0	0	1
gi|66514203	XP_624533.1	PREDICTED: dnaJ homolog subfamily C member 1-like [Apis mellifera]	0	0	0	3	0	2
gi|328792624	XP_003251751.1	PREDICTED: dnaJ homolog subfamily C member 21-like [Apis mellifera]	0	0	0	0	1	1
gi|110760453	XP_396885.3	PREDICTED: dnaJ homolog subfamily C member 3 [Apis mellifera]	15	21	22	22	13	17
gi|110756506	XP_394545.2	PREDICTED: dnaJ protein homolog 1-like isoform 1 [Apis mellifera]	14	8	19	14	12	18
gi|328783133	XP_001120027.2	PREDICTED: dolichol kinase-like [Apis mellifera]	0	0	1	0	1	2
gi|328784835	XP_624433.2	PREDICTED: dolichyl-diphosphooligosaccharide--protein glycosyltransferase 48 kDa subunit-like isoform 1 [Apis mellifera]	8	11	29	33	23	34
gi|328792954	XP_395511.3	PREDICTED: dolichyl-diphosphooligosaccharide--protein glycosyltransferase subunit 2-like [Apis mellifera]	9	7	35	14	10	15
gi|110769776	XP_001123277.1	PREDICTED: dolichyl-diphosphooligosaccharide--protein glycosyltransferase subunit DAD1-like [Apis mellifera]	0	0	3	1	0	1
gi|66566378	XP_392786.2	PREDICTED: dolichyl-diphosphooligosaccharide--protein glycosyltransferase subunit STT3A-like isoform 1 [Apis mellifera]	4	0	12	10	2	2
gi|328789734	XP_003251310.1	PREDICTED: dolichyl-phosphate beta-glucosyltransferase-like [Apis mellifera]	0	0	6	3	0	0
gi|328784563	XP_003250468.1	PREDICTED: double-stranded RNA-binding protein Staufen homolog 2 [Apis mellifera]	1	1	1	0	3	0
gi|328779088	XP_624855.2	PREDICTED: draper [Apis mellifera]	2	6	0	0	0	0
gi|328784586	XP_393055.4	PREDICTED: drebrin-like protein-like [Apis mellifera]	2	0	6	1	0	1
gi|328786557	XP_003250812.1	PREDICTED: dual 3~,5~-cyclic-AMP and -GMP phosphodiesterase 11-like [Apis mellifera]	0	0	8	3	0	0
gi|48138650	XP_393416.1	PREDICTED: dual specificity mitogen-activated protein kinase kinase dSOR1 [Apis mellifera]	0	0	2	2	2	0
gi|328791811	XP_395461.3	PREDICTED: dual specificity protein phosphatase CDC14A isoform 1 [Apis mellifera]	0	0	0	0	0	4
gi|328778286	XP_001120706.2	PREDICTED: dymeclin-like [Apis mellifera]	0	0	2	1	3	1
gi|328783650	XP_397370.3	PREDICTED: dynactin subunit 1 [Apis mellifera]	1	3	11	12	0	1
gi|110759426	XP_001122103.1	PREDICTED: dynactin subunit 3 [Apis mellifera]	2	0	9	2	0	1
gi|48094452	XP_392127.1	PREDICTED: dynactin subunit 6 [Apis mellifera]	0	0	3	0	1	0
gi|328789099	XP_394399.3	PREDICTED: dynamin isoform 1 [Apis mellifera]	0	0	13	11	1	0
gi|328791681	XP_394947.3	PREDICTED: dynamin related protein 1 isoform 1 [Apis mellifera]	45	32	27	24	22	9
gi|328788110	XP_003251067.1	PREDICTED: dynein heavy chain 10, axonemal-like [Apis mellifera]	2	0	0	1	0	0
gi|328791771	XP_003251632.1	PREDICTED: dynein heavy chain, cytoplasmic, partial [Apis mellifera]	19	33	124	76	42	58
gi|110764754	XP_001120569.1	PREDICTED: dynein light chain roadblock-type 2 [Apis mellifera]	1	1	1	0	3	0
gi|328783000	XP_624045.3	PREDICTED: dynein light chain Tctex-type 1 [Apis mellifera]	0	0	5	1	3	2
gi|66546689	XP_624364.1	PREDICTED: dysbindin-A-like [Apis mellifera]	0	1	2	0	0	0
gi|328780696	XP_395141.4	PREDICTED: dystrobrevin beta isoform 1 [Apis mellifera]	0	0	3	3	0	0
gi|328792482	XP_003251732.1	PREDICTED: dystrophin, isoforms A/C/F/G/H-like [Apis mellifera]	3	0	8	4	0	1
gi|328787152	XP_392625.4	PREDICTED: e3 ubiquitin-protein ligase hyd isoform 1 [Apis mellifera]	1	1	0	1	2	1
gi|66547762	XP_395162.2	PREDICTED: e3 ubiquitin-protein ligase KCMF1-like [Apis mellifera]	1	4	0	2	0	2
gi|328792901	XP_624445.3	PREDICTED: e3 ubiquitin-protein ligase MARCH5-like [Apis mellifera]	0	2	0	0	0	0
gi|66506385	XP_396349.2	PREDICTED: e3 ubiquitin-protein ligase MYLIP, partial [Apis mellifera]	0	0	0	0	0	2
gi|328792353	XP_395191.4	PREDICTED: e3 ubiquitin-protein ligase Nedd-4 [Apis mellifera]	8	1	4	4	12	9
gi|328786472	XP_396426.4	PREDICTED: e3 ubiquitin-protein ligase parkin-like isoform 1 [Apis mellifera]	1	0	1	0	0	0
gi|328786465	XP_391835.4	PREDICTED: e3 ubiquitin-protein ligase RNF13-like [Apis mellifera]	6	7	0	1	9	10
gi|328783698	XP_623728.3	PREDICTED: e3 ubiquitin-protein ligase RNF19A isoform 2 [Apis mellifera]	2	0	0	0	0	0
gi|328788399	XP_003251123.1	PREDICTED: e3 ubiquitin-protein ligase synoviolin A-like isoform 1 [Apis mellifera]	0	0	1	2	1	2
gi|328788401	XP_003251124.1	PREDICTED: e3 ubiquitin-protein ligase synoviolin A-like isoform 2 [Apis mellifera]	0	0	1	2	1	2
gi|66504949	XP_394362.2	PREDICTED: e3 ubiquitin-protein ligase UBR2-like [Apis mellifera]	2	1	0	0	0	0
gi|328788647	XP_395468.4	PREDICTED: e3 ubiquitin-protein ligase UBR3-like [Apis mellifera]	2	0	3	2	2	2
gi|328793717	XP_395742.4	PREDICTED: e3 ubiquitin-protein ligase UBR4-like [Apis mellifera]	9	4	4	9	6	3
gi|328784089	XP_003250392.1	PREDICTED: e3 UFM1-protein ligase 1 homolog [Apis mellifera]	10	1	31	16	13	6
gi|110757387	XP_001120919.1	PREDICTED: ecdysteroid UDP-glucosyltransferase-like [Apis mellifera]	0	0	0	0	133	258
gi|328788758	XP_393565.4	PREDICTED: echinoderm microtubule-associated protein-like 1-like [Apis mellifera]	9	30	23	16	7	1
gi|110767439	XP_001122179.1	PREDICTED: ectonucleoside triphosphate diphosphohydrolase 5-like, partial [Apis mellifera]	1	0	0	0	8	11
gi|328793956	XP_623771.2	PREDICTED: ectonucleoside triphosphate diphosphohydrolase 5-like, partial [Apis mellifera]	3	3	6	2	3	2
gi|110764102	XP_392106.3	PREDICTED: EF-hand domain-containing family member A2-like [Apis mellifera]	0	0	0	0	4	2
gi|328791164	XP_003251526.1	PREDICTED: EH domain-containing protein 1 [Apis mellifera]	42	39	72	67	36	37
gi|66526470	XP_624102.1	PREDICTED: electron transfer flavoprotein subunit alpha, mitochondrial-like isoform 1 [Apis mellifera]	47	54	35	31	53	62
gi|66520256	XP_393789.2	PREDICTED: electron transfer flavoprotein subunit beta-like [Apis mellifera]	26	40	19	8	30	24
gi|66540209	XP_624722.1	PREDICTED: electron transfer flavoprotein-ubiquinone oxidoreductase, mitochondrial isoform 1 [Apis mellifera]	38	44	24	19	45	47
gi|66565249	XP_625027.1	PREDICTED: elongation factor 1-beta [Apis mellifera]	39	30	32	24	27	24
gi|66508439	XP_392691.2	PREDICTED: elongation factor 2-like isoform 1 [Apis mellifera]	135	113	167	174	107	82
gi|328792232	XP_394825.2	PREDICTED: elongation factor G, mitochondrial-like isoform 1 [Apis mellifera]	15	17	12	3	12	12
gi|66519981	XP_391904.2	PREDICTED: elongation factor Ts, mitochondrial-like [Apis mellifera]	14	24	12	13	17	34
gi|66518853	XP_391880.2	PREDICTED: elongation factor Tu, mitochondrial-like isoform 1 [Apis mellifera]	57	76	53	52	42	30
gi|328793246	XP_003251850.1	PREDICTED: elongation of very long chain fatty acids protein 6-like [Apis mellifera]	16	24	0	0	0	0
gi|328776407	XP_001120442.2	PREDICTED: elongation of very long chain fatty acids protein AAEL008004-like [Apis mellifera]	3	12	0	0	0	0
gi|66526771	XP_397228.2	PREDICTED: elongation of very long chain fatty acids protein AAEL008004-like [Apis mellifera]	14	23	0	0	0	2
gi|328792990	XP_001123101.2	PREDICTED: endocuticle structural glycoprotein SgAbd-1 [Apis mellifera]	0	0	0	0	1	3
gi|328792982	XP_001120518.2	PREDICTED: endocuticle structural glycoprotein SgAbd-1-like [Apis mellifera]	0	0	0	0	2	3
gi|328794058	XP_001120797.2	PREDICTED: endocuticle structural glycoprotein SgAbd-8, partial [Apis mellifera]	1	1	0	0	5	7
gi|328778994	XP_392164.3	PREDICTED: endophilin-A isoform 1 [Apis mellifera]	0	0	35	12	0	0
gi|328792853	XP_395725.3	PREDICTED: endoplasmic reticulum aminopeptidase 2-like [Apis mellifera]	11	2	36	19	0	0
gi|328787701	XP_394479.4	PREDICTED: endoplasmic reticulum lectin 1-like [Apis mellifera]	1	0	0	3	6	11
gi|328783849	XP_395199.4	PREDICTED: endoplasmic reticulum metallopeptidase 1-like [Apis mellifera]	0	1	2	0	0	6
gi|66503969	XP_623933.1	PREDICTED: endoplasmic reticulum oxidoreductin-1-like [Apis mellifera]	6	0	5	6	12	14
gi|110751310	XP_001120162.1	PREDICTED: endoplasmic reticulum resident protein 29-like [Apis mellifera]	19	6	17	12	20	17
gi|328777360	XP_624571.2	PREDICTED: endoplasmic reticulum resident protein 44 [Apis mellifera]	10	13	14	13	4	6
gi|328786822	XP_393819.4	PREDICTED: endoplasmic reticulum-Golgi intermediate compartment protein 3-like isoform 1 [Apis mellifera]	0	0	1	1	0	0
gi|110758921	XP_395614.3	PREDICTED: endoplasmin-like isoform 1 [Apis mellifera]	44	46	64	58	57	79
gi|66500463	XP_396550.2	PREDICTED: enhancer of mRNA-decapping protein 4 [Apis mellifera]	3	3	5	2	7	7
gi|110748988	XP_001119900.1	PREDICTED: enhancer of rudimentary homolog [Apis mellifera]	2	1	0	0	0	2
gi|328791208	XP_003251532.1	PREDICTED: enhancer of yellow 2 transcription factor [Apis mellifera]	2	3	4	6	2	1
gi|328776580	XP_625056.3	PREDICTED: enolase-like [Apis mellifera]	129	232	107	85	77	61
gi|328793715	XP_393002.3	PREDICTED: enoyl-CoA hydratase domain-containing protein 2, mitochondrial-like isoform 1 [Apis mellifera]	15	33	0	0	31	17
gi|328789133	XP_623935.2	PREDICTED: enoyl-CoA hydratase domain-containing protein 3, mitochondrial-like [Apis mellifera]	2	2	5	2	9	1
gi|328786374	XP_392229.4	PREDICTED: epidermal growth factor receptor kinase substrate 8-like protein 1-like [Apis mellifera]	15	26	3	0	3	10
gi|328789029	XP_001122937.2	PREDICTED: epidermal growth factor receptor pathway substrate clone 15 [Apis mellifera]	0	0	13	9	1	1
gi|328786929	XP_392781.4	PREDICTED: epidermal retinol dehydrogenase 2-like isoform 1 [Apis mellifera]	7	1	0	7	16	25
gi|328781070	XP_395737.3	PREDICTED: epimerase family protein SDR39U1-like [Apis mellifera]	0	11	17	10	10	5
gi|328779875	XP_397080.4	PREDICTED: epithelial splicing regulatory protein 2 [Apis mellifera]	9	4	1	1	0	0
gi|328778001	XP_397121.3	PREDICTED: epsin-2 [Apis mellifera]	3	0	6	2	3	2
gi|328792816	XP_624812.3	PREDICTED: ER degradation enhancer, mannosidase 2 [Apis mellifera]	0	0	0	0	2	5
gi|110761744	XP_623822.2	PREDICTED: erlin-1-like [Apis mellifera]	5	3	3	3	1	1
gi|48099074	XP_394859.1	PREDICTED: ester hydrolase C11orf54 homolog [Apis mellifera]	18	17	27	20	17	8
gi|110776679	XP_624609.2	PREDICTED: esterase B1-like [Apis mellifera]	0	0	111	130	0	0
gi|328784556	XP_392696.4	PREDICTED: esterase FE4-like [Apis mellifera]	37	25	0	0	13	21
gi|110757696	XP_001121130.1	PREDICTED: estradiol 17-beta-dehydrogenase 12-like [Apis mellifera]	64	87	0	0	0	0
gi|328777241	XP_624870.2	PREDICTED: estradiol 17-beta-dehydrogenase 8-like [Apis mellifera]	9	14	6	3	17	18
gi|66550396	XP_395483.2	PREDICTED: etoposide-induced protein 2.4-like [Apis mellifera]	11	8	0	0	7	3
gi|48136057	XP_393356.1	PREDICTED: eukaryotic initiation factor 4A-III-like isoform 1 [Apis mellifera]	3	0	5	0	1	8
gi|328790612	XP_003251437.1	PREDICTED: eukaryotic initiation factor 4A-like [Apis mellifera]	0	38	0	0	0	35
gi|66551115	XP_623285.1	PREDICTED: eukaryotic initiation factor 4A-like isoform 2 [Apis mellifera]	43	38	50	31	35	35
gi|48142864	XP_397380.1	PREDICTED: eukaryotic peptide chain release factor GTP-binding subunit ERF3B [Apis mellifera]	16	15	35	14	12	5
gi|110758344	XP_001121387.1	PREDICTED: eukaryotic peptide chain release factor subunit 1-like [Apis mellifera]	5	6	16	15	6	4
gi|328781731	XP_003250023.1	PREDICTED: eukaryotic translation elongation factor 1 epsilon-1-like [Apis mellifera]	4	9	9	5	0	4
gi|110756009	XP_001120011.1	PREDICTED: eukaryotic translation initiation factor 1A, X-chromosomal [Apis mellifera]	1	3	7	8	4	2
gi|328778617	XP_001122232.2	PREDICTED: eukaryotic translation initiation factor 2 subunit 1-like [Apis mellifera]	1	5	2	2	2	3
gi|328793438	XP_003251878.1	PREDICTED: eukaryotic translation initiation factor 2 subunit 2-like [Apis mellifera]	4	8	16	8	4	11
gi|110756594	XP_625143.2	PREDICTED: eukaryotic translation initiation factor 2A-like [Apis mellifera]	2	1	1	2	0	0
gi|328790880	XP_397439.4	PREDICTED: eukaryotic translation initiation factor 3 subunit A [Apis mellifera]	25	19	56	46	23	29
gi|66548942	XP_393588.2	PREDICTED: eukaryotic translation initiation factor 3 subunit B isoform 1 [Apis mellifera]	24	16	36	21	19	28
gi|328784674	XP_623580.3	PREDICTED: eukaryotic translation initiation factor 3 subunit C [Apis mellifera]	32	21	28	21	11	24
gi|328783555	XP_393057.3	PREDICTED: eukaryotic translation initiation factor 3 subunit D [Apis mellifera]	7	9	24	15	13	14
gi|328792782	XP_623637.3	PREDICTED: eukaryotic translation initiation factor 3 subunit E-like [Apis mellifera]	47	22	44	45	20	34
gi|48126476	XP_396596.1	PREDICTED: eukaryotic translation initiation factor 3 subunit F-like [Apis mellifera]	21	19	16	12	19	20
gi|110761892	XP_391934.3	PREDICTED: eukaryotic translation initiation factor 3 subunit G-like [Apis mellifera]	6	3	7	4	2	2
gi|66500045	XP_392780.2	PREDICTED: eukaryotic translation initiation factor 3 subunit I [Apis mellifera]	9	11	13	10	11	9
gi|66532125	XP_397589.2	PREDICTED: eukaryotic translation initiation factor 3 subunit J isoform 1 [Apis mellifera]	6	2	4	8	9	5
gi|328792666	XP_003251758.1	PREDICTED: eukaryotic translation initiation factor 3 subunit K-like [Apis mellifera]	19	13	18	18	20	25
gi|66540009	XP_624438.1	PREDICTED: eukaryotic translation initiation factor 3 subunit L-like [Apis mellifera]	14	16	26	16	21	27
gi|328778038	XP_393333.3	PREDICTED: eukaryotic translation initiation factor 3 subunit M [Apis mellifera]	21	9	89	55	7	19
gi|328782175	XP_394628.4	PREDICTED: eukaryotic translation initiation factor 4 gamma 2-like [Apis mellifera]	3	10	4	6	5	7
gi|110755833	XP_393068.3	PREDICTED: eukaryotic translation initiation factor 4B-like [Apis mellifera]	5	8	7	7	4	8
gi|110764913	XP_624290.2	PREDICTED: eukaryotic translation initiation factor 4E [Apis mellifera]	3	0	8	6	4	4
gi|328790639	XP_001120078.2	PREDICTED: eukaryotic translation initiation factor 4E-binding protein 1-like [Apis mellifera]	3	7	0	1	1	0
gi|48103761	XP_392894.1	PREDICTED: eukaryotic translation initiation factor 4H-like [Apis mellifera]	6	4	10	4	3	0
gi|66515288	XP_392511.2	PREDICTED: eukaryotic translation initiation factor 5 isoform 1 [Apis mellifera]	13	13	18	17	9	26
gi|110767655	XP_624951.2	PREDICTED: eukaryotic translation initiation factor 5A-like [Apis mellifera]	28	37	40	28	28	30
gi|328778392	XP_392101.4	PREDICTED: eukaryotic translation initiation factor 5B [Apis mellifera]	14	16	23	13	10	7
gi|48094369	XP_392115.1	PREDICTED: eukaryotic translation initiation factor 6 isoform 1 [Apis mellifera]	2	0	0	0	0	1
gi|110761101	XP_001122337.1	PREDICTED: evolutionarily conserved signaling intermediate in Toll pathway, mitochondrial-like [Apis mellifera]	0	0	0	0	2	0
gi|110761126	XP_393410.3	PREDICTED: excitatory amino acid transporter 1-like [Apis mellifera]	5	5	0	0	0	5
gi|66508526	XP_395840.2	PREDICTED: excitatory amino acid transporter 3 [Apis mellifera]	0	0	6	12	0	0
gi|328779816	XP_393572.3	PREDICTED: exocyst complex component 6 isoform 2 [Apis mellifera]	0	0	1	2	0	0
gi|48120807	XP_396469.1	PREDICTED: exportin-1 [Apis mellifera]	19	21	11	15	15	33
gi|66542696	XP_395332.2	PREDICTED: exportin-2 [Apis mellifera]	15	0	2	1	6	5
gi|328783491	XP_397078.3	PREDICTED: exportin-7 [Apis mellifera]	13	1	22	16	4	9
gi|110756893	XP_396452.3	PREDICTED: extended synaptotagmin-1 [Apis mellifera]	20	16	40	25	15	27
gi|328788677	XP_623950.2	PREDICTED: facilitated trehalose transporter Tret1-like [Apis mellifera]	0	0	0	5	0	0
gi|66523535	XP_392024.2	PREDICTED: facilitated trehalose transporter Tret1-like [Apis mellifera]	1	8	0	0	0	0
gi|328793858	XP_003251935.1	PREDICTED: facilitated trehalose transporter Tret1-like isoform 1 [Apis mellifera]	0	0	0	0	6	10
gi|328793861	XP_003251936.1	PREDICTED: facilitated trehalose transporter Tret1-like isoform 2 [Apis mellifera]	0	0	0	0	6	10
gi|66558353	XP_624322.1	PREDICTED: facilitated trehalose transporter Tret1-like isoform 3 [Apis mellifera]	0	0	0	0	6	10
gi|328790396	XP_624006.3	PREDICTED: FACT complex subunit spt16 [Apis mellifera]	0	2	0	0	1	15
gi|110766132	XP_001120264.1	PREDICTED: FACT complex subunit Ssrp1 [Apis mellifera]	1	0	0	0	1	3
gi|328781655	XP_003250011.1	PREDICTED: f-actin-capping protein subunit alpha-like isoform 1 [Apis mellifera]	6	12	22	23	7	16
gi|66508517	XP_624862.1	PREDICTED: f-actin-capping protein subunit alpha-like isoform 2 [Apis mellifera]	6	12	22	23	7	16
gi|66531704	XP_393085.2	PREDICTED: f-actin-capping protein subunit beta-like [Apis mellifera]	6	13	35	10	5	18
gi|328791320	XP_003251546.1	PREDICTED: FAD synthase-like [Apis mellifera]	0	0	1	1	0	0
gi|328793856	XP_624448.2	PREDICTED: FAD-dependent oxidoreductase domain-containing protein 1-like, partial [Apis mellifera]	7	0	4	1	7	2
gi|110759446	XP_001120016.1	PREDICTED: FAD-linked sulfhydryl oxidase ALR isoform 1 [Apis mellifera]	0	3	0	7	0	0
gi|328781048	XP_003249909.1	PREDICTED: FAD-linked sulfhydryl oxidase ALR isoform 2 [Apis mellifera]	0	3	0	7	0	0
gi|328781050	XP_003249910.1	PREDICTED: FAD-linked sulfhydryl oxidase ALR isoform 3 [Apis mellifera]	0	3	0	7	0	0
gi|328783034	XP_624673.3	PREDICTED: far upstream element-binding protein 1-like [Apis mellifera]	2	0	0	0	1	1
gi|328793605	XP_623586.2	PREDICTED: farnesyl pyrophosphate synthase-like [Apis mellifera]	30	47	24	26	20	22
gi|48102174	XP_392750.1	PREDICTED: FAS-associated factor 1 isoform 1 [Apis mellifera]	2	3	2	1	0	2
gi|328786915	XP_395871.3	PREDICTED: FAS-associated factor 2-B [Apis mellifera]	9	14	5	5	14	20
gi|328779316	XP_393339.3	PREDICTED: fasciclin-2 isoform 1 [Apis mellifera]	0	1	1	2	0	2
gi|328787470	XP_001120036.2	PREDICTED: fasciclin-3 [Apis mellifera]	6	11	58	44	0	5
gi|328787898	XP_001122312.2	PREDICTED: fatty acid 2-hydroxylase-like [Apis mellifera]	2	0	0	0	0	1
gi|328787941	XP_396268.3	PREDICTED: fatty acid synthase-like [Apis mellifera]	1016	2821	16	35	2118	4263
gi|48140594	XP_393519.1	PREDICTED: fatty acid-binding protein, adipocyte-like [Apis mellifera]	0	6	2	2	0	0
gi|328776609	XP_001120449.2	PREDICTED: fatty acyl-CoA reductase 1-like [Apis mellifera]	0	0	0	0	20	25
gi|328788955	XP_623496.3	PREDICTED: fatty-acid amide hydrolase 2-A-like isoform 2 [Apis mellifera]	1	17	0	0	0	0
gi|328790282	XP_001122981.2	PREDICTED: fatty-acid amide hydrolase 2-like [Apis mellifera]	11	42	6	7	21	19
gi|110755253	XP_392277.3	PREDICTED: fatty-acid amide hydrolase 2-like isoform 1 [Apis mellifera]	0	0	0	1	0	1
gi|328785913	XP_001121680.2	PREDICTED: f-box/LRR-repeat protein 2-like [Apis mellifera]	1	0	0	0	0	1
gi|328789838	XP_003251330.1	PREDICTED: F-box-like/WD repeat-containing protein ebi [Apis mellifera]	2	0	0	0	0	0
gi|328789840	XP_003251331.1	PREDICTED: F-box-like/WD repeat-containing protein ebi [Apis mellifera]	2	0	0	0	0	0
gi|48097023	XP_393667.1	PREDICTED: F-box-like/WD repeat-containing protein ebi isoform 1 [Apis mellifera]	2	0	0	0	0	0
gi|328791259	XP_396543.3	PREDICTED: FERM, RhoGEF and pleckstrin domain-containing protein 1-like [Apis mellifera]	1	0	0	0	0	1
gi|66529483	XP_624487.1	PREDICTED: ferredoxin [Apis mellifera]	1	3	5	5	0	0
gi|66524161	XP_624076.1	PREDICTED: ferritin heavy chain [Apis mellifera]	0	3	2	2	0	0
gi|328782011	XP_624044.3	PREDICTED: ferritin subunit [Apis mellifera]	2	5	6	1	3	5
gi|328792873	XP_393413.2	PREDICTED: ferrochelatase, mitochondrial isoform 1 [Apis mellifera]	20	22	9	10	40	41
gi|66501305	XP_395017.2	PREDICTED: FGFR1 oncogene partner 2 homolog [Apis mellifera]	0	0	0	0	1	2
gi|66509122	XP_394574.2	PREDICTED: FGGY carbohydrate kinase domain-containing protein-like isoform 1 [Apis mellifera]	6	0	3	1	4	9
gi|328780363	XP_001120277.2	PREDICTED: fibrillin-1 [Apis mellifera]	0	1	2	2	0	9
gi|328776844	XP_393442.4	PREDICTED: fibrillin-1-like [Apis mellifera]	0	0	13	3	0	0
gi|328787226	XP_003250904.1	PREDICTED: fibrillin-2-like [Apis mellifera]	41	16	115	56	6	34
gi|328794429	XP_001121267.2	PREDICTED: fibrillin-2-like, partial [Apis mellifera]	2	1	2	2	0	9
gi|328786692	XP_393655.4	PREDICTED: filamin-A-like [Apis mellifera]	8	1	21	20	0	10
gi|328782603	XP_623896.3	PREDICTED: FIT family protein CG10671-like [Apis mellifera]	1	0	0	1	0	0
gi|66499186	XP_395748.2	PREDICTED: FK506-binding protein 59 [Apis mellifera]	21	30	27	13	21	23
gi|66508961	XP_395902.2	PREDICTED: flavin reductase-like [Apis mellifera]	18	21	6	5	12	10
gi|328790143	XP_623738.2	PREDICTED: flotillin-1 isoform 2 [Apis mellifera]	0	0	19	15	10	29
gi|328785226	XP_001121998.2	PREDICTED: flotillin-2 [Apis mellifera]	0	0	40	29	35	54
gi|328786758	XP_393694.4	PREDICTED: four and a half LIM domains protein 2 [Apis mellifera]	0	0	0	0	1	2
gi|328783508	XP_003250305.1	PREDICTED: fragile X mental retardation syndrome-related protein 1 isoform 1 [Apis mellifera]	11	1	7	7	5	4
gi|328783510	XP_394058.4	PREDICTED: fragile X mental retardation syndrome-related protein 1 isoform 2 [Apis mellifera]	11	1	7	7	5	4
gi|66536649	XP_625012.1	PREDICTED: frataxin homolog, mitochondrial [Apis mellifera]	1	0	2	1	0	0
gi|110748949	XP_623342.2	PREDICTED: fructose-bisphosphate aldolase-like [Apis mellifera]	368	887	143	84	85	110
gi|328786642	XP_001120125.2	PREDICTED: fumarate hydratase, mitochondrial-like [Apis mellifera]	50	49	51	42	49	29
gi|328779623	XP_624590.2	PREDICTED: fumarylacetoacetase [Apis mellifera]	63	19	4	1	18	10
gi|328779079	XP_003249587.1	PREDICTED: fumarylacetoacetate hydrolase domain-containing protein 2A-like [Apis mellifera]	41	25	27	15	88	0
gi|66525858	XP_394112.2	PREDICTED: fumarylacetoacetate hydrolase domain-containing protein 2A-like isoform 2 [Apis mellifera]	41	25	27	15	88	48
gi|328781627	XP_003250006.1	PREDICTED: FUN14 domain-containing protein 1-like isoform 1 [Apis mellifera]	0	0	1	1	1	1
gi|328781625	XP_396316.4	PREDICTED: FUN14 domain-containing protein 1-like isoform 2 [Apis mellifera]	0	0	1	1	1	1
gi|328776148	XP_003249121.1	PREDICTED: galactokinase-like [Apis mellifera]	1	0	1	2	3	2
gi|328787006	XP_394932.4	PREDICTED: galactosylgalactosylxylosylprotein 3-beta-glucuronosyltransferase P [Apis mellifera]	0	0	2	1	1	5
gi|110762810	XP_001120069.1	PREDICTED: gamma-aminobutyric acid receptor-associated protein [Apis mellifera]	6	5	3	2	2	0
gi|328782785	XP_001120951.2	PREDICTED: gamma-glutamylcyclotransferase-like [Apis mellifera]	5	5	5	1	2	0
gi|328790131	XP_395164.3	PREDICTED: GDP-mannose 4,6 dehydratase-like [Apis mellifera]	6	3	23	15	13	4
gi|66564899	XP_623868.1	PREDICTED: general transcription factor IIF subunit 2 isoform 1 [Apis mellifera]	1	0	0	1	3	7
gi|66534871	XP_395962.2	PREDICTED: general vesicular transport factor p115 [Apis mellifera]	4	1	18	20	3	3
gi|328776313	XP_624742.3	PREDICTED: gephyrin isoform 2, partial [Apis mellifera]	15	5	23	15	0	11
gi|110776978	XP_001122899.1	PREDICTED: geranylgeranyl pyrophosphate synthase-like, partial [Apis mellifera]	7	30	0	0	8	6
gi|328790560	XP_001122542.2	PREDICTED: geranylgeranyl transferase type-2 subunit beta [Apis mellifera]	0	0	2	0	0	0
gi|66547108	XP_393026.2	PREDICTED: glucosamine-6-phosphate isomerase isoform 1 [Apis mellifera]	3	13	9	2	10	5
gi|328788567	XP_394210.4	PREDICTED: glucose dehydrogenase [acceptor] [Apis mellifera]	2	0	0	0	0	0
gi|66499229	XP_624835.1	PREDICTED: glucose dehydrogenase [acceptor] [Apis mellifera]	59	36	0	0	0	0
gi|66499547	XP_392145.2	PREDICTED: glucose dehydrogenase [acceptor] [Apis mellifera]	0	0	6	2	3	29
gi|328788571	XP_003251148.1	PREDICTED: glucose dehydrogenase [acceptor] isoform 1 [Apis mellifera]	0	0	0	0	26	39
gi|328788573	XP_003251149.1	PREDICTED: glucose dehydrogenase [acceptor] isoform 2 [Apis mellifera]	0	0	0	0	26	39
gi|110749126	XP_394209.2	PREDICTED: glucose dehydrogenase [acceptor] isoform 3 [Apis mellifera]	0	0	0	0	26	39
gi|328783045	XP_003250229.1	PREDICTED: glucose dehydrogenase [acceptor]-like [Apis mellifera]	0	0	0	0	2	5
gi|328784894	XP_001121185.2	PREDICTED: glucose-6-phosphate 1-dehydrogenase, partial [Apis mellifera]	36	60	35	40	41	41
gi|328793292	XP_003251860.1	PREDICTED: glucose-6-phosphate 1-epimerase-like [Apis mellifera]	12	33	7	6	3	1
gi|66499293	XP_623552.1	PREDICTED: glucose-6-phosphate isomerase-like [Apis mellifera]	83	70	52	45	38	68
gi|328789473	XP_625125.2	PREDICTED: glucosidase 2 subunit beta-like [Apis mellifera]	15	14	26	17	14	29
gi|66511554	XP_393207.2	PREDICTED: glucosylceramidase-like isoform 1 [Apis mellifera]	4	0	0	0	111	369
gi|48097206	XP_391854.1	PREDICTED: glutamate [NMDA] receptor-associated protein 1-like isoform 1 [Apis mellifera]	0	3	3	5	1	6
gi|66523390	XP_392776.2	PREDICTED: glutamate dehydrogenase, mitochondrial isoform 1 [Apis mellifera]	27	46	73	50	50	53
gi|328782553	XP_397174.4	PREDICTED: glutamate--cysteine ligase regulatory subunit [Apis mellifera]	1	0	8	0	0	1
gi|328781645	XP_003250008.1	PREDICTED: glutamate--cysteine ligase-like, partial [Apis mellifera]	1	0	2	0	0	0
gi|328787998	XP_392523.4	PREDICTED: glutaminase kidney isoform, mitochondrial isoform 1 [Apis mellifera]	0	0	1	0	1	0
gi|328792998	XP_623916.2	PREDICTED: glutamyl aminopeptidase-like isoform 1 [Apis mellifera]	11	8	11	5	7	1
gi|48103506	XP_392870.1	PREDICTED: glutaredoxin 3 [Apis mellifera]	11	7	16	10	6	6
gi|110764555	XP_001123018.1	PREDICTED: glutaredoxin-C4 isoform 1 [Apis mellifera]	4	4	8	8	10	0
gi|328786065	XP_003250702.1	PREDICTED: glutaredoxin-C4 isoform 2 [Apis mellifera]	4	4	8	8	10	0
gi|328786067	XP_003250703.1	PREDICTED: glutaredoxin-C4 isoform 3 [Apis mellifera]	4	4	8	8	10	0
gi|66519264	XP_625213.1	PREDICTED: glutaredoxin-related protein 5, mitochondrial [Apis mellifera]	1	2	6	4	0	1
gi|110765059	XP_001121730.1	PREDICTED: glutathione S-transferase 1, partial [Apis mellifera]	0	0	4	0	0	0
gi|66499807	XP_624501.1	PREDICTED: glutathione S-transferase omega-1 [Apis mellifera]	8	5	5	10	2	11
gi|328793544	XP_003251893.1	PREDICTED: glutathione S-transferase omega-1, partial [Apis mellifera]	3	1	7	3	0	2
gi|66564438	XP_624692.1	PREDICTED: glutathione S-transferase theta-1 [Apis mellifera]	20	18	14	15	9	11
gi|328793353	XP_624662.2	PREDICTED: glutathione S-transferase-like [Apis mellifera]	31	23	60	43	11	11
gi|328779003	XP_396065.3	PREDICTED: glutathione synthetase-like [Apis mellifera]	0	7	10	1	0	1
gi|66499175	XP_394846.2	PREDICTED: glutathione synthetase-like [Apis mellifera]	10	5	9	8	9	4
gi|48142692	XP_393605.1	PREDICTED: glyceraldehyde-3-phosphate dehydrogenase 2 isoform 1 [Apis mellifera]	491	785	215	211	79	70
gi|328789022	XP_003251217.1	PREDICTED: glycerate kinase-like [Apis mellifera]	5	0	0	0	0	0
gi|328784660	XP_624293.2	PREDICTED: glycerol-3-phosphate dehydrogenase, mitochondrial-like [Apis mellifera]	29	50	61	43	44	67
gi|328786673	XP_001122131.2	PREDICTED: glycerophosphodiester phosphodiesterase 1-like [Apis mellifera]	0	0	4	2	1	1
gi|328783559	XP_396282.4	PREDICTED: glycine receptor subunit alpha-3 [Apis mellifera]	0	0	33	30	0	0
gi|328786591	XP_624181.3	PREDICTED: glycoprotein 150 [Apis mellifera]	3	9	0	1	0	0
gi|328785078	XP_624861.2	PREDICTED: glycylpeptide N-tetradecanoyltransferase 1 [Apis mellifera]	6	4	0	0	1	2
gi|66521713	XP_391940.2	PREDICTED: glycyl-tRNA synthetase [Apis mellifera]	23	31	41	27	29	19
gi|66517659	XP_625100.1	PREDICTED: glyoxalase domain-containing protein 4-like [Apis mellifera]	21	22	29	20	12	16
gi|328784463	XP_003250454.1	PREDICTED: glyoxylate reductase/hydroxypyruvate reductase-like [Apis mellifera]	7	2	10	5	3	5
gi|328785469	XP_393528.3	PREDICTED: glyoxylate reductase/hydroxypyruvate reductase-like [Apis mellifera]	0	0	0	2	0	6
gi|328785101	XP_001120952.2	PREDICTED: glyoxylate/hydroxypyruvate reductase A-like [Apis mellifera]	9	1	2	0	1	0
gi|66499182	XP_624694.1	PREDICTED: GMP reductase 2-like isoform 1 [Apis mellifera]	23	17	27	21	14	9
gi|66522082	XP_393336.2	PREDICTED: GMP synthase [glutamine-hydrolyzing] [Apis mellifera]	3	8	12	9	2	6
gi|328780022	XP_396276.2	PREDICTED: Golgi phosphoprotein 3-like [Apis mellifera]	4	1	10	9	5	1
gi|48106725	XP_393076.1	PREDICTED: Golgi reassembly-stacking protein 1-like [Apis mellifera]	0	0	1	1	0	0
gi|110767101	XP_397354.3	PREDICTED: Golgi SNAP receptor complex member 1 isoform 1 [Apis mellifera]	4	2	4	4	0	5
gi|48114125	XP_396365.1	PREDICTED: Golgi SNAP receptor complex member 2 [Apis mellifera]	5	0	4	6	0	1
gi|66520405	XP_395262.2	PREDICTED: Golgi to ER traffic protein 4 homolog [Apis mellifera]	1	3	0	0	2	0
gi|328793467	XP_623918.3	PREDICTED: golgin subfamily A member 2-like [Apis mellifera]	3	2	15	13	2	4
gi|328789600	XP_393615.3	PREDICTED: GPI transamidase component PIG-T-like isoform 1 [Apis mellifera]	0	0	2	0	0	0
gi|328781508	XP_001121554.2	PREDICTED: GPN-loop GTPase 1-like [Apis mellifera]	0	0	0	0	2	0
gi|328781587	XP_394943.3	PREDICTED: GRAM domain-containing protein 1A-like [Apis mellifera]	1	0	5	1	0	0
gi|328786047	XP_393116.2	PREDICTED: group XIIA secretory phospholipase A2-like [Apis mellifera]	2	5	1	0	1	2
gi|328791555	XP_624472.3	PREDICTED: group XV phospholipase A2-like [Apis mellifera]	2	0	0	0	0	7
gi|66501269	XP_623241.1	PREDICTED: growth hormone-inducible transmembrane protein-like isoform 2 [Apis mellifera]	0	2	6	5	0	3
gi|328780331	XP_624159.2	PREDICTED: grpE protein homolog, mitochondrial [Apis mellifera]	14	16	12	11	16	14
gi|66519534	XP_624890.1	PREDICTED: GTP:AMP phosphotransferase, mitochondrial [Apis mellifera]	8	5	0	0	11	5
gi|328792056	XP_396917.4	PREDICTED: GTPase activating Rap/RanGAP domain-like 3 [Apis mellifera]	0	0	18	5	0	0
gi|48097366	XP_393761.1	PREDICTED: GTP-binding nuclear protein Ran [Apis mellifera]	7	7	6	9	3	12
gi|66514467	XP_394753.2	PREDICTED: GTP-binding protein 128up-like isoform 1 [Apis mellifera]	5	9	3	7	4	7
gi|110762023	XP_396711.3	PREDICTED: GTP-binding protein CG1354-like isoform 1 [Apis mellifera]	9	10	16	11	8	7
gi|48098905	XP_392564.1	PREDICTED: GTP-binding protein Rheb homolog [Apis mellifera]	3	4	19	17	6	1
gi|328784372	XP_001123002.2	PREDICTED: guanine deaminase-like [Apis mellifera]	16	23	11	15	15	10
gi|328781354	XP_392741.4	PREDICTED: guanine nucleotide exchange factor DBS-like [Apis mellifera]	0	4	0	0	0	0
gi|66523907	XP_393976.2	PREDICTED: guanine nucleotide-binding protein G(I)/G(S)/G(T) subunit beta-1-like isoform 1 [Apis mellifera]	17	7	46	35	12	18
gi|110758110	XP_623211.2	PREDICTED: guanine nucleotide-binding protein G(q) subunit alpha-like [Apis mellifera]	24	12	30	39	15	37
gi|328782355	XP_003250127.1	PREDICTED: guanine nucleotide-binding protein G(q) subunit alpha-like [Apis mellifera]	18	0	0	0	0	0
gi|66512822	XP_623369.1	PREDICTED: guanine nucleotide-binding protein G(q) subunit alpha-like isoform 1 [Apis mellifera]	18	0	24	30	0	32
gi|48095594	XP_394484.1	PREDICTED: guanine nucleotide-binding protein G(s) subunit alpha-like isoform 1 [Apis mellifera]	0	0	27	17	0	0
gi|66513952	XP_394382.2	PREDICTED: guanine nucleotide-binding protein subunit alpha homolog [Apis mellifera]	0	0	4	0	0	0
gi|328780752	XP_003249855.1	PREDICTED: guanine nucleotide-binding protein subunit gamma-1 [Apis mellifera]	2	2	6	4	2	4
gi|66530341	XP_624961.1	PREDICTED: guanosine-3~,5~-bis(diphosphate) 3~-pyrophosphohydrolase MESH1-like [Apis mellifera]	0	0	4	3	0	0
gi|328781717	XP_624407.2	PREDICTED: guanylate kinase-like [Apis mellifera]	0	0	0	0	0	2
gi|328793201	XP_392670.3	PREDICTED: H(+)/Cl(-) exchange transporter 3-like isoform 1 [Apis mellifera]	0	0	10	7	1	0
gi|328785199	XP_396520.3	PREDICTED: H(+)/Cl(-) exchange transporter 7 [Apis mellifera]	2	0	0	0	0	0
gi|328779916	XP_625159.2	PREDICTED: H/ACA ribonucleoprotein complex subunit 2-like protein [Apis mellifera]	3	0	2	1	5	5
gi|328789977	XP_397244.4	PREDICTED: H/ACA ribonucleoprotein complex subunit 4-like [Apis mellifera]	1	2	0	0	2	18
gi|66509537	XP_392391.2	PREDICTED: haloacid dehalogenase-like hydrolase domain-containing protein 2-like [Apis mellifera]	3	0	6	6	0	0
gi|328775851	XP_393238.2	PREDICTED: HEAT repeat-containing protein 2 isoform 1 [Apis mellifera]	8	3	9	16	3	1
gi|328780480	XP_623199.2	PREDICTED: heat shock 70 kDa protein 4L isoform 1 [Apis mellifera]	42	50	70	65	38	39
gi|110760809	XP_001120855.1	PREDICTED: heat shock protein 67B2-like [Apis mellifera]	0	8	2	12	0	0
gi|66511337	XP_623366.1	PREDICTED: heat shock protein 75 kDa, mitochondrial isoform 1 [Apis mellifera]	39	41	29	11	44	31
gi|328792331	XP_395168.4	PREDICTED: heat shock protein 83-like [Apis mellifera]	43	64	62	50	26	41
gi|328791482	XP_003251576.1	PREDICTED: heat shock protein beta-1-like [Apis mellifera]	9	15	18	16	8	19
gi|110757651	XP_392405.3	PREDICTED: heat shock protein beta-1-like isoform 1 [Apis mellifera]	9	13	20	19	8	19
gi|66547731	XP_393324.2	PREDICTED: hemK methyltransferase family member 1-like isoform 1 [Apis mellifera]	5	11	13	7	6	4
gi|328790778	XP_623715.2	PREDICTED: heparan-alpha-glucosaminide N-acetyltransferase-like [Apis mellifera]	1	0	0	0	0	2
gi|328783261	XP_001121450.2	PREDICTED: heparanase-like [Apis mellifera]	7	5	2	3	4	1
gi|328782914	XP_393989.4	PREDICTED: hepatocyte growth factor-regulated tyrosine kinase substrate [Apis mellifera]	0	0	1	1	4	2
gi|328779568	XP_393451.4	PREDICTED: heterogeneous nuclear ribonucleoprotein 27C-like [Apis mellifera]	11	7	12	11	14	9
gi|328781397	XP_392536.4	PREDICTED: heterogeneous nuclear ribonucleoprotein K [Apis mellifera]	10	10	14	12	3	10
gi|328792476	XP_003251730.1	PREDICTED: heterogeneous nuclear ribonucleoprotein L [Apis mellifera]	0	0	2	1	0	1
gi|328789990	XP_392307.4	PREDICTED: heterogeneous nuclear ribonucleoprotein Q-like [Apis mellifera]	28	24	38	34	32	51
gi|66560294	XP_395548.2	PREDICTED: hexaprenyldihydroxybenzoate methyltransferase, mitochondrial-like [Apis mellifera]	9	10	10	11	3	0
gi|328776294	XP_623403.2	PREDICTED: hexokinase type 2-like [Apis mellifera]	31	83	21	22	19	14
gi|328779857	XP_392350.3	PREDICTED: hexokinase-2-like [Apis mellifera]	1	4	0	0	4	0
gi|48140443	XP_397113.1	PREDICTED: hexosaminidase D-like isoform 1 [Apis mellifera]	0	0	1	1	0	0
gi|110763690	XP_001122466.1	PREDICTED: HIG1 domain family member 2A-like [Apis mellifera]	0	0	3	0	0	0
gi|328786196	XP_392234.3	PREDICTED: high affinity cAMP-specific and IBMX-insensitive 3~,5~-cyclic phosphodiesterase 8A-like [Apis mellifera]	0	0	2	5	0	0
gi|66513647	XP_623615.1	PREDICTED: high affinity copper uptake protein 1-like isoform 1 [Apis mellifera]	0	0	0	2	0	0
gi|328790284	XP_001121384.2	PREDICTED: high mobility group protein DSP1, partial [Apis mellifera]	3	1	0	0	0	1
gi|328788027	XP_625181.3	PREDICTED: histidine triad nucleotide-binding protein 3-like [Apis mellifera]	0	1	0	0	2	3
gi|110751418	XP_623060.2	PREDICTED: histidyl-tRNA synthetase, cytoplasmic-like isoform 2 [Apis mellifera]	3	0	12	6	2	7
gi|328793370	XP_003251869.1	PREDICTED: histone deacetylase complex subunit SAP18-like, partial [Apis mellifera]	7	1	2	2	2	0
gi|328782338	XP_624167.2	PREDICTED: histone H2A.V [Apis mellifera]	3	8	6	9	6	8
gi|110749621	XP_001120186.1	PREDICTED: histone H2A-like [Apis mellifera]	18	25	20	22	34	44
gi|110749634	XP_001120346.1	PREDICTED: histone H2A-like [Apis mellifera]	18	25	20	22	34	44
gi|110764935	XP_001119899.1	PREDICTED: histone H2A-like [Apis mellifera]	18	25	20	22	34	44
gi|328790010	XP_003251357.1	PREDICTED: histone H2A-like isoform 1 [Apis mellifera]	18	25	20	22	34	44
gi|328791683	XP_003251613.1	PREDICTED: histone H2A-like isoform 1 [Apis mellifera]	18	25	20	22	34	44
gi|328790012	XP_003251358.1	PREDICTED: histone H2A-like isoform 2 [Apis mellifera]	18	25	20	22	34	44
gi|328791685	XP_003251614.1	PREDICTED: histone H2A-like isoform 2 [Apis mellifera]	18	25	20	22	34	44
gi|328790014	XP_003251359.1	PREDICTED: histone H2A-like isoform 3 [Apis mellifera]	18	25	20	22	34	44
gi|328790016	XP_003251360.1	PREDICTED: histone H2A-like isoform 4 [Apis mellifera]	18	25	20	22	34	44
gi|328790018	XP_003251361.1	PREDICTED: histone H2A-like isoform 5 [Apis mellifera]	18	25	20	22	34	44
gi|66506394	XP_624700.1	PREDICTED: histone H2A-like isoform 6 [Apis mellifera]	18	25	20	22	34	44
gi|110749558	XP_001120889.1	PREDICTED: histone H2B.3-like [Apis mellifera]	18	13	15	12	11	11
gi|110758316	XP_001120014.1	PREDICTED: histone H2B.3-like [Apis mellifera]	18	13	15	12	11	11
gi|328790313	XP_003251406.1	PREDICTED: histone H2B.3-like [Apis mellifera]	18	13	15	12	11	11
gi|328791747	XP_003251626.1	PREDICTED: histone H2B.3-like [Apis mellifera]	18	13	15	12	11	11
gi|110765924	XP_001120696.1	PREDICTED: histone H3.3-like isoform 1 [Apis mellifera]	17	7	5	4	5	8
gi|328782845	XP_003250201.1	PREDICTED: histone H3.3-like isoform 1 [Apis mellifera]	17	7	5	4	5	8
gi|328782848	XP_003250202.1	PREDICTED: histone H3.3-like isoform 2 [Apis mellifera]	17	7	5	4	5	8
gi|66565026	XP_624499.1	PREDICTED: histone H3.3-like isoform 2 [Apis mellifera]	17	7	5	4	5	8
gi|110749619	XP_001120132.1	PREDICTED: histone H3-like [Apis mellifera]	29	14	7	5	4	17
gi|328791751	XP_003251628.1	PREDICTED: histone H3-like [Apis mellifera]	29	14	7	5	4	17
gi|328791703	XP_003251619.1	PREDICTED: histone H3-like isoform 1 [Apis mellifera]	29	14	7	5	4	17
gi|328791705	XP_003251620.1	PREDICTED: histone H3-like isoform 2 [Apis mellifera]	29	14	7	5	4	17
gi|328793820	XP_001121172.2	PREDICTED: histone H4 transcription factor-like [Apis mellifera]	0	0	2	0	0	0
gi|328789054	XP_003251221.1	PREDICTED: histone H4-like [Apis mellifera]	18	10	21	7	9	14
gi|328791741	XP_003251624.1	PREDICTED: histone H4-like isoform 1 [Apis mellifera]	18	10	21	7	9	14
gi|328791743	XP_003251625.1	PREDICTED: histone H4-like isoform 2 [Apis mellifera]	18	10	21	7	9	14
gi|328784947	XP_624460.3	PREDICTED: homeobox protein homothorax-like [Apis mellifera]	0	0	0	0	0	4
gi|110763552	XP_001121061.1	PREDICTED: homeodomain-only protein-like [Apis mellifera]	0	0	5	1	0	0
gi|328778117	XP_396723.3	PREDICTED: homer protein homolog 1-like [Apis mellifera]	1	0	1	1	1	1
gi|328782294	XP_003250116.1	PREDICTED: homocysteine S-methyltransferase ybgG-like [Apis mellifera]	0	0	0	0	3	14
gi|66518070	XP_397143.2	PREDICTED: hormone-sensitive lipase-like [Apis mellifera]	0	0	0	0	3	0
gi|328792621	XP_001121935.2	PREDICTED: hrp65 protein-like [Apis mellifera]	23	21	18	11	14	28
gi|328785708	XP_394645.3	PREDICTED: hsc70-interacting protein 1-like isoform 1 [Apis mellifera]	10	10	15	9	12	5
gi|328785752	XP_003250651.1	PREDICTED: hsc70-interacting protein-like [Apis mellifera]	5	11	6	6	8	3
gi|66554764	XP_393027.2	PREDICTED: hsp70-binding protein 1-like [Apis mellifera]	15	11	12	3	2	0
gi|328792678	XP_394258.4	PREDICTED: huntingtin-interacting protein 1 [Apis mellifera]	0	0	0	0	1	4
gi|110749378	XP_624097.2	PREDICTED: hyccin-like [Apis mellifera]	0	0	1	0	3	1
gi|66508573	XP_625149.1	PREDICTED: hydroxyacid oxidase 1-like [Apis mellifera]	0	0	0	2	11	11
gi|328789071	XP_623458.3	PREDICTED: hydroxyacylglutathione hydrolase, mitochondrial-like isoform 1 [Apis mellifera]	11	20	11	11	5	7
gi|328779922	XP_001122226.2	PREDICTED: hydroxymethylglutaryl-CoA lyase-like [Apis mellifera]	5	10	11	7	0	3
gi|48141273	XP_397202.1	PREDICTED: hydroxymethylglutaryl-CoA synthase 1 [Apis mellifera]	66	66	29	28	18	16
gi|66530010	XP_625095.1	PREDICTED: hydroxysteroid dehydrogenase-like protein 2-like [Apis mellifera]	79	63	22	8	140	75
gi|328789556	XP_003251294.1	PREDICTED: hypothetical protein LOC100576118 [Apis mellifera]	3	2	0	0	0	0
gi|328784649	XP_003250480.1	PREDICTED: hypothetical protein LOC100576140 [Apis mellifera]	8	1	0	0	0	0
gi|328791976	XP_003251662.1	PREDICTED: hypothetical protein LOC100576143 [Apis mellifera]	0	0	0	0	2	0
gi|328779668	XP_003249688.1	PREDICTED: hypothetical protein LOC100576174 [Apis mellifera]	0	1	0	3	0	0
gi|328785166	XP_003250551.1	PREDICTED: hypothetical protein LOC100576195 [Apis mellifera]	1	0	0	3	0	0
gi|328789561	XP_003251295.1	PREDICTED: hypothetical protein LOC100576254 [Apis mellifera]	27	23	0	0	0	0
gi|328781957	XP_003250064.1	PREDICTED: hypothetical protein LOC100576373 [Apis mellifera]	0	0	5	0	0	0
gi|328791457	XP_003251571.1	PREDICTED: hypothetical protein LOC100576394 [Apis mellifera]	0	0	1	1	0	0
gi|328781959	XP_003250065.1	PREDICTED: hypothetical protein LOC100576399 [Apis mellifera]	0	1	0	1	1	1
gi|328783279	XP_003250261.1	PREDICTED: hypothetical protein LOC100576411 [Apis mellifera]	1	0	0	0	1	0
gi|328794470	XP_003252074.1	PREDICTED: hypothetical protein LOC100576427 [Apis mellifera]	1	0	0	0	0	1
gi|328777065	XP_003249274.1	PREDICTED: hypothetical protein LOC100576488 [Apis mellifera]	0	0	0	0	1	5
gi|328782918	XP_003250215.1	PREDICTED: hypothetical protein LOC100576595 [Apis mellifera]	0	0	2	2	0	0
gi|328788541	XP_003251145.1	PREDICTED: hypothetical protein LOC100576683 [Apis mellifera]	0	1	0	0	1	0
gi|328776387	XP_003249158.1	PREDICTED: hypothetical protein LOC100576709 [Apis mellifera]	1	0	2	3	0	3
gi|328787343	XP_003250928.1	PREDICTED: hypothetical protein LOC100576717 [Apis mellifera]	4	1	0	2	0	6
gi|328776939	XP_003249246.1	PREDICTED: hypothetical protein LOC100576754 [Apis mellifera]	0	0	3	2	0	1
gi|328790524	XP_003251427.1	PREDICTED: hypothetical protein LOC100576760 [Apis mellifera]	0	0	0	0	0	3
gi|328792695	XP_003251762.1	PREDICTED: hypothetical protein LOC100576918 [Apis mellifera]	0	0	0	0	0	3
gi|328786690	XP_003250831.1	PREDICTED: hypothetical protein LOC100576945 [Apis mellifera]	1	0	0	0	6	0
gi|328783581	XP_003250313.1	PREDICTED: hypothetical protein LOC100576958 [Apis mellifera]	0	0	0	1	1	0
gi|328792023	XP_003251669.1	PREDICTED: hypothetical protein LOC100576976 [Apis mellifera]	0	0	0	2	0	0
gi|328785582	XP_003250617.1	PREDICTED: hypothetical protein LOC100577003 [Apis mellifera]	0	0	5	2	0	0
gi|328784550	XP_003250465.1	PREDICTED: hypothetical protein LOC100577014 isoform 1 [Apis mellifera]	0	0	0	0	1	3
gi|328784552	XP_003250466.1	PREDICTED: hypothetical protein LOC100577014 isoform 2 [Apis mellifera]	0	0	0	0	1	3
gi|328780633	XP_003249834.1	PREDICTED: hypothetical protein LOC100577027 [Apis mellifera]	1	0	2	3	2	0
gi|328790687	XP_003251446.1	PREDICTED: hypothetical protein LOC100577166 [Apis mellifera]	0	0	2	0	0	0
gi|328793378	XP_003251871.1	PREDICTED: hypothetical protein LOC100577198 [Apis mellifera]	25	28	0	0	0	0
gi|328784821	XP_003250503.1	PREDICTED: hypothetical protein LOC100577210 [Apis mellifera]	3	0	0	0	1	3
gi|328782800	XP_003250197.1	PREDICTED: hypothetical protein LOC100577279 [Apis mellifera]	0	0	1	0	1	2
gi|328777511	XP_003249361.1	PREDICTED: hypothetical protein LOC100577325 isoform 2 [Apis mellifera]	0	0	1	3	0	0
gi|328780119	XP_003249755.1	PREDICTED: hypothetical protein LOC100577341 [Apis mellifera]	0	1	0	0	1	1
gi|328784829	XP_003250506.1	PREDICTED: hypothetical protein LOC100577351 [Apis mellifera]	0	0	0	1	1	0
gi|328792179	XP_003251690.1	PREDICTED: hypothetical protein LOC100577365 [Apis mellifera]	3	2	2	4	3	0
gi|328780925	XP_003249882.1	PREDICTED: hypothetical protein LOC100577408 [Apis mellifera]	0	0	0	0	0	6
gi|328794151	XP_003252003.1	PREDICTED: hypothetical protein LOC100577486 [Apis mellifera]	0	0	0	0	0	14
gi|328776155	XP_003249123.1	PREDICTED: hypothetical protein LOC100577504 [Apis mellifera]	32	6	0	0	0	0
gi|328793001	XP_003251809.1	PREDICTED: hypothetical protein LOC100577578 isoform 1 [Apis mellifera]	1	0	0	0	0	1
gi|328793003	XP_003251810.1	PREDICTED: hypothetical protein LOC100577578 isoform 2 [Apis mellifera]	1	0	0	0	0	1
gi|328778537	XP_003249512.1	PREDICTED: hypothetical protein LOC100577582 [Apis mellifera]	0	3	0	0	0	1
gi|328789486	XP_003251281.1	PREDICTED: hypothetical protein LOC100577661 isoform 1 [Apis mellifera]	2	1	0	0	0	0
gi|328789488	XP_003251282.1	PREDICTED: hypothetical protein LOC100577661 isoform 2 [Apis mellifera]	2	1	0	0	0	0
gi|328779472	XP_003249660.1	PREDICTED: hypothetical protein LOC100577682 [Apis mellifera]	6	1	10	16	0	0
gi|328776165	XP_003249126.1	PREDICTED: hypothetical protein LOC100577693 [Apis mellifera]	6	9	0	1	16	8
gi|328781763	XP_003250030.1	PREDICTED: hypothetical protein LOC100577709 [Apis mellifera]	4	14	0	0	1	0
gi|328776167	XP_003249127.1	PREDICTED: hypothetical protein LOC100577736 [Apis mellifera]	1	6	0	0	0	2
gi|328788453	XP_003251135.1	PREDICTED: hypothetical protein LOC100577803 [Apis mellifera]	1	0	3	2	3	2
gi|328782975	XP_003250221.1	PREDICTED: hypothetical protein LOC100577823 [Apis mellifera]	0	0	0	0	1	5
gi|328781055	XP_003249911.1	PREDICTED: hypothetical protein LOC100577887 [Apis mellifera]	3	2	0	0	0	0
gi|328792883	XP_003251794.1	PREDICTED: hypothetical protein LOC100577920 [Apis mellifera]	0	0	11	14	0	0
gi|328780952	XP_003249890.1	PREDICTED: hypothetical protein LOC100577973 [Apis mellifera]	0	0	2	0	0	0
gi|328786335	XP_003250771.1	PREDICTED: hypothetical protein LOC100578084 [Apis mellifera]	3	5	2	3	0	0
gi|328787534	XP_003250964.1	PREDICTED: hypothetical protein LOC100578121 [Apis mellifera]	4	4	0	0	0	2
gi|328792075	XP_003251677.1	PREDICTED: hypothetical protein LOC100578161 [Apis mellifera]	1	1	0	1	1	2
gi|328780817	XP_003249868.1	PREDICTED: hypothetical protein LOC100578237 [Apis mellifera]	1	0	0	0	1	0
gi|328789263	XP_003251253.1	PREDICTED: hypothetical protein LOC100578300 [Apis mellifera]	0	0	0	2	0	0
gi|328792497	XP_003251736.1	PREDICTED: hypothetical protein LOC100578303 [Apis mellifera]	0	0	0	0	0	3
gi|328787274	XP_003250914.1	PREDICTED: hypothetical protein LOC100578439 [Apis mellifera]	4	1	3	1	0	0
gi|328793040	XP_003251819.1	PREDICTED: hypothetical protein LOC100578519 [Apis mellifera]	1	3	40	18	2	17
gi|328776071	XP_003249113.1	PREDICTED: hypothetical protein LOC100578621 [Apis mellifera]	0	0	1	2	0	0
gi|328792912	XP_003251800.1	PREDICTED: hypothetical protein LOC100578680 [Apis mellifera]	0	0	6	1	0	0
gi|328775936	XP_003249087.1	PREDICTED: hypothetical protein LOC100578684 [Apis mellifera]	0	0	2	0	0	0
gi|328788897	XP_003251203.1	PREDICTED: hypothetical protein LOC100578691 [Apis mellifera]	3	0	0	0	0	1
gi|328777023	XP_003249259.1	PREDICTED: hypothetical protein LOC100578725 [Apis mellifera]	3	1	0	2	2	2
gi|328786366	XP_003250776.1	PREDICTED: hypothetical protein LOC100578730 isoform 1 [Apis mellifera]	2	1	0	0	0	0
gi|328786368	XP_003250777.1	PREDICTED: hypothetical protein LOC100578730 isoform 2 [Apis mellifera]	2	1	0	0	0	0
gi|328786370	XP_003250778.1	PREDICTED: hypothetical protein LOC100578730 isoform 3 [Apis mellifera]	2	1	0	0	0	0
gi|328791427	XP_003251561.1	PREDICTED: hypothetical protein LOC100578869 [Apis mellifera]	0	3	10	3	0	1
gi|328787697	XP_003250988.1	PREDICTED: hypothetical protein LOC100578879 [Apis mellifera]	1	0	0	1	0	0
gi|328776216	XP_003249130.1	PREDICTED: hypothetical protein LOC100578929 [Apis mellifera]	0	0	0	0	0	14
gi|328789864	XP_391830.3	PREDICTED: hypothetical protein LOC408277 [Apis mellifera]	0	0	0	0	0	2
gi|328786618	XP_397488.3	PREDICTED: hypothetical protein LOC408280 [Apis mellifera]	0	0	0	0	0	4
gi|66518899	XP_391879.2	PREDICTED: hypothetical protein LOC408327 [Apis mellifera]	0	0	2	1	0	0
gi|48097450	XP_391898.1	PREDICTED: hypothetical protein LOC408346 isoform 1 [Apis mellifera]	0	0	0	1	1	0
gi|328784509	XP_391899.4	PREDICTED: hypothetical protein LOC408347 [Apis mellifera]	1	0	0	0	0	1
gi|328786814	XP_391908.4	PREDICTED: hypothetical protein LOC408358 [Apis mellifera]	2	0	0	0	0	0
gi|328776594	XP_391948.3	PREDICTED: hypothetical protein LOC408400 isoform 1 [Apis mellifera]	1	0	5	3	2	3
gi|328777305	XP_391955.3	PREDICTED: hypothetical protein LOC408406 [Apis mellifera]	6	16	22	8	11	11
gi|110762141	XP_391963.3	PREDICTED: hypothetical protein LOC408416 isoform 1 [Apis mellifera]	2	0	3	3	2	1
gi|66522467	XP_623685.1	PREDICTED: hypothetical protein LOC408421 isoform 2 [Apis mellifera]	0	0	18	18	7	19
gi|328779437	XP_391992.4	PREDICTED: hypothetical protein LOC408444 [Apis mellifera]	16	13	23	12	1	2
gi|328782779	XP_392011.2	PREDICTED: hypothetical protein LOC408463 [Apis mellifera]	0	0	10	5	0	0
gi|328782862	XP_392012.4	PREDICTED: hypothetical protein LOC408464 [Apis mellifera]	5	0	0	0	0	0
gi|48098273	XP_392037.1	PREDICTED: hypothetical protein LOC408493 [Apis mellifera]	3	1	0	0	4	0
gi|328786150	XP_392041.4	PREDICTED: hypothetical protein LOC408497 [Apis mellifera]	6	3	11	6	5	17
gi|328783366	XP_392064.4	PREDICTED: hypothetical protein LOC408519 [Apis mellifera]	0	0	1	1	1	0
gi|328782086	XP_397509.4	PREDICTED: hypothetical protein LOC408561 [Apis mellifera]	14	12	2	7	3	16
gi|328776079	XP_392109.3	PREDICTED: hypothetical protein LOC408565 [Apis mellifera]	12	6	4	4	3	11
gi|328792177	XP_392125.2	PREDICTED: hypothetical protein LOC408583 isoform 1 [Apis mellifera]	2	3	5	8	8	5
gi|66499763	XP_623180.1	PREDICTED: hypothetical protein LOC408592 isoform 2 [Apis mellifera]	0	0	0	0	0	2
gi|328792810	XP_003251782.1	PREDICTED: hypothetical protein LOC408607 isoform 1 [Apis mellifera]	12	25	25	14	3	2
gi|328792812	XP_392149.4	PREDICTED: hypothetical protein LOC408607 isoform 2 [Apis mellifera]	12	25	25	14	3	2
gi|48094573	XP_397512.1	PREDICTED: hypothetical protein LOC408608 [Apis mellifera]	0	0	803	719	9	17
gi|48094759	XP_392183.1	PREDICTED: hypothetical protein LOC408643 isoform 1 [Apis mellifera]	29	15	24	12	8	13
gi|328789531	XP_392204.2	PREDICTED: hypothetical protein LOC408666 [Apis mellifera]	0	0	4	1	0	0
gi|328789723	XP_392215.4	PREDICTED: hypothetical protein LOC408677 [Apis mellifera]	12	14	24	16	12	21
gi|328789669	XP_392221.4	PREDICTED: hypothetical protein LOC408685 [Apis mellifera]	7	8	14	3	10	7
gi|328786354	XP_392231.2	PREDICTED: hypothetical protein LOC408695 [Apis mellifera]	0	0	1	0	1	3
gi|328786345	XP_392232.4	PREDICTED: hypothetical protein LOC408697 [Apis mellifera]	1	0	6	2	0	0
gi|328789108	XP_392268.3	PREDICTED: hypothetical protein LOC408733 [Apis mellifera]	3	3	0	0	0	0
gi|328777259	XP_003249305.1	PREDICTED: hypothetical protein LOC408761 isoform 1 [Apis mellifera]	2	0	1	0	1	0
gi|66546392	XP_392295.2	PREDICTED: hypothetical protein LOC408761 isoform 2 [Apis mellifera]	2	0	1	0	1	0
gi|328790061	XP_392304.4	PREDICTED: hypothetical protein LOC408772 isoform 1 [Apis mellifera]	0	0	2	0	0	0
gi|328781765	XP_392358.4	PREDICTED: hypothetical protein LOC408826 [Apis mellifera]	4	0	6	3	2	3
gi|66509265	XP_392379.2	PREDICTED: hypothetical protein LOC408848 [Apis mellifera]	4	5	9	11	1	7
gi|328785653	XP_003250630.1	PREDICTED: hypothetical protein LOC408889 [Apis mellifera]	22	24	20	19	22	25
gi|328784869	XP_392493.4	PREDICTED: hypothetical protein LOC408964 [Apis mellifera]	2	2	0	0	0	0
gi|328781423	XP_003249977.1	PREDICTED: hypothetical protein LOC409019 isoform 1 [Apis mellifera]	1	1	7	1	1	1
gi|48096941	XP_392549.1	PREDICTED: hypothetical protein LOC409019 isoform 2 [Apis mellifera]	1	1	7	1	1	1
gi|328789686	XP_392563.4	PREDICTED: hypothetical protein LOC409034 [Apis mellifera]	0	5	0	1	0	0
gi|328780593	XP_392567.3	PREDICTED: hypothetical protein LOC409039 isoform 1 [Apis mellifera]	5	0	0	0	0	0
gi|328786387	XP_392578.4	PREDICTED: hypothetical protein LOC409051 [Apis mellifera]	98	94	194	116	39	106
gi|328783030	XP_397542.4	PREDICTED: hypothetical protein LOC409053 isoform 1 [Apis mellifera]	5	5	6	8	1	0
gi|328782051	XP_392583.3	PREDICTED: hypothetical protein LOC409057 [Apis mellifera]	0	0	0	0	16	18
gi|328782812	XP_392608.4	PREDICTED: hypothetical protein LOC409084 [Apis mellifera]	3	0	0	0	0	0
gi|328789409	XP_392611.4	PREDICTED: hypothetical protein LOC409086 [Apis mellifera]	5	3	0	2	18	6
gi|66563895	XP_392613.2	PREDICTED: hypothetical protein LOC409088 isoform 1 [Apis mellifera]	0	0	8	8	0	0
gi|328778017	XP_392616.3	PREDICTED: hypothetical protein LOC409090 [Apis mellifera]	8	15	15	1	6	3
gi|328791009	XP_392619.4	PREDICTED: hypothetical protein LOC409093 [Apis mellifera]	2	0	0	0	0	0
gi|328789427	XP_392675.3	PREDICTED: hypothetical protein LOC409151 [Apis mellifera]	6	1	2	2	3	1
gi|48102233	XP_392756.1	PREDICTED: hypothetical protein LOC409232 [Apis mellifera]	3	6	7	0	2	4
gi|328793064	XP_003251823.1	PREDICTED: hypothetical protein LOC409242 [Apis mellifera]	4	8	3	3	2	5
gi|328786232	XP_392769.4	PREDICTED: hypothetical protein LOC409246 [Apis mellifera]	0	0	2	0	0	0
gi|110762681	XP_397557.3	PREDICTED: hypothetical protein LOC409300 [Apis mellifera]	1	4	20	11	2	6
gi|328777912	XP_392840.3	PREDICTED: hypothetical protein LOC409323 [Apis mellifera]	0	0	0	1	0	2
gi|328776169	XP_392878.3	PREDICTED: hypothetical protein LOC409363 [Apis mellifera]	16	19	16	9	11	21
gi|328788595	XP_003251152.1	PREDICTED: hypothetical protein LOC409404 [Apis mellifera]	1	1	0	0	3	4
gi|328788597	XP_392919.3	PREDICTED: hypothetical protein LOC409404 [Apis mellifera]	1	1	14	13	3	4
gi|328778152	XP_392925.3	PREDICTED: hypothetical protein LOC409410 [Apis mellifera]	7	10	4	3	7	8
gi|328783831	XP_392948.4	PREDICTED: hypothetical protein LOC409435 [Apis mellifera]	0	2	7	3	0	1
gi|328784309	XP_003250431.1	PREDICTED: hypothetical protein LOC409456 [Apis mellifera]	8	17	36	38	17	27
gi|328776897	XP_392976.4	PREDICTED: hypothetical protein LOC409465 isoform 1 [Apis mellifera]	15	17	10	10	1	5
gi|328777427	XP_003249340.1	PREDICTED: hypothetical protein LOC409479 [Apis mellifera]	20	25	20	9	10	6
gi|66559208	XP_392988.2	PREDICTED: hypothetical protein LOC409479 [Apis mellifera]	20	25	20	9	10	6
gi|66516797	XP_397567.2	PREDICTED: hypothetical protein LOC409486 [Apis mellifera]	12	4	7	4	5	12
gi|328776451	XP_393107.3	PREDICTED: hypothetical protein LOC409604 [Apis mellifera]	0	0	17	3	0	0
gi|328783477	XP_623373.2	PREDICTED: hypothetical protein LOC409613 isoform 2 [Apis mellifera]	44	55	108	82	29	36
gi|328778502	XP_393118.3	PREDICTED: hypothetical protein LOC409616 [Apis mellifera]	0	0	9	2	1	3
gi|328780855	XP_393153.4	PREDICTED: hypothetical protein LOC409655 [Apis mellifera]	4	13	33	12	2	5
gi|328794014	XP_393193.4	PREDICTED: hypothetical protein LOC409695 [Apis mellifera]	0	0	0	0	3	2
gi|328783679	XP_393212.3	PREDICTED: hypothetical protein LOC409713 [Apis mellifera]	49	30	71	91	34	49
gi|328793027	XP_393278.4	PREDICTED: hypothetical protein LOC409784 [Apis mellifera]	8	3	0	4	19	23
gi|328780997	XP_393297.4	PREDICTED: hypothetical protein LOC409805 [Apis mellifera]	0	0	0	0	4	0
gi|66555974	XP_393342.2	PREDICTED: hypothetical protein LOC409852 [Apis mellifera]	4	0	0	0	0	0
gi|110763831	XP_393344.3	PREDICTED: hypothetical protein LOC409854 [Apis mellifera]	6	3	5	5	3	4
gi|328780255	XP_393362.3	PREDICTED: hypothetical protein LOC409872 [Apis mellifera]	0	1	0	0	12	11
gi|328789077	XP_003251226.1	PREDICTED: hypothetical protein LOC409878 [Apis mellifera]	1	0	0	0	0	4
gi|328781794	XP_393372.4	PREDICTED: hypothetical protein LOC409882 isoform 1 [Apis mellifera]	4	8	53	52	0	0
gi|328776676	XP_393378.4	PREDICTED: hypothetical protein LOC409888 isoform 1 [Apis mellifera]	2	2	11	7	7	3
gi|328791343	XP_393395.4	PREDICTED: hypothetical protein LOC409904 [Apis mellifera]	3	0	0	0	0	0
gi|328777906	XP_393447.2	PREDICTED: hypothetical protein LOC409956 isoform 1 [Apis mellifera]	1	3	6	5	2	1
gi|110762172	XP_393452.3	PREDICTED: hypothetical protein LOC409962 [Apis mellifera]	0	0	0	0	1	1
gi|328783895	XP_397595.4	PREDICTED: hypothetical protein LOC409965 [Apis mellifera]	1	1	0	0	1	1
gi|48139493	XP_393462.1	PREDICTED: hypothetical protein LOC409972 [Apis mellifera]	0	0	3	1	0	3
gi|328787880	XP_393470.4	PREDICTED: hypothetical protein LOC409981 [Apis mellifera]	0	0	1	1	0	0
gi|328790111	XP_393472.4	PREDICTED: hypothetical protein LOC409983 [Apis mellifera]	2	2	0	0	0	0
gi|328780108	XP_393618.4	PREDICTED: hypothetical protein LOC410135 [Apis mellifera]	0	0	4	0	0	0
gi|328792941	XP_393645.4	PREDICTED: hypothetical protein LOC410161 [Apis mellifera]	1	0	1	0	0	0
gi|328786412	XP_393687.4	PREDICTED: hypothetical protein LOC410204 [Apis mellifera]	0	0	0	0	25	19
gi|328782590	XP_393718.4	PREDICTED: hypothetical protein LOC410236 isoform 1 [Apis mellifera]	3	5	8	2	0	0
gi|66518456	XP_393726.2	PREDICTED: hypothetical protein LOC410244 isoform 2 [Apis mellifera]	0	0	1	1	0	0
gi|328779475	XP_393959.4	PREDICTED: hypothetical protein LOC410480 [Apis mellifera]	0	0	0	0	1	8
gi|48098060	XP_393966.1	PREDICTED: hypothetical protein LOC410487 [Apis mellifera]	2	0	0	1	0	0
gi|328782882	XP_393975.4	PREDICTED: hypothetical protein LOC410496 [Apis mellifera]	2	0	0	0	0	0
gi|328790330	XP_394202.4	PREDICTED: hypothetical protein LOC410725 [Apis mellifera]	13	3	8	4	0	0
gi|328789677	XP_394269.4	PREDICTED: hypothetical protein LOC410793 [Apis mellifera]	10	2	1	0	2	2
gi|328789673	XP_394281.3	PREDICTED: hypothetical protein LOC410805 [Apis mellifera]	0	0	3	0	0	0
gi|328789539	XP_394295.4	PREDICTED: hypothetical protein LOC410819 [Apis mellifera]	0	0	22	10	0	0
gi|328788856	XP_003251195.1	PREDICTED: hypothetical protein LOC410867 [Apis mellifera]	0	0	3	0	0	0
gi|48095266	XP_394398.1	PREDICTED: hypothetical protein LOC410922 [Apis mellifera]	0	0	0	3	0	0
gi|328782025	XP_394510.4	PREDICTED: hypothetical protein LOC411037 [Apis mellifera]	0	0	0	0	1	3
gi|328779767	XP_394519.4	PREDICTED: hypothetical protein LOC411046 [Apis mellifera]	9	4	14	11	1	6
gi|328776630	XP_394531.3	PREDICTED: hypothetical protein LOC411058 [Apis mellifera]	1	0	0	3	0	5
gi|328785951	XP_003250682.1	PREDICTED: hypothetical protein LOC411091 [Apis mellifera]	0	2	0	0	0	0
gi|66515451	XP_394773.2	PREDICTED: hypothetical protein LOC411299 [Apis mellifera]	0	0	4	0	0	1
gi|328783875	XP_394866.2	PREDICTED: hypothetical protein LOC411392 isoform 1 [Apis mellifera]	7	0	1	0	0	0
gi|66524145	XP_395131.2	PREDICTED: hypothetical protein LOC411663 [Apis mellifera]	0	0	0	0	0	14
gi|328776613	XP_395276.4	PREDICTED: hypothetical protein LOC411809 [Apis mellifera]	11	0	1	0	15	4
gi|328780490	XP_395543.4	PREDICTED: hypothetical protein LOC412077 [Apis mellifera]	0	0	0	0	0	2
gi|328782703	XP_395559.4	PREDICTED: hypothetical protein LOC412093 [Apis mellifera]	0	0	0	1	0	1
gi|328777566	XP_395613.3	PREDICTED: hypothetical protein LOC412149 [Apis mellifera]	3	2	10	7	3	1
gi|328791565	XP_395654.4	PREDICTED: hypothetical protein LOC412191 [Apis mellifera]	5	4	6	3	3	4
gi|328789146	XP_395705.4	PREDICTED: hypothetical protein LOC412243 [Apis mellifera]	0	1	1	0	0	0
gi|328788607	XP_003251155.1	PREDICTED: hypothetical protein LOC412266 [Apis mellifera]	5	6	6	3	0	1
gi|328788609	XP_003251156.1	PREDICTED: hypothetical protein LOC412266 [Apis mellifera]	5	6	6	3	0	1
gi|328788611	XP_003251157.1	PREDICTED: hypothetical protein LOC412266 [Apis mellifera]	5	6	6	3	0	1
gi|66561262	XP_395818.2	PREDICTED: hypothetical protein LOC412357 [Apis mellifera]	0	0	3	0	0	0
gi|328777287	XP_395921.4	PREDICTED: hypothetical protein LOC412464 [Apis mellifera]	0	0	2	0	0	0
gi|328778397	XP_395969.4	PREDICTED: hypothetical protein LOC412513 [Apis mellifera]	11	1	10	4	0	10
gi|328788413	XP_623146.2	PREDICTED: hypothetical protein LOC412543 isoform 1 [Apis mellifera]	62	66	176	104	51	99
gi|328784245	XP_396007.4	PREDICTED: hypothetical protein LOC412552 [Apis mellifera]	1	0	1	0	2	2
gi|328782619	XP_396062.3	PREDICTED: hypothetical protein LOC412607 [Apis mellifera]	6	2	0	1	5	20
gi|328793942	XP_396101.3	PREDICTED: hypothetical protein LOC412646, partial [Apis mellifera]	0	0	1	1	0	0
gi|328793242	XP_396120.3	PREDICTED: hypothetical protein LOC412665 [Apis mellifera]	1	1	0	1	1	1
gi|328781318	XP_396216.3	PREDICTED: hypothetical protein LOC412763 isoform 1 [Apis mellifera]	36	34	0	0	0	0
gi|328782396	XP_396277.4	PREDICTED: hypothetical protein LOC412825 [Apis mellifera]	57	12	114	85	0	6
gi|328784521	XP_396317.4	PREDICTED: hypothetical protein LOC412865 [Apis mellifera]	0	0	0	0	0	2
gi|110760219	XP_396366.3	PREDICTED: hypothetical protein LOC412914 [Apis mellifera]	0	2	0	0	0	0
gi|328791908	XP_003251652.1	PREDICTED: hypothetical protein LOC413046 [Apis mellifera]	4	0	3	3	1	1
gi|328789794	XP_396657.4	PREDICTED: hypothetical protein LOC413208 [Apis mellifera]	0	0	1	3	0	0
gi|328790593	XP_396709.4	PREDICTED: hypothetical protein LOC413264 [Apis mellifera]	0	0	0	1	0	1
gi|328776125	XP_396755.4	PREDICTED: hypothetical protein LOC413310 isoform 1 [Apis mellifera]	2	0	0	0	0	0
gi|328789075	XP_396877.3	PREDICTED: hypothetical protein LOC413433 [Apis mellifera]	5	7	8	4	1	2
gi|328779834	XP_396951.3	PREDICTED: hypothetical protein LOC413508 [Apis mellifera]	1	0	0	0	0	1
gi|328778498	XP_396997.4	PREDICTED: hypothetical protein LOC413556 [Apis mellifera]	4	4	0	0	4	1
gi|328787428	XP_397120.4	PREDICTED: hypothetical protein LOC413679 isoform 1 [Apis mellifera]	26	26	0	0	3	4
gi|328790735	XP_397127.4	PREDICTED: hypothetical protein LOC413686 [Apis mellifera]	5	8	0	0	2	7
gi|328775953	XP_397161.4	PREDICTED: hypothetical protein LOC413721 [Apis mellifera]	0	2	0	0	0	0
gi|328793299	XP_397196.4	PREDICTED: hypothetical protein LOC413757 [Apis mellifera]	24	22	21	16	19	17
gi|328786718	XP_397231.3	PREDICTED: hypothetical protein LOC413792, partial [Apis mellifera]	0	0	0	0	3	0
gi|328779748	XP_397297.4	PREDICTED: hypothetical protein LOC413858 [Apis mellifera]	0	1	0	0	0	1
gi|66512104	XP_623269.1	PREDICTED: hypothetical protein LOC550875 [Apis mellifera]	2	1	0	0	0	0
gi|328779160	XP_625237.3	PREDICTED: hypothetical protein LOC550914 [Apis mellifera]	1	9	14	6	0	5
gi|328775944	XP_625238.2	PREDICTED: hypothetical protein LOC550975 isoform 1 [Apis mellifera]	2	1	0	1	0	0
gi|66547599	XP_623499.1	PREDICTED: hypothetical protein LOC551098 [Apis mellifera]	4	1	0	0	0	0
gi|66549567	XP_623543.1	PREDICTED: hypothetical protein LOC551144 [Apis mellifera]	1	1	13	18	0	0
gi|328776521	XP_623504.2	PREDICTED: hypothetical protein LOC551149 isoform 1 [Apis mellifera]	12	15	19	15	11	9
gi|328787154	XP_623682.3	PREDICTED: hypothetical protein LOC551211 isoform 2 [Apis mellifera]	26	47	37	42	25	36
gi|328780859	XP_623612.3	PREDICTED: hypothetical protein LOC551214 [Apis mellifera]	0	0	3	1	4	5
gi|328777174	XP_625242.2	PREDICTED: hypothetical protein LOC551227 [Apis mellifera]	0	0	3	6	0	0
gi|66499530	XP_625245.1	PREDICTED: hypothetical protein LOC551318 [Apis mellifera]	3	3	5	4	2	2
gi|328792223	XP_623719.3	PREDICTED: hypothetical protein LOC551319 [Apis mellifera]	0	0	2	2	0	1
gi|328792734	XP_003251768.1	PREDICTED: hypothetical protein LOC551381 isoform 1 [Apis mellifera]	6	9	23	16	8	10
gi|66565869	XP_623779.1	PREDICTED: hypothetical protein LOC551381 isoform 2 [Apis mellifera]	6	9	23	16	8	10
gi|66521295	XP_623821.1	PREDICTED: hypothetical protein LOC551426 isoform 1 [Apis mellifera]	0	1	0	1	0	0
gi|66534431	XP_623886.1	PREDICTED: hypothetical protein LOC551488 [Apis mellifera]	1	0	6	4	0	0
gi|328786602	XP_625252.2	PREDICTED: hypothetical protein LOC551496 [Apis mellifera]	0	0	0	0	0	4
gi|66534435	XP_623914.1	PREDICTED: hypothetical protein LOC551516 [Apis mellifera]	0	0	5	3	0	1
gi|328791289	XP_003251541.1	PREDICTED: hypothetical protein LOC551528 isoform 1 [Apis mellifera]	0	0	4	0	0	0
gi|328791291	XP_003251542.1	PREDICTED: hypothetical protein LOC551528 isoform 2 [Apis mellifera]	0	0	4	0	0	0
gi|66566395	XP_623926.1	PREDICTED: hypothetical protein LOC551528 isoform 3 [Apis mellifera]	0	0	4	0	0	0
gi|66506276	XP_625254.1	PREDICTED: hypothetical protein LOC551541 [Apis mellifera]	11	10	15	13	2	2
gi|328789317	XP_625256.2	PREDICTED: hypothetical protein LOC551557 [Apis mellifera]	11	12	14	12	9	10
gi|328784181	XP_623961.3	PREDICTED: hypothetical protein LOC551566 [Apis mellifera]	2	0	0	0	0	7
gi|328787431	XP_623967.3	PREDICTED: hypothetical protein LOC551572 [Apis mellifera]	0	1	1	2	0	0
gi|328782334	XP_623996.3	PREDICTED: hypothetical protein LOC551602 [Apis mellifera]	23	30	12	7	13	8
gi|66561458	XP_624011.1	PREDICTED: hypothetical protein LOC551617 [Apis mellifera]	0	0	3	0	0	0
gi|66524513	XP_624132.1	PREDICTED: hypothetical protein LOC551742 [Apis mellifera]	14	5	14	11	9	5
gi|328781847	XP_624155.2	PREDICTED: hypothetical protein LOC551765 [Apis mellifera]	0	1	3	1	0	0
gi|328786243	XP_624189.3	PREDICTED: hypothetical protein LOC551801 [Apis mellifera]	2	0	0	3	1	5
gi|328777873	XP_624248.3	PREDICTED: hypothetical protein LOC551860 [Apis mellifera]	2	0	0	0	0	0
gi|66547758	XP_624249.1	PREDICTED: hypothetical protein LOC551861 [Apis mellifera]	14	10	13	19	8	8
gi|328787505	XP_003250959.1	PREDICTED: hypothetical protein LOC551870 [Apis mellifera]	5	10	5	4	6	8
gi|328787507	XP_624259.2	PREDICTED: hypothetical protein LOC551870 [Apis mellifera]	5	10	5	4	6	8
gi|328793034	XP_624294.3	PREDICTED: hypothetical protein LOC551905 [Apis mellifera]	14	5	0	0	0	0
gi|328781471	XP_624297.2	PREDICTED: hypothetical protein LOC551909 [Apis mellifera]	0	0	0	2	0	0
gi|328782249	XP_624359.3	PREDICTED: hypothetical protein LOC551973 [Apis mellifera]	11	6	3	2	10	10
gi|328780825	XP_624392.3	PREDICTED: hypothetical protein LOC552009 isoform 1 [Apis mellifera]	12	18	18	31	17	10
gi|328780485	XP_624404.2	PREDICTED: hypothetical protein LOC552020 [Apis mellifera]	0	0	11	13	5	8
gi|110767982	XP_624411.2	PREDICTED: hypothetical protein LOC552027 [Apis mellifera]	14	9	13	10	11	24
gi|328779534	XP_003249668.1	PREDICTED: hypothetical protein LOC552041 [Apis mellifera]	3	0	0	0	0	0
gi|328779463	XP_624452.3	PREDICTED: hypothetical protein LOC552071 [Apis mellifera]	81	65	65	48	84	73
gi|66508472	XP_624484.1	PREDICTED: hypothetical protein LOC552102 [Apis mellifera]	7	1	4	3	0	0
gi|328793329	XP_624536.2	PREDICTED: hypothetical protein LOC552154 [Apis mellifera]	7	0	12	4	9	8
gi|328782059	XP_003250077.1	PREDICTED: hypothetical protein LOC552225 isoform 1 [Apis mellifera]	0	0	0	1	0	1
gi|328782061	XP_624605.3	PREDICTED: hypothetical protein LOC552225 isoform 2 [Apis mellifera]	0	0	0	1	0	1
gi|328791952	XP_624623.2	PREDICTED: hypothetical protein LOC552244 [Apis mellifera]	0	0	2	0	0	0
gi|328786898	XP_624681.2	PREDICTED: hypothetical protein LOC552303 [Apis mellifera]	3	5	3	1	8	9
gi|328789551	XP_624698.2	PREDICTED: hypothetical protein LOC552320 [Apis mellifera]	65	58	0	0	0	0
gi|328792226	XP_003251697.1	PREDICTED: hypothetical protein LOC552332 isoform 1 [Apis mellifera]	9	2	5	5	8	12
gi|66500639	XP_624711.1	PREDICTED: hypothetical protein LOC552332 isoform 2 [Apis mellifera]	9	2	5	5	8	12
gi|328789544	XP_624735.3	PREDICTED: hypothetical protein LOC552356 [Apis mellifera]	50	60	0	0	0	0
gi|328789963	XP_624789.3	PREDICTED: hypothetical protein LOC552412 [Apis mellifera]	1	0	0	0	0	1
gi|66506411	XP_624805.1	PREDICTED: hypothetical protein LOC552428 [Apis mellifera]	17	3	34	31	0	5
gi|328791257	XP_625289.3	PREDICTED: hypothetical protein LOC552459 [Apis mellifera]	1	1	1	1	4	3
gi|328780603	XP_624859.2	PREDICTED: hypothetical protein LOC552483 [Apis mellifera]	14	17	22	10	11	8
gi|66554038	XP_624913.1	PREDICTED: hypothetical protein LOC552534 [Apis mellifera]	19	26	35	25	9	8
gi|328778511	XP_624955.2	PREDICTED: hypothetical protein LOC552576 [Apis mellifera]	0	0	0	0	0	2
gi|110764667	XP_624989.2	PREDICTED: hypothetical protein LOC552612 [Apis mellifera]	1	0	0	0	1	0
gi|328782224	XP_625001.2	PREDICTED: hypothetical protein LOC552624 [Apis mellifera]	1	1	0	0	2	0
gi|110763879	XP_625293.2	PREDICTED: hypothetical protein LOC552675 [Apis mellifera]	4	2	4	3	5	1
gi|66524990	XP_625081.1	PREDICTED: hypothetical protein LOC552702 [Apis mellifera]	2	2	1	0	2	0
gi|110762958	XP_625102.2	PREDICTED: hypothetical protein LOC552724 isoform 2 [Apis mellifera]	0	0	1	2	0	0
gi|328785944	XP_625106.3	PREDICTED: hypothetical protein LOC552728 [Apis mellifera]	3	2	0	0	0	0
gi|110760204	XP_625112.2	PREDICTED: hypothetical protein LOC552734 [Apis mellifera]	0	0	0	0	1	1
gi|328791331	XP_625138.3	PREDICTED: hypothetical protein LOC552759 [Apis mellifera]	0	0	10	4	0	0
gi|328783626	XP_625218.3	PREDICTED: hypothetical protein LOC552839 [Apis mellifera]	0	2	0	0	0	0
gi|328780073	XP_001119906.2	PREDICTED: hypothetical protein LOC724150 [Apis mellifera]	0	0	2	0	0	0
gi|328783026	XP_001119962.2	PREDICTED: hypothetical protein LOC724192 [Apis mellifera]	1	1	1	0	13	8
gi|110757661	XP_001119990.1	PREDICTED: hypothetical protein LOC724221 isoform 1 [Apis mellifera]	7	6	18	15	11	2
gi|328791505	XP_003251582.1	PREDICTED: hypothetical protein LOC724221 isoform 2 [Apis mellifera]	7	6	18	15	11	2
gi|328787707	XP_003250989.1	PREDICTED: hypothetical protein LOC724346 [Apis mellifera]	0	0	1	0	1	0
gi|328790491	XP_001120232.2	PREDICTED: hypothetical protein LOC724398 [Apis mellifera]	0	0	0	0	0	3
gi|328791924	XP_003251654.1	PREDICTED: hypothetical protein LOC724442 [Apis mellifera]	14	25	9	16	12	17
gi|110757514	XP_001119838.1	PREDICTED: hypothetical protein LOC724490 [Apis mellifera]	2	3	2	5	0	0
gi|328776495	XP_001120370.2	PREDICTED: hypothetical protein LOC724498 [Apis mellifera]	1	0	0	1	0	8
gi|328790174	XP_001120459.2	PREDICTED: hypothetical protein LOC724569 [Apis mellifera]	4	1	0	1	0	0
gi|110760790	XP_001119879.1	PREDICTED: hypothetical protein LOC724580 [Apis mellifera]	0	1	0	1	0	0
gi|110759450	XP_001120079.1	PREDICTED: hypothetical protein LOC724583 [Apis mellifera]	1	1	0	0	0	0
gi|328777345	XP_001120488.2	PREDICTED: hypothetical protein LOC724591 [Apis mellifera]	2	0	0	0	1	0
gi|328783141	XP_001120525.2	PREDICTED: hypothetical protein LOC724634 [Apis mellifera]	0	1	15	9	3	5
gi|328790892	XP_001120571.2	PREDICTED: hypothetical protein LOC724680 [Apis mellifera]	4	1	6	5	0	4
gi|328784858	XP_001120684.2	PREDICTED: hypothetical protein LOC724785 [Apis mellifera]	2	2	0	0	0	0
gi|328787075	XP_001120746.2	PREDICTED: hypothetical protein LOC724842 [Apis mellifera]	0	6	0	0	0	0
gi|110755943	XP_001120788.1	PREDICTED: hypothetical protein LOC724888 [Apis mellifera]	3	0	0	0	0	0
gi|328785293	XP_001120863.2	PREDICTED: hypothetical protein LOC724962 [Apis mellifera]	0	2	0	0	0	0
gi|328792767	XP_001120895.2	PREDICTED: hypothetical protein LOC724993 [Apis mellifera]	0	0	18	9	0	0
gi|328781706	XP_001120917.2	PREDICTED: hypothetical protein LOC725015 [Apis mellifera]	0	0	28	29	0	0
gi|328786756	XP_001120943.2	PREDICTED: hypothetical protein LOC725047 [Apis mellifera]	7	9	1	3	6	6
gi|328789935	XP_001120957.2	PREDICTED: hypothetical protein LOC725061 [Apis mellifera]	8	2	10	3	8	14
gi|328784230	XP_001120986.2	PREDICTED: hypothetical protein LOC725097 [Apis mellifera]	0	0	3	0	0	0
gi|328788613	XP_001121007.2	PREDICTED: hypothetical protein LOC725122 [Apis mellifera]	0	0	2	2	0	11
gi|328788182	XP_001120199.2	PREDICTED: hypothetical protein LOC725148 [Apis mellifera]	0	0	4	5	1	1
gi|328789124	XP_001121045.2	PREDICTED: hypothetical protein LOC725167 [Apis mellifera]	1	2	3	1	3	0
gi|328784356	XP_001121049.2	PREDICTED: hypothetical protein LOC725171 [Apis mellifera]	6	0	2	1	1	0
gi|328791749	XP_003251627.1	PREDICTED: hypothetical protein LOC725238 [Apis mellifera]	5	0	0	0	0	0
gi|328781437	XP_001121132.2	PREDICTED: hypothetical protein LOC725260 [Apis mellifera]	5	6	6	5	0	0
gi|328792562	XP_001120347.2	PREDICTED: hypothetical protein LOC725273 [Apis mellifera]	12	0	6	0	0	0
gi|110761663	XP_001120351.1	PREDICTED: hypothetical protein LOC725309 [Apis mellifera]	7	3	0	3	3	6
gi|328783818	XP_003250346.1	PREDICTED: hypothetical protein LOC725312 [Apis mellifera]	9	12	17	21	12	13
gi|328783820	XP_003250347.1	PREDICTED: hypothetical protein LOC725312 [Apis mellifera]	9	12	17	21	12	13
gi|328783822	XP_003250348.1	PREDICTED: hypothetical protein LOC725312 [Apis mellifera]	9	12	17	21	12	13
gi|110764609	XP_001119960.1	PREDICTED: hypothetical protein LOC725315 [Apis mellifera]	6	3	5	3	1	5
gi|328789697	XP_001121236.2	PREDICTED: hypothetical protein LOC725376 [Apis mellifera]	0	0	0	1	1	0
gi|328792196	XP_001121241.2	PREDICTED: hypothetical protein LOC725387 [Apis mellifera]	0	0	3	0	0	3
gi|328786707	XP_001121273.2	PREDICTED: hypothetical protein LOC725422 [Apis mellifera]	0	0	0	0	1	1
gi|328780929	XP_003249883.1	PREDICTED: hypothetical protein LOC725439 isoform 1 [Apis mellifera]	21	28	1	0	0	1
gi|328780931	XP_003249884.1	PREDICTED: hypothetical protein LOC725439 isoform 2 [Apis mellifera]	0	0	1	0	0	1
gi|328789252	XP_001121331.2	PREDICTED: hypothetical protein LOC725494 [Apis mellifera]	0	0	0	0	0	2
gi|328789144	XP_001121345.2	PREDICTED: hypothetical protein LOC725508 [Apis mellifera]	0	0	4	3	0	1
gi|328784238	XP_001121361.2	PREDICTED: hypothetical protein LOC725524 [Apis mellifera]	1	1	1	0	1	1
gi|328780611	XP_001121374.2	PREDICTED: hypothetical protein LOC725541 [Apis mellifera]	13	0	0	0	0	0
gi|328784406	XP_001121420.2	PREDICTED: hypothetical protein LOC725594 [Apis mellifera]	0	0	0	0	0	3
gi|110750872	XP_001121453.1	PREDICTED: hypothetical protein LOC725625 [Apis mellifera]	0	0	3	4	0	0
gi|328783393	XP_001121483.2	PREDICTED: hypothetical protein LOC725661 [Apis mellifera]	4	3	24	13	2	3
gi|110749186	XP_001121500.1	PREDICTED: hypothetical protein LOC725683 [Apis mellifera]	6	3	0	0	0	3
gi|328789498	XP_001121514.2	PREDICTED: hypothetical protein LOC725697 [Apis mellifera]	0	0	0	0	0	6
gi|110766777	XP_001121529.1	PREDICTED: hypothetical protein LOC725712 isoform 1 [Apis mellifera]	5	3	6	2	3	0
gi|328792580	XP_003251747.1	PREDICTED: hypothetical protein LOC725712 isoform 2 [Apis mellifera]	5	3	6	2	3	0
gi|328792582	XP_003251748.1	PREDICTED: hypothetical protein LOC725712 isoform 3 [Apis mellifera]	5	3	6	2	3	0
gi|328781660	XP_001121544.2	PREDICTED: hypothetical protein LOC725732 [Apis mellifera]	2	46	0	0	0	0
gi|328788433	XP_003251131.1	PREDICTED: hypothetical protein LOC725733 [Apis mellifera]	0	1	2	0	3	2
gi|328789160	XP_001121552.2	PREDICTED: hypothetical protein LOC725740 [Apis mellifera]	7	2	9	6	7	1
gi|328787214	XP_001121560.2	PREDICTED: hypothetical protein LOC725751 [Apis mellifera]	1	1	0	0	0	0
gi|328783384	XP_001120474.2	PREDICTED: hypothetical protein LOC725812 [Apis mellifera]	0	0	0	2	0	0
gi|110757726	XP_001120610.1	PREDICTED: hypothetical protein LOC725881 isoform 1 [Apis mellifera]	20	8	20	39	1	8
gi|328790398	XP_001120021.2	PREDICTED: hypothetical protein LOC725882 [Apis mellifera]	16	12	7	3	3	5
gi|328789728	XP_001121687.2	PREDICTED: hypothetical protein LOC725893 [Apis mellifera]	0	0	3	1	0	0
gi|328792386	XP_001121759.2	PREDICTED: hypothetical protein LOC725976 [Apis mellifera]	6	8	0	0	4	5
gi|328778316	XP_001121860.2	PREDICTED: hypothetical protein LOC726093 [Apis mellifera]	12	10	8	6	6	16
gi|110756792	XP_001120695.1	PREDICTED: hypothetical protein LOC726118 [Apis mellifera]	4	7	9	10	2	4
gi|328782269	XP_001121953.2	PREDICTED: hypothetical protein LOC726199 [Apis mellifera]	7	8	8	4	7	7
gi|328779389	XP_001121966.2	PREDICTED: hypothetical protein LOC726210 [Apis mellifera]	0	0	2	10	0	0
gi|328784303	XP_001122015.2	PREDICTED: hypothetical protein LOC726260 [Apis mellifera]	5	3	0	0	0	0
gi|110760416	XP_001120771.1	PREDICTED: hypothetical protein LOC726268 isoform 1 [Apis mellifera]	0	0	0	2	1	7
gi|328786574	XP_003250814.1	PREDICTED: hypothetical protein LOC726268 isoform 2 [Apis mellifera]	0	0	0	2	1	7
gi|328786577	XP_003250815.1	PREDICTED: hypothetical protein LOC726268 isoform 3 [Apis mellifera]	0	0	0	2	1	7
gi|328786568	XP_001122025.2	PREDICTED: hypothetical protein LOC726273 [Apis mellifera]	0	0	1	0	0	2
gi|328783675	XP_001122096.2	PREDICTED: hypothetical protein LOC726353 [Apis mellifera]	0	0	11	15	3	8
gi|328776004	XP_001122136.2	PREDICTED: hypothetical protein LOC726394 [Apis mellifera]	0	9	0	0	0	0
gi|328786742	XP_001122151.2	PREDICTED: hypothetical protein LOC726414 [Apis mellifera]	4	4	1	7	0	0
gi|110761405	XP_001120846.1	PREDICTED: hypothetical protein LOC726486 [Apis mellifera]	0	2	4	7	0	1
gi|328786677	XP_001122220.2	PREDICTED: hypothetical protein LOC726488 [Apis mellifera]	2	3	2	10	4	3
gi|328789423	XP_001122316.2	PREDICTED: hypothetical protein LOC726589 [Apis mellifera]	0	0	0	1	0	3
gi|328792395	XP_001122335.2	PREDICTED: hypothetical protein LOC726610 [Apis mellifera]	3	7	3	0	1	5
gi|328778718	XP_001122395.2	PREDICTED: hypothetical protein LOC726673 [Apis mellifera]	9	2	5	0	7	5
gi|328790946	XP_001122443.2	PREDICTED: hypothetical protein LOC726722 [Apis mellifera]	2	0	0	0	0	0
gi|328781548	XP_001122448.2	PREDICTED: hypothetical protein LOC726726 [Apis mellifera]	0	0	3	0	0	0
gi|328781384	XP_001122470.2	PREDICTED: hypothetical protein LOC726750 [Apis mellifera]	0	0	0	0	2	5
gi|328779600	XP_001122479.2	PREDICTED: hypothetical protein LOC726759 [Apis mellifera]	2	0	0	0	1	0
gi|328791368	XP_001122535.2	PREDICTED: hypothetical protein LOC726814 [Apis mellifera]	1	2	0	0	0	0
gi|328794084	XP_001122608.2	PREDICTED: hypothetical protein LOC726891 [Apis mellifera]	4	1	0	0	0	0
gi|328790976	XP_001122637.2	PREDICTED: hypothetical protein LOC726920 [Apis mellifera]	2	0	3	2	0	0
gi|328782902	XP_003250213.1	PREDICTED: hypothetical protein LOC726928 [Apis mellifera]	0	2	2	1	0	0
gi|328781208	XP_001122667.2	PREDICTED: hypothetical protein LOC726950 [Apis mellifera]	0	0	15	7	0	0
gi|328786018	XP_001122795.2	PREDICTED: hypothetical protein LOC727081 [Apis mellifera]	1	3	9	3	0	4
gi|110776960	XP_001122840.1	PREDICTED: hypothetical protein LOC727126 [Apis mellifera]	1	0	3	1	1	0
gi|110776210	XP_001122883.1	PREDICTED: hypothetical protein LOC727172, partial [Apis mellifera]	7	3	6	0	5	3
gi|328787087	XP_003250884.1	PREDICTED: hypothetical protein LOC727222 [Apis mellifera]	0	0	0	0	0	5
gi|328778011	XP_001122933.2	PREDICTED: hypothetical protein LOC727223 [Apis mellifera]	0	0	1	0	1	0
gi|328778135	XP_001122940.2	PREDICTED: hypothetical protein LOC727230 [Apis mellifera]	0	0	0	0	0	2
gi|110764283	XP_001122949.1	PREDICTED: hypothetical protein LOC727239 [Apis mellifera]	0	0	0	0	2	0
gi|328788820	XP_001122973.2	PREDICTED: hypothetical protein LOC727263 [Apis mellifera]	2	2	7	2	0	10
gi|328786159	XP_001122974.2	PREDICTED: hypothetical protein LOC727264 [Apis mellifera]	0	2	0	0	0	0
gi|328791993	XP_001123107.2	PREDICTED: hypothetical protein LOC727398 [Apis mellifera]	0	0	0	3	0	0
gi|328782832	XP_001123195.2	PREDICTED: hypothetical protein LOC727486 isoform 1 [Apis mellifera]	0	0	11	0	1	0
gi|328782830	XP_003250199.1	PREDICTED: hypothetical protein LOC727486 isoform 2 [Apis mellifera]	0	0	11	10	1	0
gi|328793708	XP_001123287.2	PREDICTED: hypothetical protein LOC727578, partial [Apis mellifera]	0	0	4	3	0	2
gi|328784616	XP_624153.3	PREDICTED: hypoxia up-regulated protein 1-like [Apis mellifera]	57	34	36	52	49	53
gi|328787572	XP_393878.3	PREDICTED: IGF-II mRNA-binding protein [Apis mellifera]	8	4	8	5	18	12
gi|110762160	XP_001120067.1	PREDICTED: immediate early response 3-interacting protein 1-like [Apis mellifera]	2	0	5	1	6	7
gi|66552890	XP_395967.2	PREDICTED: importin subunit alpha-4 [Apis mellifera]	15	8	14	7	16	9
gi|66533927	XP_393050.2	PREDICTED: importin subunit alpha-7 isoform 1 [Apis mellifera]	6	10	10	7	5	13
gi|328779666	XP_393927.3	PREDICTED: importin subunit beta-1 isoform 1 [Apis mellifera]	38	40	51	36	26	28
gi|328778992	XP_396286.4	PREDICTED: importin-11 [Apis mellifera]	2	2	4	3	7	0
gi|328790151	XP_396270.4	PREDICTED: importin-4-like [Apis mellifera]	15	12	16	22	13	1
gi|328790771	XP_001120827.2	PREDICTED: importin-5-like [Apis mellifera]	46	67	20	22	37	39
gi|110767987	XP_624116.2	PREDICTED: importin-7-like, partial [Apis mellifera]	29	24	21	29	24	5
gi|110757782	XP_001121323.1	PREDICTED: innexin inx1-like [Apis mellifera]	8	5	0	0	12	14
gi|328792040	XP_003251671.1	PREDICTED: innexin inx2 [Apis mellifera]	6	10	0	0	9	40
gi|66526650	XP_623563.1	PREDICTED: innexin inx3 isoform 2 [Apis mellifera]	2	1	0	0	0	0
gi|66536215	XP_624664.1	PREDICTED: innexin inx7 [Apis mellifera]	0	0	0	0	5	15
gi|328777671	XP_003249382.1	PREDICTED: inorganic pyrophosphatase-like [Apis mellifera]	47	64	27	14	30	34
gi|110762108	XP_001121959.1	PREDICTED: inosine triphosphate pyrophosphatase-like isoform 1 [Apis mellifera]	2	1	3	1	3	0
gi|328778329	XP_003249477.1	PREDICTED: inosine triphosphate pyrophosphatase-like isoform 2 [Apis mellifera]	2	1	3	1	3	0
gi|328781729	XP_003250022.1	PREDICTED: inosine-5~-monophosphate dehydrogenase [Apis mellifera]	8	4	1	1	0	1
gi|66508366	XP_623071.1	PREDICTED: inosine-5~-monophosphate dehydrogenase isoform 1 [Apis mellifera]	8	4	1	1	0	1
gi|328784881	XP_392236.4	PREDICTED: inositol 1,4,5-trisphosphate receptor [Apis mellifera]	1	7	5	6	5	5
gi|328779457	XP_001121057.2	PREDICTED: inositol hexakisphosphate and diphosphoinositol-pentakisphosphate kinase-like [Apis mellifera]	5	1	0	0	1	2
gi|66512887	XP_393191.2	PREDICTED: inositol monophosphatase 1-like [Apis mellifera]	11	26	18	11	8	7
gi|110776100	XP_393343.3	PREDICTED: inositol polyphosphate 1-phosphatase [Apis mellifera]	0	2	0	1	0	0
gi|66546786	XP_623377.1	PREDICTED: inositol-3-phosphate synthase 1-B isoform 1 [Apis mellifera]	3	0	0	0	0	0
gi|328777133	XP_396981.3	PREDICTED: insulin-degrading enzyme-like [Apis mellifera]	20	9	29	14	20	8
gi|328785538	XP_625120.3	PREDICTED: integrin alpha-PS1 [Apis mellifera]	6	2	18	18	5	33
gi|328785317	XP_001120437.2	PREDICTED: integrin alpha-PS2 [Apis mellifera]	21	10	6	7	2	16
gi|328786925	XP_003250860.1	PREDICTED: integrin beta-nu-like [Apis mellifera]	2	0	0	0	0	0
gi|66512717	XP_396799.2	PREDICTED: integrin-linked protein kinase-like [Apis mellifera]	11	8	15	18	4	15
gi|66531196	XP_624830.1	PREDICTED: interleukin enhancer-binding factor 2 homolog isoform 1 [Apis mellifera]	10	8	3	5	9	17
gi|328793625	XP_393062.4	PREDICTED: intersectin-1 [Apis mellifera]	0	0	3	2	0	0
gi|328782850	XP_001122512.2	PREDICTED: intraflagellar transport protein 140 homolog [Apis mellifera]	0	0	0	2	0	0
gi|328779761	XP_394520.3	PREDICTED: intraflagellar transport protein 88 homolog isoform 1 [Apis mellifera]	0	0	3	3	0	0
gi|328784311	XP_396990.3	PREDICTED: intron-binding protein aquarius [Apis mellifera]	1	0	0	0	1	0
gi|66519183	XP_396873.2	PREDICTED: iron/zinc purple acid phosphatase-like protein-like [Apis mellifera]	0	2	0	0	0	0
gi|110763747	XP_001120329.1	PREDICTED: iron-sulfur cluster assembly 2 homolog, mitochondrial-like [Apis mellifera]	1	2	1	0	0	0
gi|66551651	XP_392655.2	PREDICTED: iron-sulfur cluster assembly enzyme ISCU, mitochondrial [Apis mellifera]	7	9	7	2	2	0
gi|328792480	XP_003251731.1	PREDICTED: iron-sulfur cluster co-chaperone protein HscB, mitochondrial-like, partial [Apis mellifera]	2	2	0	0	1	4
gi|328793077	XP_623838.2	PREDICTED: iron-sulfur protein NUBPL-like [Apis mellifera]	8	6	12	12	0	0
gi|66522232	XP_393900.2	PREDICTED: isochorismatase domain-containing protein 1-like [Apis mellifera]	12	15	23	5	17	19
gi|66530240	XP_624511.1	PREDICTED: isocitrate dehydrogenase [NAD] subunit beta, mitochondrial-like [Apis mellifera]	3	11	34	39	28	25
gi|328787585	XP_003250973.1	PREDICTED: isocitrate dehydrogenase [NAD] subunit gamma 1, mitochondrial-like isoform 1 [Apis mellifera]	2	22	46	33	17	25
gi|48097748	XP_393876.1	PREDICTED: isocitrate dehydrogenase [NAD] subunit gamma 1, mitochondrial-like isoform 2 [Apis mellifera]	2	22	46	33	17	25
gi|328787101	XP_623673.3	PREDICTED: isocitrate dehydrogenase [NADP] cytoplasmic isoform 2 [Apis mellifera]	44	43	32	25	54	53
gi|110755692	XP_624023.2	PREDICTED: isoleucyl-tRNA synthetase, cytoplasmic [Apis mellifera]	11	11	30	21	14	15
gi|328793797	XP_001122215.2	PREDICTED: isoleucyl-tRNA synthetase, mitochondrial-like [Apis mellifera]	7	1	1	2	0	0
gi|110756881	XP_001121223.1	PREDICTED: isopentenyl-diphosphate Delta-isomerase 1-like isoform 1 [Apis mellifera]	0	0	0	2	0	0
gi|328788252	XP_003251091.1	PREDICTED: isopentenyl-diphosphate Delta-isomerase 1-like isoform 2 [Apis mellifera]	52	21	18	2	0	9
gi|110760324	XP_391840.3	PREDICTED: isovaleryl-CoA dehydrogenase, mitochondrial-like [Apis mellifera]	62	60	4	1	9	14
gi|110765405	XP_001122854.1	PREDICTED: IST1 homolog [Apis mellifera]	10	9	9	9	8	2
gi|328785630	XP_396524.4	PREDICTED: JNK-interacting protein 3 [Apis mellifera]	0	0	1	2	0	0
gi|328781096	XP_394922.3	PREDICTED: juvenile hormone epoxide hydrolase 2 [Apis mellifera]	47	65	40	28	56	52
gi|328780566	XP_003249822.1	PREDICTED: KH domain-containing, RNA-binding, signal transduction-associated protein 3-like isoform 1 [Apis mellifera]	3	1	1	1	4	6
gi|328780564	XP_392246.3	PREDICTED: KH domain-containing, RNA-binding, signal transduction-associated protein 3-like isoform 2 [Apis mellifera]	3	1	1	1	4	6
gi|328776638	XP_392929.4	PREDICTED: kinectin [Apis mellifera]	26	25	58	42	43	49
gi|328780639	XP_003249835.1	PREDICTED: kinesin 3A [Apis mellifera]	0	0	15	23	2	1
gi|328781685	XP_003250016.1	PREDICTED: kinesin 4A [Apis mellifera]	1	1	1	1	0	1
gi|328781687	XP_394542.4	PREDICTED: kinesin 4A isoform 1 [Apis mellifera]	1	1	1	1	0	1
gi|328789329	XP_001119963.2	PREDICTED: kinesin 8 [Apis mellifera]	0	0	0	1	0	1
gi|66520179	XP_395236.2	PREDICTED: kinesin heavy chain isoform 1 [Apis mellifera]	16	13	40	47	29	44
gi|328788076	XP_001122705.2	PREDICTED: kinesin light chain-like [Apis mellifera]	4	5	21	16	8	10
gi|328789112	XP_003251231.1	PREDICTED: kynurenine--oxoglutarate transaminase 1, mitochondrial-like isoform 1 [Apis mellifera]	7	4	4	5	7	7
gi|328789114	XP_003251232.1	PREDICTED: kynurenine--oxoglutarate transaminase 1, mitochondrial-like isoform 2 [Apis mellifera]	7	4	4	5	7	7
gi|328789138	XP_003251234.1	PREDICTED: kynurenine--oxoglutarate transaminase 3-like [Apis mellifera]	9	8	6	11	15	8
gi|328787633	XP_394474.4	PREDICTED: l-2-hydroxyglutarate dehydrogenase, mitochondrial-like [Apis mellifera]	0	0	6	5	3	2
gi|110759433	XP_395300.3	PREDICTED: la protein homolog [Apis mellifera]	5	2	9	6	8	8
gi|328789967	XP_625189.2	PREDICTED: laccase-5-like [Apis mellifera]	0	0	0	0	2	7
gi|110761725	XP_397471.3	PREDICTED: lachesin-like [Apis mellifera]	16	11	18	25	3	12
gi|328785677	XP_394650.2	PREDICTED: lachesin-like [Apis mellifera]	0	0	2	2	0	2
gi|328790479	XP_397324.3	PREDICTED: l-allo-threonine aldolase-like [Apis mellifera]	14	19	3	3	2	9
gi|328785544	XP_396670.3	PREDICTED: lamin Dm0-like [Apis mellifera]	26	25	35	28	23	31
gi|328793738	XP_396118.4	PREDICTED: laminin subunit alpha, partial [Apis mellifera]	58	16	70	38	35	126
gi|328792916	XP_001122457.2	PREDICTED: laminin subunit beta-1 [Apis mellifera]	37	20	46	30	23	75
gi|66542091	XP_624030.1	PREDICTED: lanC-like protein 2-like [Apis mellifera]	0	0	8	9	0	0
gi|328782230	XP_001120391.2	PREDICTED: la-related protein 1 [Apis mellifera]	0	0	2	0	1	0
gi|328781153	XP_394951.3	PREDICTED: la-related protein 4-like [Apis mellifera]	11	12	55	21	11	13
gi|328777893	XP_001122588.2	PREDICTED: LDLR chaperone boca [Apis mellifera]	7	3	5	5	12	10
gi|328777994	XP_003249432.1	PREDICTED: lethal(2) giant larvae protein-like isoform 1 [Apis mellifera]	1	0	125	103	2	22
gi|328777996	XP_392864.4	PREDICTED: lethal(2) giant larvae protein-like isoform 2 [Apis mellifera]	1	0	130	103	2	0
gi|328791734	XP_624231.2	PREDICTED: LETM1 and EF-hand domain-containing protein anon-60Da, mitochondrial-like [Apis mellifera]	39	34	29	20	40	56
gi|328777705	XP_001122987.2	PREDICTED: LETM1 domain-containing protein 1-like [Apis mellifera]	0	2	0	0	0	0
gi|328781115	XP_392837.4	PREDICTED: leucine carboxyl methyltransferase 1-like [Apis mellifera]	0	1	4	5	0	0
gi|48120151	XP_396457.1	PREDICTED: leucine-rich repeat flightless-interacting protein 2-like [Apis mellifera]	0	0	1	2	3	1
gi|328788840	XP_001119831.2	PREDICTED: leucine-rich repeat neuronal protein 3-like [Apis mellifera]	2	0	0	0	0	0
gi|328777500	XP_003249358.1	PREDICTED: leucine-rich repeat serine/threonine-protein kinase 1-like [Apis mellifera]	2	2	3	0	0	1
gi|328787736	XP_003250993.1	PREDICTED: leucine-rich repeat-containing protein 26-like [Apis mellifera]	13	13	6	5	2	0
gi|328783055	XP_394881.4	PREDICTED: leucine-rich repeat-containing protein 47-like [Apis mellifera]	7	1	8	5	6	2
gi|328784969	XP_003250527.1	PREDICTED: leucine-rich repeats and immunoglobulin-like domains protein 3-like [Apis mellifera]	0	0	0	0	11	40
gi|66501629	XP_395743.2	PREDICTED: leucyl-tRNA synthetase, cytoplasmic-like isoform 1 [Apis mellifera]	14	12	29	19	31	28
gi|328780833	XP_623943.3	PREDICTED: LIM and senescent cell antigen-like-containing domain protein 2-like [Apis mellifera]	1	1	2	0	0	8
gi|110750103	XP_001121584.1	PREDICTED: LIM and SH3 domain protein Lasp-like [Apis mellifera]	4	2	7	3	0	1
gi|48095039	XP_394342.1	PREDICTED: LIM domain only protein 3-like [Apis mellifera]	3	0	0	0	0	0
gi|328790105	XP_001120633.2	PREDICTED: lipase maturation factor 2-like isoform 1 [Apis mellifera]	4	6	5	2	0	3
gi|328790107	XP_003251378.1	PREDICTED: lipase maturation factor 2-like isoform 2 [Apis mellifera]	4	6	5	2	0	3
gi|328792771	XP_003251773.1	PREDICTED: lipase member H-A-like [Apis mellifera]	4	0	6	5	0	0
gi|328786956	XP_624936.3	PREDICTED: lipoamide acyltransferase component of branched-chain alpha-keto acid dehydrogenase complex, mitochondrial-like [Apis mellifera]	0	0	0	0	29	6
gi|328788409	XP_003251126.1	PREDICTED: lipoma HMGIC fusion partner-like 4 protein-like [Apis mellifera]	2	0	0	0	0	0
gi|328792602	XP_625022.2	PREDICTED: lipoyl synthase, mitochondrial [Apis mellifera]	0	0	0	0	2	1
gi|328782770	XP_003250193.1	PREDICTED: liprin-alpha-2-like [Apis mellifera]	0	0	0	2	0	0
gi|328788184	XP_395100.3	PREDICTED: liprin-beta-1-like [Apis mellifera]	1	0	2	0	0	0
gi|328788988	XP_624982.3	PREDICTED: lisH domain and HEAT repeat-containing protein KIAA1468 homolog [Apis mellifera]	0	0	2	2	1	0
gi|328792100	XP_392399.2	PREDICTED: lissencephaly-1 homolog [Apis mellifera]	1	1	13	7	0	1
gi|328782140	XP_392970.3	PREDICTED: lon protease homolog, mitochondrial-like [Apis mellifera]	63	55	52	48	51	52
gi|328780796	XP_624496.2	PREDICTED: long-chain fatty acid transport protein 4 [Apis mellifera]	2	0	0	0	1	27
gi|328782992	XP_392108.3	PREDICTED: long-chain fatty acid transport protein 4-like [Apis mellifera]	0	0	0	0	0	11
gi|328787757	XP_392448.3	PREDICTED: long-chain fatty acid transport protein 4-like [Apis mellifera]	0	3	42	16	1	2
gi|328781289	XP_393022.3	PREDICTED: long-chain-fatty-acid--CoA ligase 3-like isoform 1 [Apis mellifera]	82	135	54	47	39	72
gi|328792515	XP_624225.3	PREDICTED: long-chain-fatty-acid--CoA ligase ACSBG2 [Apis mellifera]	93	96	0	0	0	3
gi|110756044	XP_001120198.1	PREDICTED: longitudinals lacking protein-like [Apis mellifera]	1	0	3	0	2	4
gi|328791294	XP_393753.3	PREDICTED: low affinity cationic amino acid transporter 2-like [Apis mellifera]	0	0	1	3	0	0
gi|110766109	XP_001123009.1	PREDICTED: low molecular weight phosphotyrosine protein phosphatase-like [Apis mellifera]	3	1	0	0	0	0
gi|328780510	XP_003249812.1	PREDICTED: LOW QUALITY PROTEIN: 40S ribosomal protein S27 [Apis mellifera]	4	1	3	2	3	2
gi|328786483	XP_003250798.1	PREDICTED: LOW QUALITY PROTEIN: 6-phosphofructokinase [Apis mellifera]	128	114	152	130	51	53
gi|328784314	XP_003250432.1	PREDICTED: LOW QUALITY PROTEIN: adipocyte plasma membrane-associated protein [Apis mellifera]	18	15	25	20	38	36
gi|328780171	XP_394420.4	PREDICTED: LOW QUALITY PROTEIN: ATP-binding cassette sub-family C member 8 [Apis mellifera]	0	0	52	64	0	0
gi|328776311	XP_623091.2	PREDICTED: LOW QUALITY PROTEIN: carnitine O-palmitoyltransferase 1, liver isoform [Apis mellifera]	21	8	15	13	28	54
gi|328783757	XP_003250340.1	PREDICTED: LOW QUALITY PROTEIN: coatomer subunit beta~ [Apis mellifera]	16	6	40	35	31	27
gi|328787987	XP_392872.3	PREDICTED: LOW QUALITY PROTEIN: COP9 signalosome complex subunit 1 isoform 1 [Apis mellifera]	7	4	5	1	2	5
gi|328780758	XP_396018.3	PREDICTED: LOW QUALITY PROTEIN: dihydroxyacetone phosphate acyltransferase isoform 1 [Apis mellifera]	23	32	0	0	8	0
gi|328783702	XP_395692.3	PREDICTED: LOW QUALITY PROTEIN: dynein heavy chain 3, axonemal [Apis mellifera]	0	0	0	0	0	5
gi|328786667	XP_001122024.2	PREDICTED: LOW QUALITY PROTEIN: e3 SUMO-protein ligase RanBP2 [Apis mellifera]	15	6	9	7	15	34
gi|328785340	XP_393425.3	PREDICTED: LOW QUALITY PROTEIN: glucose transporter type 1 [Apis mellifera]	1	0	2	3	1	2
gi|328781343	XP_623386.2	PREDICTED: LOW QUALITY PROTEIN: glycogen phosphorylase isoform 2 [Apis mellifera]	89	96	66	45	47	50
gi|328785884	XP_392879.2	PREDICTED: LOW QUALITY PROTEIN: hypothetical protein LOC409364 isoform 1 [Apis mellifera]	0	0	15	9	0	0
gi|328783148	XP_395569.4	PREDICTED: LOW QUALITY PROTEIN: hypothetical protein LOC412103 [Apis mellifera]	1	3	10	8	2	12
gi|328790600	XP_396410.4	PREDICTED: LOW QUALITY PROTEIN: hypothetical protein LOC412959 [Apis mellifera]	0	0	2	0	0	0
gi|328784395	XP_623653.3	PREDICTED: LOW QUALITY PROTEIN: hypothetical protein LOC551259 [Apis mellifera]	4	2	3	4	4	4
gi|328784459	XP_001123130.2	PREDICTED: LOW QUALITY PROTEIN: integrin beta-PS [Apis mellifera]	14	13	17	18	18	26
gi|328776171	XP_003249128.1	PREDICTED: LOW QUALITY PROTEIN: laminin subunit gamma-1 [Apis mellifera]	32	17	35	29	22	72
gi|328787278	XP_003250915.1	PREDICTED: LOW QUALITY PROTEIN: mitochondrial Rho GTPase [Apis mellifera]	1	0	1	0	3	0
gi|328778355	XP_001122188.2	PREDICTED: LOW QUALITY PROTEIN: myosin-Va [Apis mellifera]	0	0	13	12	2	0
gi|328791044	XP_003251507.1	PREDICTED: LOW QUALITY PROTEIN: NEDD8-activating enzyme E1 regulatory subunit [Apis mellifera]	4	0	0	1	1	2
gi|328787858	XP_392328.4	PREDICTED: LOW QUALITY PROTEIN: nidogen-2 [Apis mellifera]	20	16	33	21	30	40
gi|328784641	XP_395964.4	PREDICTED: LOW QUALITY PROTEIN: nucleoprotein TPR [Apis mellifera]	10	1	12	6	8	28
gi|328793781	XP_623627.3	PREDICTED: LOW QUALITY PROTEIN: phosphatidate cytidylyltransferase, photoreceptor-specific, partial [Apis mellifera]	0	0	0	0	0	4
gi|328791170	XP_003251527.1	PREDICTED: LOW QUALITY PROTEIN: protein flightless-1 [Apis mellifera]	0	0	4	2	0	0
gi|328784067	XP_003250386.1	PREDICTED: LOW QUALITY PROTEIN: protoporphyrinogen oxidase [Apis mellifera]	24	30	28	20	20	12
gi|328791656	XP_003251609.1	PREDICTED: LOW QUALITY PROTEIN: rabconnectin-3A [Apis mellifera]	0	0	98	97	2	14
gi|328786961	XP_003250866.1	PREDICTED: LOW QUALITY PROTEIN: selenide, water dikinase [Apis mellifera]	12	18	20	14	15	17
gi|328779741	XP_394430.4	PREDICTED: LOW QUALITY PROTEIN: sterile alpha and TIR motif-containing protein 1 [Apis mellifera]	0	0	1	0	1	5
gi|328784017	XP_003250381.1	PREDICTED: LOW QUALITY PROTEIN: TBC1 domain family member CG11727 [Apis mellifera]	0	0	7	11	0	0
gi|328778137	XP_623697.2	PREDICTED: LOW QUALITY PROTEIN: t-complex protein 1 subunit zeta [Apis mellifera]	43	44	48	34	45	41
gi|328782136	XP_003250090.1	PREDICTED: LOW QUALITY PROTEIN: ubiquitin carboxyl-terminal hydrolase 7 [Apis mellifera]	15	9	12	10	10	13
gi|328779110	XP_003249592.1	PREDICTED: LOW QUALITY PROTEIN: vinculin [Apis mellifera]	32	43	34	32	19	42
gi|328778687	XP_624737.2	PREDICTED: low-density lipoprotein receptor-related protein 2-like [Apis mellifera]	50	60	181	136	0	7
gi|328776277	XP_003249140.1	PREDICTED: luc7-like protein 3-like [Apis mellifera]	1	1	0	0	1	2
gi|328790644	XP_001122350.2	PREDICTED: luciferin 4-monooxygenase-like [Apis mellifera]	117	113	0	0	178	56
gi|48139441	XP_397008.1	PREDICTED: l-xylulose reductase [Apis mellifera]	8	3	2	1	0	1
gi|328788423	XP_001121603.2	PREDICTED: lysophospholipase-like protein 1-like [Apis mellifera]	4	3	1	2	0	0
gi|328785120	XP_396750.4	PREDICTED: lysophospholipid acyltransferase 7-like [Apis mellifera]	8	1	0	0	3	0
gi|328785035	XP_395762.3	PREDICTED: lysosomal acid phosphatase-like isoform 1 [Apis mellifera]	2	0	0	0	0	0
gi|328788082	XP_392880.4	PREDICTED: lysosomal alpha-glucosidase-like [Apis mellifera]	10	1	0	0	2	6
gi|328787887	XP_624628.3	PREDICTED: lysosomal alpha-mannosidase-like [Apis mellifera]	0	0	1	0	0	6
gi|66560290	XP_392857.2	PREDICTED: lysosomal aspartic protease [Apis mellifera]	25	31	19	17	58	177
gi|328778095	XP_623670.3	PREDICTED: lysosomal Pro-X carboxypeptidase-like [Apis mellifera]	11	8	14	8	12	18
gi|328779829	XP_623287.2	PREDICTED: lysosome-associated membrane glycoprotein 1-like isoform 2 [Apis mellifera]	0	0	2	0	0	2
gi|66565246	XP_393161.2	PREDICTED: lysozyme isoform 1 [Apis mellifera]	6	6	0	0	1	7
gi|328788617	XP_623936.2	PREDICTED: lysyl-tRNA synthetase [Apis mellifera]	5	4	14	9	2	5
gi|328791543	XP_623181.2	PREDICTED: MACRO domain-containing protein 2-like isoform 2 [Apis mellifera]	12	13	33	27	12	5
gi|328782283	XP_395605.3	PREDICTED: magnesium transporter protein 1-like [Apis mellifera]	1	1	5	9	1	1
gi|328786818	XP_391909.3	PREDICTED: MAGUK p55 subfamily member 6 [Apis mellifera]	5	7	16	14	0	1
gi|110761504	XP_001122824.1	PREDICTED: major royal jelly protein 1 [Apis mellifera]	4	0	1	0	0	4
gi|328794347	XP_001122757.2	PREDICTED: major royal jelly protein 3-like, partial [Apis mellifera]	18	0	0	0	0	0
gi|66506786	XP_394487.2	PREDICTED: malate dehydrogenase, cytoplasmic-like isoform 1 [Apis mellifera]	67	74	52	31	70	37
gi|66513092	XP_392478.2	PREDICTED: malate dehydrogenase, mitochondrial-like isoform 1 [Apis mellifera]	56	87	106	103	51	52
gi|328783169	XP_001123304.2	PREDICTED: malectin-like [Apis mellifera]	3	0	3	4	3	3
gi|110750888	XP_001120413.1	PREDICTED: malignant T cell-amplified sequence 1-like [Apis mellifera]	14	4	13	13	14	12
gi|110776527	XP_625201.2	PREDICTED: malonyl-CoA decarboxylase, mitochondrial-like [Apis mellifera]	0	2	0	0	0	0
gi|110762605	XP_396879.3	PREDICTED: mannose-1-phosphate guanyltransferase alpha-A-like isoform 1 [Apis mellifera]	4	1	15	6	18	20
gi|328787116	XP_392845.4	PREDICTED: mannose-1-phosphate guanyltransferase beta-like [Apis mellifera]	7	6	15	14	11	27
gi|66564896	XP_623842.1	PREDICTED: mannose-6-phosphate isomerase-like [Apis mellifera]	0	0	2	4	0	0
gi|66522325	XP_393909.2	PREDICTED: mannose-P-dolichol utilization defect 1 protein homolog [Apis mellifera]	4	8	9	8	1	3
gi|328779989	XP_003249731.1	PREDICTED: mannosyl-oligosaccharide glucosidase-like [Apis mellifera]	5	3	0	1	2	5
gi|328779991	XP_003249732.1	PREDICTED: mannosyl-oligosaccharide glucosidase-like [Apis mellifera]	5	3	0	1	2	5
gi|328779987	XP_395198.3	PREDICTED: mannosyl-oligosaccharide glucosidase-like isoform 1 [Apis mellifera]	5	3	0	1	2	5
gi|328779162	XP_623977.2	PREDICTED: maternal protein exuperantia [Apis mellifera]	0	9	20	19	1	10
gi|66512987	XP_396618.2	PREDICTED: melanotransferrin [Apis mellifera]	14	1	26	25	1	16
gi|110762636	XP_624234.2	PREDICTED: membralin-like [Apis mellifera]	6	6	6	3	3	10
gi|110757205	XP_001121144.1	PREDICTED: membrane magnesium transporter 1-like [Apis mellifera]	2	0	1	0	0	0
gi|328782027	XP_001122158.2	PREDICTED: membrane metallo-endopeptidase-like 1-like [Apis mellifera]	8	5	0	0	0	0
gi|328789465	XP_003251278.1	PREDICTED: membrane-associated progesterone receptor component 2-like isoform 1 [Apis mellifera]	23	21	12	15	43	47
gi|66504263	XP_396615.2	PREDICTED: membrane-associated progesterone receptor component 2-like isoform 2 [Apis mellifera]	23	21	12	15	43	47
gi|66524904	XP_624331.1	PREDICTED: membrane-associated protein Hem [Apis mellifera]	0	0	0	4	0	0
gi|328776209	XP_624721.2	PREDICTED: membrane-bound O-acyltransferase domain-containing protein 2-like [Apis mellifera]	0	2	5	2	3	1
gi|66533332	XP_625023.1	PREDICTED: mesencephalic astrocyte-derived neurotrophic factor homolog [Apis mellifera]	3	9	7	16	2	4
gi|328788362	XP_396763.4	PREDICTED: metastasis-associated protein MTA3 [Apis mellifera]	0	0	2	0	0	0
gi|328783529	XP_624291.3	PREDICTED: metaxin-1-like [Apis mellifera]	0	0	3	7	0	0
gi|328786562	XP_001122107.2	PREDICTED: metaxin-2-like isoform 1 [Apis mellifera]	21	19	12	15	16	10
gi|328785114	XP_001120779.2	PREDICTED: methionine aminopeptidase 1D, mitochondrial-like [Apis mellifera]	6	9	1	0	0	0
gi|48097712	XP_393865.1	PREDICTED: methionine aminopeptidase 1-like [Apis mellifera]	4	5	2	1	0	5
gi|66526670	XP_624161.1	PREDICTED: methionine aminopeptidase 2 [Apis mellifera]	10	6	13	6	9	4
gi|328789842	XP_001120023.2	PREDICTED: methionine-R-sulfoxide reductase B1 isoform 1 [Apis mellifera]	0	1	1	0	0	1
gi|328789844	XP_003251332.1	PREDICTED: methionine-R-sulfoxide reductase B1 isoform 2 [Apis mellifera]	0	1	1	0	0	1
gi|328776868	XP_003249232.1	PREDICTED: methionyl-tRNA synthetase, cytoplasmic-like isoform 1 [Apis mellifera]	9	6	0	0	13	3
gi|328776866	XP_397235.3	PREDICTED: methionyl-tRNA synthetase, cytoplasmic-like isoform 2 [Apis mellifera]	9	6	27	16	13	3
gi|328783339	XP_001120625.2	PREDICTED: methionyl-tRNA synthetase, mitochondrial [Apis mellifera]	1	0	0	0	2	5
gi|48098309	XP_394033.1	PREDICTED: methylcrotonoyl-CoA carboxylase beta chain, mitochondrial-like [Apis mellifera]	1	0	2	0	0	0
gi|328792966	XP_396680.4	PREDICTED: methylcrotonoyl-CoA carboxylase subunit alpha, mitochondrial-like [Apis mellifera]	1	0	0	4	0	0
gi|328777424	XP_624545.3	PREDICTED: mevalonate kinase-like [Apis mellifera]	30	14	7	2	8	5
gi|48094957	XP_394313.1	PREDICTED: microsomal glutathione S-transferase 1 isoform 1 [Apis mellifera]	10	7	7	3	31	20
gi|328785302	XP_623644.3	PREDICTED: microsomal triglyceride transfer protein large subunit [Apis mellifera]	0	0	0	0	3	11
gi|328787822	XP_003251011.1	PREDICTED: microtubule-actin cross-linking factor 1, isoforms 1/2/3/5-like [Apis mellifera]	3	7	5	2	6	1
gi|328780987	XP_623370.2	PREDICTED: microtubule-associated protein RP/EB family member 1-like isoform 2 [Apis mellifera]	7	3	11	2	2	5
gi|48102349	XP_395337.1	PREDICTED: microtubule-associated proteins 1A/1B light chain 3A-like [Apis mellifera]	1	1	0	0	0	0
gi|328789212	XP_623414.3	PREDICTED: midasin-like [Apis mellifera]	0	0	0	0	1	3
gi|328783364	XP_003250280.1	PREDICTED: mimitin, mitochondrial-like [Apis mellifera]	2	4	3	2	1	4
gi|328791390	XP_393360.3	PREDICTED: minor histocompatibility antigen H13-like [Apis mellifera]	3	2	18	16	5	6
gi|328776512	XP_624399.2	PREDICTED: mitochondrial 2-oxoglutarate/malate carrier protein-like [Apis mellifera]	25	27	19	23	11	22
gi|328790379	XP_001122019.2	PREDICTED: mitochondrial carrier homolog 2 [Apis mellifera]	8	5	13	4	3	1
gi|328786507	XP_624632.2	PREDICTED: mitochondrial chaperone BCS1-like [Apis mellifera]	0	2	0	1	3	0
gi|328783561	XP_395959.4	PREDICTED: mitochondrial dicarboxylate carrier-like isoform 1 [Apis mellifera]	21	47	26	33	21	19
gi|66505356	XP_623649.1	PREDICTED: mitochondrial fission 1 protein-like [Apis mellifera]	2	9	18	10	16	11
gi|110767200	XP_397446.3	PREDICTED: mitochondrial glutamate carrier 1-like, partial [Apis mellifera]	6	3	17	11	4	1
gi|328792314	XP_003251707.1	PREDICTED: mitochondrial import inner membrane translocase subunit Tim10 isoform 1 [Apis mellifera]	0	0	4	7	1	0
gi|328792316	XP_003251708.1	PREDICTED: mitochondrial import inner membrane translocase subunit Tim10 isoform 2 [Apis mellifera]	0	0	4	7	1	0
gi|328792318	XP_003251709.1	PREDICTED: mitochondrial import inner membrane translocase subunit Tim10 isoform 3 [Apis mellifera]	0	0	4	7	1	0
gi|110757116	XP_001121522.1	PREDICTED: mitochondrial import inner membrane translocase subunit Tim13-like [Apis mellifera]	5	3	6	8	2	1
gi|328781720	XP_001122374.2	PREDICTED: mitochondrial import inner membrane translocase subunit TIM14-like [Apis mellifera]	13	9	0	0	6	10
gi|328778455	XP_003249498.1	PREDICTED: mitochondrial import inner membrane translocase subunit Tim17-A isoform 1 [Apis mellifera]	8	1	4	1	2	1
gi|328778457	XP_003249499.1	PREDICTED: mitochondrial import inner membrane translocase subunit Tim17-A isoform 2 [Apis mellifera]	8	1	4	1	2	1
gi|328778459	XP_003249500.1	PREDICTED: mitochondrial import inner membrane translocase subunit Tim17-A isoform 3 [Apis mellifera]	8	1	4	1	2	1
gi|328787598	XP_003250975.1	PREDICTED: mitochondrial import inner membrane translocase subunit Tim22-like [Apis mellifera]	2	0	4	4	0	0
gi|328790117	XP_625105.2	PREDICTED: mitochondrial import inner membrane translocase subunit Tim23-like [Apis mellifera]	0	2	1	1	0	0
gi|66519233	XP_395866.2	PREDICTED: mitochondrial import inner membrane translocase subunit TIM44-like isoform 1 [Apis mellifera]	29	24	9	12	26	25
gi|110749921	XP_392112.3	PREDICTED: mitochondrial import inner membrane translocase subunit TIM50-C-like [Apis mellifera]	5	11	9	5	7	4
gi|110757341	XP_001122230.1	PREDICTED: mitochondrial import inner membrane translocase subunit Tim8 [Apis mellifera]	6	8	3	7	4	4
gi|110755497	XP_001121893.1	PREDICTED: mitochondrial import inner membrane translocase subunit Tim9-like [Apis mellifera]	1	0	3	4	0	0
gi|110760068	XP_001121113.1	PREDICTED: mitochondrial import inner membrane translocase subunit Tim9-like [Apis mellifera]	0	1	15	4	0	0
gi|48141950	XP_397284.1	PREDICTED: mitochondrial import receptor subunit TOM20 homolog [Apis mellifera]	1	0	2	0	0	0
gi|48105316	XP_393007.1	PREDICTED: mitochondrial import receptor subunit TOM22 homolog [Apis mellifera]	6	6	11	5	3	2
gi|66517185	XP_391836.2	PREDICTED: mitochondrial import receptor subunit TOM40 homolog 1-like isoform 1 [Apis mellifera]	9	10	10	2	5	4
gi|328782218	XP_001121853.2	PREDICTED: mitochondrial import receptor subunit TOM70 [Apis mellifera]	10	15	10	5	25	24
gi|328787232	XP_391901.3	PREDICTED: mitochondrial inner membrane protein OXA1L-like [Apis mellifera]	17	9	2	0	4	3
gi|328781121	XP_396237.4	PREDICTED: mitochondrial intermediate peptidase-like [Apis mellifera]	6	12	0	0	0	3
gi|328788167	XP_003251074.1	PREDICTED: mitochondrial intermembrane space import and assembly protein 40-B-like [Apis mellifera]	2	1	6	3	2	0
gi|328787515	XP_003250960.1	PREDICTED: mitochondrial ribonuclease P protein 1 homolog [Apis mellifera]	8	9	11	1	0	10
gi|66546481	XP_624200.1	PREDICTED: mitochondrial tRNA-specific 2-thiouridylase 1-like [Apis mellifera]	0	6	4	0	5	0
gi|328793079	XP_624556.2	PREDICTED: mitochondrial-processing peptidase subunit alpha-like [Apis mellifera]	15	20	13	24	14	19
gi|66500205	XP_393509.2	PREDICTED: mitochondrial-processing peptidase subunit beta-like [Apis mellifera]	66	72	85	76	77	70
gi|328779694	XP_393029.2	PREDICTED: mitogen-activated protein kinase 1 [Apis mellifera]	0	0	2	2	0	1
gi|328783843	XP_003250351.1	PREDICTED: mitogen-activated protein kinase 14B isoform 1 [Apis mellifera]	7	7	8	4	8	8
gi|110758787	XP_395384.3	PREDICTED: mitogen-activated protein kinase 14B isoform 2 [Apis mellifera]	7	0	0	0	8	0
gi|66549453	XP_393536.2	PREDICTED: mitotic checkpoint protein BUB3 [Apis mellifera]	1	1	0	0	0	2
gi|328780902	XP_001120720.2	PREDICTED: mitotic spindle assembly checkpoint protein MAD1 [Apis mellifera]	0	0	0	1	0	1
gi|328783717	XP_625227.2	PREDICTED: MMS19 nucleotide excision repair protein homolog [Apis mellifera]	0	0	3	4	0	0
gi|328784401	XP_396252.3	PREDICTED: moesin/ezrin/radixin homolog 1 [Apis mellifera]	90	61	97	115	79	89
gi|328789404	XP_624280.2	PREDICTED: molybdenum cofactor biosynthesis protein 1 [Apis mellifera]	12	1	4	3	5	3
gi|66564230	XP_397469.2	PREDICTED: molybdopterin synthase catalytic subunit [Apis mellifera]	0	0	1	1	0	0
gi|328778867	XP_394886.3	PREDICTED: monocarboxylate transporter 12-like [Apis mellifera]	0	2	0	0	1	1
gi|328778924	XP_003249565.1	PREDICTED: MOSC domain-containing protein 1, mitochondrial-like [Apis mellifera]	0	0	17	24	0	0
gi|328789546	XP_001120819.2	PREDICTED: MOSC domain-containing protein 2, mitochondrial-like [Apis mellifera]	6	0	12	5	0	1
gi|110755712	XP_395002.3	PREDICTED: motile sperm domain-containing protein 1-like [Apis mellifera]	0	0	0	0	3	0
gi|66500091	XP_393236.2	PREDICTED: motile sperm domain-containing protein 2-like [Apis mellifera]	24	26	0	0	12	7
gi|66500210	XP_396081.2	PREDICTED: Mps one binder kinase activator-like 3 isoform 1 [Apis mellifera]	5	3	1	1	0	0
gi|328780159	XP_394425.2	PREDICTED: mps one binder kinase activator-like 4-like isoform 2 [Apis mellifera]	0	0	9	3	0	1
gi|328777520	XP_392693.2	PREDICTED: mRNA export factor-like [Apis mellifera]	2	0	0	0	0	4
gi|110767814	XP_397436.3	PREDICTED: mRNA-capping enzyme [Apis mellifera]	0	1	2	0	0	0
gi|328787255	XP_393820.3	PREDICTED: mTERF domain-containing protein 1, mitochondrial-like [Apis mellifera]	1	3	0	0	8	10
gi|328789595	XP_623564.3	PREDICTED: multidrug resistance protein homolog 49-like [Apis mellifera]	7	14	37	33	0	6
gi|328777607	XP_003249371.1	PREDICTED: multidrug resistance-associated protein 1-like [Apis mellifera]	2	10	1	11	17	27
gi|328787148	XP_623460.3	PREDICTED: multidrug resistance-associated protein 4-like [Apis mellifera]	2	1	11	23	0	9
gi|110764380	XP_624351.2	PREDICTED: multifunctional protein ADE2 [Apis mellifera]	3	6	10	6	5	3
gi|328787985	XP_393284.3	PREDICTED: multiple coagulation factor deficiency protein 2 homolog [Apis mellifera]	1	1	12	9	4	0
gi|328785201	XP_003250559.1	PREDICTED: multiple inositol polyphosphate phosphatase 1-like [Apis mellifera]	19	14	18	15	1	12
gi|328788697	XP_394758.3	PREDICTED: muscle LIM protein Mlp84B-like isoform 1 [Apis mellifera]	0	0	1	0	2	6
gi|66514697	XP_392501.2	PREDICTED: muscle-specific protein 20 [Apis mellifera]	0	0	0	2	3	2
gi|328791267	XP_624921.2	PREDICTED: muskelin [Apis mellifera]	0	0	0	1	1	0
gi|328784140	XP_395436.3	PREDICTED: myelin expression factor 2 [Apis mellifera]	22	8	11	11	9	13
gi|328787073	XP_393366.4	PREDICTED: myeloid leukemia factor [Apis mellifera]	7	8	4	6	0	0
gi|48094341	XP_392114.1	PREDICTED: myophilin [Apis mellifera]	45	41	20	11	20	12
gi|328777790	XP_392805.3	PREDICTED: myosin heavy chain 95F [Apis mellifera]	7	4	27	15	23	36
gi|328788953	XP_001122750.2	PREDICTED: myosin heavy chain 95F-like, partial [Apis mellifera]	0	0	0	1	0	1
gi|328790595	XP_393334.4	PREDICTED: myosin heavy chain, muscle isoform 1 [Apis mellifera]	0	0	35	33	61	47
gi|328790487	XP_623323.3	PREDICTED: myosin heavy chain, non-muscle [Apis mellifera]	74	59	33	22	41	83
gi|328777788	XP_393544.3	PREDICTED: myosin light chain alkali-like isoform 4 [Apis mellifera]	0	0	0	0	10	7
gi|328777082	XP_393371.3	PREDICTED: myosin regulatory light chain 2 [Apis mellifera]	0	0	4	4	8	3
gi|110772605	XP_625016.2	PREDICTED: myosin regulatory light chain sqh-like [Apis mellifera]	8	8	8	4	7	7
gi|66531362	XP_623372.1	PREDICTED: myosin regulatory light chain sqh-like isoform 1 [Apis mellifera]	8	8	8	4	7	7
gi|66531366	XP_623417.1	PREDICTED: myosin regulatory light chain sqh-like isoform 2 [Apis mellifera]	8	8	8	4	7	7
gi|66509418	XP_624678.1	PREDICTED: myosin-IA [Apis mellifera]	3	4	27	16	9	36
gi|66513469	XP_394436.2	PREDICTED: myosin-IB isoform 1 [Apis mellifera]	8	2	7	4	57	71
gi|328791146	XP_001122406.2	PREDICTED: myosin-VIIa [Apis mellifera]	20	5	0	0	0	0
gi|328780093	XP_003249753.1	PREDICTED: myotrophin-like isoform 1 [Apis mellifera]	2	0	2	0	0	0
gi|66560571	XP_623750.1	PREDICTED: myotrophin-like isoform 2 [Apis mellifera]	2	10	2	7	3	5
gi|66531834	XP_395034.2	PREDICTED: myotubularin-related protein 2 isoform 1 [Apis mellifera]	0	0	3	1	0	0
gi|328781872	XP_003250050.1	PREDICTED: N(G),N(G)-dimethylarginine dimethylaminohydrolase 1-like [Apis mellifera]	0	0	0	2	0	0
gi|66521356	XP_624504.1	PREDICTED: N(G),N(G)-dimethylarginine dimethylaminohydrolase 1-like isoform 2 [Apis mellifera]	0	0	0	2	0	0
gi|48129806	XP_396656.1	PREDICTED: Na(+)/H(+) exchange regulatory cofactor NHE-RF1-like [Apis mellifera]	10	5	16	22	9	7
gi|328779284	XP_624235.2	PREDICTED: n-acetyl-D-glucosamine kinase-like [Apis mellifera]	0	0	1	1	0	0
gi|110755974	XP_001120250.1	PREDICTED: n-acetylneuraminate lyase-like [Apis mellifera]	11	0	0	0	0	0
gi|328784558	XP_393038.3	PREDICTED: NAD-dependent deacetylase sirtuin-2 [Apis mellifera]	2	0	0	0	2	0
gi|66523794	XP_625080.1	PREDICTED: NAD-dependent deacetylase sirtuin-5 [Apis mellifera]	0	2	0	1	0	0
gi|328778513	XP_396785.4	PREDICTED: NADH dehydrogenase [ubiquinone] 1 alpha subcomplex subunit 10, mitochondrial [Apis mellifera]	40	26	48	28	24	24
gi|328792687	XP_001122909.2	PREDICTED: NADH dehydrogenase [ubiquinone] 1 alpha subcomplex subunit 12-like [Apis mellifera]	3	2	1	1	0	2
gi|328793616	XP_001122762.2	PREDICTED: NADH dehydrogenase [ubiquinone] 1 alpha subcomplex subunit 2-like [Apis mellifera]	7	9	8	6	1	4
gi|48120572	XP_396465.1	PREDICTED: NADH dehydrogenase [ubiquinone] 1 alpha subcomplex subunit 5 [Apis mellifera]	14	17	23	15	9	14
gi|66513180	XP_623441.1	PREDICTED: NADH dehydrogenase [ubiquinone] 1 alpha subcomplex subunit 6-like [Apis mellifera]	5	7	4	6	4	4
gi|110758517	XP_001120056.1	PREDICTED: NADH dehydrogenase [ubiquinone] 1 alpha subcomplex subunit 7-like [Apis mellifera]	0	1	0	3	0	0
gi|48104864	XP_392983.1	PREDICTED: NADH dehydrogenase [ubiquinone] 1 alpha subcomplex subunit 8 [Apis mellifera]	19	21	34	17	16	13
gi|328777827	XP_624255.2	PREDICTED: NADH dehydrogenase [ubiquinone] 1 alpha subcomplex subunit 9, mitochondrial [Apis mellifera]	31	20	41	31	16	14
gi|66566109	XP_624801.1	PREDICTED: NADH dehydrogenase [ubiquinone] 1 beta subcomplex subunit 10-like [Apis mellifera]	23	12	21	19	10	15
gi|328791035	XP_001119892.2	PREDICTED: NADH dehydrogenase [ubiquinone] 1 beta subcomplex subunit 11, mitochondrial-like isoform 1 [Apis mellifera]	2	3	0	3	0	1
gi|328788218	XP_003251085.1	PREDICTED: NADH dehydrogenase [ubiquinone] 1 beta subcomplex subunit 3-like isoform 1 [Apis mellifera]	2	0	2	3	0	0
gi|328788220	XP_003251086.1	PREDICTED: NADH dehydrogenase [ubiquinone] 1 beta subcomplex subunit 3-like isoform 2 [Apis mellifera]	2	0	2	3	0	0
gi|328788222	XP_003251087.1	PREDICTED: NADH dehydrogenase [ubiquinone] 1 beta subcomplex subunit 3-like isoform 3 [Apis mellifera]	2	0	2	3	0	0
gi|48098241	XP_392023.1	PREDICTED: NADH dehydrogenase [ubiquinone] 1 beta subcomplex subunit 5, mitochondrial-like [Apis mellifera]	5	7	4	6	1	2
gi|110764370	XP_001120728.1	PREDICTED: NADH dehydrogenase [ubiquinone] 1 beta subcomplex subunit 7-like [Apis mellifera]	11	10	17	15	3	2
gi|66511756	XP_624052.1	PREDICTED: NADH dehydrogenase [ubiquinone] 1 beta subcomplex subunit 8, mitochondrial-like [Apis mellifera]	9	12	12	3	2	5
gi|48107260	XP_393089.1	PREDICTED: NADH dehydrogenase [ubiquinone] 1 beta subcomplex subunit 9-like [Apis mellifera]	7	16	15	11	6	4
gi|48097536	XP_391916.1	PREDICTED: NADH dehydrogenase [ubiquinone] flavoprotein 1, mitochondrial [Apis mellifera]	39	41	72	56	27	35
gi|66534614	XP_393287.2	PREDICTED: NADH dehydrogenase [ubiquinone] flavoprotein 2, mitochondrial [Apis mellifera]	15	27	16	17	25	20
gi|328775921	XP_397330.3	PREDICTED: NADH dehydrogenase [ubiquinone] iron-sulfur protein 2, mitochondrial isoform 1 [Apis mellifera]	28	29	55	55	12	22
gi|48099278	XP_394885.1	PREDICTED: NADH dehydrogenase [ubiquinone] iron-sulfur protein 3, mitochondrial [Apis mellifera]	25	33	33	26	8	19
gi|328793182	XP_001123307.2	PREDICTED: NADH dehydrogenase [ubiquinone] iron-sulfur protein 4, mitochondrial [Apis mellifera]	5	10	4	11	3	7
gi|48104474	XP_395789.1	PREDICTED: NADH dehydrogenase [ubiquinone] iron-sulfur protein 6, mitochondrial [Apis mellifera]	3	2	1	8	2	1
gi|328783520	XP_003250306.1	PREDICTED: NADH dehydrogenase [ubiquinone] iron-sulfur protein 8, mitochondrial isoform 1 [Apis mellifera]	0	0	0	0	0	13
gi|66524760	XP_623480.1	PREDICTED: NADH dehydrogenase [ubiquinone] iron-sulfur protein 8, mitochondrial isoform 2 [Apis mellifera]	19	14	27	15	9	13
gi|48128966	XP_396639.1	PREDICTED: NADH-cytochrome b5 reductase 2-like isoform 1 [Apis mellifera]	21	38	35	35	67	63
gi|328783496	XP_393180.3	PREDICTED: NADP-dependent malic enzyme [Apis mellifera]	0	0	41	38	0	0
gi|328778238	XP_395280.4	PREDICTED: NADP-dependent malic enzyme isoform 1 [Apis mellifera]	153	351	56	46	122	62
gi|328790517	XP_001119949.2	PREDICTED: NADPH--cytochrome P450 reductase-like [Apis mellifera]	31	35	18	2	59	86
gi|328776039	XP_003249103.1	PREDICTED: n-alpha-acetyltransferase 11, NatA catalytic subunit isoform 1 [Apis mellifera]	3	2	2	5	2	0
gi|328776041	XP_003249104.1	PREDICTED: n-alpha-acetyltransferase 11, NatA catalytic subunit isoform 2 [Apis mellifera]	3	2	2	5	2	0
gi|328776043	XP_003249105.1	PREDICTED: n-alpha-acetyltransferase 11, NatA catalytic subunit isoform 3 [Apis mellifera]	3	2	2	5	2	0
gi|328776045	XP_003249106.1	PREDICTED: n-alpha-acetyltransferase 11, NatA catalytic subunit isoform 4 [Apis mellifera]	3	2	2	5	2	0
gi|328776047	XP_003249107.1	PREDICTED: n-alpha-acetyltransferase 11, NatA catalytic subunit isoform 5 [Apis mellifera]	3	2	2	5	2	0
gi|328776049	XP_003249108.1	PREDICTED: n-alpha-acetyltransferase 11, NatA catalytic subunit isoform 6 [Apis mellifera]	3	2	2	5	2	0
gi|328776051	XP_003249109.1	PREDICTED: n-alpha-acetyltransferase 11, NatA catalytic subunit isoform 7 [Apis mellifera]	3	2	2	5	2	0
gi|66511128	XP_394637.2	PREDICTED: n-alpha-acetyltransferase 15, NatA auxiliary subunit-like isoform 1 [Apis mellifera]	13	16	24	14	12	16
gi|66517612	XP_397463.2	PREDICTED: n-alpha-acetyltransferase 20, NatB catalytic subunit-like isoform 1 [Apis mellifera]	2	1	0	0	4	0
gi|328781526	XP_397387.4	PREDICTED: n-alpha-acetyltransferase 25, NatB auxiliary subunit [Apis mellifera]	2	0	0	0	0	1
gi|110749694	XP_001121180.1	PREDICTED: n-alpha-acetyltransferase 35, NatC auxiliary subunit [Apis mellifera]	0	0	3	0	0	0
gi|66533783	XP_624537.1	PREDICTED: n-alpha-acetyltransferase 38, NatC auxiliary subunit-like [Apis mellifera]	3	0	5	3	0	0
gi|328784656	XP_624437.3	PREDICTED: nardilysin isoform 2 [Apis mellifera]	0	0	4	5	0	1
gi|328792166	XP_623555.2	PREDICTED: nascent polypeptide-associated complex subunit alpha-like isoform 1 [Apis mellifera]	3	13	6	7	1	5
gi|66519502	XP_392676.2	PREDICTED: NCK-interacting protein with SH3 domain-like isoform 1 [Apis mellifera]	3	2	1	1	0	0
gi|66550828	XP_393037.2	PREDICTED: NECAP-like protein CG9132-like [Apis mellifera]	3	7	7	0	0	3
gi|328779827	XP_623205.2	PREDICTED: NEDD8-activating enzyme E1 catalytic subunit-like [Apis mellifera]	0	0	6	4	0	0
gi|48102172	XP_392749.1	PREDICTED: NEDD8-conjugating enzyme Ubc12-like [Apis mellifera]	2	0	2	2	5	2
gi|328787509	XP_393860.4	PREDICTED: neprilysin 2 [Apis mellifera]	0	0	17	8	0	6
gi|328777552	XP_624195.3	PREDICTED: neurexin-4, partial [Apis mellifera]	16	8	45	37	10	26
gi|328788933	XP_003251209.1	PREDICTED: neurobeachin-like, partial [Apis mellifera]	0	0	51	26	0	0
gi|328792452	XP_396569.4	PREDICTED: neuroblastoma-amplified sequence [Apis mellifera]	1	1	1	1	0	0
gi|328788471	XP_624807.2	PREDICTED: neurochondrin homolog [Apis mellifera]	0	0	1	1	0	0
gi|328793485	XP_624747.3	PREDICTED: neurofibromin [Apis mellifera]	2	2	3	2	0	0
gi|328788305	XP_395296.3	PREDICTED: neuroglian [Apis mellifera]	13	8	44	40	3	18
gi|328787140	XP_396706.3	PREDICTED: neuroligin-4, Y-linked [Apis mellifera]	0	0	1	2	0	0
gi|328790658	XP_001122034.2	PREDICTED: neuronal calcium sensor 2-like [Apis mellifera]	0	0	7	16	0	3
gi|328794240	XP_001122798.2	PREDICTED: neuronal calcium sensor 2-like, partial [Apis mellifera]	0	0	7	16	0	3
gi|328786226	XP_392617.4	PREDICTED: neurotrimin [Apis mellifera]	4	12	5	5	3	8
gi|66500170	XP_623603.1	PREDICTED: neutral alpha-glucosidase AB-like isoform 2 [Apis mellifera]	45	33	55	40	47	49
gi|328784982	XP_003250529.1	PREDICTED: neutral and basic amino acid transport protein rBAT isoform 1 [Apis mellifera]	12	4	16	30	6	13
gi|328784984	XP_624758.3	PREDICTED: neutral and basic amino acid transport protein rBAT isoform 2 [Apis mellifera]	12	4	16	30	6	13
gi|328778652	XP_393129.3	PREDICTED: neutral ceramidase [Apis mellifera]	6	0	0	0	0	0
gi|66543732	XP_395826.2	PREDICTED: NFU1 iron-sulfur cluster scaffold homolog, mitochondrial-like [Apis mellifera]	8	5	8	8	4	3
gi|328783461	XP_396242.3	PREDICTED: NHL repeat-containing protein 2 [Apis mellifera]	0	0	10	6	0	1
gi|328783837	XP_394739.3	PREDICTED: nicalin-1 [Apis mellifera]	0	4	10	5	4	13
gi|328793360	XP_003251868.1	PREDICTED: nicotinamide mononucleotide adenylyltransferase 1-like [Apis mellifera]	6	12	10	6	4	7
gi|328784577	XP_003250470.1	PREDICTED: nicotinate phosphoribosyltransferase-like [Apis mellifera]	0	15	0	3	5	15
gi|66534424	XP_623279.1	PREDICTED: nicotinate phosphoribosyltransferase-like isoform 1 [Apis mellifera]	24	15	11	3	5	15
gi|328792681	XP_001120089.2	PREDICTED: niemann-Pick C1 protein-like [Apis mellifera]	2	0	0	0	0	0
gi|328791228	XP_624752.3	PREDICTED: niemann-Pick C1 protein-like isoform 2 [Apis mellifera]	38	44	0	0	14	14
gi|328790409	XP_623811.3	PREDICTED: NIF3-like protein 1-like [Apis mellifera]	15	13	16	13	13	14
gi|110760633	XP_001120134.1	PREDICTED: nitric oxide synthase-interacting protein homolog [Apis mellifera]	0	0	2	0	0	0
gi|66526456	XP_397291.2	PREDICTED: nitrilase and fragile histidine triad fusion protein NitFhit-like [Apis mellifera]	10	12	7	6	3	1
gi|328782156	XP_624150.2	PREDICTED: nitrilase homolog 1-like [Apis mellifera]	17	18	7	3	17	7
gi|328786501	XP_001120944.2	PREDICTED: nodal modulator 2-like isoform 1 [Apis mellifera]	14	20	14	5	31	48
gi|328786503	XP_003250804.1	PREDICTED: nodal modulator 2-like isoform 2 [Apis mellifera]	0	20	14	5	0	48
gi|328790232	XP_392432.3	PREDICTED: non-specific lipid-transfer protein-like isoform 1 [Apis mellifera]	114	131	6	1	100	94
gi|328780445	XP_393054.3	PREDICTED: NSFL1 cofactor p47-like [Apis mellifera]	4	8	7	9	7	7
gi|110761103	XP_392985.3	PREDICTED: nuclear cap-binding protein subunit 1 isoform 1 [Apis mellifera]	0	0	1	1	1	4
gi|48142250	XP_397316.1	PREDICTED: nuclear cap-binding protein subunit 2-like [Apis mellifera]	1	0	0	0	0	3
gi|66518451	XP_391855.2	PREDICTED: nuclear migration protein nudC-like [Apis mellifera]	7	3	8	6	3	3
gi|328791803	XP_397116.4	PREDICTED: nuclear pore complex protein Nup107 [Apis mellifera]	0	0	0	0	0	4
gi|328787156	XP_395203.3	PREDICTED: nuclear pore complex protein Nup133 [Apis mellifera]	0	0	0	0	0	8
gi|328790351	XP_396174.4	PREDICTED: nuclear pore complex protein Nup155 [Apis mellifera]	6	6	0	3	2	17
gi|328784817	XP_001121192.2	PREDICTED: nuclear pore complex protein Nup160 homolog [Apis mellifera]	5	0	0	0	1	8
gi|328791245	XP_395387.4	PREDICTED: nuclear pore complex protein Nup205 [Apis mellifera]	13	4	0	2	10	14
gi|66504580	XP_394340.2	PREDICTED: nuclear pore complex protein Nup50 [Apis mellifera]	25	11	5	4	7	5
gi|328777451	XP_392166.4	PREDICTED: nuclear pore complex protein Nup85-like isoform 1 [Apis mellifera]	2	0	0	1	2	12
gi|328792078	XP_001122083.2	PREDICTED: nuclear pore complex protein Nup88 [Apis mellifera]	1	0	0	0	0	3
gi|48097576	XP_393823.1	PREDICTED: nuclear pore complex protein Nup93-like [Apis mellifera]	6	0	1	2	2	28
gi|328791327	XP_003251548.1	PREDICTED: nuclear pore complex protein Nup98-Nup96 [Apis mellifera]	3	0	1	0	0	12
gi|328790418	XP_393232.4	PREDICTED: nuclear pore glycoprotein p62 [Apis mellifera]	2	0	2	0	1	7
gi|328792455	XP_003251725.1	PREDICTED: nuclear pore membrane glycoprotein 210-like [Apis mellifera]	0	0	0	0	0	13
gi|48133028	XP_393332.1	PREDICTED: nuclear protein localization protein 4 homolog [Apis mellifera]	3	6	2	4	8	10
gi|328789222	XP_392142.2	PREDICTED: nucleobindin-2-like, partial [Apis mellifera]	6	2	12	10	11	8
gi|110766212	XP_397033.3	PREDICTED: nucleolar complex protein 2 homolog [Apis mellifera]	4	0	0	0	0	0
gi|328785985	XP_001122885.2	PREDICTED: nucleolar protein 11-like [Apis mellifera]	3	1	0	0	1	2
gi|328792743	XP_003251769.1	PREDICTED: nucleolar protein 56-like [Apis mellifera]	10	7	0	0	6	21
gi|328788216	XP_003251084.1	PREDICTED: nucleolar protein 58-like [Apis mellifera]	14	22	3	6	18	24
gi|110756942	XP_395357.3	PREDICTED: nucleolysin TIAR [Apis mellifera]	15	11	9	5	17	10
gi|328782489	XP_003250154.1	PREDICTED: nucleoporin NDC1-like [Apis mellifera]	1	0	0	0	0	1
gi|328791822	XP_394949.3	PREDICTED: nucleoporin NUP188 homolog [Apis mellifera]	0	0	0	0	0	3
gi|328781582	XP_001121690.2	PREDICTED: nucleoporin p58/p45 [Apis mellifera]	3	0	1	3	0	3
gi|110756556	XP_396810.3	PREDICTED: nucleoporin seh1-A [Apis mellifera]	7	1	1	1	6	6
gi|328777933	XP_393351.3	PREDICTED: nucleoside diphosphate kinase [Apis mellifera]	18	22	19	18	18	14
gi|328782253	XP_623217.2	PREDICTED: nucleosome assembly protein 1-like 1-like isoform 1 [Apis mellifera]	0	8	6	3	7	12
gi|328794264	XP_001123157.2	PREDICTED: nucleosome assembly protein 1-like 4-like, partial [Apis mellifera]	9	8	5	2	0	13
gi|110763899	XP_001119916.1	PREDICTED: nucleostemin 1 [Apis mellifera]	0	3	0	0	1	0
gi|328791709	XP_001120484.2	PREDICTED: nucleotide exchange factor SIL1-like [Apis mellifera]	1	2	3	21	18	14
gi|328791217	XP_395618.4	PREDICTED: oligopeptidase A-like [Apis mellifera]	16	13	13	4	19	15
gi|328781568	XP_001121138.2	PREDICTED: oligosaccharyltransferase complex subunit ostc-like [Apis mellifera]	0	1	1	0	0	2
gi|66565384	XP_625123.1	PREDICTED: o-phosphoseryl-tRNA(Sec) selenium transferase-like [Apis mellifera]	0	0	0	1	0	1
gi|328787419	XP_623413.2	PREDICTED: optic atrophy 1-like isoform 2 [Apis mellifera]	17	32	20	14	11	14
gi|328778935	XP_392480.4	PREDICTED: oxysterol-binding protein 1 isoform 1 [Apis mellifera]	8	8	11	11	11	13
gi|328782271	XP_393031.3	PREDICTED: oxysterol-binding protein-related protein 1-like isoform 1 [Apis mellifera]	1	0	0	2	0	0
gi|328779846	XP_624056.2	PREDICTED: palmitoyl-protein thioesterase 1, partial [Apis mellifera]	8	11	6	3	2	12
gi|328784083	XP_001122744.2	PREDICTED: pancreatic lipase-related protein 3-like [Apis mellifera]	1	2	0	0	0	0
gi|328784061	XP_001122903.2	PREDICTED: pancreatic triacylglycerol lipase-like [Apis mellifera]	0	0	22	34	0	0
gi|66534390	XP_623663.1	PREDICTED: pancreatic triacylglycerol lipase-like [Apis mellifera]	0	0	0	0	0	6
gi|328781165	XP_392546.4	PREDICTED: pantothenate kinase 4 isoform 1 [Apis mellifera]	0	0	3	3	0	0
gi|328792274	XP_392121.3	PREDICTED: papilin-like [Apis mellifera]	0	0	27	5	0	0
gi|66510482	XP_393281.2	PREDICTED: paramyosin, long form-like [Apis mellifera]	0	0	3	10	20	21
gi|328776099	XP_393770.4	PREDICTED: paraplegin-like [Apis mellifera]	10	15	8	6	5	3
gi|328777353	XP_003249324.1	PREDICTED: partner of Y14 and mago-like isoform 1 [Apis mellifera]	0	0	2	1	1	4
gi|328777355	XP_003249325.1	PREDICTED: partner of Y14 and mago-like isoform 2 [Apis mellifera]	0	0	2	1	1	4
gi|48142297	XP_393591.1	PREDICTED: partner of Y14 and mago-like isoform 3 [Apis mellifera]	0	0	2	1	1	4
gi|328781201	XP_003249938.1	PREDICTED: patj homolog [Apis mellifera]	5	5	0	1	0	0
gi|66535274	XP_624881.1	PREDICTED: PDZ domain-containing protein GIPC1-like [Apis mellifera]	0	2	0	0	0	0
gi|328783999	XP_001120313.2	PREDICTED: peflin-like [Apis mellifera]	2	1	6	0	0	0
gi|328793897	XP_392561.3	PREDICTED: peptide-N(4)-(N-acetyl-beta-glucosaminyl)asparagine amidase [Apis mellifera]	1	1	0	0	0	0
gi|328777577	XP_001122545.2	PREDICTED: peptidyl-prolyl cis-trans isomerase 1-like [Apis mellifera]	1	0	0	0	1	2
gi|328782599	XP_003250169.1	PREDICTED: peptidyl-prolyl cis-trans isomerase E-like isoform 1 [Apis mellifera]	0	0	0	0	0	2
gi|328779752	XP_397224.3	PREDICTED: peptidyl-prolyl cis-trans isomerase FKBP14-like [Apis mellifera]	28	30	18	14	27	39
gi|328792906	XP_624498.2	PREDICTED: peptidyl-prolyl cis-trans isomerase FKBP1A [Apis mellifera]	4	2	9	3	3	0
gi|66547995	XP_623097.1	PREDICTED: peptidyl-prolyl cis-trans isomerase FKBP8-like isoform 1 [Apis mellifera]	10	6	0	0	19	21
gi|110755171	XP_001120773.1	PREDICTED: peptidyl-prolyl cis-trans isomerase H-like [Apis mellifera]	1	1	0	0	0	0
gi|66563115	XP_624205.1	PREDICTED: peptidyl-prolyl cis-trans isomerase NIMA-interacting 1 [Apis mellifera]	2	0	0	0	0	0
gi|110764221	XP_001119897.1	PREDICTED: peptidyl-prolyl cis-trans isomerase-like [Apis mellifera]	1	1	0	3	0	0
gi|66534750	XP_393381.2	PREDICTED: peptidyl-prolyl cis-trans isomerase-like [Apis mellifera]	6	19	25	13	8	19
gi|328780504	XP_395591.3	PREDICTED: peptidyl-tRNA hydrolase 2, mitochondrial-like isoform 1 [Apis mellifera]	1	1	6	1	0	1
gi|66520744	XP_393856.2	PREDICTED: peptidyl-tRNA hydrolase ICT1, mitochondrial-like [Apis mellifera]	3	2	0	0	0	0
gi|328787457	XP_396674.3	PREDICTED: periodic tryptophan protein 1 homolog [Apis mellifera]	3	4	0	0	0	0
gi|328779053	XP_394821.4	PREDICTED: peripheral plasma membrane protein CASK-like isoform 1 [Apis mellifera]	0	0	2	1	0	0
gi|328777120	XP_003249289.1	PREDICTED: peroxiredoxin 1 [Apis mellifera]	15	32	28	20	46	22
gi|328777122	XP_003249290.1	PREDICTED: peroxiredoxin 1 [Apis mellifera]	15	32	28	20	46	22
gi|328787790	XP_624806.3	PREDICTED: peroxiredoxin-5, mitochondrial [Apis mellifera]	52	73	69	87	39	15
gi|66521517	XP_395319.2	PREDICTED: peroxiredoxin-6 [Apis mellifera]	5	5	8	16	6	9
gi|328786657	XP_624525.3	PREDICTED: peroxisomal 3,2-trans-enoyl-CoA isomerase-like [Apis mellifera]	1	4	1	0	3	0
gi|66564429	XP_395486.2	PREDICTED: peroxisomal acyl-coenzyme A oxidase 3-like [Apis mellifera]	0	0	1	2	0	0
gi|328775928	XP_003249086.1	PREDICTED: peroxisomal biogenesis factor 19-like [Apis mellifera]	5	6	3	3	0	0
gi|328778061	XP_003249441.1	PREDICTED: peroxisomal biogenesis factor 3-like [Apis mellifera]	9	24	0	0	0	0
gi|66505000	XP_623134.1	PREDICTED: peroxisomal membrane protein 11B-like isoform 2 [Apis mellifera]	1	4	0	0	2	0
gi|66513493	XP_623568.1	PREDICTED: peroxisomal membrane protein 2-like [Apis mellifera]	52	47	6	4	18	8
gi|328779254	XP_624635.2	PREDICTED: peroxisomal membrane protein PEX14-like [Apis mellifera]	3	4	1	0	5	3
gi|66499523	XP_623636.1	PREDICTED: peroxisomal membrane protein PMP34-like [Apis mellifera]	32	71	0	0	29	13
gi|328792111	XP_393475.3	PREDICTED: peroxisomal multifunctional enzyme type 2-like [Apis mellifera]	120	164	9	2	115	96
gi|328794164	XP_001123292.2	PREDICTED: peroxisomal multifunctional enzyme type 2-like, partial [Apis mellifera]	0	0	0	2	0	0
gi|328777376	XP_397319.4	PREDICTED: peroxisomal targeting signal 1 receptor-like [Apis mellifera]	0	0	0	0	2	0
gi|328787017	XP_397107.4	PREDICTED: peroxisome biogenesis factor 1-like [Apis mellifera]	2	3	0	0	0	2
gi|328784757	XP_393491.4	PREDICTED: PERQ amino acid-rich with GYF domain-containing protein CG11148-like isoform 1 [Apis mellifera]	1	2	5	0	2	0
gi|328777530	XP_625147.2	PREDICTED: phenylalanyl-tRNA synthetase alpha chain B-like [Apis mellifera]	1	0	3	2	0	0
gi|66525867	XP_396960.2	PREDICTED: phosphate carrier protein, mitochondrial-like isoform 1 [Apis mellifera]	46	52	96	104	63	65
gi|328786485	XP_393684.4	PREDICTED: phosphatidate phosphatase LPIN1-like [Apis mellifera]	8	48	0	0	9	34
gi|328783429	XP_003250287.1	PREDICTED: phosphatidylethanolamine-binding protein homolog F40A3.3-like [Apis mellifera]	23	24	24	22	32	25
gi|66524882	XP_392060.2	PREDICTED: phosphatidylethanolamine-binding protein homolog F40A3.3-like isoform 1 [Apis mellifera]	23	24	24	22	32	25
gi|66506759	XP_623141.1	PREDICTED: phosphatidylinositide phosphatase SAC1 isoform 2 [Apis mellifera]	5	9	3	0	10	25
gi|328789948	XP_392265.4	PREDICTED: phosphatidylinositol 4,5-bisphosphate 5-phosphatase A-like isoform 1 [Apis mellifera]	1	1	0	0	0	0
gi|328775908	XP_623578.3	PREDICTED: phosphatidylinositol 4-kinase alpha-like isoform 2 [Apis mellifera]	3	1	3	6	0	5
gi|66557640	XP_624564.1	PREDICTED: phosphatidylinositol transfer protein alpha isoform [Apis mellifera]	4	12	13	15	7	4
gi|328785105	XP_392797.3	PREDICTED: phosphatidylinositol-5-phosphate 4-kinase type-2 alpha-like isoform 1 [Apis mellifera]	8	1	17	17	6	7
gi|328790476	XP_001121372.2	PREDICTED: phosphoacetylglucosamine mutase-like [Apis mellifera]	0	0	5	11	6	0
gi|66561330	XP_395366.2	PREDICTED: phosphoglucomutase [Apis mellifera]	90	85	30	31	48	67
gi|328792443	XP_395823.4	PREDICTED: phosphoglucomutase-2 [Apis mellifera]	16	10	7	9	7	3
gi|110763826	XP_395047.3	PREDICTED: phosphoglycerate kinase isoform 1 [Apis mellifera]	81	87	79	40	50	57
gi|66550890	XP_625114.1	PREDICTED: phosphoglycerate mutase 2-like [Apis mellifera]	31	33	41	42	32	8
gi|48141571	XP_393558.1	PREDICTED: phosphoglycolate phosphatase-like [Apis mellifera]	22	31	25	24	12	29
gi|328784805	XP_392743.3	PREDICTED: phospholipase A-2-activating protein [Apis mellifera]	3	4	11	5	11	5
gi|328793158	XP_395971.3	PREDICTED: phospholipase B1, membrane-associated-like [Apis mellifera]	28	13	0	0	0	0
gi|328793159	XP_625207.2	PREDICTED: phospholipase B1, membrane-associated-like [Apis mellifera]	57	23	0	0	0	0
gi|66512536	XP_624268.1	PREDICTED: phospholipase B1, membrane-associated-like [Apis mellifera]	240	87	0	0	0	0
gi|110756698	XP_001120847.1	PREDICTED: phospholipid hydroperoxide glutathione peroxidase, mitochondrial isoform 1 [Apis mellifera]	13	25	3	1	3	24
gi|328784953	XP_003250526.1	PREDICTED: phospholipid hydroperoxide glutathione peroxidase, mitochondrial isoform 2 [Apis mellifera]	13	25	3	1	3	24
gi|66533867	XP_623325.1	PREDICTED: phosphomannomutase 2-like [Apis mellifera]	16	18	33	39	12	26
gi|110758071	XP_001120920.1	PREDICTED: phosphomevalonate kinase-like [Apis mellifera]	0	0	0	0	5	0
gi|48101027	XP_395052.1	PREDICTED: phosphopantothenate--cysteine ligase [Apis mellifera]	7	8	17	12	7	3
gi|48103807	XP_395652.1	PREDICTED: phosphopantothenoylcysteine decarboxylase-like [Apis mellifera]	2	2	0	0	0	0
gi|66561731	XP_624652.1	PREDICTED: phosphoribosyl pyrophosphate synthase-associated protein 2-like [Apis mellifera]	0	0	4	1	0	0
gi|328791126	XP_625036.3	PREDICTED: phosphoribosylformylglycinamidine synthase [Apis mellifera]	3	0	0	0	0	0
gi|66550553	XP_395159.2	PREDICTED: phosphotriesterase-related protein-like [Apis mellifera]	28	9	0	0	0	0
gi|110760564	XP_393769.3	PREDICTED: phytanoyl-CoA dioxygenase domain-containing protein 1 homolog [Apis mellifera]	1	1	0	0	0	0
gi|328793281	XP_395852.4	PREDICTED: plasma alpha-L-fucosidase [Apis mellifera]	6	5	2	0	0	3
gi|328777785	XP_393631.3	PREDICTED: plasma glutamate carboxypeptidase-like isoform 1 [Apis mellifera]	2	0	0	0	0	3
gi|328783833	XP_003250350.1	PREDICTED: plasma membrane calcium-transporting ATPase 3 [Apis mellifera]	16	2	23	18	5	10
gi|48095068	XP_392230.1	PREDICTED: plastin-3 [Apis mellifera]	0	0	0	0	52	53
gi|66529827	XP_624027.1	PREDICTED: pleckstrin homology domain-containing family F member 2-like isoform 2 [Apis mellifera]	6	6	18	4	4	11
gi|328778365	XP_001121595.2	PREDICTED: plexin domain-containing protein 2-like [Apis mellifera]	8	8	0	0	6	0
gi|110750043	XP_394261.3	PREDICTED: plexin-A4 [Apis mellifera]	0	0	11	4	0	2
gi|328785134	XP_623956.3	PREDICTED: poly(A) RNA polymerase, mitochondrial-like [Apis mellifera]	4	11	0	0	1	0
gi|328776032	XP_392167.3	PREDICTED: poly(A)-specific ribonuclease PARN-like [Apis mellifera]	0	1	0	0	2	0
gi|328777541	XP_394896.3	PREDICTED: poly(ADP-ribose) glycohydrolase ARH3-like [Apis mellifera]	14	18	13	11	16	11
gi|328778258	XP_391921.3	PREDICTED: poly(rC)-binding protein 3-like [Apis mellifera]	15	10	12	6	3	8
gi|328782034	XP_396057.4	PREDICTED: polyadenylate-binding protein 1-like isoform 1 [Apis mellifera]	20	21	32	27	15	18
gi|66512323	XP_393066.2	PREDICTED: polyadenylate-binding protein 2 [Apis mellifera]	0	1	1	1	2	11
gi|48143331	XP_397422.1	PREDICTED: polypeptide N-acetylgalactosaminyltransferase 5-like [Apis mellifera]	0	0	1	1	0	0
gi|328788959	XP_625087.3	PREDICTED: polypyrimidine tract-binding protein 2 [Apis mellifera]	0	0	0	0	0	5
gi|328784963	XP_396984.3	PREDICTED: polyribonucleotide nucleotidyltransferase 1, mitochondrial-like [Apis mellifera]	10	9	10	10	18	18
gi|328780726	XP_003249849.1	PREDICTED: polyubiquitin-A-like [Apis mellifera]	141	259	182	184	176	208
gi|328780728	XP_003249850.1	PREDICTED: polyubiquitin-A-like [Apis mellifera]	141	259	182	184	176	208
gi|328792775	XP_395993.4	PREDICTED: polyubiquitin-A-like isoform 1 [Apis mellifera]	141	259	182	184	176	208
gi|66510555	XP_393173.2	PREDICTED: polyubiquitin-A-like isoform 1 [Apis mellifera]	141	259	182	184	176	208
gi|48106137	XP_393051.1	PREDICTED: pontin protein isoform 1 [Apis mellifera]	12	5	5	1	10	11
gi|66517328	XP_393686.2	PREDICTED: POU domain protein CF1A-like [Apis mellifera]	2	0	0	0	2	5
gi|328789790	XP_003251320.1	PREDICTED: PRA1 family protein 3-like isoform 1 [Apis mellifera]	3	8	23	19	1	1
gi|48142774	XP_393613.1	PREDICTED: PRA1 family protein 3-like isoform 2 [Apis mellifera]	3	8	17	18	1	1
gi|328784669	XP_003250481.1	PREDICTED: prefoldin subunit 1-like [Apis mellifera]	0	3	4	2	0	0
gi|328780496	XP_001120475.2	PREDICTED: prefoldin subunit 2-like [Apis mellifera]	2	6	7	4	1	1
gi|66500931	XP_624282.1	PREDICTED: prefoldin subunit 3-like [Apis mellifera]	7	3	3	4	5	1
gi|48102645	XP_395405.1	PREDICTED: prefoldin subunit 5-like [Apis mellifera]	2	8	5	5	11	6
gi|66525117	XP_625185.1	PREDICTED: prefoldin subunit 6-like [Apis mellifera]	2	1	4	1	0	0
gi|66513511	XP_392284.2	PREDICTED: pre-mRNA-processing factor 19 [Apis mellifera]	9	2	4	2	1	14
gi|328788481	XP_392380.3	PREDICTED: pre-mRNA-processing factor 39-like [Apis mellifera]	17	5	6	6	14	17
gi|328786788	XP_003250840.1	PREDICTED: pre-mRNA-processing factor 40 homolog A-like [Apis mellifera]	0	0	0	0	0	2
gi|110761280	XP_623891.2	PREDICTED: pre-mRNA-processing factor 6-like [Apis mellifera]	0	0	0	0	0	2
gi|110749234	XP_624014.2	PREDICTED: pre-mRNA-processing-splicing factor 8-like [Apis mellifera]	6	2	5	2	3	4
gi|66536941	XP_395009.2	PREDICTED: pre-mRNA-splicing factor RBM22-like [Apis mellifera]	0	1	1	0	0	0
gi|328785505	XP_396066.3	PREDICTED: prenylcysteine oxidase-like [Apis mellifera]	1	1	0	0	0	3
gi|110765046	XP_397099.3	PREDICTED: presequence protease, mitochondrial [Apis mellifera]	45	69	35	34	43	31
gi|328790916	XP_003251485.1	PREDICTED: prestin-like [Apis mellifera]	0	0	16	7	0	0
gi|328788274	XP_001120635.2	PREDICTED: PRKC apoptosis WT1 regulator protein-like [Apis mellifera]	0	0	4	2	0	0
gi|328782499	XP_392338.3	PREDICTED: proactivator polypeptide isoform 1 [Apis mellifera]	4	3	16	19	1	10
gi|66546020	XP_623947.1	PREDICTED: probable 26S proteasome non-ATPase regulatory subunit 3 [Apis mellifera]	16	22	7	9	20	18
gi|48102586	XP_395393.1	PREDICTED: probable 28S ribosomal protein S25, mitochondrial [Apis mellifera]	1	2	0	0	0	0
gi|328783275	XP_001122452.2	PREDICTED: probable 28S ribosomal protein S26, mitochondrial [Apis mellifera]	3	1	1	4	3	3
gi|66504222	XP_392212.2	PREDICTED: probable 39S ribosomal protein L24, mitochondrial [Apis mellifera]	4	0	0	0	1	2
gi|66550524	XP_625034.1	PREDICTED: probable 39S ribosomal protein L45, mitochondrial [Apis mellifera]	4	0	0	0	0	0
gi|110761209	XP_001121911.1	PREDICTED: probable 39S ribosomal protein L49, mitochondrial-like [Apis mellifera]	1	0	0	0	1	0
gi|328779540	XP_001121814.2	PREDICTED: probable 4-coumarate--CoA ligase 3-like [Apis mellifera]	31	79	10	14	10	92
gi|328793771	XP_003251928.1	PREDICTED: probable actin-related protein 2/3 complex subunit 2 isoform 1 [Apis mellifera]	1	1	13	9	6	7
gi|66542158	XP_624172.1	PREDICTED: probable actin-related protein 2/3 complex subunit 2 isoform 2 [Apis mellifera]	1	1	13	9	6	7
gi|110750821	XP_624685.2	PREDICTED: probable arginyl-tRNA synthetase, mitochondrial-like [Apis mellifera]	4	2	0	0	2	0
[truncated: 957 more rows]
