# Supplementary material for: Shotgun proteomics deciphered age/division of labor-related functional specification of three honeybee (Apis mellifera L.) exocrine glands
Source: PLoS One. 2018 Feb 15;13(2):e0191344. doi: 10.1371/journal.pone.0191344 (PMC5813902; doi:10.1371/journal.pone.0191344)
Supplement: S8 Table — (XLSX) [file pone.0191344.s012.xlsx]

## Sheet: PcG_SC100
		Spectral count
Accession	Description	nPcG	fPcG	(n+f)PcG
gi|328789361	PREDICTED: transketolase isoform 1 [Apis mellifera]	2207	2084	4291
gi|66503776	PREDICTED: transketolase isoform 2 [Apis mellifera]	2208	2082	4290
gi|328787941	PREDICTED: fatty acid synthase-like [Apis mellifera]	1016	2821	3837
gi|66530142	PREDICTED: ATP-citrate synthase isoform 1 [Apis mellifera]	583	1387	1970
gi|48142692	PREDICTED: glyceraldehyde-3-phosphate dehydrogenase 2 isoform 1 [Apis mellifera]	491	785	1276
gi|110748949	PREDICTED: fructose-bisphosphate aldolase-like [Apis mellifera]	368	887	1255
gi|66547450	PREDICTED: 60 kDa heat shock protein, mitochondrial-like [Apis mellifera]	662	499	1161
gi|328785411	PREDICTED: acetyl-CoA carboxylase-like [Apis mellifera]	370	645	1015
gi|48097100	PREDICTED: 3-ketoacyl-CoA thiolase, mitochondrial-like [Apis mellifera]	461	488	949
gi|328785025	PREDICTED: ATP synthase subunit beta, mitochondrial [Apis mellifera]	367	511	878
gi|328788708	PREDICTED: pyruvate carboxylase, mitochondrial-like [Apis mellifera]	217	451	668
gi|297591985	actin related protein 1 [Apis mellifera]	359	267	626
gi|297591987	actin related protein 1 [Apis mellifera]	359	267	626
gi|300807169	fatty acyl-CoA reductase 1 [Apis mellifera]	151	380	531
gi|328778238	PREDICTED: NADP-dependent malic enzyme isoform 1 [Apis mellifera]	153	351	504
gi|336391183	ATP synthase lipid-binding protein, mitochondrial [Apis mellifera]	291	210	501
gi|336391185	ATP synthase lipid-binding protein, mitochondrial [Apis mellifera]	291	210	501
gi|328777397	PREDICTED: alkyldihydroxyacetonephosphate synthase-like [Apis mellifera]	239	231	470
gi|328786450	PREDICTED: ATP synthase subunit delta, mitochondrial isoform 1 [Apis mellifera]	185	242	427
gi|328786452	PREDICTED: ATP synthase subunit delta, mitochondrial isoform 2 [Apis mellifera]	185	242	427
gi|66517317	PREDICTED: ATP synthase subunit delta, mitochondrial isoform 3 [Apis mellifera]	185	242	427
gi|48100966	PREDICTED: ATP synthase subunit alpha, mitochondrial isoform 1 [Apis mellifera]	165	255	420
gi|66531797	PREDICTED: ubiquitin-40S ribosomal protein S27a [Apis mellifera]	150	266	416
gi|328783160	PREDICTED: transaldolase [Apis mellifera]	141	261	402
gi|110756311	PREDICTED: ubiquitin-60S ribosomal protein L40 isoform 1 [Apis mellifera]	141	259	400
gi|328780726	PREDICTED: polyubiquitin-A-like [Apis mellifera]	141	259	400
gi|328780728	PREDICTED: polyubiquitin-A-like [Apis mellifera]	141	259	400
gi|328786389	PREDICTED: pyruvate kinase-like [Apis mellifera]	183	217	400
gi|328790046	PREDICTED: ubiquitin-60S ribosomal protein L40 isoform 2 [Apis mellifera]	141	259	400
gi|328790050	PREDICTED: ubiquitin-60S ribosomal protein L40 isoform 4 [Apis mellifera]	141	259	400
gi|328792775	PREDICTED: polyubiquitin-A-like isoform 1 [Apis mellifera]	141	259	400
gi|66510555	PREDICTED: polyubiquitin-A-like isoform 1 [Apis mellifera]	141	259	400
gi|328776580	PREDICTED: enolase-like [Apis mellifera]	129	232	361
gi|66512536	PREDICTED: phospholipase B1, membrane-associated-like [Apis mellifera]	240	87	327
gi|328787446	PREDICTED: 6-phosphogluconate dehydrogenase, decarboxylating [Apis mellifera]	93	228	321
gi|328777212	PREDICTED: spectrin alpha chain-like [Apis mellifera]	176	140	316
gi|328787562	PREDICTED: tubulin alpha-1 chain-like [Apis mellifera]	136	152	288
gi|328792111	PREDICTED: peroxisomal multifunctional enzyme type 2-like [Apis mellifera]	120	164	284
gi|66535209	PREDICTED: tubulin alpha-1 chain-like [Apis mellifera]	129	155	284
gi|328783535	PREDICTED: transitional endoplasmic reticulum ATPase TER94 isoform 1 [Apis mellifera]	139	144	283
gi|328783869	PREDICTED: basement membrane-specific heparan sulfate proteoglycan core protein-like [Apis mellifera]	147	129	276
gi|328787929	PREDICTED: spectrin beta chain [Apis mellifera]	139	128	267
gi|66508439	PREDICTED: elongation factor 2-like isoform 1 [Apis mellifera]	135	113	248
gi|48095525	PREDICTED: tubulin beta-1 chain [Apis mellifera]	137	110	247
gi|328790232	PREDICTED: non-specific lipid-transfer protein-like isoform 1 [Apis mellifera]	114	131	245
gi|328786483	PREDICTED: LOW QUALITY PROTEIN: 6-phosphofructokinase [Apis mellifera]	128	114	242
gi|110760701	PREDICTED: 3-hydroxyacyl-CoA dehydrogenase type-2-like [Apis mellifera]	108	127	235
gi|229892210	heat shock protein cognate 4 [Apis mellifera]	97	135	232
gi|328790644	PREDICTED: luciferin 4-monooxygenase-like [Apis mellifera]	117	113	230
gi|229892248	heat shock protein 90 [Apis mellifera]	89	136	225
gi|66508940	PREDICTED: complement component 1 Q subcomponent-binding protein, mitochondrial-like [Apis mellifera]	103	121	224
gi|66521738	PREDICTED: probable citrate synthase 1, mitochondrial-like [Apis mellifera]	57	167	224
gi|399154148	cuticular protein 14 precursor [Apis mellifera]	119	99	218
gi|328781289	PREDICTED: long-chain-fatty-acid--CoA ligase 3-like isoform 1 [Apis mellifera]	82	135	217
gi|328788120	PREDICTED: aldehyde dehydrogenase family 3 member B1 [Apis mellifera]	130	84	214
gi|58531215	ADP/ATP translocase [Apis mellifera]	77	133	210
gi|328779022	PREDICTED: clathrin heavy chain-like isoform 1 [Apis mellifera]	97	101	198
gi|48098039	PREDICTED: aconitate hydratase, mitochondrial-like [Apis mellifera]	90	104	194
gi|328786387	PREDICTED: hypothetical protein LOC409051 [Apis mellifera]	98	94	192
gi|328785261	PREDICTED: talin-1-like [Apis mellifera]	132	58	190
gi|328792515	PREDICTED: long-chain-fatty-acid--CoA ligase ACSBG2 [Apis mellifera]	93	96	189
gi|328781343	PREDICTED: LOW QUALITY PROTEIN: glycogen phosphorylase isoform 2 [Apis mellifera]	89	96	185
gi|328786824	PREDICTED: alpha-tocopherol transfer protein-like isoform 2 [Apis mellifera]	63	121	184
gi|118150502	chemosensory protein 1 precursor [Apis mellifera]	77	106	183
gi|66521459	PREDICTED: voltage-dependent anion-selective channel [Apis mellifera]	63	120	183
gi|66561330	PREDICTED: phosphoglucomutase [Apis mellifera]	90	85	175
gi|66519936	PREDICTED: trifunctional enzyme subunit alpha, mitochondrial-like [Apis mellifera]	98	75	173
gi|335892820	pyruvate dehydrogenase E1 component subunit beta, mitochondrial [Apis mellifera]	48	123	171
gi|110763826	PREDICTED: phosphoglycerate kinase isoform 1 [Apis mellifera]	81	87	168
gi|66519875	PREDICTED: clavesin-2-like [Apis mellifera]	36	127	163
gi|328783515	PREDICTED: ABC transporter G family member 20-like isoform 1 [Apis mellifera]	77	84	161
gi|328793432	PREDICTED: probable pyruvate dehydrogenase E1 component subunit alpha, mitochondrial-like isoform 1 [Apis mellifera]	70	87	157
gi|229892214	heat shock protein cognate 3 [Apis mellifera]	61	95	156
gi|229892203	heat shock protein cognate 5 [Apis mellifera]	81	74	155
gi|328789193	PREDICTED: UTP--glucose-1-phosphate uridylyltransferase isoform 1 [Apis mellifera]	82	72	154
gi|66499293	PREDICTED: glucose-6-phosphate isomerase-like [Apis mellifera]	83	70	153
gi|110757696	PREDICTED: estradiol 17-beta-dehydrogenase 12-like [Apis mellifera]	64	87	151
gi|328784401	PREDICTED: moesin/ezrin/radixin homolog 1 [Apis mellifera]	90	61	151
gi|62526112	elongation factor 1-alpha [Apis mellifera]	85	62	147
gi|328779463	PREDICTED: hypothetical protein LOC552071 [Apis mellifera]	81	65	146
gi|295849268	superoxide dismutase 1 [Apis mellifera]	94	51	145
gi|328786921	PREDICTED: dihydrolipoyllysine-residue acetyltransferase component of pyruvate dehydrogenase complex, mitochondrial-like [Apis mellifera]	61	83	144
gi|66513092	PREDICTED: malate dehydrogenase, mitochondrial-like isoform 1 [Apis mellifera]	56	87	143
gi|66530010	PREDICTED: hydroxysteroid dehydrogenase-like protein 2-like [Apis mellifera]	79	63	142
gi|66499429	PREDICTED: probable medium-chain specific acyl-CoA dehydrogenase, mitochondrial-like [Apis mellifera]	62	79	141
gi|66506786	PREDICTED: malate dehydrogenase, cytoplasmic-like isoform 1 [Apis mellifera]	67	74	141
gi|66519390	PREDICTED: 26S proteasome non-ATPase regulatory subunit 2 [Apis mellifera]	74	65	139
gi|66500205	PREDICTED: mitochondrial-processing peptidase subunit beta-like [Apis mellifera]	66	72	138
gi|66523464	PREDICTED: cytochrome b-c1 complex subunit 2, mitochondrial-like [Apis mellifera]	66	72	138
gi|66553455	PREDICTED: prostaglandin reductase 1-like [Apis mellifera]	59	79	138
gi|66513481	PREDICTED: ubiquitin activating enzyme 1 isoform 1 [Apis mellifera]	74	63	137
gi|328790487	PREDICTED: myosin heavy chain, non-muscle [Apis mellifera]	74	59	133
gi|48097857	PREDICTED: protein l(2)37Cc-like [Apis mellifera]	77	56	133
gi|66518853	PREDICTED: elongation factor Tu, mitochondrial-like isoform 1 [Apis mellifera]	57	76	133
gi|110762773	PREDICTED: protein yellow [Apis mellifera]	88	44	132
gi|48141273	PREDICTED: hydroxymethylglutaryl-CoA synthase 1 [Apis mellifera]	66	66	132
gi|328786330	PREDICTED: probable saccharopine dehydrogenase-like isoform 1 [Apis mellifera]	64	65	129
gi|328788413	PREDICTED: hypothetical protein LOC412543 isoform 1 [Apis mellifera]	62	66	128
gi|66515485	PREDICTED: putative glycerol kinase 5-like isoform 2 [Apis mellifera]	59	69	128
gi|66531434	PREDICTED: v-type proton ATPase subunit B-like [Apis mellifera]	61	67	128
gi|288872187	NADH-ubiquinone oxidoreductase 75 kDa subunit, mitochondrial [Apis mellifera]	47	78	125
gi|328787790	PREDICTED: peroxiredoxin-5, mitochondrial [Apis mellifera]	52	73	125
gi|328781352	PREDICTED: very long-chain specific acyl-CoA dehydrogenase, mitochondrial-like [Apis mellifera]	82	42	124
gi|328789551	PREDICTED: hypothetical protein LOC552320 [Apis mellifera]	65	58	123
gi|328791498	PREDICTED: dihydrolipoyllysine-residue acetyltransferase component of pyruvate dehydrogenase complex, mitochondrial-like [Apis mellifera]	41	82	123
gi|110760324	PREDICTED: isovaleryl-CoA dehydrogenase, mitochondrial-like [Apis mellifera]	62	60	122
gi|148224276	triosephosphate isomerase [Apis mellifera]	59	63	122
gi|328779928	PREDICTED: cytosol aminopeptidase-like [Apis mellifera]	62	58	120
gi|66515272	PREDICTED: v-type proton ATPase catalytic subunit A-like isoform 1 [Apis mellifera]	52	68	120
gi|66526646	PREDICTED: dihydrolipoyl dehydrogenase, mitochondrial-like isoform 1 [Apis mellifera]	54	65	119
gi|66546657	PREDICTED: protein disulfide-isomerase A3 isoform 2 [Apis mellifera]	68	51	119
gi|229892265	heat shock protein Hsp70Ab-like [Apis mellifera]	56	62	118
gi|328782140	PREDICTED: lon protease homolog, mitochondrial-like [Apis mellifera]	63	55	118
gi|328777761	PREDICTED: spectrin beta chain [Apis mellifera]	78	38	116
gi|110765046	PREDICTED: presequence protease, mitochondrial [Apis mellifera]	45	69	114
gi|328776294	PREDICTED: hexokinase type 2-like [Apis mellifera]	31	83	114
gi|66507594	PREDICTED: trifunctional enzyme subunit beta, mitochondrial-like [Apis mellifera]	65	49	114
gi|66554156	PREDICTED: ATP synthase subunit gamma, mitochondrial [Apis mellifera]	52	62	114
gi|328790771	PREDICTED: importin-5-like [Apis mellifera]	46	67	113
gi|328781096	PREDICTED: juvenile hormone epoxide hydrolase 2 [Apis mellifera]	47	65	112
gi|328784477	PREDICTED: cytochrome P450 6k1 [Apis mellifera]	51	61	112
gi|328777671	PREDICTED: inorganic pyrophosphatase-like [Apis mellifera]	47	64	111
gi|110755553	PREDICTED: aspartate aminotransferase, mitochondrial isoform 1 [Apis mellifera]	51	59	110
gi|328778687	PREDICTED: low-density lipoprotein receptor-related protein 2-like [Apis mellifera]	50	60	110
gi|328779540	PREDICTED: probable 4-coumarate--CoA ligase 3-like [Apis mellifera]	31	79	110
gi|328789544	PREDICTED: hypothetical protein LOC552356 [Apis mellifera]	50	60	110
gi|328785044	PREDICTED: prohibitin-2-like [Apis mellifera]	68	39	107
gi|328792331	PREDICTED: heat shock protein 83-like [Apis mellifera]	43	64	107
gi|328785330	PREDICTED: staphylococcal nuclease domain-containing protein 1 [Apis mellifera]	49	57	106
gi|66499523	PREDICTED: peroxisomal membrane protein PMP34-like [Apis mellifera]	32	71	103
gi|328790804	PREDICTED: actin, clone 205-like [Apis mellifera]	0	102	102
gi|66526470	PREDICTED: electron transfer flavoprotein subunit alpha, mitochondrial-like isoform 1 [Apis mellifera]	47	54	101
gi|328790461	PREDICTED: protein disulfide-isomerase [Apis mellifera]	65	35	100

## Sheet: TG_SC100
		Spectral count
Accession	Description	nTG	fTG	(n+f)TG
gi|66531434	PREDICTED: v-type proton ATPase subunit B-like [Apis mellifera]	1329	1517	2846
gi|66515272	PREDICTED: v-type proton ATPase catalytic subunit A-like isoform 1 [Apis mellifera]	1267	1132	2399
gi|58531215	ADP/ATP translocase [Apis mellifera]	732	845	1577
gi|48094573	PREDICTED: hypothetical protein LOC408608 [Apis mellifera]	803	719	1522
gi|328785025	PREDICTED: ATP synthase subunit beta, mitochondrial [Apis mellifera]	636	631	1267
gi|66556287	PREDICTED: v-type proton ATPase subunit E isoform 3 [Apis mellifera]	441	442	883
gi|297591985	actin related protein 1 [Apis mellifera]	394	400	794
gi|297591987	actin related protein 1 [Apis mellifera]	394	400	794
gi|66553147	PREDICTED: v-type proton ATPase subunit G [Apis mellifera]	401	286	687
gi|328777212	PREDICTED: spectrin alpha chain-like [Apis mellifera]	360	323	683
gi|62526112	elongation factor 1-alpha [Apis mellifera]	339	268	607
gi|328787929	PREDICTED: spectrin beta chain [Apis mellifera]	302	274	576
gi|48100966	PREDICTED: ATP synthase subunit alpha, mitochondrial isoform 1 [Apis mellifera]	287	267	554
gi|328792073	PREDICTED: v-type proton ATPase subunit H isoform 2 [Apis mellifera]	296	248	544
gi|328783869	PREDICTED: basement membrane-specific heparan sulfate proteoglycan core protein-like [Apis mellifera]	363	175	538
gi|328787562	PREDICTED: tubulin alpha-1 chain-like [Apis mellifera]	260	251	511
gi|66535209	PREDICTED: tubulin alpha-1 chain-like [Apis mellifera]	261	243	504
gi|328786450	PREDICTED: ATP synthase subunit delta, mitochondrial isoform 1 [Apis mellifera]	257	241	498
gi|328786452	PREDICTED: ATP synthase subunit delta, mitochondrial isoform 2 [Apis mellifera]	257	241	498
gi|66517317	PREDICTED: ATP synthase subunit delta, mitochondrial isoform 3 [Apis mellifera]	257	241	498
gi|66515294	PREDICTED: v-type proton ATPase subunit D 1-like isoform 1 [Apis mellifera]	269	210	479
gi|66547450	PREDICTED: 60 kDa heat shock protein, mitochondrial-like [Apis mellifera]	252	222	474
gi|336391183	ATP synthase lipid-binding protein, mitochondrial [Apis mellifera]	213	230	443
gi|336391185	ATP synthase lipid-binding protein, mitochondrial [Apis mellifera]	213	230	443
gi|48142692	PREDICTED: glyceraldehyde-3-phosphate dehydrogenase 2 isoform 1 [Apis mellifera]	215	211	426
gi|66531797	PREDICTED: ubiquitin-40S ribosomal protein S27a [Apis mellifera]	193	188	381
gi|110756311	PREDICTED: ubiquitin-60S ribosomal protein L40 isoform 1 [Apis mellifera]	182	184	366
gi|328780726	PREDICTED: polyubiquitin-A-like [Apis mellifera]	182	184	366
gi|328780728	PREDICTED: polyubiquitin-A-like [Apis mellifera]	182	184	366
gi|328790046	PREDICTED: ubiquitin-60S ribosomal protein L40 isoform 2 [Apis mellifera]	182	184	366
gi|328790050	PREDICTED: ubiquitin-60S ribosomal protein L40 isoform 4 [Apis mellifera]	182	184	366
gi|328792775	PREDICTED: polyubiquitin-A-like isoform 1 [Apis mellifera]	182	184	366
gi|66510555	PREDICTED: polyubiquitin-A-like isoform 1 [Apis mellifera]	182	184	366
gi|66530530	PREDICTED: annexin-B9-like [Apis mellifera]	198	149	347
gi|66508439	PREDICTED: elongation factor 2-like isoform 1 [Apis mellifera]	167	174	341
gi|66529931	PREDICTED: v-type proton ATPase subunit F 1-like [Apis mellifera]	210	117	327
gi|328778687	PREDICTED: low-density lipoprotein receptor-related protein 2-like [Apis mellifera]	181	136	317
gi|48095525	PREDICTED: tubulin beta-1 chain [Apis mellifera]	173	138	311
gi|328786387	PREDICTED: hypothetical protein LOC409051 [Apis mellifera]	194	116	310
gi|328779022	PREDICTED: clathrin heavy chain-like isoform 1 [Apis mellifera]	178	130	308
gi|110760871	PREDICTED: delta-1-pyrroline-5-carboxylate dehydrogenase, mitochondrial-like [Apis mellifera]	176	115	291
gi|328792071	PREDICTED: v-type proton ATPase subunit H isoform 1 [Apis mellifera]	284	0	284
gi|328786483	PREDICTED: LOW QUALITY PROTEIN: 6-phosphofructokinase [Apis mellifera]	152	130	282
gi|66521459	PREDICTED: voltage-dependent anion-selective channel [Apis mellifera]	182	100	282
gi|328788413	PREDICTED: hypothetical protein LOC412543 isoform 1 [Apis mellifera]	176	104	280
gi|66507455	PREDICTED: venom protease [Apis mellifera]	143	129	272
gi|328777964	PREDICTED: anion exchange protein 2-like [Apis mellifera]	143	118	261
gi|328786389	PREDICTED: pyruvate kinase-like [Apis mellifera]	152	107	259
gi|110749750	PREDICTED: putative adenosylhomocysteinase 3-like [Apis mellifera]	138	104	242
gi|110776679	PREDICTED: esterase B1-like [Apis mellifera]	111	130	241
gi|229892214	heat shock protein cognate 3 [Apis mellifera]	144	94	238
gi|328777761	PREDICTED: spectrin beta chain [Apis mellifera]	128	108	236
gi|328786455	PREDICTED: 2-oxoglutarate dehydrogenase, mitochondrial-like isoform 1 [Apis mellifera]	132	103	235
gi|328777996	PREDICTED: lethal(2) giant larvae protein-like isoform 2 [Apis mellifera]	130	103	233
gi|328781744	PREDICTED: v-type proton ATPase subunit C [Apis mellifera]	116	113	229
gi|328777994	PREDICTED: lethal(2) giant larvae protein-like isoform 1 [Apis mellifera]	125	103	228
gi|110748949	PREDICTED: fructose-bisphosphate aldolase-like [Apis mellifera]	143	84	227
gi|328783535	PREDICTED: transitional endoplasmic reticulum ATPase TER94 isoform 1 [Apis mellifera]	121	104	225
gi|66548758	PREDICTED: v-type proton ATPase subunit d [Apis mellifera]	101	124	225
gi|148224276	triosephosphate isomerase [Apis mellifera]	112	111	223
gi|328777195	PREDICTED: v-type proton ATPase 116 kDa subunit a isoform 1-like [Apis mellifera]	117	105	222
gi|48098039	PREDICTED: aconitate hydratase, mitochondrial-like [Apis mellifera]	114	108	222
gi|328790804	PREDICTED: actin, clone 205-like [Apis mellifera]	116	97	213
gi|328784401	PREDICTED: moesin/ezrin/radixin homolog 1 [Apis mellifera]	97	115	212
gi|328792962	PREDICTED: putative glutamate synthase [NADPH]-like isoform 1 [Apis mellifera]	105	107	212
gi|66513092	PREDICTED: malate dehydrogenase, mitochondrial-like isoform 1 [Apis mellifera]	106	103	209
gi|66530142	PREDICTED: ATP-citrate synthase isoform 1 [Apis mellifera]	96	108	204
gi|66523464	PREDICTED: cytochrome b-c1 complex subunit 2, mitochondrial-like [Apis mellifera]	114	89	203
gi|328791771	PREDICTED: dynein heavy chain, cytoplasmic, partial [Apis mellifera]	124	76	200
gi|66525867	PREDICTED: phosphate carrier protein, mitochondrial-like isoform 1 [Apis mellifera]	96	104	200
gi|328782396	PREDICTED: hypothetical protein LOC412825 [Apis mellifera]	114	85	199
gi|328791656	PREDICTED: LOW QUALITY PROTEIN: rabconnectin-3A [Apis mellifera]	98	97	195
gi|229892210	heat shock protein cognate 4 [Apis mellifera]	96	97	193
gi|328776580	PREDICTED: enolase-like [Apis mellifera]	107	85	192
gi|328783477	PREDICTED: hypothetical protein LOC409613 isoform 2 [Apis mellifera]	108	82	190
gi|66521738	PREDICTED: probable citrate synthase 1, mitochondrial-like [Apis mellifera]	86	101	187
gi|328790461	PREDICTED: protein disulfide-isomerase [Apis mellifera]	90	95	185
gi|328790048	PREDICTED: ubiquitin-60S ribosomal protein L40 isoform 3 [Apis mellifera]	0	184	184
gi|229892248	heat shock protein 90 [Apis mellifera]	99	83	182
gi|328780884	PREDICTED: apolipophorins isoform 1 [Apis mellifera]	118	63	181
gi|328787226	PREDICTED: fibrillin-2-like [Apis mellifera]	115	56	171
gi|328783679	PREDICTED: hypothetical protein LOC409713 [Apis mellifera]	71	91	162
gi|328785330	PREDICTED: staphylococcal nuclease domain-containing protein 1 [Apis mellifera]	88	74	162
gi|328785261	PREDICTED: talin-1-like [Apis mellifera]	86	75	161
gi|66500205	PREDICTED: mitochondrial-processing peptidase subunit beta-like [Apis mellifera]	85	76	161
gi|66508940	PREDICTED: complement component 1 Q subcomponent-binding protein, mitochondrial-like [Apis mellifera]	80	81	161
gi|48096676	PREDICTED: aminoacylase-1-like [Apis mellifera]	84	73	157
gi|328787790	PREDICTED: peroxiredoxin-5, mitochondrial [Apis mellifera]	69	87	156
gi|66505480	PREDICTED: succinate dehydrogenase [ubiquinone] flavoprotein subunit, mitochondrial isoform 1 [Apis mellifera]	88	65	153
gi|66563168	PREDICTED: alanine aminotransferase 2-like isoform 1 [Apis mellifera]	91	61	152
gi|328789939	PREDICTED: aquaporin AQPAn.G-like [Apis mellifera]	80	70	150
gi|237874274	calpain-B [Apis mellifera]	79	67	146
gi|328781428	PREDICTED: alanyl-tRNA synthetase, cytoplasmic-like [Apis mellifera]	75	71	146
gi|328778038	PREDICTED: eukaryotic translation initiation factor 3 subunit M [Apis mellifera]	89	55	144
gi|328776195	PREDICTED: cytochrome b-c1 complex subunit Rieske, mitochondrial [Apis mellifera]	70	69	139
gi|328791164	PREDICTED: EH domain-containing protein 1 [Apis mellifera]	72	67	139
gi|48096523	PREDICTED: 14-3-3 protein epsilon isoform 1 [Apis mellifera]	72	66	138
gi|66513481	PREDICTED: ubiquitin activating enzyme 1 isoform 1 [Apis mellifera]	83	54	137
gi|328780480	PREDICTED: heat shock 70 kDa protein 4L isoform 1 [Apis mellifera]	70	65	135
gi|66512450	PREDICTED: aminopeptidase N-like isoform 1 [Apis mellifera]	68	64	132
gi|66519936	PREDICTED: trifunctional enzyme subunit alpha, mitochondrial-like [Apis mellifera]	64	67	131
gi|66545506	PREDICTED: calreticulin isoform 1 [Apis mellifera]	59	71	130
gi|328790797	PREDICTED: actin, clone 205-like [Apis mellifera]	69	60	129
gi|328790800	PREDICTED: actin, clone 205-like [Apis mellifera]	69	60	129
gi|66509780	PREDICTED: actin, clone 205-like isoform 1 [Apis mellifera]	69	60	129
gi|66509785	PREDICTED: actin, clone 205-like isoform 2 [Apis mellifera]	69	60	129
gi|66509793	PREDICTED: actin, clone 205-like isoform 1 [Apis mellifera]	69	60	129
gi|66554156	PREDICTED: ATP synthase subunit gamma, mitochondrial [Apis mellifera]	65	64	129
gi|328788708	PREDICTED: pyruvate carboxylase, mitochondrial-like [Apis mellifera]	66	62	128
gi|48097536	PREDICTED: NADH dehydrogenase [ubiquinone] flavoprotein 1, mitochondrial [Apis mellifera]	72	56	128
gi|229892203	heat shock protein cognate 5 [Apis mellifera]	82	45	127
gi|48104663	PREDICTED: receptor of activated protein kinase C 1 isoform 1 [Apis mellifera]	75	52	127
gi|110755248	PREDICTED: protein transport protein Sec31A [Apis mellifera]	69	57	126
gi|328793432	PREDICTED: probable pyruvate dehydrogenase E1 component subunit alpha, mitochondrial-like isoform 1 [Apis mellifera]	64	62	126
gi|66546657	PREDICTED: protein disulfide-isomerase A3 isoform 2 [Apis mellifera]	69	57	126
gi|328789361	PREDICTED: transketolase isoform 1 [Apis mellifera]	66	58	124
gi|66523390	PREDICTED: glutamate dehydrogenase, mitochondrial isoform 1 [Apis mellifera]	73	50	123
gi|110758921	PREDICTED: endoplasmin-like isoform 1 [Apis mellifera]	64	58	122
gi|288872187	NADH-ubiquinone oxidoreductase 75 kDa subunit, mitochondrial [Apis mellifera]	82	40	122
gi|110763426	PREDICTED: coatomer subunit beta [Apis mellifera]	74	46	120
gi|328779928	PREDICTED: cytosol aminopeptidase-like [Apis mellifera]	71	49	120
gi|110763826	PREDICTED: phosphoglycerate kinase isoform 1 [Apis mellifera]	79	40	119
gi|229892265	heat shock protein Hsp70Ab-like [Apis mellifera]	61	56	117
gi|66504662	PREDICTED: coatomer subunit alpha isoform 1 [Apis mellifera]	60	57	117
gi|328780171	PREDICTED: LOW QUALITY PROTEIN: ATP-binding cassette sub-family C member 8 [Apis mellifera]	52	64	116
gi|295842222	thioredoxin reductase 1 isoform 1 [Apis mellifera]	50	65	115
gi|295842224	thioredoxin reductase 1 isoform 2 [Apis mellifera]	50	65	115
gi|328784260	PREDICTED: sodium/potassium-transporting ATPase subunit alpha [Apis mellifera]	64	51	115
gi|328779076	PREDICTED: putative mitochondrial inner membrane protein-like [Apis mellifera]	49	65	114
gi|66506619	PREDICTED: uncharacterized peptidase C1-like protein F26E4.3-like [Apis mellifera]	53	61	114
gi|328779463	PREDICTED: hypothetical protein LOC552071 [Apis mellifera]	65	48	113
gi|66499419	PREDICTED: puromycin-sensitive aminopeptidase isoform 1 [Apis mellifera]	68	45	113
gi|66526642	PREDICTED: coatomer subunit gamma isoform 1 [Apis mellifera]	52	61	113
gi|328787446	PREDICTED: 6-phosphogluconate dehydrogenase, decarboxylating [Apis mellifera]	69	43	112
gi|328792331	PREDICTED: heat shock protein 83-like [Apis mellifera]	62	50	112
gi|328780811	PREDICTED: bifunctional aminoacyl-tRNA synthetase [Apis mellifera]	68	43	111
gi|328781343	PREDICTED: LOW QUALITY PROTEIN: glycogen phosphorylase isoform 2 [Apis mellifera]	66	45	111
gi|328775921	PREDICTED: NADH dehydrogenase [ubiquinone] iron-sulfur protein 2, mitochondrial isoform 1 [Apis mellifera]	55	55	110
gi|48098249	PREDICTED: chloride intracellular channel exc-4 [Apis mellifera]	65	45	110
gi|110755553	PREDICTED: aspartate aminotransferase, mitochondrial isoform 1 [Apis mellifera]	55	54	109
gi|66548261	PREDICTED: succinyl-CoA ligase [ADP-forming] subunit beta, mitochondrial-like [Apis mellifera]	48	61	109
gi|110758129	PREDICTED: RNA-binding protein squid-like isoform 1 [Apis mellifera]	51	57	108
gi|328786702	PREDICTED: UDP-glucose:glycoprotein glucosyltransferase [Apis mellifera]	56	52	108
gi|328793738	PREDICTED: laminin subunit alpha, partial [Apis mellifera]	70	38	108
gi|110760701	PREDICTED: 3-hydroxyacyl-CoA dehydrogenase type-2-like [Apis mellifera]	59	47	106
gi|110757574	PREDICTED: cysteinyl-tRNA synthetase, cytoplasmic-like [Apis mellifera]	58	47	105
gi|328781794	PREDICTED: hypothetical protein LOC409882 isoform 1 [Apis mellifera]	53	52	105
gi|328782596	PREDICTED: succinate-semialdehyde dehydrogenase, mitochondrial [Apis mellifera]	49	56	105
gi|328784195	PREDICTED: thioredoxin-2 isoform 1 [Apis mellifera]	48	57	105
gi|328785449	PREDICTED: calcium-transporting ATPase sarcoplasmic/endoplasmic reticulum type isoform 1 [Apis mellifera]	52	53	105
gi|48104680	PREDICTED: thioredoxin-2 isoform 2 [Apis mellifera]	48	57	105
gi|66518853	PREDICTED: elongation factor Tu, mitochondrial-like isoform 1 [Apis mellifera]	53	52	105
gi|328784660	PREDICTED: glycerol-3-phosphate dehydrogenase, mitochondrial-like [Apis mellifera]	61	43	104
gi|335892820	pyruvate dehydrogenase E1 component subunit beta, mitochondrial [Apis mellifera]	55	49	104
gi|328778269	PREDICTED: tubulin alpha-2 chain-like [Apis mellifera]	103	0	103
gi|328793353	PREDICTED: glutathione S-transferase-like [Apis mellifera]	60	43	103
gi|328778238	PREDICTED: NADP-dependent malic enzyme isoform 1 [Apis mellifera]	56	46	102
gi|328787470	PREDICTED: fasciclin-3 [Apis mellifera]	58	44	102
gi|328790880	PREDICTED: eukaryotic translation initiation factor 3 subunit A [Apis mellifera]	56	46	102
gi|66504360	PREDICTED: ATP synthase subunit O, mitochondrial [Apis mellifera]	48	54	102
gi|328781289	PREDICTED: long-chain-fatty-acid--CoA ligase 3-like isoform 1 [Apis mellifera]	54	47	101
gi|335892843	dolichyl-diphosphooligosaccharide--protein glycosyltransferase subunit 1 [Apis mellifera]	52	49	101
gi|48097857	PREDICTED: protein l(2)37Cc-like [Apis mellifera]	58	43	101
gi|58585146	arginine kinase [Apis mellifera]	58	43	101
gi|62526114	glycerol-3-phosphate dehydrogenase [Apis mellifera]	63	38	101
gi|328776638	PREDICTED: kinectin [Apis mellifera]	58	42	100
gi|328782140	PREDICTED: lon protease homolog, mitochondrial-like [Apis mellifera]	52	48	100

## Sheet: MG_SC100
		Spectral count
Accession	Description	nMG	fMG	(n+f)MG
gi|328787941	PREDICTED: fatty acid synthase-like [Apis mellifera]	2118	4263	6381
gi|48097100	PREDICTED: 3-ketoacyl-CoA thiolase, mitochondrial-like [Apis mellifera]	2682	1140	3822
gi|201023353	esterase A2 [Apis mellifera]	881	1128	2009
gi|328789361	PREDICTED: transketolase isoform 1 [Apis mellifera]	748	644	1392
gi|66503776	PREDICTED: transketolase isoform 2 [Apis mellifera]	745	640	1385
gi|297591985	actin related protein 1 [Apis mellifera]	374	705	1079
gi|297591987	actin related protein 1 [Apis mellifera]	374	705	1079
gi|332801003	acyl-CoA synthetase family member 2, mitochondrial precursor [Apis mellifera]	682	121	803
gi|328785025	PREDICTED: ATP synthase subunit beta, mitochondrial [Apis mellifera]	348	373	721
gi|66547450	PREDICTED: 60 kDa heat shock protein, mitochondrial-like [Apis mellifera]	399	208	607
gi|295849268	superoxide dismutase 1 [Apis mellifera]	411	194	605
gi|66548355	PREDICTED: acyl-CoA synthetase family member 2, mitochondrial-like, partial [Apis mellifera]	535	0	535
gi|328786450	PREDICTED: ATP synthase subunit delta, mitochondrial isoform 1 [Apis mellifera]	248	253	501
gi|328786452	PREDICTED: ATP synthase subunit delta, mitochondrial isoform 2 [Apis mellifera]	248	253	501
gi|66517317	PREDICTED: ATP synthase subunit delta, mitochondrial isoform 3 [Apis mellifera]	248	253	501
gi|66523006	PREDICTED: probable cytochrome P450 6a14 isoform 1 [Apis mellifera]	239	245	484
gi|66511554	PREDICTED: glucosylceramidase-like isoform 1 [Apis mellifera]	111	369	480
gi|328785411	PREDICTED: acetyl-CoA carboxylase-like [Apis mellifera]	229	225	454
gi|328785413	PREDICTED: acetyl-CoA carboxylase-like isoform 2 [Apis mellifera]	229	225	454
gi|110760701	PREDICTED: 3-hydroxyacyl-CoA dehydrogenase type-2-like [Apis mellifera]	315	131	446
gi|336391183	ATP synthase lipid-binding protein, mitochondrial [Apis mellifera]	269	176	445
gi|336391185	ATP synthase lipid-binding protein, mitochondrial [Apis mellifera]	269	176	445
gi|66530142	PREDICTED: ATP-citrate synthase isoform 1 [Apis mellifera]	259	160	419
gi|328783869	PREDICTED: basement membrane-specific heparan sulfate proteoglycan core protein-like [Apis mellifera]	120	296	416
gi|48100966	PREDICTED: ATP synthase subunit alpha, mitochondrial isoform 1 [Apis mellifera]	194	218	412
gi|328783535	PREDICTED: transitional endoplasmic reticulum ATPase TER94 isoform 1 [Apis mellifera]	171	235	406
gi|399220320	cuticular protein 28 precursor [Apis mellifera]	66	329	395
gi|328785290	PREDICTED: probable cytochrome P450 6a14 [Apis mellifera]	208	186	394
gi|110757387	PREDICTED: ecdysteroid UDP-glucosyltransferase-like [Apis mellifera]	133	258	391
gi|110756311	PREDICTED: ubiquitin-60S ribosomal protein L40 isoform 1 [Apis mellifera]	176	208	384
gi|328780726	PREDICTED: polyubiquitin-A-like [Apis mellifera]	176	208	384
gi|328780728	PREDICTED: polyubiquitin-A-like [Apis mellifera]	176	208	384
gi|328790046	PREDICTED: ubiquitin-60S ribosomal protein L40 isoform 2 [Apis mellifera]	176	208	384
gi|328790050	PREDICTED: ubiquitin-60S ribosomal protein L40 isoform 4 [Apis mellifera]	176	208	384
gi|328792775	PREDICTED: polyubiquitin-A-like isoform 1 [Apis mellifera]	176	208	384
gi|66510555	PREDICTED: polyubiquitin-A-like isoform 1 [Apis mellifera]	176	208	384
gi|66531797	PREDICTED: ubiquitin-40S ribosomal protein S27a [Apis mellifera]	178	206	384
gi|66499429	PREDICTED: probable medium-chain specific acyl-CoA dehydrogenase, mitochondrial-like [Apis mellifera]	287	93	380
gi|328790804	PREDICTED: actin, clone 205-like [Apis mellifera]	182	193	375
gi|66530423	PREDICTED: aldehyde dehydrogenase, mitochondrial isoform 1 [Apis mellifera]	233	116	349
gi|328788708	PREDICTED: pyruvate carboxylase, mitochondrial-like [Apis mellifera]	180	163	343
gi|328787446	PREDICTED: 6-phosphogluconate dehydrogenase, decarboxylating [Apis mellifera]	172	143	315
gi|328787929	PREDICTED: spectrin beta chain [Apis mellifera]	137	174	311
gi|48095525	PREDICTED: tubulin beta-1 chain [Apis mellifera]	155	154	309
gi|328777212	PREDICTED: spectrin alpha chain-like [Apis mellifera]	119	157	276
gi|66535209	PREDICTED: tubulin alpha-1 chain-like [Apis mellifera]	119	153	272
gi|328787562	PREDICTED: tubulin alpha-1 chain-like [Apis mellifera]	115	153	268
gi|229892248	heat shock protein 90 [Apis mellifera]	114	147	261
gi|58531215	ADP/ATP translocase [Apis mellifera]	155	105	260
gi|328779022	PREDICTED: clathrin heavy chain-like isoform 1 [Apis mellifera]	128	125	253
gi|66535742	PREDICTED: cytosolic non-specific dipeptidase-like isoform 1 [Apis mellifera]	140	112	252
gi|328787349	PREDICTED: probable multidrug resistance-associated protein lethal(2)03659-like [Apis mellifera]	105	140	245
gi|66560290	PREDICTED: lysosomal aspartic protease [Apis mellifera]	58	177	235
gi|328790644	PREDICTED: luciferin 4-monooxygenase-like [Apis mellifera]	178	56	234
gi|229892210	heat shock protein cognate 4 [Apis mellifera]	120	97	217
gi|66515272	PREDICTED: v-type proton ATPase catalytic subunit A-like isoform 1 [Apis mellifera]	77	139	216
gi|66530010	PREDICTED: hydroxysteroid dehydrogenase-like protein 2-like [Apis mellifera]	140	75	215
gi|328792111	PREDICTED: peroxisomal multifunctional enzyme type 2-like [Apis mellifera]	115	96	211
gi|328785044	PREDICTED: prohibitin-2-like [Apis mellifera]	151	59	210
gi|66521738	PREDICTED: probable citrate synthase 1, mitochondrial-like [Apis mellifera]	102	104	206
gi|110756134	PREDICTED: UDP-glucuronosyltransferase 1-3-like [Apis mellifera]	124	81	205
gi|328789193	PREDICTED: UTP--glucose-1-phosphate uridylyltransferase isoform 1 [Apis mellifera]	109	90	199
gi|110748949	PREDICTED: fructose-bisphosphate aldolase-like [Apis mellifera]	85	110	195
gi|328786389	PREDICTED: pyruvate kinase-like [Apis mellifera]	94	100	194
gi|328790232	PREDICTED: non-specific lipid-transfer protein-like isoform 1 [Apis mellifera]	100	94	194
gi|66531434	PREDICTED: v-type proton ATPase subunit B-like [Apis mellifera]	74	120	194
gi|66521459	PREDICTED: voltage-dependent anion-selective channel [Apis mellifera]	95	96	191
gi|66508439	PREDICTED: elongation factor 2-like isoform 1 [Apis mellifera]	107	82	189
gi|328786330	PREDICTED: probable saccharopine dehydrogenase-like isoform 1 [Apis mellifera]	65	123	188
gi|328783160	PREDICTED: transaldolase [Apis mellifera]	88	99	187
gi|328778238	PREDICTED: NADP-dependent malic enzyme isoform 1 [Apis mellifera]	122	62	184
gi|328785261	PREDICTED: talin-1-like [Apis mellifera]	58	117	175
gi|328790461	PREDICTED: protein disulfide-isomerase [Apis mellifera]	94	81	175
gi|229892214	heat shock protein cognate 3 [Apis mellifera]	68	104	172
gi|328784401	PREDICTED: moesin/ezrin/radixin homolog 1 [Apis mellifera]	79	89	168
gi|66519936	PREDICTED: trifunctional enzyme subunit alpha, mitochondrial-like [Apis mellifera]	89	79	168
gi|62526112	elongation factor 1-alpha [Apis mellifera]	90	77	167
gi|328793738	PREDICTED: laminin subunit alpha, partial [Apis mellifera]	35	126	161
gi|328793432	PREDICTED: probable pyruvate dehydrogenase E1 component subunit alpha, mitochondrial-like isoform 1 [Apis mellifera]	85	74	159
gi|328779463	PREDICTED: hypothetical protein LOC552071 [Apis mellifera]	84	73	157
gi|66512130	PREDICTED: probable cytochrome P450 305a1 [Apis mellifera]	117	40	157
gi|328791347	PREDICTED: alpha-actinin, sarcomeric [Apis mellifera]	71	83	154
gi|328788413	PREDICTED: hypothetical protein LOC412543 isoform 1 [Apis mellifera]	51	99	150
gi|110760871	PREDICTED: delta-1-pyrroline-5-carboxylate dehydrogenase, mitochondrial-like [Apis mellifera]	84	65	149
gi|48142692	PREDICTED: glyceraldehyde-3-phosphate dehydrogenase 2 isoform 1 [Apis mellifera]	79	70	149
gi|66500205	PREDICTED: mitochondrial-processing peptidase subunit beta-like [Apis mellifera]	77	70	147
gi|66505480	PREDICTED: succinate dehydrogenase [ubiquinone] flavoprotein subunit, mitochondrial isoform 1 [Apis mellifera]	60	87	147
gi|328786387	PREDICTED: hypothetical protein LOC409051 [Apis mellifera]	39	106	145
gi|328790517	PREDICTED: NADPH--cytochrome P450 reductase-like [Apis mellifera]	59	86	145
gi|110762372	PREDICTED: probable cytochrome P450 6a13 [Apis mellifera]	100	43	143
gi|229892203	heat shock protein cognate 5 [Apis mellifera]	92	51	143
gi|66519390	PREDICTED: 26S proteasome non-ATPase regulatory subunit 2 [Apis mellifera]	68	75	143
gi|328776580	PREDICTED: enolase-like [Apis mellifera]	77	61	138
gi|110758921	PREDICTED: endoplasmin-like isoform 1 [Apis mellifera]	57	79	136
gi|66525858	PREDICTED: fumarylacetoacetate hydrolase domain-containing protein 2A-like isoform 2 [Apis mellifera]	88	48	136
gi|328790797	PREDICTED: actin, clone 205-like [Apis mellifera]	0	134	134
gi|328790800	PREDICTED: actin, clone 205-like [Apis mellifera]	0	134	134
gi|66509780	PREDICTED: actin, clone 205-like isoform 1 [Apis mellifera]	0	134	134
gi|66509785	PREDICTED: actin, clone 205-like isoform 2 [Apis mellifera]	0	134	134
gi|66509793	PREDICTED: actin, clone 205-like isoform 1 [Apis mellifera]	0	134	134
gi|66513481	PREDICTED: ubiquitin activating enzyme 1 isoform 1 [Apis mellifera]	52	80	132
gi|48098039	PREDICTED: aconitate hydratase, mitochondrial-like [Apis mellifera]	58	73	131
gi|335892820	pyruvate dehydrogenase E1 component subunit beta, mitochondrial [Apis mellifera]	54	76	130
gi|48128966	PREDICTED: NADH-cytochrome b5 reductase 2-like isoform 1 [Apis mellifera]	67	63	130
gi|66526646	PREDICTED: dihydrolipoyl dehydrogenase, mitochondrial-like isoform 1 [Apis mellifera]	79	50	129
gi|66513469	PREDICTED: myosin-IB isoform 1 [Apis mellifera]	57	71	128
gi|66525867	PREDICTED: phosphate carrier protein, mitochondrial-like isoform 1 [Apis mellifera]	63	65	128
gi|328782596	PREDICTED: succinate-semialdehyde dehydrogenase, mitochondrial [Apis mellifera]	69	58	127
gi|66508940	PREDICTED: complement component 1 Q subcomponent-binding protein, mitochondrial-like [Apis mellifera]	64	62	126
gi|110755553	PREDICTED: aspartate aminotransferase, mitochondrial isoform 1 [Apis mellifera]	60	65	125
gi|328790487	PREDICTED: myosin heavy chain, non-muscle [Apis mellifera]	41	83	124
gi|66553455	PREDICTED: prostaglandin reductase 1-like [Apis mellifera]	83	40	123
gi|48097857	PREDICTED: protein l(2)37Cc-like [Apis mellifera]	62	60	122
gi|328780884	PREDICTED: apolipophorins isoform 1 [Apis mellifera]	50	69	119
gi|328779928	PREDICTED: cytosol aminopeptidase-like [Apis mellifera]	65	50	115
gi|66526470	PREDICTED: electron transfer flavoprotein subunit alpha, mitochondrial-like isoform 1 [Apis mellifera]	53	62	115
gi|66561330	PREDICTED: phosphoglucomutase [Apis mellifera]	48	67	115
gi|66507594	PREDICTED: trifunctional enzyme subunit beta, mitochondrial-like [Apis mellifera]	49	64	113
gi|66523464	PREDICTED: cytochrome b-c1 complex subunit 2, mitochondrial-like [Apis mellifera]	50	63	113
gi|328781289	PREDICTED: long-chain-fatty-acid--CoA ligase 3-like isoform 1 [Apis mellifera]	39	72	111
gi|328784660	PREDICTED: glycerol-3-phosphate dehydrogenase, mitochondrial-like [Apis mellifera]	44	67	111
gi|66546657	PREDICTED: protein disulfide-isomerase A3 isoform 2 [Apis mellifera]	53	58	111
gi|328786921	PREDICTED: dihydrolipoyllysine-residue acetyltransferase component of pyruvate dehydrogenase complex, mitochondrial-like [Apis mellifera]	52	58	110
gi|328785449	PREDICTED: calcium-transporting ATPase sarcoplasmic/endoplasmic reticulum type isoform 1 [Apis mellifera]	48	61	109
gi|66535270	PREDICTED: succinyl-CoA:3-ketoacid-coenzyme A transferase 1, mitochondrial-like [Apis mellifera]	43	66	109
gi|226533687	venom serine carboxypeptidase precursor [Apis mellifera]	38	70	108
gi|328781096	PREDICTED: juvenile hormone epoxide hydrolase 2 [Apis mellifera]	56	52	108
gi|328790595	PREDICTED: myosin heavy chain, muscle isoform 1 [Apis mellifera]	61	47	108
gi|110763826	PREDICTED: phosphoglycerate kinase isoform 1 [Apis mellifera]	50	57	107
gi|328778689	PREDICTED: probable enoyl-CoA hydratase, mitochondrial [Apis mellifera]	66	41	107
gi|328787101	PREDICTED: isocitrate dehydrogenase [NADP] cytoplasmic isoform 2 [Apis mellifera]	54	53	107
gi|66506786	PREDICTED: malate dehydrogenase, cytoplasmic-like isoform 1 [Apis mellifera]	70	37	107
gi|66499293	PREDICTED: glucose-6-phosphate isomerase-like [Apis mellifera]	38	68	106
gi|110758129	PREDICTED: RNA-binding protein squid-like isoform 1 [Apis mellifera]	38	67	105
gi|48095068	PREDICTED: plastin-3 [Apis mellifera]	52	53	105
gi|328786483	PREDICTED: LOW QUALITY PROTEIN: 6-phosphofructokinase [Apis mellifera]	51	53	104
gi|328776871	PREDICTED: alpha,alpha-trehalose-phosphate synthase [UDP-forming] A isoform 2 [Apis mellifera]	45	58	103
gi|328776873	PREDICTED: alpha,alpha-trehalose-phosphate synthase [UDP-forming] A isoform 1 [Apis mellifera]	45	58	103
gi|328782140	PREDICTED: lon protease homolog, mitochondrial-like [Apis mellifera]	51	52	103
gi|66513092	PREDICTED: malate dehydrogenase, mitochondrial-like isoform 1 [Apis mellifera]	51	52	103
gi|66523390	PREDICTED: glutamate dehydrogenase, mitochondrial isoform 1 [Apis mellifera]	50	53	103
gi|328779540	PREDICTED: probable 4-coumarate--CoA ligase 3-like [Apis mellifera]	10	92	102
gi|328784616	PREDICTED: hypoxia up-regulated protein 1-like [Apis mellifera]	49	53	102
gi|328791771	PREDICTED: dynein heavy chain, cytoplasmic, partial [Apis mellifera]	42	58	100
