# Supplementary material for: Shotgun proteomics deciphered age/division of labor-related functional specification of three honeybee (Apis mellifera L.) exocrine glands
Source: PLoS One. 2018 Feb 15;13(2):e0191344. doi: 10.1371/journal.pone.0191344 (PMC5813902; doi:10.1371/journal.pone.0191344)
Supplement: S9 Table — Enrichment p-values were calculated based on hypergeometric distribution. (XLSX) [file pone.0191344.s013.xlsx]

## Sheet: PcG_abundant_mapped
KEGG pathway		Pathway no.	Accession	Description	Spectral count
1. Metabolism
1.1 Carbohydrate metabolism
	Glycolysis / Gluconeogenesis	ame00010	ncbi-gi: 48142692	PREDICTED: glyceraldehyde-3-phosphate dehydrogenase 2 isoform 1 [Apis mellifera]	1276
			ncbi-gi: 110748949	PREDICTED: fructose-bisphosphate aldolase-like [Apis mellifera]	1255
			ncbi-gi: 328786389	PREDICTED: pyruvate kinase-like [Apis mellifera]	400
			ncbi-gi: 328776580	PREDICTED: enolase-like [Apis mellifera]	361
			ncbi-gi: 328786483	PREDICTED: LOW QUALITY PROTEIN: 6-phosphofructokinase [Apis mellifera]	242
			ncbi-gi: 66561330	PREDICTED: phosphoglucomutase [Apis mellifera]	175
			ncbi-gi: 110763826	PREDICTED: phosphoglycerate kinase isoform 1 [Apis mellifera]	168
			ncbi-gi: 328793432	PREDICTED: probable pyruvate dehydrogenase E1 component subunit alpha, mitochondrial-like isoform 1 [Apis mellifera]	157
			ncbi-gi: 66499293	PREDICTED: glucose-6-phosphate isomerase-like [Apis mellifera]	153
			ncbi-gi: 328791498	PREDICTED: dihydrolipoyllysine-residue acetyltransferase component of pyruvate dehydrogenase complex, mitochondrial-like [Apis mellifera]	123
			ncbi-gi: 66526646	PREDICTED: dihydrolipoyl dehydrogenase, mitochondrial-like isoform 1 [Apis mellifera]	119
			ncbi-gi: 328776294	PREDICTED: hexokinase type 2-like [Apis mellifera]	114
	Citrate cycle (TCA cycle)	ame00020	ncbi-gi: 66530142	PREDICTED: ATP-citrate synthase isoform 1 [Apis mellifera]	1970
			ncbi-gi: 328788708	PREDICTED: pyruvate carboxylase, mitochondrial-like [Apis mellifera]	668
			ncbi-gi: 66521738	PREDICTED: probable citrate synthase 1, mitochondrial-like [Apis mellifera]	224
			ncbi-gi: 48098039	PREDICTED: aconitate hydratase, mitochondrial-like [Apis mellifera]	194
			ncbi-gi: 328793432	PREDICTED: probable pyruvate dehydrogenase E1 component subunit alpha, mitochondrial-like isoform 1 [Apis mellifera]	157
			ncbi-gi: 66513092	PREDICTED: malate dehydrogenase, mitochondrial-like isoform 1 [Apis mellifera]	143
			ncbi-gi: 66506786	PREDICTED: malate dehydrogenase, cytoplasmic-like isoform 1 [Apis mellifera]	141
			ncbi-gi: 328791498	PREDICTED: dihydrolipoyllysine-residue acetyltransferase component of pyruvate dehydrogenase complex, mitochondrial-like [Apis mellifera]	123
			ncbi-gi: 66526646	PREDICTED: dihydrolipoyl dehydrogenase, mitochondrial-like isoform 1 [Apis mellifera]	119
	Pentose phosphate pathway	ame00030	ncbi-gi: 328789361	PREDICTED: transketolase isoform 1 [Apis mellifera]	4291
			ncbi-gi: 110748949	PREDICTED: fructose-bisphosphate aldolase-like [Apis mellifera]	1255
			ncbi-gi: 328783160	PREDICTED: transaldolase [Apis mellifera]	402
			ncbi-gi: 328787446	PREDICTED: 6-phosphogluconate dehydrogenase, decarboxylating [Apis mellifera]	321
			ncbi-gi: 328786483	PREDICTED: LOW QUALITY PROTEIN: 6-phosphofructokinase [Apis mellifera]	242
			ncbi-gi: 66561330	PREDICTED: phosphoglucomutase [Apis mellifera]	175
			ncbi-gi: 66499293	PREDICTED: glucose-6-phosphate isomerase-like [Apis mellifera]	153
	Pentose and glucuronate interconversions	ame00040	ncbi-gi: 328789193	PREDICTED: UTP--glucose-1-phosphate uridylyltransferase isoform 1 [Apis mellifera]	154
	Fructose and mannose metabolism	ame00051	ncbi-gi: 110748949	PREDICTED: fructose-bisphosphate aldolase-like [Apis mellifera]	1255
			ncbi-gi: 328786483	PREDICTED: LOW QUALITY PROTEIN: 6-phosphofructokinase [Apis mellifera]	242
			ncbi-gi: 328776294	PREDICTED: hexokinase type 2-like [Apis mellifera]	114
	Galactose metabolism	ame00052	ncbi-gi: 328786483	PREDICTED: LOW QUALITY PROTEIN: 6-phosphofructokinase [Apis mellifera]	242
			ncbi-gi: 66561330	PREDICTED: phosphoglucomutase [Apis mellifera]	175
			ncbi-gi: 328789193	PREDICTED: UTP--glucose-1-phosphate uridylyltransferase isoform 1 [Apis mellifera]	154
			ncbi-gi: 328776294	PREDICTED: hexokinase type 2-like [Apis mellifera]	114
	Starch and sucrose metabolism	ame00500	ncbi-gi: 328781343	PREDICTED: LOW QUALITY PROTEIN: glycogen phosphorylase isoform 2 [Apis mellifera]	185
			ncbi-gi: 66561330	PREDICTED: phosphoglucomutase [Apis mellifera]	175
			ncbi-gi: 328789193	PREDICTED: UTP--glucose-1-phosphate uridylyltransferase isoform 1 [Apis mellifera]	154
			ncbi-gi: 66499293	PREDICTED: glucose-6-phosphate isomerase-like [Apis mellifera]	153
			ncbi-gi: 328776294	PREDICTED: hexokinase type 2-like [Apis mellifera]	114
	Amino sugar and nucleotide sugar metabolism	ame00520	ncbi-gi: 66561330	PREDICTED: phosphoglucomutase [Apis mellifera]	175
			ncbi-gi: 328789193	PREDICTED: UTP--glucose-1-phosphate uridylyltransferase isoform 1 [Apis mellifera]	154
			ncbi-gi: 66499293	PREDICTED: glucose-6-phosphate isomerase-like [Apis mellifera]	153
			ncbi-gi: 328776294	PREDICTED: hexokinase type 2-like [Apis mellifera]	114
	Pyruvate metabolism	ame00620	ncbi-gi: 328785411	PREDICTED: acetyl-CoA carboxylase-like [Apis mellifera]	1015
			ncbi-gi: 328788708	PREDICTED: pyruvate carboxylase, mitochondrial-like [Apis mellifera]	668
			ncbi-gi: 328778238	PREDICTED: NADP-dependent malic enzyme isoform 1 [Apis mellifera]	504
			ncbi-gi: 328786389	PREDICTED: pyruvate kinase-like [Apis mellifera]	400
			ncbi-gi: 328793432	PREDICTED: probable pyruvate dehydrogenase E1 component subunit alpha, mitochondrial-like isoform 1 [Apis mellifera]	157
			ncbi-gi: 66513092	PREDICTED: malate dehydrogenase, mitochondrial-like isoform 1 [Apis mellifera]	143
			ncbi-gi: 66506786	PREDICTED: malate dehydrogenase, cytoplasmic-like isoform 1 [Apis mellifera]	141
			ncbi-gi: 328791498	PREDICTED: dihydrolipoyllysine-residue acetyltransferase component of pyruvate dehydrogenase complex, mitochondrial-like [Apis mellifera]	123
			ncbi-gi: 66526646	PREDICTED: dihydrolipoyl dehydrogenase, mitochondrial-like isoform 1 [Apis mellifera]	119
	Glyoxylate and dicarboxylate metabolism	ame00630	ncbi-gi: 66521738	PREDICTED: probable citrate synthase 1, mitochondrial-like [Apis mellifera]	224
			ncbi-gi: 48098039	PREDICTED: aconitate hydratase, mitochondrial-like [Apis mellifera]	194
			ncbi-gi: 66513092	PREDICTED: malate dehydrogenase, mitochondrial-like isoform 1 [Apis mellifera]	143
			ncbi-gi: 66506786	PREDICTED: malate dehydrogenase, cytoplasmic-like isoform 1 [Apis mellifera]	141
	Propanoate metabolism	ame00640	ncbi-gi: 328785411	PREDICTED: acetyl-CoA carboxylase-like [Apis mellifera]	1015
			ncbi-gi: 66519936	PREDICTED: trifunctional enzyme subunit alpha, mitochondrial-like [Apis mellifera]	173
			ncbi-gi: 66499429	PREDICTED: probable medium-chain specific acyl-CoA dehydrogenase, mitochondrial-like [Apis mellifera]	141
	Butanoate metabolism	ame00650	ncbi-gi: 66519936	PREDICTED: trifunctional enzyme subunit alpha, mitochondrial-like [Apis mellifera]	173
			ncbi-gi: 328793432	PREDICTED: probable pyruvate dehydrogenase E1 component subunit alpha, mitochondrial-like isoform 1 [Apis mellifera]	157
			ncbi-gi: 48141273	PREDICTED: hydroxymethylglutaryl-CoA synthase 1 [Apis mellifera]	132
1.2 Energy metabolism
	Oxidative phosphorylation	ame00190	ncbi-gi: 328785025	PREDICTED: ATP synthase subunit beta, mitochondrial [Apis mellifera]	878
			ncbi-gi: 328786450	PREDICTED: ATP synthase subunit delta, mitochondrial isoform 1 [Apis mellifera]	427
			ncbi-gi: 48100966	PREDICTED: ATP synthase subunit alpha, mitochondrial isoform 1 [Apis mellifera]	420
			ncbi-gi: 66523464	PREDICTED: cytochrome b-c1 complex subunit 2, mitochondrial-like [Apis mellifera]	138
			ncbi-gi: 66531434	PREDICTED: v-type proton ATPase subunit B-like [Apis mellifera]	128
			ncbi-gi: 66515272	PREDICTED: v-type proton ATPase catalytic subunit A-like isoform 1 [Apis mellifera]	120
			ncbi-gi: 66554156	PREDICTED: ATP synthase subunit gamma, mitochondrial [Apis mellifera]	114
			ncbi-gi: 328777671	PREDICTED: inorganic pyrophosphatase-like [Apis mellifera]	111
1.3 Lipid metabolism
	Fatty acid biosynthesis	ame00061	ncbi-gi: 328787941	PREDICTED: fatty acid synthase-like [Apis mellifera]	3837
			ncbi-gi: 328785411	PREDICTED: acetyl-CoA carboxylase-like [Apis mellifera]	1015
	Fatty acid elongation	ame00062	ncbi-gi: 48097100	PREDICTED: 3-ketoacyl-CoA thiolase, mitochondrial-like [Apis mellifera]	949
			ncbi-gi: 66519936	PREDICTED: trifunctional enzyme subunit alpha, mitochondrial-like [Apis mellifera]	173
			ncbi-gi: 66507594	PREDICTED: trifunctional enzyme subunit beta, mitochondrial-like [Apis mellifera]	114
	Fatty acid degradation	ame00071	ncbi-gi: 66519936	PREDICTED: trifunctional enzyme subunit alpha, mitochondrial-like [Apis mellifera]	173
			ncbi-gi: 66499429	PREDICTED: probable medium-chain specific acyl-CoA dehydrogenase, mitochondrial-like [Apis mellifera]	141
			ncbi-gi: 66507594	PREDICTED: trifunctional enzyme subunit beta, mitochondrial-like [Apis mellifera]	114
	Synthesis and degradation of ketone bodies	ame00072	ncbi-gi: 48141273	PREDICTED: hydroxymethylglutaryl-CoA synthase 1 [Apis mellifera]	132
	Ether lipid metabolism	ame00565	ncbi-gi: 328777397	PREDICTED: alkyldihydroxyacetonephosphate synthase-like [Apis mellifera]	470
	Biosynthesis of unsaturated fatty acids	ame01040	ncbi-gi: 66519936	PREDICTED: trifunctional enzyme subunit alpha, mitochondrial-like [Apis mellifera]	173
1.4 Nucleotide metabolism
	Purine metabolism	ame00230	ncbi-gi: 328786389	PREDICTED: pyruvate kinase-like [Apis mellifera]	400
			ncbi-gi: 66561330	PREDICTED: phosphoglucomutase [Apis mellifera]	175
1.5 Amino acid metabolism
	Alanine, aspartate and glutamate metabolism	ame00250	ncbi-gi: 110755553	PREDICTED: aspartate aminotransferase, mitochondrial isoform 1 [Apis mellifera]	110
	Glycine, serine and threonine metabolism	ame00260	ncbi-gi: 66526646	PREDICTED: dihydrolipoyl dehydrogenase, mitochondrial-like isoform 1 [Apis mellifera]	119
	Cysteine and methionine metabolism	ame00270	ncbi-gi: 66513092	PREDICTED: malate dehydrogenase, mitochondrial-like isoform 1 [Apis mellifera]	143
			ncbi-gi: 66506786	PREDICTED: malate dehydrogenase, cytoplasmic-like isoform 1 [Apis mellifera]	141
			ncbi-gi: 110755553	PREDICTED: aspartate aminotransferase, mitochondrial isoform 1 [Apis mellifera]	110
	Valine, leucine and isoleucine degradation	ame00280	ncbi-gi: 48097100	PREDICTED: 3-ketoacyl-CoA thiolase, mitochondrial-like [Apis mellifera]	949
			ncbi-gi: 110760701	PREDICTED: 3-hydroxyacyl-CoA dehydrogenase type-2-like [Apis mellifera]	235
			ncbi-gi: 66519936	PREDICTED: trifunctional enzyme subunit alpha, mitochondrial-like [Apis mellifera]	173
			ncbi-gi: 66499429	PREDICTED: probable medium-chain specific acyl-CoA dehydrogenase, mitochondrial-like [Apis mellifera]	141
			ncbi-gi: 48141273	PREDICTED: hydroxymethylglutaryl-CoA synthase 1 [Apis mellifera]	132
			ncbi-gi: 110760324	PREDICTED: isovaleryl-CoA dehydrogenase, mitochondrial-like [Apis mellifera]	122
			ncbi-gi: 66526646	PREDICTED: dihydrolipoyl dehydrogenase, mitochondrial-like isoform 1 [Apis mellifera]	119
			ncbi-gi: 66507594	PREDICTED: trifunctional enzyme subunit beta, mitochondrial-like [Apis mellifera]	114
	Lysine degradation	ame00310	ncbi-gi: 66519936	PREDICTED: trifunctional enzyme subunit alpha, mitochondrial-like [Apis mellifera]	173
	Arginine and proline metabolism	ame00330	ncbi-gi: 328779928	PREDICTED: cytosol aminopeptidase-like [Apis mellifera]	120
			ncbi-gi: 110755553	PREDICTED: aspartate aminotransferase, mitochondrial isoform 1 [Apis mellifera]	110
	Tyrosine metabolism	ame00350	ncbi-gi: 110755553	PREDICTED: aspartate aminotransferase, mitochondrial isoform 1 [Apis mellifera]	110
	Phenylalanine metabolism	ame00360	ncbi-gi: 110755553	PREDICTED: aspartate aminotransferase, mitochondrial isoform 1 [Apis mellifera]	110
	Tryptophan metabolism	ame00380	ncbi-gi: 66519936	PREDICTED: trifunctional enzyme subunit alpha, mitochondrial-like [Apis mellifera]	173
	Phenylalanine, tyrosine and tryptophan biosynthesis	ame00400	ncbi-gi: 110755553	PREDICTED: aspartate aminotransferase, mitochondrial isoform 1 [Apis mellifera]	110
1.6 Metabolism of other amino acids
	beta-Alanine metabolism	ame00410	ncbi-gi: 66519936	PREDICTED: trifunctional enzyme subunit alpha, mitochondrial-like [Apis mellifera]	173
			ncbi-gi: 66499429	PREDICTED: probable medium-chain specific acyl-CoA dehydrogenase, mitochondrial-like [Apis mellifera]	141
	Glutathione metabolism	ame00480	ncbi-gi: 328787446	PREDICTED: 6-phosphogluconate dehydrogenase, decarboxylating [Apis mellifera]	321
			ncbi-gi: 328779928	PREDICTED: cytosol aminopeptidase-like [Apis mellifera]	120
1.9 Metabolism of terpenoids and polyketides
	Terpenoid backbone biosynthesis	ame00900	ncbi-gi: 48141273	PREDICTED: hydroxymethylglutaryl-CoA synthase 1 [Apis mellifera]	132
	Insect hormone biosynthesis	ame00981	ncbi-gi: 328781096	PREDICTED: juvenile hormone epoxide hydrolase 2 [Apis mellifera]	112
2. Genetic Information Processing
2.2 Translation
	Ribosome	ame03010	ncbi-gi: 66531797	PREDICTED: ubiquitin-40S ribosomal protein S27a [Apis mellifera]	416
			ncbi-gi: 110756311	PREDICTED: ubiquitin-60S ribosomal protein L40 isoform 1 [Apis mellifera]	400
2.3 Folding, sorting and degradation
	Protein processing in endoplasmic reticulum	ame04141	ncbi-gi: 328783535	PREDICTED: transitional endoplasmic reticulum ATPase TER94 isoform 1 [Apis mellifera]	283
			ncbi-gi: 66546657	PREDICTED: protein disulfide-isomerase A3 isoform 2 [Apis mellifera]	119
			ncbi-gi: 328792331	PREDICTED: heat shock protein 83-like [Apis mellifera]	107
			ncbi-gi: 328790461	PREDICTED: protein disulfide-isomerase [Apis mellifera]	100
	Ubiquitin mediated proteolysis	ame04120	ncbi-gi: 66513481	PREDICTED: ubiquitin activating enzyme 1 isoform 1 [Apis mellifera]	137
	Proteasome	ame03050	ncbi-gi: 66519390	PREDICTED: 26S proteasome non-ATPase regulatory subunit 2 [Apis mellifera]	139
	RNA degradation	ame03018	ncbi-gi: 66547450	PREDICTED: 60 kDa heat shock protein, mitochondrial-like [Apis mellifera]	1161
			ncbi-gi: 328776580	PREDICTED: enolase-like [Apis mellifera]	361
4. Cellular Processes
4.1 Transport and catabolism
	Endocytosis	ame04144	ncbi-gi: 328779022	PREDICTED: clathrin heavy chain-like isoform 1 [Apis mellifera]	198
	Phagosome	ame04145	ncbi-gi: 328787562	PREDICTED: tubulin alpha-1 chain-like [Apis mellifera]	288
			ncbi-gi: 66535209	PREDICTED: tubulin alpha-1 chain-like [Apis mellifera]	284
			ncbi-gi: 48095525	PREDICTED: tubulin beta-1 chain [Apis mellifera]	247
			ncbi-gi: 66531434	PREDICTED: v-type proton ATPase subunit B-like [Apis mellifera]	128
			ncbi-gi: 66515272	PREDICTED: v-type proton ATPase catalytic subunit A-like isoform 1 [Apis mellifera]	120
	Lysosome	ame04142	ncbi-gi: 328779022	PREDICTED: clathrin heavy chain-like isoform 1 [Apis mellifera]	198
	Peroxisome	ame04146	ncbi-gi: 328777397	PREDICTED: alkyldihydroxyacetonephosphate synthase-like [Apis mellifera]	470
			ncbi-gi: 328792111	PREDICTED: peroxisomal multifunctional enzyme type 2-like [Apis mellifera]	284
			ncbi-gi: 328790232	PREDICTED: non-specific lipid-transfer protein-like isoform 1 [Apis mellifera]	245
			ncbi-gi: 328781289	PREDICTED: long-chain-fatty-acid--CoA ligase 3-like isoform 1 [Apis mellifera]	217
			ncbi-gi: 328787790	PREDICTED: peroxiredoxin-5, mitochondrial [Apis mellifera]	125
			ncbi-gi: 66499523	PREDICTED: peroxisomal membrane protein PMP34-like [Apis mellifera]	103

## Sheet: PcG_p-values
pathways	p-values
1. Metabolism	3.13177e-24
2. Genetic Information Processing	0.21934
4. Cellular Processes	3.45006e-07
1.1 Carbohydrate metabolism	1.28981e-27
1.2 Energy metabolism	6.85672e-07
1.3 Lipid metabolism	4.74173e-06
1.4 Nucleotide metabolism	0.117467
1.5 Amino acid metabolism	1.56623e-09
1.6 Metabolism of other amino acids	0.00015177
1.9 Metabolism of terpenoids and polyketides	0.00171717

## Sheet: TG_abundant_mapped
KEGG pathway		Pathway no.	Accession	Description	Spectral count
1. Metabolism
1.1 Carbohydrate metabolism
	Glycolysis / Gluconeogenesis	ame00010	ncbi-gi: 48142692	PREDICTED: glyceraldehyde-3-phosphate dehydrogenase 2 isoform 1 [Apis mellifera]	426
			ncbi-gi: 328786483	PREDICTED: LOW QUALITY PROTEIN: 6-phosphofructokinase [Apis mellifera]	282
			ncbi-gi: 328786389	PREDICTED: pyruvate kinase-like [Apis mellifera]	259
			ncbi-gi: 110748949	PREDICTED: fructose-bisphosphate aldolase-like [Apis mellifera]	227
			ncbi-gi: 328776580	PREDICTED: enolase-like [Apis mellifera]	192
			ncbi-gi: 328793432	PREDICTED: probable pyruvate dehydrogenase E1 component subunit alpha, mitochondrial-like isoform 1 [Apis mellifera]	126
			ncbi-gi: 110763826	PREDICTED: phosphoglycerate kinase isoform 1 [Apis mellifera]	119
	Citrate cycle (TCA cycle)	ame00020	ncbi-gi: 328786455	PREDICTED: 2-oxoglutarate dehydrogenase, mitochondrial-like isoform 1 [Apis mellifera]	235
			ncbi-gi: 48098039	PREDICTED: aconitate hydratase, mitochondrial-like [Apis mellifera]	222
			ncbi-gi: 66513092	PREDICTED: malate dehydrogenase, mitochondrial-like isoform 1 [Apis mellifera]	209
			ncbi-gi: 66530142	PREDICTED: ATP-citrate synthase isoform 1 [Apis mellifera]	204
			ncbi-gi: 66521738	PREDICTED: probable citrate synthase 1, mitochondrial-like [Apis mellifera]	187
			ncbi-gi: 66505480	PREDICTED: succinate dehydrogenase [ubiquinone] flavoprotein subunit, mitochondrial isoform 1 [Apis mellifera]	153
			ncbi-gi: 328788708	PREDICTED: pyruvate carboxylase, mitochondrial-like [Apis mellifera]	128
			ncbi-gi: 328793432	PREDICTED: probable pyruvate dehydrogenase E1 component subunit alpha, mitochondrial-like isoform 1 [Apis mellifera]	126
			ncbi-gi: 66548261	PREDICTED: succinyl-CoA ligase [ADP-forming] subunit beta, mitochondrial-like [Apis mellifera]	109
	Pentose phosphate pathway	ame00030	ncbi-gi: 328786483	PREDICTED: LOW QUALITY PROTEIN: 6-phosphofructokinase [Apis mellifera]	282
			ncbi-gi: 110748949	PREDICTED: fructose-bisphosphate aldolase-like [Apis mellifera]	227
			ncbi-gi: 328789361	PREDICTED: transketolase isoform 1 [Apis mellifera]	124
			ncbi-gi: 328787446	PREDICTED: 6-phosphogluconate dehydrogenase, decarboxylating [Apis mellifera]	112
	Fructose and mannose metabolism	ame00051	ncbi-gi: 328786483	PREDICTED: LOW QUALITY PROTEIN: 6-phosphofructokinase [Apis mellifera]	282
			ncbi-gi: 110748949	PREDICTED: fructose-bisphosphate aldolase-like [Apis mellifera]	227
	Galactose metabolism	ame00052	ncbi-gi: 328786483	PREDICTED: LOW QUALITY PROTEIN: 6-phosphofructokinase [Apis mellifera]	282
	Starch and sucrose metabolism	ame00500	ncbi-gi: 328781343	PREDICTED: LOW QUALITY PROTEIN: glycogen phosphorylase isoform 2 [Apis mellifera]	111
	Pyruvate metabolism	ame00620	ncbi-gi: 328786389	PREDICTED: pyruvate kinase-like [Apis mellifera]	259
			ncbi-gi: 66513092	PREDICTED: malate dehydrogenase, mitochondrial-like isoform 1 [Apis mellifera]	209
			ncbi-gi: 328788708	PREDICTED: pyruvate carboxylase, mitochondrial-like [Apis mellifera]	128
			ncbi-gi: 328793432	PREDICTED: probable pyruvate dehydrogenase E1 component subunit alpha, mitochondrial-like isoform 1 [Apis mellifera]	126
			ncbi-gi: 328778238	PREDICTED: NADP-dependent malic enzyme isoform 1 [Apis mellifera]	102
	Glyoxylate and dicarboxylate metabolism	ame00630	ncbi-gi: 48098039	PREDICTED: aconitate hydratase, mitochondrial-like [Apis mellifera]	222
			ncbi-gi: 66513092	PREDICTED: malate dehydrogenase, mitochondrial-like isoform 1 [Apis mellifera]	209
			ncbi-gi: 66521738	PREDICTED: probable citrate synthase 1, mitochondrial-like [Apis mellifera]	187
	Propanoate metabolism	ame00640	ncbi-gi: 66519936	PREDICTED: trifunctional enzyme subunit alpha, mitochondrial-like [Apis mellifera]	131
			ncbi-gi: 66548261	PREDICTED: succinyl-CoA ligase [ADP-forming] subunit beta, mitochondrial-like [Apis mellifera]	109
	Butanoate metabolism	ame00650	ncbi-gi: 66519936	PREDICTED: trifunctional enzyme subunit alpha, mitochondrial-like [Apis mellifera]	131
			ncbi-gi: 328793432	PREDICTED: probable pyruvate dehydrogenase E1 component subunit alpha, mitochondrial-like isoform 1 [Apis mellifera]	126
			ncbi-gi: 328782596	PREDICTED: succinate-semialdehyde dehydrogenase, mitochondrial [Apis mellifera]	105
1.2 Energy metabolism
	Oxidative phosphorylation	ame00190	ncbi-gi: 66531434	PREDICTED: v-type proton ATPase subunit B-like [Apis mellifera]	2846
			ncbi-gi: 66515272	PREDICTED: v-type proton ATPase catalytic subunit A-like isoform 1 [Apis mellifera]	2399
			ncbi-gi: 328785025	PREDICTED: ATP synthase subunit beta, mitochondrial [Apis mellifera]	1267
			ncbi-gi: 66556287	PREDICTED: v-type proton ATPase subunit E isoform 3 [Apis mellifera]	883
			ncbi-gi: 66553147	PREDICTED: v-type proton ATPase subunit G [Apis mellifera]	687
			ncbi-gi: 48100966	PREDICTED: ATP synthase subunit alpha, mitochondrial isoform 1 [Apis mellifera]	554
			ncbi-gi: 328786450	PREDICTED: ATP synthase subunit delta, mitochondrial isoform 1 [Apis mellifera]	498
			ncbi-gi: 66515294	PREDICTED: v-type proton ATPase subunit D 1-like isoform 1 [Apis mellifera]	479
			ncbi-gi: 66529931	PREDICTED: v-type proton ATPase subunit F 1-like [Apis mellifera]	327
			ncbi-gi: 328792071	PREDICTED: v-type proton ATPase subunit H isoform 1 [Apis mellifera]	284
			ncbi-gi: 328781744	PREDICTED: v-type proton ATPase subunit C [Apis mellifera]	229
			ncbi-gi: 66548758	PREDICTED: v-type proton ATPase subunit d [Apis mellifera]	225
			ncbi-gi: 66523464	PREDICTED: cytochrome b-c1 complex subunit 2, mitochondrial-like [Apis mellifera]	203
			ncbi-gi: 66505480	PREDICTED: succinate dehydrogenase [ubiquinone] flavoprotein subunit, mitochondrial isoform 1 [Apis mellifera]	153
			ncbi-gi: 328776195	PREDICTED: cytochrome b-c1 complex subunit Rieske, mitochondrial [Apis mellifera]	139
			ncbi-gi: 66554156	PREDICTED: ATP synthase subunit gamma, mitochondrial [Apis mellifera]	129
			ncbi-gi: 48097536	PREDICTED: NADH dehydrogenase [ubiquinone] flavoprotein 1, mitochondrial [Apis mellifera]	128
			ncbi-gi: 328775921	PREDICTED: NADH dehydrogenase [ubiquinone] iron-sulfur protein 2, mitochondrial isoform 1 [Apis mellifera]	110
			ncbi-gi: 66504360	PREDICTED: ATP synthase subunit O, mitochondrial [Apis mellifera]	102
1.3 Lipid metabolism
	Fatty acid elongation	ame00062	ncbi-gi: 66519936	PREDICTED: trifunctional enzyme subunit alpha, mitochondrial-like [Apis mellifera]	131
	Fatty acid degradation	ame00071	ncbi-gi: 66519936	PREDICTED: trifunctional enzyme subunit alpha, mitochondrial-like [Apis mellifera]	131
	Glycerophospholipid metabolism	ame00564	ncbi-gi: 328784660	PREDICTED: glycerol-3-phosphate dehydrogenase, mitochondrial-like [Apis mellifera]	104
	Biosynthesis of unsaturated fatty acids	ame01040	ncbi-gi: 66519936	PREDICTED: trifunctional enzyme subunit alpha, mitochondrial-like [Apis mellifera]	131
1.4 Nucleotide metabolism
	Purine metabolism	ame00230	ncbi-gi: 328786389	PREDICTED: pyruvate kinase-like [Apis mellifera]	259
			ncbi-gi: 328784260	PREDICTED: sodium/potassium-transporting ATPase subunit alpha [Apis mellifera]	115
	Pyrimidine metabolism	ame00240	ncbi-gi: 328784260	PREDICTED: sodium/potassium-transporting ATPase subunit alpha [Apis mellifera]	115
1.5 Amino acid metabolism
	Alanine, aspartate and glutamate metabolism	ame00250	ncbi-gi: 110760871	PREDICTED: delta-1-pyrroline-5-carboxylate dehydrogenase, mitochondrial-like [Apis mellifera]	291
			ncbi-gi: 328792962	PREDICTED: putative glutamate synthase [NADPH]-like isoform 1 [Apis mellifera]	212
			ncbi-gi: 66563168	PREDICTED: alanine aminotransferase 2-like isoform 1 [Apis mellifera]	152
			ncbi-gi: 66523390	PREDICTED: glutamate dehydrogenase, mitochondrial isoform 1 [Apis mellifera]	123
			ncbi-gi: 110755553	PREDICTED: aspartate aminotransferase, mitochondrial isoform 1 [Apis mellifera]	109
			ncbi-gi: 328782596	PREDICTED: succinate-semialdehyde dehydrogenase, mitochondrial [Apis mellifera]	105
	Cysteine and methionine metabolism	ame00270	ncbi-gi: 110749750	PREDICTED: putative adenosylhomocysteinase 3-like [Apis mellifera]	242
			ncbi-gi: 66513092	PREDICTED: malate dehydrogenase, mitochondrial-like isoform 1 [Apis mellifera]	209
			ncbi-gi: 110755553	PREDICTED: aspartate aminotransferase, mitochondrial isoform 1 [Apis mellifera]	109
	Valine, leucine and isoleucine degradation	ame00280	ncbi-gi: 66519936	PREDICTED: trifunctional enzyme subunit alpha, mitochondrial-like [Apis mellifera]	131
			ncbi-gi: 110760701	PREDICTED: 3-hydroxyacyl-CoA dehydrogenase type-2-like [Apis mellifera]	106
	Lysine degradation	ame00310	ncbi-gi: 328786455	PREDICTED: 2-oxoglutarate dehydrogenase, mitochondrial-like isoform 1 [Apis mellifera]	235
			ncbi-gi: 66519936	PREDICTED: trifunctional enzyme subunit alpha, mitochondrial-like [Apis mellifera]	131
	Arginine and proline metabolism	ame00330	ncbi-gi: 110760871	PREDICTED: delta-1-pyrroline-5-carboxylate dehydrogenase, mitochondrial-like [Apis mellifera]	291
			ncbi-gi: 48096676	PREDICTED: aminoacylase-1-like [Apis mellifera]	157
			ncbi-gi: 66523390	PREDICTED: glutamate dehydrogenase, mitochondrial isoform 1 [Apis mellifera]	123
			ncbi-gi: 328779928	PREDICTED: cytosol aminopeptidase-like [Apis mellifera]	120
			ncbi-gi: 110755553	PREDICTED: aspartate aminotransferase, mitochondrial isoform 1 [Apis mellifera]	109
	Tyrosine metabolism	ame00350	ncbi-gi: 110755553	PREDICTED: aspartate aminotransferase, mitochondrial isoform 1 [Apis mellifera]	109
	Phenylalanine metabolism	ame00360	ncbi-gi: 110755553	PREDICTED: aspartate aminotransferase, mitochondrial isoform 1 [Apis mellifera]	109
	Tryptophan metabolism	ame00380	ncbi-gi: 328786455	PREDICTED: 2-oxoglutarate dehydrogenase, mitochondrial-like isoform 1 [Apis mellifera]	235
			ncbi-gi: 66519936	PREDICTED: trifunctional enzyme subunit alpha, mitochondrial-like [Apis mellifera]	131
	Phenylalanine, tyrosine and tryptophan biosynthesis	ame00400	ncbi-gi: 110755553	PREDICTED: aspartate aminotransferase, mitochondrial isoform 1 [Apis mellifera]	109
1.6 Metabolism of other amino acids
	beta-Alanine metabolism	ame00410	ncbi-gi: 66519936	PREDICTED: trifunctional enzyme subunit alpha, mitochondrial-like [Apis mellifera]	131
	D-Glutamine and D-glutamate metabolism	ame00471	ncbi-gi: 66523390	PREDICTED: glutamate dehydrogenase, mitochondrial isoform 1 [Apis mellifera]	123
	Glutathione metabolism	ame00480	ncbi-gi: 66512450	PREDICTED: aminopeptidase N-like isoform 1 [Apis mellifera]	132
			ncbi-gi: 328779928	PREDICTED: cytosol aminopeptidase-like [Apis mellifera]	120
			ncbi-gi: 328787446	PREDICTED: 6-phosphogluconate dehydrogenase, decarboxylating [Apis mellifera]	112
1.8 Metabolism of cofactors and vitamins
	Porphyrin and chlorophyll metabolism	ame00860	ncbi-gi: 328780811	PREDICTED: bifunctional aminoacyl-tRNA synthetase [Apis mellifera]	111
2. Genetic Information Processing
2.1 Transcription
	RNA polymerase	ame03020	ncbi-gi: 328784260	PREDICTED: sodium/potassium-transporting ATPase subunit alpha [Apis mellifera]	115
2.2 Translation
	Ribosome	ame03010	ncbi-gi: 66531797	PREDICTED: ubiquitin-40S ribosomal protein S27a [Apis mellifera]	381
			ncbi-gi: 110756311	PREDICTED: ubiquitin-60S ribosomal protein L40 isoform 1 [Apis mellifera]	366
	Aminoacyl-tRNA biosynthesis	ame00970	ncbi-gi: 328781428	PREDICTED: alanyl-tRNA synthetase, cytoplasmic-like [Apis mellifera]	146
			ncbi-gi: 328780811	PREDICTED: bifunctional aminoacyl-tRNA synthetase [Apis mellifera]	111
			ncbi-gi: 110757574	PREDICTED: cysteinyl-tRNA synthetase, cytoplasmic-like [Apis mellifera]	105
	RNA transport	ame03013	ncbi-gi: 328790880	PREDICTED: eukaryotic translation initiation factor 3 subunit A [Apis mellifera]	102
2.3 Folding, sorting and degradation
	Protein processing in endoplasmic reticulum	ame04141	ncbi-gi: 328783535	PREDICTED: transitional endoplasmic reticulum ATPase TER94 isoform 1 [Apis mellifera]	225
			ncbi-gi: 328783477	PREDICTED: hypothetical protein LOC409613 isoform 2 [Apis mellifera]	190
			ncbi-gi: 328790461	PREDICTED: protein disulfide-isomerase [Apis mellifera]	185
			ncbi-gi: 328780480	PREDICTED: heat shock 70 kDa protein 4L isoform 1 [Apis mellifera]	135
			ncbi-gi: 66545506	PREDICTED: calreticulin isoform 1 [Apis mellifera]	130
			ncbi-gi: 110755248	PREDICTED: protein transport protein Sec31A [Apis mellifera]	126
			ncbi-gi: 66546657	PREDICTED: protein disulfide-isomerase A3 isoform 2 [Apis mellifera]	126
			ncbi-gi: 110758921	PREDICTED: endoplasmin-like isoform 1 [Apis mellifera]	122
			ncbi-gi: 328792331	PREDICTED: heat shock protein 83-like [Apis mellifera]	112
			ncbi-gi: 328786702	PREDICTED: UDP-glucose:glycoprotein glucosyltransferase [Apis mellifera]	108
			ncbi-gi: 328776638	PREDICTED: kinectin [Apis mellifera]	100
	Ubiquitin mediated proteolysis	ame04120	ncbi-gi: 66513481	PREDICTED: ubiquitin activating enzyme 1 isoform 1 [Apis mellifera]	137
	RNA degradation	ame03018	ncbi-gi: 66547450	PREDICTED: 60 kDa heat shock protein, mitochondrial-like [Apis mellifera]	474
			ncbi-gi: 328776580	PREDICTED: enolase-like [Apis mellifera]	192
3. Environmental Information Processing
3.2 Signal transduction
	Hippo signaling pathway	ame04391	ncbi-gi: 328777994	PREDICTED: lethal(2) giant larvae protein-like isoform 1 [Apis mellifera]	228
			ncbi-gi: 48096523	PREDICTED: 14-3-3 protein epsilon isoform 1 [Apis mellifera]	138
			ncbi-gi: 328790797	PREDICTED: actin, clone 205-like [Apis mellifera]	129
			ncbi-gi: 328790800	PREDICTED: actin, clone 205-like [Apis mellifera]	129
3.3 Signaling molecules and interaction
	ECM-receptor interaction	ame04512	ncbi-gi: 328793738	PREDICTED: laminin subunit alpha, partial [Apis mellifera]	108
4. Cellular Processes
4.1 Transport and catabolism
	Endocytosis	ame04144	ncbi-gi: 328779022	PREDICTED: clathrin heavy chain-like isoform 1 [Apis mellifera]	308
			ncbi-gi: 328791164	PREDICTED: EH domain-containing protein 1 [Apis mellifera]	139
	Phagosome	ame04145	ncbi-gi: 66531434	PREDICTED: v-type proton ATPase subunit B-like [Apis mellifera]	2846
			ncbi-gi: 66515272	PREDICTED: v-type proton ATPase catalytic subunit A-like isoform 1 [Apis mellifera]	2399
			ncbi-gi: 66556287	PREDICTED: v-type proton ATPase subunit E isoform 3 [Apis mellifera]	883
			ncbi-gi: 66553147	PREDICTED: v-type proton ATPase subunit G [Apis mellifera]	687
			ncbi-gi: 328787562	PREDICTED: tubulin alpha-1 chain-like [Apis mellifera]	511
			ncbi-gi: 66535209	PREDICTED: tubulin alpha-1 chain-like [Apis mellifera]	504
			ncbi-gi: 66515294	PREDICTED: v-type proton ATPase subunit D 1-like isoform 1 [Apis mellifera]	479
			ncbi-gi: 66529931	PREDICTED: v-type proton ATPase subunit F 1-like [Apis mellifera]	327
			ncbi-gi: 48095525	PREDICTED: tubulin beta-1 chain [Apis mellifera]	311
			ncbi-gi: 328792071	PREDICTED: v-type proton ATPase subunit H isoform 1 [Apis mellifera]	284
			ncbi-gi: 328781744	PREDICTED: v-type proton ATPase subunit C [Apis mellifera]	229
			ncbi-gi: 66548758	PREDICTED: v-type proton ATPase subunit d [Apis mellifera]	225
			ncbi-gi: 328791771	PREDICTED: dynein heavy chain, cytoplasmic, partial [Apis mellifera]	200
			ncbi-gi: 66545506	PREDICTED: calreticulin isoform 1 [Apis mellifera]	130
			ncbi-gi: 328790797	PREDICTED: actin, clone 205-like [Apis mellifera]	129
			ncbi-gi: 328790800	PREDICTED: actin, clone 205-like [Apis mellifera]	129
	Lysosome	ame04142	ncbi-gi: 328779022	PREDICTED: clathrin heavy chain-like isoform 1 [Apis mellifera]	308
			ncbi-gi: 328792071	PREDICTED: v-type proton ATPase subunit H isoform 1 [Apis mellifera]	284
			ncbi-gi: 66548758	PREDICTED: v-type proton ATPase subunit d [Apis mellifera]	225
	Peroxisome	ame04146	ncbi-gi: 328787790	PREDICTED: peroxiredoxin-5, mitochondrial [Apis mellifera]	156
			ncbi-gi: 328781289	PREDICTED: long-chain-fatty-acid--CoA ligase 3-like isoform 1 [Apis mellifera]	101
5. Organismal Systems
5.7 Sensory system
	Phototransduction	ame04745	ncbi-gi: 328790797	PREDICTED: actin, clone 205-like [Apis mellifera]	129
			ncbi-gi: 328790800	PREDICTED: actin, clone 205-like [Apis mellifera]	129
5.8 Development
	Dorso-ventral axis formation	ame04320	ncbi-gi: 110758129	PREDICTED: RNA-binding protein squid-like isoform 1 [Apis mellifera]	108

## Sheet: TG_p-values
pathways	p-values
1. Metabolism	1.10483e-25
2. Genetic Information Processing	0.000831318
3. Environmental Information Processing	0.164674
4. Cellular Processes	5.67993e-13
5. Organismal Systems	0.00380228
1.1 Carbohydrate metabolism	3.3807e-16
1.2 Energy metabolism	7.41992e-19
1.3 Lipid metabolism	0.211126
1.4 Nucleotide metabolism	0.189451
1.5 Amino acid metabolism	2.71985e-09
1.6 Metabolism of other amino acids	4.08641e-05
1.8 Metabolism of cofactors and vitamins	0.283318

## Sheet: MG_abundant_mapped
KEGG pathway		Pathway no.	Accession	Description	Spectral count
1. Metabolism
1.1 Carbohydrate metabolism
	Glycolysis / Gluconeogenesis	ame00010	ncbi-gi: 66530423	PREDICTED: aldehyde dehydrogenase, mitochondrial isoform 1 [Apis mellifera]	349
			ncbi-gi: 110748949	PREDICTED: fructose-bisphosphate aldolase-like [Apis mellifera]	195
			ncbi-gi: 328786389	PREDICTED: pyruvate kinase-like [Apis mellifera]	194
			ncbi-gi: 328793432	PREDICTED: probable pyruvate dehydrogenase E1 component subunit alpha, mitochondrial-like isoform 1 [Apis mellifera]	159
			ncbi-gi: 48142692	PREDICTED: glyceraldehyde-3-phosphate dehydrogenase 2 isoform 1 [Apis mellifera]	149
			ncbi-gi: 328776580	PREDICTED: enolase-like [Apis mellifera]	138
			ncbi-gi: 66526646	PREDICTED: dihydrolipoyl dehydrogenase, mitochondrial-like isoform 1 [Apis mellifera]	129
			ncbi-gi: 66561330	PREDICTED: phosphoglucomutase [Apis mellifera]	115
			ncbi-gi: 110763826	PREDICTED: phosphoglycerate kinase isoform 1 [Apis mellifera]	107
			ncbi-gi: 66499293	PREDICTED: glucose-6-phosphate isomerase-like [Apis mellifera]	106
			ncbi-gi: 328786483	PREDICTED: LOW QUALITY PROTEIN: 6-phosphofructokinase [Apis mellifera]	104
	Citrate cycle (TCA cycle)	ame00020	ncbi-gi: 66530142	PREDICTED: ATP-citrate synthase isoform 1 [Apis mellifera]	419
			ncbi-gi: 328788708	PREDICTED: pyruvate carboxylase, mitochondrial-like [Apis mellifera]	343
			ncbi-gi: 66521738	PREDICTED: probable citrate synthase 1, mitochondrial-like [Apis mellifera]	206
			ncbi-gi: 328793432	PREDICTED: probable pyruvate dehydrogenase E1 component subunit alpha, mitochondrial-like isoform 1 [Apis mellifera]	159
			ncbi-gi: 66505480	PREDICTED: succinate dehydrogenase [ubiquinone] flavoprotein subunit, mitochondrial isoform 1 [Apis mellifera]	147
			ncbi-gi: 48098039	PREDICTED: aconitate hydratase, mitochondrial-like [Apis mellifera]	131
			ncbi-gi: 66526646	PREDICTED: dihydrolipoyl dehydrogenase, mitochondrial-like isoform 1 [Apis mellifera]	129
			ncbi-gi: 328787101	PREDICTED: isocitrate dehydrogenase [NADP] cytoplasmic isoform 2 [Apis mellifera]	107
			ncbi-gi: 66506786	PREDICTED: malate dehydrogenase, cytoplasmic-like isoform 1 [Apis mellifera]	107
			ncbi-gi: 66513092	PREDICTED: malate dehydrogenase, mitochondrial-like isoform 1 [Apis mellifera]	103
	Pentose phosphate pathway	ame00030	ncbi-gi: 328789361	PREDICTED: transketolase isoform 1 [Apis mellifera]	1392
			ncbi-gi: 328787446	PREDICTED: 6-phosphogluconate dehydrogenase, decarboxylating [Apis mellifera]	315
			ncbi-gi: 110748949	PREDICTED: fructose-bisphosphate aldolase-like [Apis mellifera]	195
			ncbi-gi: 328783160	PREDICTED: transaldolase [Apis mellifera]	187
			ncbi-gi: 66561330	PREDICTED: phosphoglucomutase [Apis mellifera]	115
			ncbi-gi: 66499293	PREDICTED: glucose-6-phosphate isomerase-like [Apis mellifera]	106
			ncbi-gi: 328786483	PREDICTED: LOW QUALITY PROTEIN: 6-phosphofructokinase [Apis mellifera]	104
	Pentose and glucuronate interconversions	ame00040	ncbi-gi: 66530423	PREDICTED: aldehyde dehydrogenase, mitochondrial isoform 1 [Apis mellifera]	349
			ncbi-gi: 110756134	PREDICTED: UDP-glucuronosyltransferase 1-3-like [Apis mellifera]	205
			ncbi-gi: 328789193	PREDICTED: UTP--glucose-1-phosphate uridylyltransferase isoform 1 [Apis mellifera]	199
	Fructose and mannose metabolism	ame00051	ncbi-gi: 110748949	PREDICTED: fructose-bisphosphate aldolase-like [Apis mellifera]	195
			ncbi-gi: 328786483	PREDICTED: LOW QUALITY PROTEIN: 6-phosphofructokinase [Apis mellifera]	104
	Galactose metabolism	ame00052	ncbi-gi: 328789193	PREDICTED: UTP--glucose-1-phosphate uridylyltransferase isoform 1 [Apis mellifera]	199
			ncbi-gi: 66561330	PREDICTED: phosphoglucomutase [Apis mellifera]	115
			ncbi-gi: 328786483	PREDICTED: LOW QUALITY PROTEIN: 6-phosphofructokinase [Apis mellifera]	104
	Ascorbate and aldarate metabolism	ame00053	ncbi-gi: 66530423	PREDICTED: aldehyde dehydrogenase, mitochondrial isoform 1 [Apis mellifera]	349
			ncbi-gi: 110756134	PREDICTED: UDP-glucuronosyltransferase 1-3-like [Apis mellifera]	205
	Starch and sucrose metabolism	ame00500	ncbi-gi: 110756134	PREDICTED: UDP-glucuronosyltransferase 1-3-like [Apis mellifera]	205
			ncbi-gi: 328789193	PREDICTED: UTP--glucose-1-phosphate uridylyltransferase isoform 1 [Apis mellifera]	199
			ncbi-gi: 66561330	PREDICTED: phosphoglucomutase [Apis mellifera]	115
			ncbi-gi: 66499293	PREDICTED: glucose-6-phosphate isomerase-like [Apis mellifera]	106
			ncbi-gi: 328776873	PREDICTED: alpha,alpha-trehalose-phosphate synthase [UDP-forming] A isoform 1 [Apis mellifera]	103
	Amino sugar and nucleotide sugar metabolism	ame00520	ncbi-gi: 328789193	PREDICTED: UTP--glucose-1-phosphate uridylyltransferase isoform 1 [Apis mellifera]	199
			ncbi-gi: 48128966	PREDICTED: NADH-cytochrome b5 reductase 2-like isoform 1 [Apis mellifera]	130
			ncbi-gi: 66561330	PREDICTED: phosphoglucomutase [Apis mellifera]	115
			ncbi-gi: 66499293	PREDICTED: glucose-6-phosphate isomerase-like [Apis mellifera]	106
	Pyruvate metabolism	ame00620	ncbi-gi: 328785411	PREDICTED: acetyl-CoA carboxylase-like [Apis mellifera]	454
			ncbi-gi: 66530423	PREDICTED: aldehyde dehydrogenase, mitochondrial isoform 1 [Apis mellifera]	349
			ncbi-gi: 328788708	PREDICTED: pyruvate carboxylase, mitochondrial-like [Apis mellifera]	343
			ncbi-gi: 328786389	PREDICTED: pyruvate kinase-like [Apis mellifera]	194
			ncbi-gi: 328778238	PREDICTED: NADP-dependent malic enzyme isoform 1 [Apis mellifera]	184
			ncbi-gi: 328793432	PREDICTED: probable pyruvate dehydrogenase E1 component subunit alpha, mitochondrial-like isoform 1 [Apis mellifera]	159
			ncbi-gi: 66526646	PREDICTED: dihydrolipoyl dehydrogenase, mitochondrial-like isoform 1 [Apis mellifera]	129
			ncbi-gi: 66506786	PREDICTED: malate dehydrogenase, cytoplasmic-like isoform 1 [Apis mellifera]	107
			ncbi-gi: 66513092	PREDICTED: malate dehydrogenase, mitochondrial-like isoform 1 [Apis mellifera]	103
	Glyoxylate and dicarboxylate metabolism	ame00630	ncbi-gi: 66521738	PREDICTED: probable citrate synthase 1, mitochondrial-like [Apis mellifera]	206
			ncbi-gi: 48098039	PREDICTED: aconitate hydratase, mitochondrial-like [Apis mellifera]	131
			ncbi-gi: 66506786	PREDICTED: malate dehydrogenase, cytoplasmic-like isoform 1 [Apis mellifera]	107
			ncbi-gi: 66513092	PREDICTED: malate dehydrogenase, mitochondrial-like isoform 1 [Apis mellifera]	103
	Propanoate metabolism	ame00640	ncbi-gi: 328785411	PREDICTED: acetyl-CoA carboxylase-like [Apis mellifera]	454
			ncbi-gi: 66499429	PREDICTED: probable medium-chain specific acyl-CoA dehydrogenase, mitochondrial-like [Apis mellifera]	380
			ncbi-gi: 66530423	PREDICTED: aldehyde dehydrogenase, mitochondrial isoform 1 [Apis mellifera]	349
			ncbi-gi: 66519936	PREDICTED: trifunctional enzyme subunit alpha, mitochondrial-like [Apis mellifera]	168
			ncbi-gi: 328778689	PREDICTED: probable enoyl-CoA hydratase, mitochondrial [Apis mellifera]	107
	Butanoate metabolism	ame00650	ncbi-gi: 66519936	PREDICTED: trifunctional enzyme subunit alpha, mitochondrial-like [Apis mellifera]	168
			ncbi-gi: 328793432	PREDICTED: probable pyruvate dehydrogenase E1 component subunit alpha, mitochondrial-like isoform 1 [Apis mellifera]	159
			ncbi-gi: 328782596	PREDICTED: succinate-semialdehyde dehydrogenase, mitochondrial [Apis mellifera]	127
			ncbi-gi: 66535270	PREDICTED: succinyl-CoA:3-ketoacid-coenzyme A transferase 1, mitochondrial-like [Apis mellifera]	109
			ncbi-gi: 328778689	PREDICTED: probable enoyl-CoA hydratase, mitochondrial [Apis mellifera]	107
1.2 Energy metabolism
	Oxidative phosphorylation	ame00190	ncbi-gi: 328785025	PREDICTED: ATP synthase subunit beta, mitochondrial [Apis mellifera]	721
			ncbi-gi: 328786450	PREDICTED: ATP synthase subunit delta, mitochondrial isoform 1 [Apis mellifera]	501
			ncbi-gi: 48100966	PREDICTED: ATP synthase subunit alpha, mitochondrial isoform 1 [Apis mellifera]	412
			ncbi-gi: 66515272	PREDICTED: v-type proton ATPase catalytic subunit A-like isoform 1 [Apis mellifera]	216
			ncbi-gi: 66531434	PREDICTED: v-type proton ATPase subunit B-like [Apis mellifera]	194
			ncbi-gi: 66505480	PREDICTED: succinate dehydrogenase [ubiquinone] flavoprotein subunit, mitochondrial isoform 1 [Apis mellifera]	147
			ncbi-gi: 66523464	PREDICTED: cytochrome b-c1 complex subunit 2, mitochondrial-like [Apis mellifera]	113
1.3 Lipid metabolism
	Fatty acid biosynthesis	ame00061	ncbi-gi: 328787941	PREDICTED: fatty acid synthase-like [Apis mellifera]	6381
			ncbi-gi: 328785411	PREDICTED: acetyl-CoA carboxylase-like [Apis mellifera]	454
	Fatty acid elongation	ame00062	ncbi-gi: 48097100	PREDICTED: 3-ketoacyl-CoA thiolase, mitochondrial-like [Apis mellifera]	3822
			ncbi-gi: 66519936	PREDICTED: trifunctional enzyme subunit alpha, mitochondrial-like [Apis mellifera]	168
			ncbi-gi: 66507594	PREDICTED: trifunctional enzyme subunit beta, mitochondrial-like [Apis mellifera]	113
			ncbi-gi: 328778689	PREDICTED: probable enoyl-CoA hydratase, mitochondrial [Apis mellifera]	107
	Fatty acid degradation	ame00071	ncbi-gi: 66499429	PREDICTED: probable medium-chain specific acyl-CoA dehydrogenase, mitochondrial-like [Apis mellifera]	380
			ncbi-gi: 66530423	PREDICTED: aldehyde dehydrogenase, mitochondrial isoform 1 [Apis mellifera]	349
			ncbi-gi: 66519936	PREDICTED: trifunctional enzyme subunit alpha, mitochondrial-like [Apis mellifera]	168
			ncbi-gi: 66507594	PREDICTED: trifunctional enzyme subunit beta, mitochondrial-like [Apis mellifera]	113
			ncbi-gi: 328778689	PREDICTED: probable enoyl-CoA hydratase, mitochondrial [Apis mellifera]	107
	Synthesis and degradation of ketone bodies	ame00072	ncbi-gi: 66535270	PREDICTED: succinyl-CoA:3-ketoacid-coenzyme A transferase 1, mitochondrial-like [Apis mellifera]	109
	Glycerolipid metabolism	ame00561	ncbi-gi: 66530423	PREDICTED: aldehyde dehydrogenase, mitochondrial isoform 1 [Apis mellifera]	349
	Glycerophospholipid metabolism	ame00564	ncbi-gi: 328784660	PREDICTED: glycerol-3-phosphate dehydrogenase, mitochondrial-like [Apis mellifera]	111
	Sphingolipid metabolism	ame00600	ncbi-gi: 66511554	PREDICTED: glucosylceramidase-like isoform 1 [Apis mellifera]	480
	Biosynthesis of unsaturated fatty acids	ame01040	ncbi-gi: 66519936	PREDICTED: trifunctional enzyme subunit alpha, mitochondrial-like [Apis mellifera]	168
1.4 Nucleotide metabolism
	Purine metabolism	ame00230	ncbi-gi: 328786389	PREDICTED: pyruvate kinase-like [Apis mellifera]	194
			ncbi-gi: 66561330	PREDICTED: phosphoglucomutase [Apis mellifera]	115
1.5 Amino acid metabolism
	Alanine, aspartate and glutamate metabolism	ame00250	ncbi-gi: 110760871	PREDICTED: delta-1-pyrroline-5-carboxylate dehydrogenase, mitochondrial-like [Apis mellifera]	149
			ncbi-gi: 328782596	PREDICTED: succinate-semialdehyde dehydrogenase, mitochondrial [Apis mellifera]	127
			ncbi-gi: 110755553	PREDICTED: aspartate aminotransferase, mitochondrial isoform 1 [Apis mellifera]	125
			ncbi-gi: 66523390	PREDICTED: glutamate dehydrogenase, mitochondrial isoform 1 [Apis mellifera]	103
	Glycine, serine and threonine metabolism	ame00260	ncbi-gi: 66526646	PREDICTED: dihydrolipoyl dehydrogenase, mitochondrial-like isoform 1 [Apis mellifera]	129
	Cysteine and methionine metabolism	ame00270	ncbi-gi: 110755553	PREDICTED: aspartate aminotransferase, mitochondrial isoform 1 [Apis mellifera]	125
			ncbi-gi: 66506786	PREDICTED: malate dehydrogenase, cytoplasmic-like isoform 1 [Apis mellifera]	107
			ncbi-gi: 66513092	PREDICTED: malate dehydrogenase, mitochondrial-like isoform 1 [Apis mellifera]	103
	Valine, leucine and isoleucine degradation	ame00280	ncbi-gi: 48097100	PREDICTED: 3-ketoacyl-CoA thiolase, mitochondrial-like [Apis mellifera]	3822
			ncbi-gi: 110760701	PREDICTED: 3-hydroxyacyl-CoA dehydrogenase type-2-like [Apis mellifera]	446
			ncbi-gi: 66499429	PREDICTED: probable medium-chain specific acyl-CoA dehydrogenase, mitochondrial-like [Apis mellifera]	380
			ncbi-gi: 66530423	PREDICTED: aldehyde dehydrogenase, mitochondrial isoform 1 [Apis mellifera]	349
			ncbi-gi: 66519936	PREDICTED: trifunctional enzyme subunit alpha, mitochondrial-like [Apis mellifera]	168
			ncbi-gi: 66526646	PREDICTED: dihydrolipoyl dehydrogenase, mitochondrial-like isoform 1 [Apis mellifera]	129
			ncbi-gi: 66507594	PREDICTED: trifunctional enzyme subunit beta, mitochondrial-like [Apis mellifera]	113
			ncbi-gi: 66535270	PREDICTED: succinyl-CoA:3-ketoacid-coenzyme A transferase 1, mitochondrial-like [Apis mellifera]	109
			ncbi-gi: 328778689	PREDICTED: probable enoyl-CoA hydratase, mitochondrial [Apis mellifera]	107
	Lysine degradation	ame00310	ncbi-gi: 66530423	PREDICTED: aldehyde dehydrogenase, mitochondrial isoform 1 [Apis mellifera]	349
			ncbi-gi: 66519936	PREDICTED: trifunctional enzyme subunit alpha, mitochondrial-like [Apis mellifera]	168
			ncbi-gi: 328778689	PREDICTED: probable enoyl-CoA hydratase, mitochondrial [Apis mellifera]	107
	Arginine and proline metabolism	ame00330	ncbi-gi: 66530423	PREDICTED: aldehyde dehydrogenase, mitochondrial isoform 1 [Apis mellifera]	349
			ncbi-gi: 66535742	PREDICTED: cytosolic non-specific dipeptidase-like isoform 1 [Apis mellifera]	252
			ncbi-gi: 110760871	PREDICTED: delta-1-pyrroline-5-carboxylate dehydrogenase, mitochondrial-like [Apis mellifera]	149
			ncbi-gi: 110755553	PREDICTED: aspartate aminotransferase, mitochondrial isoform 1 [Apis mellifera]	125
			ncbi-gi: 328779928	PREDICTED: cytosol aminopeptidase-like [Apis mellifera]	115
			ncbi-gi: 66523390	PREDICTED: glutamate dehydrogenase, mitochondrial isoform 1 [Apis mellifera]	103
	Histidine metabolism	ame00340	ncbi-gi: 66530423	PREDICTED: aldehyde dehydrogenase, mitochondrial isoform 1 [Apis mellifera]	349
			ncbi-gi: 66535742	PREDICTED: cytosolic non-specific dipeptidase-like isoform 1 [Apis mellifera]	252
	Tyrosine metabolism	ame00350	ncbi-gi: 110755553	PREDICTED: aspartate aminotransferase, mitochondrial isoform 1 [Apis mellifera]	125
	Phenylalanine metabolism	ame00360	ncbi-gi: 110755553	PREDICTED: aspartate aminotransferase, mitochondrial isoform 1 [Apis mellifera]	125
	Tryptophan metabolism	ame00380	ncbi-gi: 66530423	PREDICTED: aldehyde dehydrogenase, mitochondrial isoform 1 [Apis mellifera]	349
			ncbi-gi: 66519936	PREDICTED: trifunctional enzyme subunit alpha, mitochondrial-like [Apis mellifera]	168
			ncbi-gi: 328778689	PREDICTED: probable enoyl-CoA hydratase, mitochondrial [Apis mellifera]	107
	Phenylalanine, tyrosine and tryptophan biosynthesis	ame00400	ncbi-gi: 110755553	PREDICTED: aspartate aminotransferase, mitochondrial isoform 1 [Apis mellifera]	125
1.6 Metabolism of other amino acids
	beta-Alanine metabolism	ame00410	ncbi-gi: 66499429	PREDICTED: probable medium-chain specific acyl-CoA dehydrogenase, mitochondrial-like [Apis mellifera]	380
			ncbi-gi: 66530423	PREDICTED: aldehyde dehydrogenase, mitochondrial isoform 1 [Apis mellifera]	349
			ncbi-gi: 66535742	PREDICTED: cytosolic non-specific dipeptidase-like isoform 1 [Apis mellifera]	252
			ncbi-gi: 66519936	PREDICTED: trifunctional enzyme subunit alpha, mitochondrial-like [Apis mellifera]	168
			ncbi-gi: 328778689	PREDICTED: probable enoyl-CoA hydratase, mitochondrial [Apis mellifera]	107
	D-Glutamine and D-glutamate metabolism	ame00471	ncbi-gi: 66523390	PREDICTED: glutamate dehydrogenase, mitochondrial isoform 1 [Apis mellifera]	103
	Glutathione metabolism	ame00480	ncbi-gi: 328787446	PREDICTED: 6-phosphogluconate dehydrogenase, decarboxylating [Apis mellifera]	315
			ncbi-gi: 328779928	PREDICTED: cytosol aminopeptidase-like [Apis mellifera]	115
			ncbi-gi: 328787101	PREDICTED: isocitrate dehydrogenase [NADP] cytoplasmic isoform 2 [Apis mellifera]	107
1.7 Glycan biosynthesis and metabolism
	Other glycan degradation	ame00511	ncbi-gi: 66511554	PREDICTED: glucosylceramidase-like isoform 1 [Apis mellifera]	480
1.8 Metabolism of cofactors and vitamins
	Retinol metabolism	ame00830	ncbi-gi: 110756134	PREDICTED: UDP-glucuronosyltransferase 1-3-like [Apis mellifera]	205
	Porphyrin and chlorophyll metabolism	ame00860	ncbi-gi: 110756134	PREDICTED: UDP-glucuronosyltransferase 1-3-like [Apis mellifera]	205
1.9 Metabolism of terpenoids and polyketides
	Insect hormone biosynthesis	ame00981	ncbi-gi: 328781096	PREDICTED: juvenile hormone epoxide hydrolase 2 [Apis mellifera]	108
1.11 Xenobiotics biodegradation and metabolism
	Metabolism of xenobiotics by cytochrome P450	ame00980	ncbi-gi: 110756134	PREDICTED: UDP-glucuronosyltransferase 1-3-like [Apis mellifera]	205
2. Genetic Information Processing
2.2 Translation
	Ribosome	ame03010	ncbi-gi: 110756311	PREDICTED: ubiquitin-60S ribosomal protein L40 isoform 1 [Apis mellifera]	384
			ncbi-gi: 66531797	PREDICTED: ubiquitin-40S ribosomal protein S27a [Apis mellifera]	384
2.3 Folding, sorting and degradation
	Protein processing in endoplasmic reticulum	ame04141	ncbi-gi: 328783535	PREDICTED: transitional endoplasmic reticulum ATPase TER94 isoform 1 [Apis mellifera]	406
			ncbi-gi: 328790461	PREDICTED: protein disulfide-isomerase [Apis mellifera]	175
			ncbi-gi: 110758921	PREDICTED: endoplasmin-like isoform 1 [Apis mellifera]	136
			ncbi-gi: 66546657	PREDICTED: protein disulfide-isomerase A3 isoform 2 [Apis mellifera]	111
			ncbi-gi: 328784616	PREDICTED: hypoxia up-regulated protein 1-like [Apis mellifera]	102
	Ubiquitin mediated proteolysis	ame04120	ncbi-gi: 66513481	PREDICTED: ubiquitin activating enzyme 1 isoform 1 [Apis mellifera]	132
	Proteasome	ame03050	ncbi-gi: 66519390	PREDICTED: 26S proteasome non-ATPase regulatory subunit 2 [Apis mellifera]	143
	RNA degradation	ame03018	ncbi-gi: 66547450	PREDICTED: 60 kDa heat shock protein, mitochondrial-like [Apis mellifera]	607
			ncbi-gi: 328776580	PREDICTED: enolase-like [Apis mellifera]	138
3. Environmental Information Processing
3.2 Signal transduction
	Hippo signaling pathway	ame04391	ncbi-gi: 328790797	PREDICTED: actin, clone 205-like [Apis mellifera]	134
			ncbi-gi: 328790800	PREDICTED: actin, clone 205-like [Apis mellifera]	134
3.3 Signaling molecules and interaction
	ECM-receptor interaction	ame04512	ncbi-gi: 328793738	PREDICTED: laminin subunit alpha, partial [Apis mellifera]	161
4. Cellular Processes
4.1 Transport and catabolism
	Endocytosis	ame04144	ncbi-gi: 328779022	PREDICTED: clathrin heavy chain-like isoform 1 [Apis mellifera]	253
	Phagosome	ame04145	ncbi-gi: 48095525	PREDICTED: tubulin beta-1 chain [Apis mellifera]	309
			ncbi-gi: 66535209	PREDICTED: tubulin alpha-1 chain-like [Apis mellifera]	272
			ncbi-gi: 328787562	PREDICTED: tubulin alpha-1 chain-like [Apis mellifera]	268
			ncbi-gi: 66515272	PREDICTED: v-type proton ATPase catalytic subunit A-like isoform 1 [Apis mellifera]	216
			ncbi-gi: 66531434	PREDICTED: v-type proton ATPase subunit B-like [Apis mellifera]	194
			ncbi-gi: 328790797	PREDICTED: actin, clone 205-like [Apis mellifera]	134
			ncbi-gi: 328790800	PREDICTED: actin, clone 205-like [Apis mellifera]	134
			ncbi-gi: 328791771	PREDICTED: dynein heavy chain, cytoplasmic, partial [Apis mellifera]	100
	Lysosome	ame04142	ncbi-gi: 66511554	PREDICTED: glucosylceramidase-like isoform 1 [Apis mellifera]	480
			ncbi-gi: 328779022	PREDICTED: clathrin heavy chain-like isoform 1 [Apis mellifera]	253
			ncbi-gi: 66560290	PREDICTED: lysosomal aspartic protease [Apis mellifera]	235
	Peroxisome	ame04146	ncbi-gi: 328792111	PREDICTED: peroxisomal multifunctional enzyme type 2-like [Apis mellifera]	211
			ncbi-gi: 328790232	PREDICTED: non-specific lipid-transfer protein-like isoform 1 [Apis mellifera]	194
			ncbi-gi: 328781289	PREDICTED: long-chain-fatty-acid--CoA ligase 3-like isoform 1 [Apis mellifera]	111
			ncbi-gi: 328787101	PREDICTED: isocitrate dehydrogenase [NADP] cytoplasmic isoform 2 [Apis mellifera]	107
5. Organismal Systems
5.7 Sensory system
	Phototransduction	ame04745	ncbi-gi: 328790797	PREDICTED: actin, clone 205-like [Apis mellifera]	134
			ncbi-gi: 328790800	PREDICTED: actin, clone 205-like [Apis mellifera]	134
5.8 Development
	Dorso-ventral axis formation	ame04320	ncbi-gi: 110758129	PREDICTED: RNA-binding protein squid-like isoform 1 [Apis mellifera]	105

## Sheet: MG_p-values
pathways	p-values
1. Metabolism	2.71426e-28
2. Genetic Information Processing	0.199277
3. Environmental Information Processing	0.393304
4. Cellular Processes	2.28789e-09
5. Organismal Systems	0.00222946
1.1 Carbohydrate metabolism	1.37992e-33
1.2 Energy metabolism	1.26911e-05
1.3 Lipid metabolism	1.13625e-08
1.4 Nucleotide metabolism	0.1395
1.5 Amino acid metabolism	1.23638e-14
1.6 Metabolism of other amino acids	1.46672e-10
1.7 Glycan biosynthesis and metabolism	0.252785
1.8 Metabolism of cofactors and vitamins	0.229644
1.9 Metabolism of terpenoids and polyketides	0.0276632
1.11 Xenobiotics biodegradation and metabolism	0.00218853
