# Supplementary material for: Shotgun proteomics deciphered age/division of labor-related functional specification of three honeybee (Apis mellifera L.) exocrine glands
Source: PLoS One. 2018 Feb 15;13(2):e0191344. doi: 10.1371/journal.pone.0191344 (PMC5813902; doi:10.1371/journal.pone.0191344)
Supplement: S10 Table — (XLSX) [file pone.0191344.s014.xlsx]

## Sheet: Sheet1
				Spectral count
Pathway	accession	Refseq	Description	(n+f)PcG	(n+f)TG	(n+f)MG
1.1 Carbohydrate metabolism
Glycolysis / Gluconeogenesis / ame00010 (24)
	335892820	NP_001229442.1	pyruvate dehydrogenase E1 component subunit beta, mitochondrial [Apis mellifera]	171	104	130
	66530423	XP_623084.1	PREDICTED: aldehyde dehydrogenase, mitochondrial isoform 1 [Apis mellifera]	84	75	349
	66499293	XP_623552.1	PREDICTED: glucose-6-phosphate isomerase-like [Apis mellifera]	153	97	106
	328786483	XP_003250798.1	PREDICTED: LOW QUALITY PROTEIN: 6-phosphofructokinase [Apis mellifera]	242	282	104
	66526646	XP_623438.1	PREDICTED: dihydrolipoyl dehydrogenase, mitochondrial-like isoform 1 [Apis mellifera]	119	88	129
	328786389	XP_624390.2	PREDICTED: pyruvate kinase-like [Apis mellifera]	400	259	194
	110748949	XP_623342.2	PREDICTED: fructose-bisphosphate aldolase-like [Apis mellifera]	1255	227	195
	110763826	XP_395047.3	PREDICTED: phosphoglycerate kinase isoform 1 [Apis mellifera]	168	119	107
	328791498	XP_624025.3	PREDICTED: dihydrolipoyllysine-residue acetyltransferase component of pyruvate dehydrogenase complex, mitochondrial-like [Apis mellifera]	123	48	82
	328793432	XP_623502.3	PREDICTED: probable pyruvate dehydrogenase E1 component subunit alpha, mitochondrial-like isoform 1 [Apis mellifera]	157	126	159
	48142692	XP_393605.1	PREDICTED: glyceraldehyde-3-phosphate dehydrogenase 2 isoform 1 [Apis mellifera]	1276	426	149
	328776294	XP_623403.2	PREDICTED: hexokinase type 2-like [Apis mellifera]	114	43	33
	66561330	XP_395366.2	PREDICTED: phosphoglucomutase [Apis mellifera]	175	61	115
	328776580	XP_625056.3	PREDICTED: enolase-like [Apis mellifera]	361	192	138
	148224276	NP_001090623.1	triosephosphate isomerase [Apis mellifera]	122	223	55
Citrate cycle (TCA cycle) / ame00020 (25)
	66526646	XP_623438.1	PREDICTED: dihydrolipoyl dehydrogenase, mitochondrial-like isoform 1 [Apis mellifera]	119	88	129
	328786455	XP_391838.3	PREDICTED: 2-oxoglutarate dehydrogenase, mitochondrial-like isoform 1 [Apis mellifera]	90	235	84
	335892820	NP_001229442.1	pyruvate dehydrogenase E1 component subunit beta, mitochondrial [Apis mellifera]	171	104	130
	328788708	XP_003251170.1	PREDICTED: pyruvate carboxylase, mitochondrial-like [Apis mellifera]	668	128	343
	328787101	XP_623673.3	PREDICTED: isocitrate dehydrogenase [NADP] cytoplasmic isoform 2 [Apis mellifera]	87	57	107
	328791498	XP_624025.3	PREDICTED: dihydrolipoyllysine-residue acetyltransferase component of pyruvate dehydrogenase complex, mitochondrial-like [Apis mellifera]	123	48	82
	48098039	XP_391994.1	PREDICTED: aconitate hydratase, mitochondrial-like [Apis mellifera]	194	222	131
	66513092	XP_392478.2	PREDICTED: malate dehydrogenase, mitochondrial-like isoform 1 [Apis mellifera]	143	209	103
	66506786	XP_394487.2	PREDICTED: malate dehydrogenase, cytoplasmic-like isoform 1 [Apis mellifera]	141	83	107
	66530142	XP_623083.1	PREDICTED: ATP-citrate synthase isoform 1 [Apis mellifera]	1970	204	419
	328793432	XP_623502.3	PREDICTED: probable pyruvate dehydrogenase E1 component subunit alpha, mitochondrial-like isoform 1 [Apis mellifera]	157	126	159
	66521738	XP_393545.2	PREDICTED: probable citrate synthase 1, mitochondrial-like [Apis mellifera]	224	187	206
	66548261	XP_624343.1	PREDICTED: succinyl-CoA ligase [ADP-forming] subunit beta, mitochondrial-like [Apis mellifera]	63	109	42
	66505480	XP_623065.1	PREDICTED: succinate dehydrogenase [ubiquinone] flavoprotein subunit, mitochondrial isoform 1 [Apis mellifera]	72	153	147
Pentose phosphate pathway / ame00030 (14)
	328786483	XP_003250798.1	PREDICTED: LOW QUALITY PROTEIN: 6-phosphofructokinase [Apis mellifera]	242	282	104
	328783160	XP_397306.3	PREDICTED: transaldolase [Apis mellifera]	402	83	187
	110748949	XP_623342.2	PREDICTED: fructose-bisphosphate aldolase-like [Apis mellifera]	1255	227	195
	328787446	XP_625090.2	PREDICTED: 6-phosphogluconate dehydrogenase, decarboxylating [Apis mellifera]	321	112	315
	328789361	XP_623196.3	PREDICTED: transketolase isoform 1 [Apis mellifera]	4291	124	1392
	66561330	XP_395366.2	PREDICTED: phosphoglucomutase [Apis mellifera]	175	61	115
	66499293	XP_623552.1	PREDICTED: glucose-6-phosphate isomerase-like [Apis mellifera]	153	97	106
Pentose and glucuronate interconversions / ame00040 (9)
	110756134	XP_392319.3	PREDICTED: UDP-glucuronosyltransferase 1-3-like [Apis mellifera]	0	0	205
	66530423	XP_623084.1	PREDICTED: aldehyde dehydrogenase, mitochondrial isoform 1 [Apis mellifera]	84	75	349
	328789193	XP_395535.3	PREDICTED: UTP--glucose-1-phosphate uridylyltransferase isoform 1 [Apis mellifera]	154	86	199
Fructose and mannose metabolism / ame00051 (13)
	328776294	XP_623403.2	PREDICTED: hexokinase type 2-like [Apis mellifera]	114	43	33
	110748949	XP_623342.2	PREDICTED: fructose-bisphosphate aldolase-like [Apis mellifera]	1255	227	195
	328786483	XP_003250798.1	PREDICTED: LOW QUALITY PROTEIN: 6-phosphofructokinase [Apis mellifera]	242	282	104
	148224276	NP_001090623.1	triosephosphate isomerase [Apis mellifera]	122	223	55
Galactose metabolism / ame00052 (11)
	328786483	XP_003250798.1	PREDICTED: LOW QUALITY PROTEIN: 6-phosphofructokinase [Apis mellifera]	242	282	104
	328776294	XP_623403.2	PREDICTED: hexokinase type 2-like [Apis mellifera]	114	43	33
	66561330	XP_395366.2	PREDICTED: phosphoglucomutase [Apis mellifera]	175	61	115
	328789193	XP_395535.3	PREDICTED: UTP--glucose-1-phosphate uridylyltransferase isoform 1 [Apis mellifera]	154	86	199
Ascorbate and aldarate metabolism / ame00053 (6)
	110756134	XP_392319.3	PREDICTED: UDP-glucuronosyltransferase 1-3-like [Apis mellifera]	0	0	205
	66530423	XP_623084.1	PREDICTED: aldehyde dehydrogenase, mitochondrial isoform 1 [Apis mellifera]	84	75	349
Starch and sucrose metabolism / ame00500 (12)
	328776294	XP_623403.2	PREDICTED: hexokinase type 2-like [Apis mellifera]	114	43	33
	110756134	XP_392319.3	PREDICTED: UDP-glucuronosyltransferase 1-3-like [Apis mellifera]	0	0	205
	328781343	XP_623386.2	PREDICTED: LOW QUALITY PROTEIN: glycogen phosphorylase isoform 2 [Apis mellifera]	185	111	97
	328776873	XP_003249233.1	PREDICTED: alpha,alpha-trehalose-phosphate synthase [UDP-forming] A isoform 1 [Apis mellifera]	57	57	103
	66561330	XP_395366.2	PREDICTED: phosphoglucomutase [Apis mellifera]	175	61	115
	328789193	XP_395535.3	PREDICTED: UTP--glucose-1-phosphate uridylyltransferase isoform 1 [Apis mellifera]	154	86	199
	66499293	XP_623552.1	PREDICTED: glucose-6-phosphate isomerase-like [Apis mellifera]	153	97	106
Amino sugar and nucleotide sugar metabolism / ame00520 (25)
	66499293	XP_623552.1	PREDICTED: glucose-6-phosphate isomerase-like [Apis mellifera]	153	97	106
	328789193	XP_395535.3	PREDICTED: UTP--glucose-1-phosphate uridylyltransferase isoform 1 [Apis mellifera]	154	86	199
	66561330	XP_395366.2	PREDICTED: phosphoglucomutase [Apis mellifera]	175	61	115
	328776294	XP_623403.2	PREDICTED: hexokinase type 2-like [Apis mellifera]	114	43	33
	48128966	XP_396639.1	PREDICTED: NADH-cytochrome b5 reductase 2-like isoform 1 [Apis mellifera]	59	70	130
Pyruvate metabolism / ame00620 (22)
	335892820	NP_001229442.1	pyruvate dehydrogenase E1 component subunit beta, mitochondrial [Apis mellifera]	171	104	130
	66530423	XP_623084.1	PREDICTED: aldehyde dehydrogenase, mitochondrial isoform 1 [Apis mellifera]	84	75	349
	328788708	XP_003251170.1	PREDICTED: pyruvate carboxylase, mitochondrial-like [Apis mellifera]	668	128	343
	66526646	XP_623438.1	PREDICTED: dihydrolipoyl dehydrogenase, mitochondrial-like isoform 1 [Apis mellifera]	119	88	129
	328786389	XP_624390.2	PREDICTED: pyruvate kinase-like [Apis mellifera]	400	259	194
	328791498	XP_624025.3	PREDICTED: dihydrolipoyllysine-residue acetyltransferase component of pyruvate dehydrogenase complex, mitochondrial-like [Apis mellifera]	123	48	82
	328778238	XP_395280.4	PREDICTED: NADP-dependent malic enzyme isoform 1 [Apis mellifera]	504	102	184
	66513092	XP_392478.2	PREDICTED: malate dehydrogenase, mitochondrial-like isoform 1 [Apis mellifera]	143	209	103
	66506786	XP_394487.2	PREDICTED: malate dehydrogenase, cytoplasmic-like isoform 1 [Apis mellifera]	141	83	107
	328793432	XP_623502.3	PREDICTED: probable pyruvate dehydrogenase E1 component subunit alpha, mitochondrial-like isoform 1 [Apis mellifera]	157	126	159
	328785411	XP_003250600.1	PREDICTED: acetyl-CoA carboxylase-like [Apis mellifera]	1015	45	454
Glyoxylate and dicarboxylate metabolism / ame00630 (14)
	66521738	XP_393545.2	PREDICTED: probable citrate synthase 1, mitochondrial-like [Apis mellifera]	224	187	206
	48098039	XP_391994.1	PREDICTED: aconitate hydratase, mitochondrial-like [Apis mellifera]	194	222	131
	66506786	XP_394487.2	PREDICTED: malate dehydrogenase, cytoplasmic-like isoform 1 [Apis mellifera]	141	83	107
	66513092	XP_392478.2	PREDICTED: malate dehydrogenase, mitochondrial-like isoform 1 [Apis mellifera]	143	209	103
Propanoate metabolism / ame00640 (15)
	66499429	XP_392111.2	PREDICTED: probable medium-chain specific acyl-CoA dehydrogenase, mitochondrial-like [Apis mellifera]	141	64	380
	66530423	XP_623084.1	PREDICTED: aldehyde dehydrogenase, mitochondrial isoform 1 [Apis mellifera]	84	75	349
	328785411	XP_003250600.1	PREDICTED: acetyl-CoA carboxylase-like [Apis mellifera]	1015	45	454
	328778689	XP_001123353.2	PREDICTED: probable enoyl-CoA hydratase, mitochondrial [Apis mellifera]	77	39	107
	66519936	XP_393806.2	PREDICTED: trifunctional enzyme subunit alpha, mitochondrial-like [Apis mellifera]	173	131	168
	66548261	XP_624343.1	PREDICTED: succinyl-CoA ligase [ADP-forming] subunit beta, mitochondrial-like [Apis mellifera]	63	109	42
Butanoate metabolism / ame00650 (12)
	66535270	XP_392681.2	PREDICTED: succinyl-CoA:3-ketoacid-coenzyme A transferase 1, mitochondrial-like [Apis mellifera]	97	72	109
	328782596	XP_395766.4	PREDICTED: succinate-semialdehyde dehydrogenase, mitochondrial [Apis mellifera]	92	105	127
	48141273	XP_397202.1	PREDICTED: hydroxymethylglutaryl-CoA synthase 1 [Apis mellifera]	132	57	34
	335892820	NP_001229442.1	pyruvate dehydrogenase E1 component subunit beta, mitochondrial [Apis mellifera]	171	104	130
	328778689	XP_001123353.2	PREDICTED: probable enoyl-CoA hydratase, mitochondrial [Apis mellifera]	77	39	107
	328793432	XP_623502.3	PREDICTED: probable pyruvate dehydrogenase E1 component subunit alpha, mitochondrial-like isoform 1 [Apis mellifera]	157	126	159
	66519936	XP_393806.2	PREDICTED: trifunctional enzyme subunit alpha, mitochondrial-like [Apis mellifera]	173	131	168
Inositol phosphate metabolism / ame00562 (14)
	148224276	NP_001090623.1	triosephosphate isomerase [Apis mellifera]	122	223	55
