# Supplementary material for: Shotgun proteomics deciphered age/division of labor-related functional specification of three honeybee (Apis mellifera L.) exocrine glands
Source: PLoS One. 2018 Feb 15;13(2):e0191344. doi: 10.1371/journal.pone.0191344 (PMC5813902; doi:10.1371/journal.pone.0191344)
Supplement: S11 Table — (XLSX) [file pone.0191344.s015.xlsx]

## Sheet: PcG-selective
		Spectral count	selectivity
Accession	Description	(n+f)PcG	PcG/TG	PcG/MG
gi|300807169	fatty acyl-CoA reductase 1 [Apis mellifera]	531	-	-
gi|328777397	PREDICTED: alkyldihydroxyacetonephosphate synthase-like [Apis mellifera]	470	-	-
gi|66512536	PREDICTED: phospholipase B1, membrane-associated-like [Apis mellifera]	327	-	-
gi|118150502	chemosensory protein 1 precursor [Apis mellifera]	183	-	-
gi|328783515	PREDICTED: ABC transporter G family member 20-like isoform 1 [Apis mellifera]	161	-	-
gi|110757696	PREDICTED: estradiol 17-beta-dehydrogenase 12-like [Apis mellifera]	151	-	-
gi|66515485	PREDICTED: putative glycerol kinase 5-like isoform 2 [Apis mellifera]	128	-	-
gi|328789551	PREDICTED: hypothetical protein LOC552320 [Apis mellifera]	123	-	-
gi|328789544	PREDICTED: hypothetical protein LOC552356 [Apis mellifera]	110	-	-
gi|66499229	PREDICTED: glucose dehydrogenase [acceptor] [Apis mellifera]	95	-	-
gi|328776665	PREDICTED: ABC transporter G family member 20-like, partial [Apis mellifera]	94	-	-
gi|328793159	PREDICTED: phospholipase B1, membrane-associated-like [Apis mellifera]	80	-	-
gi|328781318	PREDICTED: hypothetical protein LOC412763 isoform 1 [Apis mellifera]	70	-	-
gi|110762983	PREDICTED: tubulin beta chain-like [Apis mellifera]	65	-	-
gi|300116409	uncharacterized protein LOC411983 [Apis mellifera]	63	-	-
gi|328781610	PREDICTED: 1-acyl-sn-glycerol-3-phosphate acyltransferase alpha-like [Apis mellifera]	58	-	-
gi|328793378	PREDICTED: hypothetical protein LOC100577198 [Apis mellifera]	53	-	-
gi|328789561	PREDICTED: hypothetical protein LOC100576254 [Apis mellifera]	50	-	-
gi|328781660	PREDICTED: hypothetical protein LOC725732 [Apis mellifera]	48	-	-
gi|328781608	PREDICTED: 1-acyl-sn-glycerol-3-phosphate acyltransferase alpha-like [Apis mellifera]	43	-	-
gi|328793158	PREDICTED: phospholipase B1, membrane-associated-like [Apis mellifera]	41	-	-
gi|328793246	PREDICTED: elongation of very long chain fatty acids protein 6-like [Apis mellifera]	40	-	-
gi|328776155	PREDICTED: hypothetical protein LOC100577504 [Apis mellifera]	38	-	-
gi|66550553	PREDICTED: phosphotriesterase-related protein-like [Apis mellifera]	37	-	-
gi|328778061	PREDICTED: peroxisomal biogenesis factor 3-like [Apis mellifera]	33	-	-
gi|328790293	PREDICTED: transmembrane protein 135-like [Apis mellifera]	32	-	-
gi|66549818	PREDICTED: protein singed [Apis mellifera]	27	-	-
gi|328791146	PREDICTED: myosin-VIIa [Apis mellifera]	25	-	-
gi|110766380	PREDICTED: protein takeout-like [Apis mellifera]	25	-	-
gi|66565910	PREDICTED: probable cytochrome P450 6a14 [Apis mellifera]	23	-	-
gi|328793034	PREDICTED: hypothetical protein LOC551905 [Apis mellifera]	19	-	-
gi|58585158	histone H4 [Apis mellifera]	18	-	-
gi|328788955	PREDICTED: fatty-acid amide hydrolase 2-A-like isoform 2 [Apis mellifera]	18	-	-
gi|328782355	PREDICTED: guanine nucleotide-binding protein G(q) subunit alpha-like [Apis mellifera]	18	-	-
gi|328794347	PREDICTED: major royal jelly protein 3-like, partial [Apis mellifera]	18	-	-
gi|58585164	alpha-glucosidase precursor [Apis mellifera]	17	-	-
gi|58585170	major royal jelly protein 4 precursor [Apis mellifera]	16	-	-
gi|328776407	PREDICTED: elongation of very long chain fatty acids protein AAEL008004-like [Apis mellifera]	15	-	-
gi|328780611	PREDICTED: hypothetical protein LOC725541 [Apis mellifera]	13	-	-
gi|328782027	PREDICTED: membrane metallo-endopeptidase-like 1-like [Apis mellifera]	13	-	-
gi|66560647	PREDICTED: alanine--glyoxylate aminotransferase 2-like [Apis mellifera]	12	-	-
gi|328783135	PREDICTED: regulator of microtubule dynamics protein 2-like [Apis mellifera]	12	-	-
gi|110755974	PREDICTED: n-acetylneuraminate lyase-like [Apis mellifera]	11	-	-
gi|110756965	PREDICTED: protein NPC2 homolog [Apis mellifera]	11	-	-
gi|254911140	gram-negative bacteria-binding protein 1-2 precursor [Apis mellifera]	10	-	-
gi|62198227	major royal jelly protein 7 precursor [Apis mellifera]	10	-	-
gi|328790261	PREDICTED: ubiquitin thioesterase otubain-like [Apis mellifera]	10	-	-
gi|292494909	apidermin 3 precursor [Apis mellifera]	9	-	-
gi|328787671	PREDICTED: actin-related protein 2/3 complex subunit 3 isoform 2 [Apis mellifera]	9	-	-
gi|66523535	PREDICTED: facilitated trehalose transporter Tret1-like [Apis mellifera]	9	-	-
gi|328784649	PREDICTED: hypothetical protein LOC100576140 [Apis mellifera]	9	-	-
gi|328776004	PREDICTED: hypothetical protein LOC726394 [Apis mellifera]	9	-	-
gi|328779088	PREDICTED: draper [Apis mellifera]	8	-	-
gi|328784303	PREDICTED: hypothetical protein LOC726260 [Apis mellifera]	8	-	-
gi|328779178	PREDICTED: probable ATP-dependent RNA helicase DDX5-like [Apis mellifera]	8	-	-
gi|66503850	PREDICTED: tetratricopeptide repeat protein 39B-like [Apis mellifera]	8	-	-
gi|110749393	PREDICTED: tyrocidine synthase 3 [Apis mellifera]	8	-	-
gi|328782570	PREDICTED: dipeptidase 1-like [Apis mellifera]	7	-	-
gi|328787457	PREDICTED: periodic tryptophan protein 1 homolog [Apis mellifera]	7	-	-
gi|399220298	cuticular protein 3 precursor [Apis mellifera]	6	-	-
gi|58585090	glucose oxidase [Apis mellifera]	6	-	-
gi|328789108	PREDICTED: hypothetical protein LOC408733 [Apis mellifera]	6	-	-
gi|328787075	PREDICTED: hypothetical protein LOC724842 [Apis mellifera]	6	-	-
gi|328778652	PREDICTED: neutral ceramidase [Apis mellifera]	6	-	-
gi|328790057	PREDICTED: protein croquemort [Apis mellifera]	6	-	-
gi|48112712	PREDICTED: protein N-terminal asparagine amidohydrolase-like [Apis mellifera]	6	-	-
gi|328791984	PREDICTED: rhomboid-7 [Apis mellifera]	6	-	-
gi|66510082	PREDICTED: 39S ribosomal protein L17, mitochondrial [Apis mellifera]	5	-	-
gi|110774352	PREDICTED: cysteine and histidine-rich domain-containing protein-like, partial [Apis mellifera]	5	-	-
gi|66557694	PREDICTED: cytochrome c oxidase assembly protein COX11, mitochondrial-like isoform 2 [Apis mellifera]	5	-	-
gi|328789022	PREDICTED: glycerate kinase-like [Apis mellifera]	5	-	-
gi|328789556	PREDICTED: hypothetical protein LOC100576118 [Apis mellifera]	5	-	-
gi|328781055	PREDICTED: hypothetical protein LOC100577887 [Apis mellifera]	5	-	-
gi|328782862	PREDICTED: hypothetical protein LOC408464 [Apis mellifera]	5	-	-
gi|328780593	PREDICTED: hypothetical protein LOC409039 isoform 1 [Apis mellifera]	5	-	-
gi|66547599	PREDICTED: hypothetical protein LOC551098 [Apis mellifera]	5	-	-
gi|328785944	PREDICTED: hypothetical protein LOC552728 [Apis mellifera]	5	-	-
gi|328791749	PREDICTED: hypothetical protein LOC725238 [Apis mellifera]	5	-	-
gi|328794084	PREDICTED: hypothetical protein LOC726891 [Apis mellifera]	5	-	-
gi|66520744	PREDICTED: peptidyl-tRNA hydrolase ICT1, mitochondrial-like [Apis mellifera]	5	-	-
gi|328790651	PREDICTED: protein crumbs [Apis mellifera]	5	-	-
gi|66547465	PREDICTED: solute carrier family 2, facilitated glucose transporter member 1-like isoform 1 [Apis mellifera]	5	-	-
gi|328777299	PREDICTED: [Pyruvate dehydrogenase [lipoamide]] kinase, mitochondrial isoform 1 [Apis mellifera]	4	-	-
gi|66522249	PREDICTED: [Pyruvate dehydrogenase [lipoamide]] kinase, mitochondrial isoform 2 [Apis mellifera]	4	-	-
gi|110777042	PREDICTED: 39S ribosomal protein L53, mitochondrial [Apis mellifera]	4	-	-
gi|328782988	PREDICTED: centrosomin [Apis mellifera]	4	-	-
gi|110777198	PREDICTED: chromodomain-helicase-DNA-binding protein Mi-2 homolog [Apis mellifera]	4	-	-
gi|66530060	PREDICTED: circadian clock-controlled protein-like [Apis mellifera]	4	-	-
gi|328781354	PREDICTED: guanine nucleotide exchange factor DBS-like [Apis mellifera]	4	-	-
gi|328784869	PREDICTED: hypothetical protein LOC408964 [Apis mellifera]	4	-	-
gi|66555974	PREDICTED: hypothetical protein LOC409852 [Apis mellifera]	4	-	-
gi|328790111	PREDICTED: hypothetical protein LOC409983 [Apis mellifera]	4	-	-
gi|328784858	PREDICTED: hypothetical protein LOC724785 [Apis mellifera]	4	-	-
gi|110766109	PREDICTED: low molecular weight phosphotyrosine protein phosphatase-like [Apis mellifera]	4	-	-
gi|110766212	PREDICTED: nucleolar complex protein 2 homolog [Apis mellifera]	4	-	-
gi|48103807	PREDICTED: phosphopantothenoylcysteine decarboxylase-like [Apis mellifera]	4	-	-
gi|66550524	PREDICTED: probable 39S ribosomal protein L45, mitochondrial [Apis mellifera]	4	-	-
gi|110765954	PREDICTED: probable cytochrome P450 6a13 [Apis mellifera]	4	-	-
gi|48096135	PREDICTED: solute carrier family 25 member 46-like isoform 1 [Apis mellifera]	4	-	-
gi|66555130	PREDICTED: sterol regulatory element-binding protein cleavage-activating protein-like [Apis mellifera]	4	-	-
gi|328790087	PREDICTED: transcription elongation factor B polypeptide 1 [Apis mellifera]	4	-	-
gi|328790091	PREDICTED: transcription elongation factor B polypeptide 1 [Apis mellifera]	4	-	-
gi|328790089	PREDICTED: transcription elongation factor B polypeptide 1 isoform 1 [Apis mellifera]	4	-	-
gi|328777449	PREDICTED: 28S ribosomal protein S23, mitochondrial-like [Apis mellifera]	3	-	-
gi|328778704	PREDICTED: 39S ribosomal protein L48, mitochondrial [Apis mellifera]	3	-	-
gi|110758045	PREDICTED: 39S ribosomal protein L51, mitochondrial [Apis mellifera]	3	-	-
gi|328779682	PREDICTED: 40S ribosomal protein S12, mitochondrial isoform 1 [Apis mellifera]	3	-	-
gi|328786626	PREDICTED: apolipoprotein D-like [Apis mellifera]	3	-	-
gi|328783251	PREDICTED: calmodulin-like protein 4-like [Apis mellifera]	3	-	-
gi|328794448	PREDICTED: calmodulin-like protein 4-like [Apis mellifera]	3	-	-
gi|66532731	PREDICTED: cytoplasmic phosphatidylinositol transfer protein 1 [Apis mellifera]	3	-	-
gi|66504949	PREDICTED: e3 ubiquitin-protein ligase UBR2-like [Apis mellifera]	3	-	-
gi|328789486	PREDICTED: hypothetical protein LOC100577661 isoform 1 [Apis mellifera]	3	-	-
gi|328789488	PREDICTED: hypothetical protein LOC100577661 isoform 2 [Apis mellifera]	3	-	-
gi|328786366	PREDICTED: hypothetical protein LOC100578730 isoform 1 [Apis mellifera]	3	-	-
gi|328786368	PREDICTED: hypothetical protein LOC100578730 isoform 2 [Apis mellifera]	3	-	-
gi|328786370	PREDICTED: hypothetical protein LOC100578730 isoform 3 [Apis mellifera]	3	-	-
gi|328782812	PREDICTED: hypothetical protein LOC409084 [Apis mellifera]	3	-	-
gi|328791343	PREDICTED: hypothetical protein LOC409904 [Apis mellifera]	3	-	-
gi|66512104	PREDICTED: hypothetical protein LOC550875 [Apis mellifera]	3	-	-
gi|328779534	PREDICTED: hypothetical protein LOC552041 [Apis mellifera]	3	-	-
gi|110755943	PREDICTED: hypothetical protein LOC724888 [Apis mellifera]	3	-	-
gi|328791368	PREDICTED: hypothetical protein LOC726814 [Apis mellifera]	3	-	-
gi|66526650	PREDICTED: innexin inx3 isoform 2 [Apis mellifera]	3	-	-
gi|66546786	PREDICTED: inositol-3-phosphate synthase 1-B isoform 1 [Apis mellifera]	3	-	-
gi|48095039	PREDICTED: LIM domain only protein 3-like [Apis mellifera]	3	-	-
gi|328784083	PREDICTED: pancreatic lipase-related protein 3-like [Apis mellifera]	3	-	-
gi|328791126	PREDICTED: phosphoribosylformylglycinamidine synthase [Apis mellifera]	3	-	-
gi|48102586	PREDICTED: probable 28S ribosomal protein S25, mitochondrial [Apis mellifera]	3	-	-
gi|328780685	PREDICTED: probable ATP-dependent RNA helicase YTHDC2 [Apis mellifera]	3	-	-
gi|66524943	PREDICTED: protein RMD5 homolog A-like [Apis mellifera]	3	-	-
gi|328784537	PREDICTED: putative rRNA methyltransferase 3-like isoform 1 [Apis mellifera]	3	-	-
gi|110760837	PREDICTED: putative rRNA methyltransferase 3-like isoform 2 [Apis mellifera]	3	-	-
gi|110758964	PREDICTED: regucalcin-like [Apis mellifera]	3	-	-
gi|110756775	PREDICTED: replication protein A 70 kDa DNA-binding subunit isoform 1 [Apis mellifera]	3	-	-
gi|328788416	PREDICTED: replication protein A 70 kDa DNA-binding subunit isoform 2 [Apis mellifera]	3	-	-
gi|328790934	PREDICTED: syntaxin-17 [Apis mellifera]	3	-	-
gi|328784453	PREDICTED: thioredoxin, mitochondrial-like [Apis mellifera]	3	-	-
gi|328782023	PREDICTED: viral IAP-associated factor homolog [Apis mellifera]	3	-	-
gi|328793446	PREDICTED: 1,4-alpha-glucan-branching enzyme-like [Apis mellifera]	2	-	-
gi|328793448	PREDICTED: 1,4-alpha-glucan-branching enzyme-like [Apis mellifera]	2	-	-
gi|328788993	PREDICTED: 1-acylglycerophosphocholine O-acyltransferase 1-like [Apis mellifera]	2	-	-
gi|328777665	PREDICTED: 28S ribosomal protein S31, mitochondrial [Apis mellifera]	2	-	-
gi|66516952	PREDICTED: 5~-nucleotidase domain-containing protein 3-like [Apis mellifera]	2	-	-
gi|328788208	PREDICTED: AMP deaminase 2-like isoform 2 [Apis mellifera]	2	-	-
gi|66499163	PREDICTED: arginine kinase-like [Apis mellifera]	2	-	-
gi|328789446	PREDICTED: cathepsin J-like [Apis mellifera]	2	-	-
gi|66556489	PREDICTED: coiled-coil domain-containing protein 25-like [Apis mellifera]	2	-	-
gi|110761872	PREDICTED: collagen alpha-1(XI) chain-like isoform 1 [Apis mellifera]	2	-	-
gi|328786339	PREDICTED: cysteine-rich with EGF-like domain protein 2-like [Apis mellifera]	2	-	-
gi|328792901	PREDICTED: e3 ubiquitin-protein ligase MARCH5-like [Apis mellifera]	2	-	-
gi|328783698	PREDICTED: e3 ubiquitin-protein ligase RNF19A isoform 2 [Apis mellifera]	2	-	-
gi|328789838	PREDICTED: F-box-like/WD repeat-containing protein ebi [Apis mellifera]	2	-	-
gi|328789840	PREDICTED: F-box-like/WD repeat-containing protein ebi [Apis mellifera]	2	-	-
gi|48097023	PREDICTED: F-box-like/WD repeat-containing protein ebi isoform 1 [Apis mellifera]	2	-	-
gi|328788567	PREDICTED: glucose dehydrogenase [acceptor] [Apis mellifera]	2	-	-
gi|328785199	PREDICTED: H(+)/Cl(-) exchange transporter 7 [Apis mellifera]	2	-	-
gi|328786814	PREDICTED: hypothetical protein LOC408358 [Apis mellifera]	2	-	-
gi|328791009	PREDICTED: hypothetical protein LOC409093 [Apis mellifera]	2	-	-
gi|328782882	PREDICTED: hypothetical protein LOC410496 [Apis mellifera]	2	-	-
gi|328785951	PREDICTED: hypothetical protein LOC411091 [Apis mellifera]	2	-	-
gi|110760219	PREDICTED: hypothetical protein LOC412914 [Apis mellifera]	2	-	-
gi|328776125	PREDICTED: hypothetical protein LOC413310 isoform 1 [Apis mellifera]	2	-	-
gi|328775953	PREDICTED: hypothetical protein LOC413721 [Apis mellifera]	2	-	-
gi|328777873	PREDICTED: hypothetical protein LOC551860 [Apis mellifera]	2	-	-
gi|328783626	PREDICTED: hypothetical protein LOC552839 [Apis mellifera]	2	-	-
gi|110759450	PREDICTED: hypothetical protein LOC724583 [Apis mellifera]	2	-	-
gi|328785293	PREDICTED: hypothetical protein LOC724962 [Apis mellifera]	2	-	-
gi|328787214	PREDICTED: hypothetical protein LOC725751 [Apis mellifera]	2	-	-
gi|328790946	PREDICTED: hypothetical protein LOC726722 [Apis mellifera]	2	-	-
gi|328786159	PREDICTED: hypothetical protein LOC727264 [Apis mellifera]	2	-	-
gi|328786925	PREDICTED: integrin beta-nu-like [Apis mellifera]	2	-	-
gi|66519183	PREDICTED: iron/zinc purple acid phosphatase-like protein-like [Apis mellifera]	2	-	-
gi|328777705	PREDICTED: LETM1 domain-containing protein 1-like [Apis mellifera]	2	-	-
gi|328788840	PREDICTED: leucine-rich repeat neuronal protein 3-like [Apis mellifera]	2	-	-
gi|328788409	PREDICTED: lipoma HMGIC fusion partner-like 4 protein-like [Apis mellifera]	2	-	-
gi|328785035	PREDICTED: lysosomal acid phosphatase-like isoform 1 [Apis mellifera]	2	-	-
gi|110776527	PREDICTED: malonyl-CoA decarboxylase, mitochondrial-like [Apis mellifera]	2	-	-
gi|48102349	PREDICTED: microtubule-associated proteins 1A/1B light chain 3A-like [Apis mellifera]	2	-	-
gi|328792681	PREDICTED: niemann-Pick C1 protein-like [Apis mellifera]	2	-	-
gi|66535274	PREDICTED: PDZ domain-containing protein GIPC1-like [Apis mellifera]	2	-	-
gi|328793897	PREDICTED: peptide-N(4)-(N-acetyl-beta-glucosaminyl)asparagine amidase [Apis mellifera]	2	-	-
gi|110755171	PREDICTED: peptidyl-prolyl cis-trans isomerase H-like [Apis mellifera]	2	-	-
gi|66563115	PREDICTED: peptidyl-prolyl cis-trans isomerase NIMA-interacting 1 [Apis mellifera]	2	-	-
gi|328789948	PREDICTED: phosphatidylinositol 4,5-bisphosphate 5-phosphatase A-like isoform 1 [Apis mellifera]	2	-	-
gi|110760564	PREDICTED: phytanoyl-CoA dioxygenase domain-containing protein 1 homolog [Apis mellifera]	2	-	-
gi|328786029	PREDICTED: probable ATP-dependent RNA helicase DDX46-like [Apis mellifera]	2	-	-
gi|48105285	PREDICTED: probable UDP-glucose 4-epimerase-like [Apis mellifera]	2	-	-
gi|66506995	PREDICTED: protein FAM162B-like isoform 2 [Apis mellifera]	2	-	-
gi|66554159	PREDICTED: protein jagunal [Apis mellifera]	2	-	-
gi|328789236	PREDICTED: protein prune homolog [Apis mellifera]	2	-	-
gi|66533586	PREDICTED: protein zyg-11 homolog B-like [Apis mellifera]	2	-	-
gi|328790254	PREDICTED: putative high mobility group protein B1-like 1-like [Apis mellifera]	2	-	-
gi|328791567	PREDICTED: rhophilin-2-like [Apis mellifera]	2	-	-
gi|110760095	PREDICTED: small nuclear ribonucleoprotein F isoform 1 [Apis mellifera]	2	-	-
gi|328782586	PREDICTED: small nuclear ribonucleoprotein F isoform 2 [Apis mellifera]	2	-	-
gi|66510510	PREDICTED: uncharacterized aminotransferase SSO0104-like [Apis mellifera]	2	-	-
gi|328792630	PREDICTED: UPF0585 protein CG18661-like [Apis mellifera]	2	-	-
gi|328784944	PREDICTED: uridine diphosphate glucose pyrophosphatase-like [Apis mellifera]	2	-	-
gi|328784942	PREDICTED: uridine diphosphate glucose pyrophosphatase-like isoform 1 [Apis mellifera]	2	-	-
gi|328782963	PREDICTED: venom acid phosphatase Acph-1-like [Apis mellifera]	2	-	-
gi|328790602	PREDICTED: WD repeat-containing protein 43-like [Apis mellifera]	2	-	-
gi|328780929	PREDICTED: hypothetical protein LOC725439 isoform 1 [Apis mellifera]	49	49.3819	48.4453
gi|335892852	putative fatty acyl-CoA reductase CG8306-like [Apis mellifera]	49	8.23032	48.4453
gi|328781729	PREDICTED: inosine-5~-monophosphate dehydrogenase [Apis mellifera]	12	6.04677	11.8641
gi|66508366	PREDICTED: inosine-5~-monophosphate dehydrogenase isoform 1 [Apis mellifera]	12	6.04677	11.8641
gi|328782084	PREDICTED: antithrombin-III [Apis mellifera]	20	10.0779	9.88679
gi|328790639	PREDICTED: eukaryotic translation initiation factor 4E-binding protein 1-like [Apis mellifera]	10	10.0779	9.88679
gi|328785101	PREDICTED: glyoxylate/hydroxypyruvate reductase A-like [Apis mellifera]	10	5.03897	9.88679
gi|328775871	PREDICTED: ATPase family AAA domain-containing protein 1-A-like [Apis mellifera]	19	6.3827	9.39245
gi|162952028	trehalase precursor [Apis mellifera]	17	5.71084	8.40377
gi|328786824	PREDICTED: alpha-tocopherol transfer protein-like isoform 2 [Apis mellifera]	184	11.5896	6.9968
gi|110748949	PREDICTED: fructose-bisphosphate aldolase-like [Apis mellifera]	1255	5.57173	6.36303
gi|328790615	PREDICTED: tubulin-specific chaperone D-like [Apis mellifera]	12	12.0935	5.93207
gi|58585108	major royal jelly protein 2 precursor [Apis mellifera]	48	8.06236	5.27295
gi|110760324	PREDICTED: isovaleryl-CoA dehydrogenase, mitochondrial-like [Apis mellifera]	122	24.5902	5.2443
gi|48096057	PREDICTED: pyrroline-5-carboxylate reductase 2-like [Apis mellifera]	19	19.1481	-
gi|328785114	PREDICTED: methionine aminopeptidase 1D, mitochondrial-like [Apis mellifera]	15	15.1169	-
gi|328786591	PREDICTED: glycoprotein 150 [Apis mellifera]	12	12.0935	-
gi|328781201	PREDICTED: patj homolog [Apis mellifera]	10	10.0779	-
gi|110762783	PREDICTED: 28 kDa heat- and acid-stable phosphoprotein-like [Apis mellifera]	9	9.07015	-
gi|328783875	PREDICTED: hypothetical protein LOC411392 isoform 1 [Apis mellifera]	7	7.05456	-
gi|328779875	PREDICTED: epithelial splicing regulatory protein 2 [Apis mellifera]	13	6.55066	-
gi|328784738	PREDICTED: 28S ribosomal protein S22, mitochondrial [Apis mellifera]	11	5.54287	-
gi|48095928	PREDICTED: ADP-ribosylation factor-like protein 2-like isoform 1 [Apis mellifera]	5	5.03897	-
gi|328789686	PREDICTED: hypothetical protein LOC409034 [Apis mellifera]	5	5.03897	-
gi|328790174	PREDICTED: hypothetical protein LOC724569 [Apis mellifera]	5	5.03897	-
gi|328782216	PREDICTED: TBC1 domain family member 23-like [Apis mellifera]	5	5.03897	-
gi|328792515	PREDICTED: long-chain-fatty-acid--CoA ligase ACSBG2 [Apis mellifera]	189	-	62.2868
gi|328785304	PREDICTED: probable cytochrome P450 6a13 isoform 1 [Apis mellifera]	50	-	49.4339
gi|328793927	PREDICTED: acyl-CoA Delta(11) desaturase-like [Apis mellifera]	70	-	34.6038
gi|66529793	PREDICTED: decaprenyl-diphosphate synthase subunit 2-like [Apis mellifera]	21	-	20.7623
gi|66526771	PREDICTED: elongation of very long chain fatty acids protein AAEL008004-like [Apis mellifera]	37	-	18.2906
gi|328781763	PREDICTED: hypothetical protein LOC100577709 [Apis mellifera]	18	-	17.7962
gi|58585106	chemosensory protein 3 precursor [Apis mellifera]	71	-	17.549
gi|328783921	PREDICTED: tRNA pseudouridine synthase-like 1-like [Apis mellifera]	16	-	15.8189
gi|328785134	PREDICTED: poly(A) RNA polymerase, mitochondrial-like [Apis mellifera]	15	-	14.8302
gi|66519875	PREDICTED: clavesin-2-like [Apis mellifera]	163	-	12.3965
gi|328787688	PREDICTED: 39S ribosomal protein L4, mitochondrial [Apis mellifera]	11	-	10.8755
gi|328779867	PREDICTED: alanine--glyoxylate aminotransferase 2-like [Apis mellifera]	39	-	9.63962
gi|328788343	PREDICTED: putative 28S ribosomal protein S5, mitochondrial [Apis mellifera]	9	-	8.89811
gi|328790629	PREDICTED: ubiquinol-cytochrome c reductase complex chaperone CBP3 homolog [Apis mellifera]	8	-	7.90943
gi|328787428	PREDICTED: hypothetical protein LOC413679 isoform 1 [Apis mellifera]	52	-	7.34447
gi|328780758	PREDICTED: LOW QUALITY PROTEIN: dihydroxyacetone phosphate acyltransferase isoform 1 [Apis mellifera]	55	-	6.79717
gi|328784477	PREDICTED: cytochrome P450 6k1 [Apis mellifera]	112	-	6.51365
gi|58585138	major royal jelly protein 5 precursor [Apis mellifera]	6	-	5.93207
gi|66506366	PREDICTED: ATP-binding cassette sub-family G member 4-like [Apis mellifera]	6	-	5.93207
gi|328776802	PREDICTED: ATP-dependent RNA helicase SUV3 homolog, mitochondrial-like [Apis mellifera]	6	-	5.93207
gi|66501445	PREDICTED: zinc finger CCCH domain-containing protein 15 homolog [Apis mellifera]	6	-	5.93207
gi|328781121	PREDICTED: mitochondrial intermediate peptidase-like [Apis mellifera]	18	-	5.93207
gi|328781107	PREDICTED: 2~,5~-phosphodiesterase 12-like [Apis mellifera]	11	-	5.43773
gi|328793540	PREDICTED: scavenger receptor class B member 1, partial [Apis mellifera]	61	-	5.02578
	total	6990

## Sheet: TG-selective
		Spectral count	selectivity
Accession	Description	(n+f)TG	TG/PcG	TG/MG
gi|110776679	PREDICTED: esterase B1-like [Apis mellifera]	241	-	-
gi|328790048	PREDICTED: ubiquitin-60S ribosomal protein L40 isoform 3 [Apis mellifera]	184	-	-
gi|328789939	PREDICTED: aquaporin AQPAn.G-like [Apis mellifera]	150	-	-
gi|328780171	PREDICTED: LOW QUALITY PROTEIN: ATP-binding cassette sub-family C member 8 [Apis mellifera]	116	-	-
gi|328783881	PREDICTED: slit homolog 2 protein-like [Apis mellifera]	85	-	-
gi|328783496	PREDICTED: NADP-dependent malic enzyme [Apis mellifera]	79	-	-
gi|328788933	PREDICTED: neurobeachin-like, partial [Apis mellifera]	77	-	-
gi|328792141	PREDICTED: thrombospondin type-1 domain-containing protein 4-like [Apis mellifera]	68	-	-
gi|328783559	PREDICTED: glycine receptor subunit alpha-3 [Apis mellifera]	63	-	-
gi|328782814	PREDICTED: probable cation-transporting ATPase 13A3-like [Apis mellifera]	62	-	-
gi|328781706	PREDICTED: hypothetical protein LOC725015 [Apis mellifera]	57	-	-
gi|328784061	PREDICTED: pancreatic triacylglycerol lipase-like [Apis mellifera]	56	-	-
gi|328790712	PREDICTED: 26S protease regulatory subunit 6B isoform 2 [Apis mellifera]	51	-	-
gi|328778994	PREDICTED: endophilin-A isoform 1 [Apis mellifera]	47	-	-
gi|201023361	calcium/calmodulin-dependent protein kinase II [Apis mellifera]	45	-	-
gi|48095594	PREDICTED: guanine nucleotide-binding protein G(s) subunit alpha-like isoform 1 [Apis mellifera]	44	-	-
gi|328778924	PREDICTED: MOSC domain-containing protein 1, mitochondrial-like [Apis mellifera]	41	-	-
gi|328779207	PREDICTED: protein NDRG3-like isoform 1 [Apis mellifera]	36	-	-
gi|66513978	PREDICTED: ras-related protein Rab-27A-like isoform 1 [Apis mellifera]	35	-	-
gi|334852193	transglutaminase [Apis mellifera]	35	-	-
gi|328789539	PREDICTED: hypothetical protein LOC410819 [Apis mellifera]	32	-	-
gi|328792274	PREDICTED: papilin-like [Apis mellifera]	32	-	-
gi|328783791	PREDICTED: 10-formyltetrahydrofolate dehydrogenase [Apis mellifera]	30	-	-
gi|328792767	PREDICTED: hypothetical protein LOC724993 [Apis mellifera]	27	-	-
gi|328782921	PREDICTED: sodium-independent sulfate anion transporter-like [Apis mellifera]	27	-	-
gi|328792883	PREDICTED: hypothetical protein LOC100577920 [Apis mellifera]	25	-	-
gi|328785884	PREDICTED: LOW QUALITY PROTEIN: hypothetical protein LOC409364 isoform 1 [Apis mellifera]	24	-	-
gi|335892810	solute carrier family 35 member B1 [Apis mellifera]	24	-	-
gi|328792056	PREDICTED: GTPase activating Rap/RanGAP domain-like 3 [Apis mellifera]	23	-	-
gi|328790916	PREDICTED: prestin-like [Apis mellifera]	23	-	-
gi|328781634	PREDICTED: sodium/hydrogen exchanger 7 [Apis mellifera]	23	-	-
gi|328782774	PREDICTED: chaperone activity of bc1 complex-like, mitochondrial-like [Apis mellifera]	22	-	-
gi|328781208	PREDICTED: hypothetical protein LOC726950 [Apis mellifera]	22	-	-
gi|328776451	PREDICTED: hypothetical protein LOC409604 [Apis mellifera]	20	-	-
gi|328783319	PREDICTED: ADP-ribosylation factor-like protein 3-like [Apis mellifera]	19	-	-
gi|328785091	PREDICTED: chloride channel protein 2-like [Apis mellifera]	19	-	-
gi|328787955	PREDICTED: pyrazinamidase/nicotinamidase-like isoform 2 [Apis mellifera]	19	-	-
gi|328784765	PREDICTED: uncharacterized oxidoreductase yrbE-like [Apis mellifera]	19	-	-
gi|328782804	PREDICTED: dentin matrix protein 4-like [Apis mellifera]	18	-	-
gi|328790769	PREDICTED: division abnormally delayed protein [Apis mellifera]	18	-	-
gi|66508526	PREDICTED: excitatory amino acid transporter 3 [Apis mellifera]	18	-	-
gi|328784017	PREDICTED: LOW QUALITY PROTEIN: TBC1 domain family member CG11727 [Apis mellifera]	18	-	-
gi|58585076	juvenile hormone esterase precursor [Apis mellifera]	17	-	-
gi|110772336	PREDICTED: cytoplasmic FMR1-interacting protein isoform 1 [Apis mellifera]	17	-	-
gi|66542091	PREDICTED: lanC-like protein 2-like [Apis mellifera]	17	-	-
gi|328775885	PREDICTED: stress-activated protein kinase JNK [Apis mellifera]	17	-	-
gi|328781273	PREDICTED: 1-phosphatidylinositol-4,5-bisphosphate phosphodiesterase [Apis mellifera]	16	-	-
gi|328776844	PREDICTED: fibrillin-1-like [Apis mellifera]	16	-	-
gi|66563895	PREDICTED: hypothetical protein LOC409088 isoform 1 [Apis mellifera]	16	-	-
gi|66548818	PREDICTED: sodium- and chloride-dependent GABA transporter ine [Apis mellifera]	16	-	-
gi|328782779	PREDICTED: hypothetical protein LOC408463 [Apis mellifera]	15	-	-
gi|328791331	PREDICTED: hypothetical protein LOC552759 [Apis mellifera]	14	-	-
gi|66514595	PREDICTED: ras-related protein Rab-3 isoform 2 [Apis mellifera]	14	-	-
gi|201023359	glutamine:fructose-6-phosphate aminotransferase 1 [Apis mellifera]	13	-	-
gi|328792096	PREDICTED: putative aldehyde dehydrogenase family 7 member A1 homolog isoform 1 [Apis mellifera]	13	-	-
gi|328783772	PREDICTED: ubiquitin-like protein 4A-like isoform 1 [Apis mellifera]	13	-	-
gi|67010041	major royal jelly protein 9 precursor [Apis mellifera]	12	-	-
gi|328788884	PREDICTED: battenin [Apis mellifera]	12	-	-
gi|328779389	PREDICTED: hypothetical protein LOC726210 [Apis mellifera]	12	-	-
gi|328779522	PREDICTED: protein numb-like [Apis mellifera]	12	-	-
gi|328784185	PREDICTED: putative sodium-dependent multivitamin transporter-like [Apis mellifera]	12	-	-
gi|328790442	PREDICTED: ras-related protein Rab-35-like [Apis mellifera]	12	-	-
gi|66517867	PREDICTED: transmembrane protein 50A-like [Apis mellifera]	12	-	-
gi|328786557	PREDICTED: dual 3~,5~-cyclic-AMP and -GMP phosphodiesterase 11-like [Apis mellifera]	11	-	-
gi|66508944	PREDICTED: ras-related protein Rab-43 [Apis mellifera]	11	-	-
gi|328789097	PREDICTED: serine/threonine-protein phosphatase 6 catalytic subunit [Apis mellifera]	11	-	-
gi|48095285	PREDICTED: serine/threonine-protein phosphatase 6 catalytic subunit isoform 1 [Apis mellifera]	11	-	-
gi|66555386	PREDICTED: translocon-associated protein subunit delta [Apis mellifera]	11	-	-
gi|216548577	synaptotagmin 20 [Apis mellifera]	11	-	-
gi|66517653	PREDICTED: acylphosphatase-1-like [Apis mellifera]	10	-	-
gi|328777221	PREDICTED: cdc42-interacting protein 4-like [Apis mellifera]	10	-	-
gi|328783529	PREDICTED: metaxin-1-like [Apis mellifera]	10	-	-
gi|328779827	PREDICTED: NEDD8-activating enzyme E1 catalytic subunit-like [Apis mellifera]	10	-	-
gi|48094590	PREDICTED: proton-coupled amino acid transporter 4-like [Apis mellifera]	10	-	-
gi|328789444	PREDICTED: serine/threonine-protein phosphatase PP1-gamma catalytic subunit-like [Apis mellifera]	10	-	-
gi|328776601	PREDICTED: syntenin-1-like [Apis mellifera]	10	-	-
gi|328788943	PREDICTED: uncharacterized protein YJR142W-like [Apis mellifera]	10	-	-
gi|66564836	PREDICTED: AP-3 complex subunit mu-1-like [Apis mellifera]	9	-	-
gi|328789734	PREDICTED: dolichyl-phosphate beta-glucosyltransferase-like [Apis mellifera]	9	-	-
gi|328777174	PREDICTED: hypothetical protein LOC551227 [Apis mellifera]	9	-	-
gi|328789642	PREDICTED: probable phospholipid-transporting ATPase IA-like [Apis mellifera]	9	-	-
gi|66544564	PREDICTED: cell cycle control protein 50A-like isoform 1 [Apis mellifera]	8	-	-
gi|328780741	PREDICTED: probable methyltransferase C20orf7 homolog, mitochondrial-like isoform 1 [Apis mellifera]	8	-	-
gi|328780743	PREDICTED: probable methyltransferase C20orf7 homolog, mitochondrial-like isoform 2 [Apis mellifera]	8	-	-
gi|328787830	PREDICTED: probable phospholipid-transporting ATPase IIB-like [Apis mellifera]	8	-	-
gi|110763115	PREDICTED: protein FAM160B1-like [Apis mellifera]	8	-	-
gi|328793910	PREDICTED: pyrroline-5-carboxylate reductase 2 isoform 1 [Apis mellifera]	8	-	-
gi|66534900	PREDICTED: pyrroline-5-carboxylate reductase 2 isoform 2 [Apis mellifera]	8	-	-
gi|328791600	PREDICTED: serine/threonine-protein kinase MARK2 isoform 1 [Apis mellifera]	8	-	-
gi|110749189	PREDICTED: SNARE-associated protein Snapin [Apis mellifera]	8	-	-
gi|328792820	PREDICTED: vesicular glutamate transporter 2-like [Apis mellifera]	8	-	-
gi|328779949	PREDICTED: Y+L amino acid transporter 2-like [Apis mellifera]	8	-	-
gi|66530341	PREDICTED: guanosine-3~,5~-bis(diphosphate) 3~-pyrophosphohydrolase MESH1-like [Apis mellifera]	7	-	-
gi|328786196	PREDICTED: high affinity cAMP-specific and IBMX-insensitive 3~,5~-cyclic phosphodiesterase 8A-like [Apis mellifera]	7	-	-
gi|328785582	PREDICTED: hypothetical protein LOC100577003 [Apis mellifera]	7	-	-
gi|328792912	PREDICTED: hypothetical protein LOC100578680 [Apis mellifera]	7	-	-
gi|110750872	PREDICTED: hypothetical protein LOC725625 [Apis mellifera]	7	-	-
gi|328783717	PREDICTED: MMS19 nucleotide excision repair protein homolog [Apis mellifera]	7	-	-
gi|110764784	PREDICTED: tetratricopeptide repeat protein 19-like [Apis mellifera]	7	-	-
gi|328779804	PREDICTED: ubiquitin-conjugating enzyme E2-17 kDa isoform 2 [Apis mellifera]	7	-	-
gi|110755811	PREDICTED: ubiquitin-conjugating enzyme E2-17 kDa isoform 3 [Apis mellifera]	7	-	-
gi|66506853	PREDICTED: alcohol dehydrogenase [NADP+] A-like [Apis mellifera]	6	-	-
gi|66541614	PREDICTED: aldose 1-epimerase-like [Apis mellifera]	6	-	-
gi|48142301	PREDICTED: AP-3 complex subunit sigma-2-like isoform 1 [Apis mellifera]	6	-	-
gi|328778549	PREDICTED: brefeldin A-inhibited guanine nucleotide-exchange protein 2 [Apis mellifera]	6	-	-
gi|66521481	PREDICTED: carboxy-terminal domain RNA polymerase II polypeptide A small phosphatase 1-like [Apis mellifera]	6	-	-
gi|328782864	PREDICTED: collagen alpha-1(IV) chain-like [Apis mellifera]	6	-	-
gi|328784032	PREDICTED: density-regulated protein-like [Apis mellifera]	6	-	-
gi|328780696	PREDICTED: dystrobrevin beta isoform 1 [Apis mellifera]	6	-	-
gi|110763552	PREDICTED: homeodomain-only protein-like [Apis mellifera]	6	-	-
gi|328779761	PREDICTED: intraflagellar transport protein 88 homolog isoform 1 [Apis mellifera]	6	-	-
gi|328791170	PREDICTED: LOW QUALITY PROTEIN: protein flightless-1 [Apis mellifera]	6	-	-
gi|66564896	PREDICTED: mannose-6-phosphate isomerase-like [Apis mellifera]	6	-	-
gi|328781165	PREDICTED: pantothenate kinase 4 isoform 1 [Apis mellifera]	6	-	-
gi|328788274	PREDICTED: PRKC apoptosis WT1 regulator protein-like [Apis mellifera]	6	-	-
gi|328792037	PREDICTED: probable arylformamidase-like [Apis mellifera]	6	-	-
gi|328779671	PREDICTED: protein lethal(2)essential for life-like isoform 1 [Apis mellifera]	6	-	-
gi|48099998	PREDICTED: protein transport protein SFT2-like isoform 1 [Apis mellifera]	6	-	-
gi|328787637	PREDICTED: protein-L-isoaspartate(D-aspartate) O-methyltransferase-like [Apis mellifera]	6	-	-
gi|110768100	PREDICTED: seryl-tRNA synthetase, mitochondrial [Apis mellifera]	6	-	-
gi|328787785	PREDICTED: sialin-like [Apis mellifera]	6	-	-
gi|66535729	PREDICTED: signal transducing adapter molecule 1 [Apis mellifera]	6	-	-
gi|328781700	PREDICTED: uncharacterized protein C2orf64 homolog isoform 1 [Apis mellifera]	6	-	-
gi|328781696	PREDICTED: uncharacterized protein C2orf64 homolog isoform 2 [Apis mellifera]	6	-	-
gi|328781698	PREDICTED: uncharacterized protein C2orf64 homolog isoform 3 [Apis mellifera]	6	-	-
gi|328778772	PREDICTED: UPF0420 protein C16orf58 homolog [Apis mellifera]	6	-	-
gi|328778949	PREDICTED: venom dipeptidyl peptidase 4-like [Apis mellifera]	6	-	-
gi|328787099	PREDICTED: cullin-3 [Apis mellifera]	5	-	-
gi|328788677	PREDICTED: facilitated trehalose transporter Tret1-like [Apis mellifera]	5	-	-
gi|328781957	PREDICTED: hypothetical protein LOC100576373 [Apis mellifera]	5	-	-
gi|328789531	PREDICTED: hypothetical protein LOC408666 [Apis mellifera]	5	-	-
gi|328793625	PREDICTED: intersectin-1 [Apis mellifera]	5	-	-
gi|66561731	PREDICTED: phosphoribosyl pyrophosphate synthase-associated protein 2-like [Apis mellifera]	5	-	-
gi|328790683	PREDICTED: sodium/potassium-transporting ATPase subunit beta-2-like [Apis mellifera]	5	-	-
gi|110766002	PREDICTED: transmembrane protein 192-like [Apis mellifera]	5	-	-
gi|66559873	PREDICTED: vacuolar protein-sorting-associated protein 36 [Apis mellifera]	5	-	-
gi|328787709	PREDICTED: 1-phosphatidylinositol-4,5-bisphosphate phosphodiesterase classes I and II isoform 1 [Apis mellifera]	4	-	-
gi|328787711	PREDICTED: 1-phosphatidylinositol-4,5-bisphosphate phosphodiesterase classes I and II isoform 2 [Apis mellifera]	4	-	-
gi|328776479	PREDICTED: asparagine-linked glycosylation protein 11 homolog [Apis mellifera]	4	-	-
gi|328784667	PREDICTED: calcyphosin-like protein-like [Apis mellifera]	4	-	-
gi|328787288	PREDICTED: chitinase domain-containing protein 1-like [Apis mellifera]	4	-	-
gi|328787336	PREDICTED: conserved oligomeric Golgi complex subunit 2-like [Apis mellifera]	4	-	-
gi|110763486	PREDICTED: cytochrome c oxidase assembly protein COX15 homolog [Apis mellifera]	4	-	-
gi|110765059	PREDICTED: glutathione S-transferase 1, partial [Apis mellifera]	4	-	-
gi|66513952	PREDICTED: guanine nucleotide-binding protein subunit alpha homolog [Apis mellifera]	4	-	-
gi|328782918	PREDICTED: hypothetical protein LOC100576595 [Apis mellifera]	4	-	-
gi|328777511	PREDICTED: hypothetical protein LOC100577325 isoform 2 [Apis mellifera]	4	-	-
gi|328780108	PREDICTED: hypothetical protein LOC410135 [Apis mellifera]	4	-	-
gi|328789794	PREDICTED: hypothetical protein LOC413208 [Apis mellifera]	4	-	-
gi|328791289	PREDICTED: hypothetical protein LOC551528 isoform 1 [Apis mellifera]	4	-	-
gi|328791291	PREDICTED: hypothetical protein LOC551528 isoform 2 [Apis mellifera]	4	-	-
gi|66566395	PREDICTED: hypothetical protein LOC551528 isoform 3 [Apis mellifera]	4	-	-
gi|328789728	PREDICTED: hypothetical protein LOC725893 [Apis mellifera]	4	-	-
gi|328791294	PREDICTED: low affinity cationic amino acid transporter 2-like [Apis mellifera]	4	-	-
gi|66524904	PREDICTED: membrane-associated protein Hem [Apis mellifera]	4	-	-
gi|66531834	PREDICTED: myotubularin-related protein 2 isoform 1 [Apis mellifera]	4	-	-
gi|328785635	PREDICTED: probable deoxyhypusine synthase-like [Apis mellifera]	4	-	-
gi|328777301	PREDICTED: protein CDV3 homolog [Apis mellifera]	4	-	-
gi|110756296	PREDICTED: protein FAM151B-like [Apis mellifera]	4	-	-
gi|66565150	PREDICTED: Rab GTPase activating protein 10 [Apis mellifera]	4	-	-
gi|328792632	PREDICTED: rho-associated protein kinase 2-like [Apis mellifera]	4	-	-
gi|328787695	PREDICTED: spermatogenesis-associated protein 5-like [Apis mellifera]	4	-	-
gi|328784443	PREDICTED: sulfhydryl oxidase 1-like [Apis mellifera]	4	-	-
gi|328780764	PREDICTED: tyrosine-protein kinase Btk29A-like [Apis mellifera]	4	-	-
gi|328788805	PREDICTED: tyrosine-protein kinase Src42A-like isoform 1 [Apis mellifera]	4	-	-
gi|110755335	PREDICTED: UPF0454 protein C12orf49 homolog [Apis mellifera]	4	-	-
gi|328779132	PREDICTED: uridine-cytidine kinase-like 1-like [Apis mellifera]	4	-	-
gi|66518332	PREDICTED: uridine-cytidine kinase-like 1-like isoform 1 [Apis mellifera]	4	-	-
gi|66560559	PREDICTED: zinc transporter ZIP9-B-like [Apis mellifera]	4	-	-
gi|334852195	T-cell immunomodulatory protein precursor [Apis mellifera]	4	-	-
gi|270289764	cyclin-dependent kinase 5 [Apis mellifera]	3	-	-
gi|328788843	PREDICTED: 5~-nucleotidase domain-containing protein 1-like [Apis mellifera]	3	-	-
gi|328793297	PREDICTED: acidic mammalian chitinase [Apis mellifera]	3	-	-
gi|328784519	PREDICTED: adenylate cyclase type 9-like [Apis mellifera]	3	-	-
gi|328793267	PREDICTED: alaserpin [Apis mellifera]	3	-	-
gi|328780230	PREDICTED: ankyrin repeat domain-containing protein 29-like, partial [Apis mellifera]	3	-	-
gi|328790940	PREDICTED: armadillo repeat-containing protein 8-like [Apis mellifera]	3	-	-
gi|328789199	PREDICTED: cAMP-specific 3~,5~-cyclic phosphodiesterase [Apis mellifera]	3	-	-
gi|66566223	PREDICTED: cold shock domain-containing protein E1 [Apis mellifera]	3	-	-
gi|328779816	PREDICTED: exocyst complex component 6 isoform 2 [Apis mellifera]	3	-	-
gi|110763690	PREDICTED: HIG1 domain family member 2A-like [Apis mellifera]	3	-	-
gi|328776071	PREDICTED: hypothetical protein LOC100578621 [Apis mellifera]	3	-	-
gi|66518899	PREDICTED: hypothetical protein LOC408327 [Apis mellifera]	3	-	-
gi|328789673	PREDICTED: hypothetical protein LOC410805 [Apis mellifera]	3	-	-
gi|328788856	PREDICTED: hypothetical protein LOC410867 [Apis mellifera]	3	-	-
gi|48095266	PREDICTED: hypothetical protein LOC410922 [Apis mellifera]	3	-	-
gi|66561262	PREDICTED: hypothetical protein LOC412357 [Apis mellifera]	3	-	-
gi|66561458	PREDICTED: hypothetical protein LOC551617 [Apis mellifera]	3	-	-
gi|110762958	PREDICTED: hypothetical protein LOC552724 isoform 2 [Apis mellifera]	3	-	-
gi|328784230	PREDICTED: hypothetical protein LOC725097 [Apis mellifera]	3	-	-
gi|328781548	PREDICTED: hypothetical protein LOC726726 [Apis mellifera]	3	-	-
gi|328791993	PREDICTED: hypothetical protein LOC727398 [Apis mellifera]	3	-	-
gi|328785630	PREDICTED: JNK-interacting protein 3 [Apis mellifera]	3	-	-
gi|110749694	PREDICTED: n-alpha-acetyltransferase 35, NatC auxiliary subunit [Apis mellifera]	3	-	-
gi|328787140	PREDICTED: neuroligin-4, Y-linked [Apis mellifera]	3	-	-
gi|328779053	PREDICTED: peripheral plasma membrane protein CASK-like isoform 1 [Apis mellifera]	3	-	-
gi|66564429	PREDICTED: peroxisomal acyl-coenzyme A oxidase 3-like [Apis mellifera]	3	-	-
gi|110762510	PREDICTED: probable chitinase 3-like [Apis mellifera]	3	-	-
gi|328789286	PREDICTED: protein GPR107-like [Apis mellifera]	3	-	-
gi|328778114	PREDICTED: regulator of nonsense transcripts 2 [Apis mellifera]	3	-	-
gi|328786255	PREDICTED: serine/threonine-protein kinase Genghis Khan [Apis mellifera]	3	-	-
gi|328787083	PREDICTED: serine/threonine-protein kinase mTOR isoform 1 [Apis mellifera]	3	-	-
gi|328791460	PREDICTED: serine/threonine-protein kinase tricorner [Apis mellifera]	3	-	-
gi|48101741	PREDICTED: sialin-like [Apis mellifera]	3	-	-
gi|48098509	PREDICTED: solute carrier family 25 member 44-like [Apis mellifera]	3	-	-
gi|328780608	PREDICTED: steroid receptor RNA activator 1-like [Apis mellifera]	3	-	-
gi|328782667	PREDICTED: tetratricopeptide repeat protein 19-like, partial [Apis mellifera]	3	-	-
gi|66512914	PREDICTED: tetratricopeptide repeat protein 1-like [Apis mellifera]	3	-	-
gi|328776484	PREDICTED: trafficking protein particle complex subunit 5-like [Apis mellifera]	3	-	-
gi|66519029	PREDICTED: transmembrane emp24 domain-containing protein 5 [Apis mellifera]	3	-	-
gi|328785490	PREDICTED: tubulin gamma-1 chain isoform 1 [Apis mellifera]	3	-	-
gi|328785782	PREDICTED: vesicle transport protein GOT1B-like isoform 1 [Apis mellifera]	3	-	-
gi|297515465	armadillo segment polarity protein [Apis mellifera]	2	-	-
gi|197927106	dolichyl-diphosphooligosaccharide--protein glycosyltransferase subunit 4 [Apis mellifera]	2	-	-
gi|160425209	hexamerin 70a precursor [Apis mellifera]	2	-	-
gi|328794397	PREDICTED: armadillo segment polarity protein-like [Apis mellifera]	2	-	-
gi|110760120	PREDICTED: ATP synthase subunit s, mitochondrial-like [Apis mellifera]	2	-	-
gi|328785779	PREDICTED: calpain-C [Apis mellifera]	2	-	-
gi|66509079	PREDICTED: catalase isoform 1 [Apis mellifera]	2	-	-
gi|328780890	PREDICTED: chaoptin-like [Apis mellifera]	2	-	-
gi|328783284	PREDICTED: charged multivesicular body protein 3 isoform 1 [Apis mellifera]	2	-	-
gi|328785242	PREDICTED: coiled-coil domain-containing protein 93 [Apis mellifera]	2	-	-
gi|328786822	PREDICTED: endoplasmic reticulum-Golgi intermediate compartment protein 3-like isoform 1 [Apis mellifera]	2	-	-
gi|328791320	PREDICTED: FAD synthase-like [Apis mellifera]	2	-	-
gi|328790560	PREDICTED: geranylgeranyl transferase type-2 subunit beta [Apis mellifera]	2	-	-
gi|48106725	PREDICTED: Golgi reassembly-stacking protein 1-like [Apis mellifera]	2	-	-
gi|328789600	PREDICTED: GPI transamidase component PIG-T-like isoform 1 [Apis mellifera]	2	-	-
gi|48140443	PREDICTED: hexosaminidase D-like isoform 1 [Apis mellifera]	2	-	-
gi|66513647	PREDICTED: high affinity copper uptake protein 1-like isoform 1 [Apis mellifera]	2	-	-
gi|328793820	PREDICTED: histone H4 transcription factor-like [Apis mellifera]	2	-	-
gi|328791457	PREDICTED: hypothetical protein LOC100576394 [Apis mellifera]	2	-	-
gi|328792023	PREDICTED: hypothetical protein LOC100576976 [Apis mellifera]	2	-	-
gi|328790687	PREDICTED: hypothetical protein LOC100577166 [Apis mellifera]	2	-	-
gi|328780952	PREDICTED: hypothetical protein LOC100577973 [Apis mellifera]	2	-	-
gi|328789263	PREDICTED: hypothetical protein LOC100578300 [Apis mellifera]	2	-	-
gi|328775936	PREDICTED: hypothetical protein LOC100578684 [Apis mellifera]	2	-	-
gi|328790061	PREDICTED: hypothetical protein LOC408772 isoform 1 [Apis mellifera]	2	-	-
gi|328786232	PREDICTED: hypothetical protein LOC409246 [Apis mellifera]	2	-	-
gi|328787880	PREDICTED: hypothetical protein LOC409981 [Apis mellifera]	2	-	-
gi|66518456	PREDICTED: hypothetical protein LOC410244 isoform 2 [Apis mellifera]	2	-	-
gi|328777287	PREDICTED: hypothetical protein LOC412464 [Apis mellifera]	2	-	-
gi|328793942	PREDICTED: hypothetical protein LOC412646, partial [Apis mellifera]	2	-	-
gi|328781471	PREDICTED: hypothetical protein LOC551909 [Apis mellifera]	2	-	-
gi|328791952	PREDICTED: hypothetical protein LOC552244 [Apis mellifera]	2	-	-
gi|328780073	PREDICTED: hypothetical protein LOC724150 [Apis mellifera]	2	-	-
gi|328783384	PREDICTED: hypothetical protein LOC725812 [Apis mellifera]	2	-	-
gi|328782850	PREDICTED: intraflagellar transport protein 140 homolog [Apis mellifera]	2	-	-
gi|110756881	PREDICTED: isopentenyl-diphosphate Delta-isomerase 1-like isoform 1 [Apis mellifera]	2	-	-
gi|328782770	PREDICTED: liprin-alpha-2-like [Apis mellifera]	2	-	-
gi|328790600	PREDICTED: LOW QUALITY PROTEIN: hypothetical protein LOC412959 [Apis mellifera]	2	-	-
gi|328788362	PREDICTED: metastasis-associated protein MTA3 [Apis mellifera]	2	-	-
gi|66564230	PREDICTED: molybdopterin synthase catalytic subunit [Apis mellifera]	2	-	-
gi|328781872	PREDICTED: N(G),N(G)-dimethylarginine dimethylaminohydrolase 1-like [Apis mellifera]	2	-	-
gi|66521356	PREDICTED: N(G),N(G)-dimethylarginine dimethylaminohydrolase 1-like isoform 2 [Apis mellifera]	2	-	-
gi|328779284	PREDICTED: n-acetyl-D-glucosamine kinase-like [Apis mellifera]	2	-	-
gi|328788471	PREDICTED: neurochondrin homolog [Apis mellifera]	2	-	-
gi|110760633	PREDICTED: nitric oxide synthase-interacting protein homolog [Apis mellifera]	2	-	-
gi|328794164	PREDICTED: peroxisomal multifunctional enzyme type 2-like, partial [Apis mellifera]	2	-	-
gi|48143331	PREDICTED: polypeptide N-acetylgalactosaminyltransferase 5-like [Apis mellifera]	2	-	-
gi|328780122	PREDICTED: probable RNA-binding protein orb2-like [Apis mellifera]	2	-	-
gi|328777399	PREDICTED: protein FAM69C-like [Apis mellifera]	2	-	-
gi|110750012	PREDICTED: protein phosphatase methylesterase 1-like isoform 1 [Apis mellifera]	2	-	-
gi|328786418	PREDICTED: putative ATPase N2B-like [Apis mellifera]	2	-	-
gi|328793426	PREDICTED: putative phosphatidate phosphatase-like, partial [Apis mellifera]	2	-	-
gi|328790609	PREDICTED: ribonuclease Z, mitochondrial-like [Apis mellifera]	2	-	-
gi|110750681	PREDICTED: slit homolog 1 protein-like [Apis mellifera]	2	-	-
gi|328778348	PREDICTED: slit homolog 1 protein-like, partial [Apis mellifera]	2	-	-
gi|110764980	PREDICTED: sperm-associated antigen 1-like [Apis mellifera]	2	-	-
gi|328790371	PREDICTED: tafazzin homolog isoform 2 [Apis mellifera]	2	-	-
gi|328793824	PREDICTED: TP53-regulated inhibitor of apoptosis 1-like [Apis mellifera]	2	-	-
gi|110751391	PREDICTED: uncharacterized protein C17orf59 homolog [Apis mellifera]	2	-	-
gi|328776065	PREDICTED: WD repeat-containing protein 47-like [Apis mellifera]	2	-	-
gi|110749750	PREDICTED: putative adenosylhomocysteinase 3-like [Apis mellifera]	242	240.128	79.1366
gi|328777996	PREDICTED: lethal(2) giant larvae protein-like isoform 2 [Apis mellifera]	233	231.198	114.29
gi|328777994	PREDICTED: lethal(2) giant larvae protein-like isoform 1 [Apis mellifera]	228	226.237	9.3198
gi|48096676	PREDICTED: aminoacylase-1-like [Apis mellifera]	157	155.786	154.022
gi|66529931	PREDICTED: v-type proton ATPase subunit F 1-like [Apis mellifera]	327	54.0785	53.4662
gi|66515294	PREDICTED: v-type proton ATPase subunit D 1-like isoform 1 [Apis mellifera]	479	47.5295	12.3662
gi|328786519	PREDICTED: protein MON2 homolog [Apis mellifera]	37	36.7138	12.0994
gi|328786372	PREDICTED: dihydropyrimidinase-like [Apis mellifera]	65	32.2486	10.6278
gi|66553147	PREDICTED: v-type proton ATPase subunit G [Apis mellifera]	687	24.3459	10.0592
gi|66531434	PREDICTED: v-type proton ATPase subunit B-like [Apis mellifera]	2846	22.0624	14.3918
gi|328788766	PREDICTED: pyridoxal-dependent decarboxylase domain-containing protein 1-like [Apis mellifera]	80	19.8453	19.6206
gi|328791271	PREDICTED: ubiquitin-like modifier-activating enzyme 5-like [Apis mellifera]	40	19.8453	7.84826
gi|66515272	PREDICTED: v-type proton ATPase catalytic subunit A-like isoform 1 [Apis mellifera]	2399	19.837	10.8958
gi|328787757	PREDICTED: long-chain fatty acid transport protein 4-like [Apis mellifera]	58	19.1838	18.9666
gi|66509969	PREDICTED: ubiquinone biosynthesis monooxygenase COQ6-like [Apis mellifera]	19	18.853	18.6396
gi|237874274	calpain-B [Apis mellifera]	146	18.1089	20.4615
gi|328781744	PREDICTED: v-type proton ATPase subunit C [Apis mellifera]	229	17.4791	12.4809
gi|110757574	PREDICTED: cysteinyl-tRNA synthetase, cytoplasmic-like [Apis mellifera]	105	17.3647	11.4454
gi|66507455	PREDICTED: venom protease [Apis mellifera]	272	14.9942	29.649
gi|328777235	PREDICTED: 60 kDa SS-A/Ro ribonucleoprotein-like [Apis mellifera]	15	14.884	14.7155
gi|328777195	PREDICTED: v-type proton ATPase 116 kDa subunit a isoform 1-like [Apis mellifera]	222	13.7677	9.07455
gi|66556287	PREDICTED: v-type proton ATPase subunit E isoform 3 [Apis mellifera]	883	13.6902	13.125
gi|58585082	vacuolar H+ ATP synthase 16 kDa proteolipid subunit [Apis mellifera]	63	12.5025	12.361
gi|58585102	cGMP-dependent protein kinase foraging [Apis mellifera]	46	11.4111	22.5637
gi|328792962	PREDICTED: putative glutamate synthase [NADPH]-like isoform 1 [Apis mellifera]	212	10.518	5.19947
gi|328787985	PREDICTED: multiple coagulation factor deficiency protein 2 homolog [Apis mellifera]	21	10.4188	5.15042
gi|328792100	PREDICTED: lissencephaly-1 homolog [Apis mellifera]	20	9.92266	19.6206
gi|328792073	PREDICTED: v-type proton ATPase subunit H isoform 2 [Apis mellifera]	544	9.47005	5.80088
gi|328781428	PREDICTED: alanyl-tRNA synthetase, cytoplasmic-like [Apis mellifera]	146	9.05443	17.9038
gi|328793854	PREDICTED: rab proteins geranylgeranyltransferase component A 1, partial [Apis mellifera]	36	8.93039	5.04531
gi|328791088	PREDICTED: synaptic vesicle membrane protein VAT-1 homolog-like [Apis mellifera]	71	8.80636	6.96533
gi|328791302	PREDICTED: syntaxin-1A [Apis mellifera]	34	8.43426	11.1184
gi|110766623	PREDICTED: ADP-ribosylation factor GTPase-activating protein 2-like isoform 2 [Apis mellifera]	17	8.43426	5.55918
gi|328787996	PREDICTED: signal recognition particle receptor subunit alpha homolog isoform 1 [Apis mellifera]	33	8.18619	16.187
gi|328782553	PREDICTED: glutamate--cysteine ligase regulatory subunit [Apis mellifera]	8	7.93813	7.84826
gi|66500873	PREDICTED: protein Hook homolog 3-like isoform 1 [Apis mellifera]	8	7.93813	7.84826
gi|66548758	PREDICTED: v-type proton ATPase subunit d [Apis mellifera]	225	7.69861	11.0366
gi|66534871	PREDICTED: general vesicular transport factor p115 [Apis mellifera]	38	7.54122	6.2132
gi|58531215	ADP/ATP translocase [Apis mellifera]	1577	7.45144	5.95034
gi|66505780	PREDICTED: prolyl endopeptidase-like isoform 1 [Apis mellifera]	65	7.16636	9.10958
gi|328782283	PREDICTED: magnesium transporter protein 1-like [Apis mellifera]	14	6.94586	6.86722
gi|66554647	PREDICTED: trimeric intracellular cation channel type B-like [Apis mellifera]	21	6.94586	5.15042
gi|328790607	PREDICTED: ribonuclease Z, mitochondrial [Apis mellifera]	20	6.61511	19.6206
gi|48140497	PREDICTED: protein ETHE1, mitochondrial-like [Apis mellifera]	32	6.3505	7.84826
gi|110769762	PREDICTED: translocon-associated protein subunit gamma-like [Apis mellifera]	6	5.95359	5.88619
gi|66519504	PREDICTED: translocon-associated protein subunit gamma-like [Apis mellifera]	6	5.95359	5.88619
gi|328787470	PREDICTED: fasciclin-3 [Apis mellifera]	102	5.95359	20.0131
gi|328783650	PREDICTED: dynactin subunit 1 [Apis mellifera]	23	5.70553	22.5637
gi|328788561	PREDICTED: synaptosomal-associated protein 25-like isoform 1 [Apis mellifera]	23	5.70553	7.52124
gi|328777746	PREDICTED: ras-related protein Rap-1b [Apis mellifera]	50	5.51259	7.00737
gi|110759426	PREDICTED: dynactin subunit 3 [Apis mellifera]	11	5.45746	10.7914
gi|110761405	PREDICTED: hypothetical protein LOC726486 [Apis mellifera]	11	5.45746	10.7914
gi|66566378	PREDICTED: dolichyl-diphosphooligosaccharide--protein glycosyltransferase subunit STT3A-like isoform 1 [Apis mellifera]	22	5.45746	5.39568
gi|328783393	PREDICTED: hypothetical protein LOC725661 [Apis mellifera]	37	5.24483	7.25964
gi|48098905	PREDICTED: GTP-binding protein Rheb homolog [Apis mellifera]	36	5.10308	5.04531
gi|48099854	PREDICTED: v-type proton ATPase 21 kDa proteolipid subunit-like [Apis mellifera]	27	26.7912	-
gi|66512146	PREDICTED: syntaxin-12 isoform 1 [Apis mellifera]	20	19.8453	-
gi|110760068	PREDICTED: mitochondrial import inner membrane translocase subunit Tim9-like [Apis mellifera]	19	18.853	-
gi|66549567	PREDICTED: hypothetical protein LOC551144 [Apis mellifera]	31	15.3801	-
gi|328780601	PREDICTED: sphingosine kinase 2-like isoform 1 [Apis mellifera]	14	13.8917	-
gi|328780599	PREDICTED: sphingosine kinase 2-like isoform 2 [Apis mellifera]	14	13.8917	-
gi|66524947	PREDICTED: v-type proton ATPase subunit e 2-like [Apis mellifera]	22	10.9149	-
gi|66534431	PREDICTED: hypothetical protein LOC551488 [Apis mellifera]	10	9.92266	-
gi|328792986	PREDICTED: retinol dehydrogenase 11-like [Apis mellifera]	19	9.42652	-
gi|328781115	PREDICTED: leucine carboxyl methyltransferase 1-like [Apis mellifera]	9	8.93039	-
gi|328783700	PREDICTED: zinc transporter 1-like [Apis mellifera]	9	8.93039	-
gi|328781794	PREDICTED: hypothetical protein LOC409882 isoform 1 [Apis mellifera]	105	8.68233	-
gi|66508562	PREDICTED: putative S-methyl-5~-thioadenosine phosphorylase-like [Apis mellifera]	34	8.43426	-
gi|5834933	NADH dehydrogenase subunit 5 [Apis mellifera ligustica]	8	7.93813	-
gi|66545722	PREDICTED: COMM domain-containing protein 4-like [Apis mellifera]	8	7.93813	-
gi|328786345	PREDICTED: hypothetical protein LOC408697 [Apis mellifera]	8	7.93813	-
gi|328784268	PREDICTED: sodium/potassium-transporting ATPase subunit alpha-like [Apis mellifera]	8	7.93813	-
gi|328784270	PREDICTED: sodium/potassium-transporting ATPase subunit alpha-like [Apis mellifera]	8	7.93813	-
gi|328781664	PREDICTED: carbonic anhydrase 2 [Apis mellifera]	79	7.8389	-
gi|66505138	PREDICTED: arrestin domain-containing protein 2 [Apis mellifera]	21	6.94586	-
gi|66525804	PREDICTED: serine protease HTRA2, mitochondrial [Apis mellifera]	14	6.94586	-
gi|110755497	PREDICTED: mitochondrial import inner membrane translocase subunit Tim9-like [Apis mellifera]	7	6.94586	-
gi|110759767	PREDICTED: protein transport protein Sec61 subunit gamma-like [Apis mellifera]	7	6.94586	-
gi|328784752	PREDICTED: protein SCO1 homolog, mitochondrial-like [Apis mellifera]	12	5.95359	-
gi|328781587	PREDICTED: GRAM domain-containing protein 1A-like [Apis mellifera]	6	5.95359	-
gi|328787385	PREDICTED: protein spinster-like isoform 1 [Apis mellifera]	6	5.95359	-
gi|328788272	PREDICTED: solute carrier family 12 member 6-like isoform 1 [Apis mellifera]	6	5.95359	-
gi|48098353	PREDICTED: 85 kDa calcium-independent phospholipase A2-like [Apis mellifera]	17	5.62284	-
gi|328794236	PREDICTED: catalase-like, partial [Apis mellifera]	28	5.55669	-
gi|66514422	PREDICTED: regucalcin-like [Apis mellifera]	36	5.10308	-
gi|328777964	PREDICTED: anion exchange protein 2-like [Apis mellifera]	261	-	256.049
gi|328792615	PREDICTED: WD repeat-containing protein 7 isoform 1 [Apis mellifera]	67	-	65.7291
gi|48094573	PREDICTED: hypothetical protein LOC408608 [Apis mellifera]	1522	-	57.4281
gi|66512450	PREDICTED: aminopeptidase N-like isoform 1 [Apis mellifera]	132	-	43.1654
gi|328789099	PREDICTED: dynamin isoform 1 [Apis mellifera]	24	-	23.5448
gi|328782830	PREDICTED: hypothetical protein LOC727486 isoform 2 [Apis mellifera]	21	-	20.6017
gi|66564441	PREDICTED: protein rogdi [Apis mellifera]	20	-	19.6206
gi|328793201	PREDICTED: H(+)/Cl(-) exchange transporter 3-like isoform 1 [Apis mellifera]	17	-	16.6775
gi|328790270	PREDICTED: AP-3 complex subunit delta-1 [Apis mellifera]	16	-	15.6965
gi|328783461	PREDICTED: NHL repeat-containing protein 2 [Apis mellifera]	16	-	15.6965
gi|328791337	PREDICTED: tyrosine-protein phosphatase non-receptor type 23-like [Apis mellifera]	15	-	14.7155
gi|110767674	PREDICTED: signal peptidase complex subunit 3 [Apis mellifera]	13	-	12.7534
gi|328780639	PREDICTED: kinesin 3A [Apis mellifera]	38	-	12.4264
gi|328778355	PREDICTED: LOW QUALITY PROTEIN: myosin-Va [Apis mellifera]	25	-	12.2629
gi|328791656	PREDICTED: LOW QUALITY PROTEIN: rabconnectin-3A [Apis mellifera]	195	-	11.9563
gi|328789667	PREDICTED: cytochrome P450 9e2 [Apis mellifera]	12	-	11.7724
gi|328780159	PREDICTED: mps one binder kinase activator-like 4-like isoform 2 [Apis mellifera]	12	-	11.7724
gi|328789029	PREDICTED: epidermal growth factor receptor pathway substrate clone 15 [Apis mellifera]	22	-	10.7914
gi|328782832	PREDICTED: hypothetical protein LOC727486 isoform 1 [Apis mellifera]	11	-	10.7914
gi|328792314	PREDICTED: mitochondrial import inner membrane translocase subunit Tim10 isoform 1 [Apis mellifera]	11	-	10.7914
gi|328792316	PREDICTED: mitochondrial import inner membrane translocase subunit Tim10 isoform 2 [Apis mellifera]	11	-	10.7914
gi|328792318	PREDICTED: mitochondrial import inner membrane translocase subunit Tim10 isoform 3 [Apis mellifera]	11	-	10.7914
gi|328786319	PREDICTED: synapse-associated protein of 47 kDa-like [Apis mellifera]	10	-	9.81032
gi|328784656	PREDICTED: nardilysin isoform 2 [Apis mellifera]	9	-	8.82929
gi|66515508	PREDICTED: reticulon-4-interacting protein 1, mitochondrial-like isoform 1 [Apis mellifera]	9	-	8.82929
gi|328785772	PREDICTED: v-type proton ATPase 116 kDa subunit a isoform 1-like isoform 1 [Apis mellifera]	34	-	8.33877
gi|328777440	PREDICTED: tumor susceptibility gene 101 protein [Apis mellifera]	16	-	7.84826
gi|66534435	PREDICTED: hypothetical protein LOC551516 [Apis mellifera]	8	-	7.84826
gi|296010815	ubiquinone biosynthesis protein COQ7 [Apis mellifera]	8	-	7.84826
gi|328790658	PREDICTED: neuronal calcium sensor 2-like [Apis mellifera]	23	-	7.52124
gi|328794240	PREDICTED: neuronal calcium sensor 2-like, partial [Apis mellifera]	23	-	7.52124
gi|110750043	PREDICTED: plexin-A4 [Apis mellifera]	15	-	7.35774
gi|110756605	PREDICTED: zinc finger protein-like 1-like isoform 1 [Apis mellifera]	15	-	7.35774
gi|328789144	PREDICTED: hypothetical protein LOC725508 [Apis mellifera]	7	-	6.86722
gi|328792071	PREDICTED: v-type proton ATPase subunit H isoform 1 [Apis mellifera]	284	-	6.79544
gi|48095246	PREDICTED: aquaporin AQPAn.G-like [Apis mellifera]	89	-	6.7163
gi|328792432	PREDICTED: translocon-associated protein subunit beta isoform 1 [Apis mellifera]	18	-	5.88619
gi|66501038	PREDICTED: translocon-associated protein subunit beta isoform 2 [Apis mellifera]	18	-	5.88619
gi|328781722	PREDICTED: probable ubiquitin carboxyl-terminal hydrolase FAF-X [Apis mellifera]	12	-	5.88619
gi|66554396	PREDICTED: CD63 antigen [Apis mellifera]	6	-	5.88619
gi|66523378	PREDICTED: cullin-1-like isoform 1 [Apis mellifera]	6	-	5.88619
	total	20329

## Sheet: MG-selective
		Spectral count	selectivity
Accession	Description	(n+f)MG	MG/PcG	MG/TG
gi|201023353	esterase A2 [Apis mellifera]	2009	-	-
gi|66523006	PREDICTED: probable cytochrome P450 6a14 isoform 1 [Apis mellifera]	484	-	-
gi|328785290	PREDICTED: probable cytochrome P450 6a14 [Apis mellifera]	394	-	-
gi|110757387	PREDICTED: ecdysteroid UDP-glucosyltransferase-like [Apis mellifera]	391	-	-
gi|328787349	PREDICTED: probable multidrug resistance-associated protein lethal(2)03659-like [Apis mellifera]	245	-	-
gi|110756134	PREDICTED: UDP-glucuronosyltransferase 1-3-like [Apis mellifera]	205	-	-
gi|66512130	PREDICTED: probable cytochrome P450 305a1 [Apis mellifera]	157	-	-
gi|110762372	PREDICTED: probable cytochrome P450 6a13 [Apis mellifera]	143	-	-
gi|48095068	PREDICTED: plastin-3 [Apis mellifera]	105	-	-
gi|328788571	PREDICTED: glucose dehydrogenase [acceptor] isoform 1 [Apis mellifera]	65	-	-
gi|328788573	PREDICTED: glucose dehydrogenase [acceptor] isoform 2 [Apis mellifera]	65	-	-
gi|110749126	PREDICTED: glucose dehydrogenase [acceptor] isoform 3 [Apis mellifera]	65	-	-
gi|328784969	PREDICTED: leucine-rich repeats and immunoglobulin-like domains protein 3-like [Apis mellifera]	51	-	-
gi|328778815	PREDICTED: protein FAM73B-like [Apis mellifera]	48	-	-
gi|328785249	PREDICTED: putative polypeptide N-acetylgalactosaminyltransferase 9-like [Apis mellifera]	46	-	-
gi|328776609	PREDICTED: fatty acyl-CoA reductase 1-like [Apis mellifera]	45	-	-
gi|328786412	PREDICTED: hypothetical protein LOC410204 [Apis mellifera]	44	-	-
gi|328791633	PREDICTED: sorbitol dehydrogenase-like isoform 1 [Apis mellifera]	43	-	-
gi|328786956	PREDICTED: lipoamide acyltransferase component of branched-chain alpha-keto acid dehydrogenase complex, mitochondrial-like [Apis mellifera]	35	-	-
gi|328782051	PREDICTED: hypothetical protein LOC409057 [Apis mellifera]	34	-	-
gi|336088626	selenium-binding protein 1-like [Apis mellifera]	30	-	-
gi|66523706	PREDICTED: protein 5NUC-like [Apis mellifera]	22	-	-
gi|66536215	PREDICTED: innexin inx7 [Apis mellifera]	20	-	-
gi|58585212	yellow-f precursor [Apis mellifera]	19	-	-
gi|148277604	yellow-h precursor [Apis mellifera]	19	-	-
gi|328781230	PREDICTED: protein NPC2 homolog [Apis mellifera]	18	-	-
gi|328782294	PREDICTED: homocysteine S-methyltransferase ybgG-like [Apis mellifera]	17	-	-
gi|328777788	PREDICTED: myosin light chain alkali-like isoform 4 [Apis mellifera]	17	-	-
gi|110762382	PREDICTED: spermidine synthase [Apis mellifera]	17	-	-
gi|328793858	PREDICTED: facilitated trehalose transporter Tret1-like isoform 1 [Apis mellifera]	16	-	-
gi|328793861	PREDICTED: facilitated trehalose transporter Tret1-like isoform 2 [Apis mellifera]	16	-	-
gi|66558353	PREDICTED: facilitated trehalose transporter Tret1-like isoform 3 [Apis mellifera]	16	-	-
gi|110763411	PREDICTED: angiotensin-converting enzyme-like [Apis mellifera]	14	-	-
gi|328794151	PREDICTED: hypothetical protein LOC100577486 [Apis mellifera]	14	-	-
gi|328776216	PREDICTED: hypothetical protein LOC100578929 [Apis mellifera]	14	-	-
gi|66524145	PREDICTED: hypothetical protein LOC411663 [Apis mellifera]	14	-	-
gi|328785302	PREDICTED: microsomal triglyceride transfer protein large subunit [Apis mellifera]	14	-	-
gi|328783520	PREDICTED: NADH dehydrogenase [ubiquinone] iron-sulfur protein 8, mitochondrial isoform 1 [Apis mellifera]	13	-	-
gi|328792455	PREDICTED: nuclear pore membrane glycoprotein 210-like [Apis mellifera]	13	-	-
gi|328784565	PREDICTED: pseudouridine-metabolizing bifunctional protein C1861.05-like [Apis mellifera]	13	-	-
gi|328784030	PREDICTED: uncharacterized protein C6orf168 [Apis mellifera]	13	-	-
gi|66505984	PREDICTED: uncharacterized protein C6orf168 isoform 1 [Apis mellifera]	13	-	-
gi|110768799	PREDICTED: alpha-aminoadipic semialdehyde synthase, mitochondrial [Apis mellifera]	12	-	-
gi|110749017	PREDICTED: dehydrogenase/reductase SDR family member 11-like [Apis mellifera]	12	-	-
gi|328788421	PREDICTED: protein peanut [Apis mellifera]	12	-	-
gi|328781432	PREDICTED: caiB/baiF CoA-transferase family protein C7orf10 [Apis mellifera]	11	-	-
gi|328782992	PREDICTED: long-chain fatty acid transport protein 4-like [Apis mellifera]	11	-	-
gi|66506890	PREDICTED: structural maintenance of chromosomes protein 1A isoform 1 [Apis mellifera]	11	-	-
gi|66514166	PREDICTED: uncharacterized protein C1orf50 homolog [Apis mellifera]	11	-	-
gi|328779475	PREDICTED: hypothetical protein LOC410480 [Apis mellifera]	9	-	-
gi|328789967	PREDICTED: laccase-5-like [Apis mellifera]	9	-	-
gi|66512785	PREDICTED: SPARC isoform 2 [Apis mellifera]	9	-	-
gi|48101366	PREDICTED: venom serine protease 34 [Apis mellifera]	9	-	-
gi|48098085	PREDICTED: cytochrome P450 9e2 [Apis mellifera]	8	-	-
gi|328787156	PREDICTED: nuclear pore complex protein Nup133 [Apis mellifera]	8	-	-
gi|328787592	PREDICTED: septin-1-like [Apis mellifera]	8	-	-
gi|110761015	PREDICTED: vitamin-K epoxide reductase [Apis mellifera]	8	-	-
gi|94158657	cytochrome P450 6AS5 [Apis mellifera]	7	-	-
gi|328792816	PREDICTED: ER degradation enhancer, mannosidase 2 [Apis mellifera]	7	-	-
gi|328783045	PREDICTED: glucose dehydrogenase [acceptor]-like [Apis mellifera]	7	-	-
gi|328781384	PREDICTED: hypothetical protein LOC726750 [Apis mellifera]	7	-	-
gi|328786253	PREDICTED: protein FAM98A-like [Apis mellifera]	7	-	-
gi|328783691	PREDICTED: protocadherin-15 [Apis mellifera]	7	-	-
gi|328779153	PREDICTED: regulation of nuclear pre-mRNA domain-containing protein 1B-like [Apis mellifera]	7	-	-
gi|328786055	PREDICTED: CLIP-associating protein 1-A isoform 2 [Apis mellifera]	6	-	-
gi|328791048	PREDICTED: DNA topoisomerase 2 [Apis mellifera]	6	-	-
gi|48124579	PREDICTED: DNA-directed RNA polymerases I, II, and III subunit RPABC1-like [Apis mellifera]	6	-	-
gi|66543279	PREDICTED: DNA-directed RNA polymerases I, II, and III subunit RPABC1-like [Apis mellifera]	6	-	-
gi|110764102	PREDICTED: EF-hand domain-containing family member A2-like [Apis mellifera]	6	-	-
gi|328777065	PREDICTED: hypothetical protein LOC100576488 [Apis mellifera]	6	-	-
gi|328780925	PREDICTED: hypothetical protein LOC100577408 [Apis mellifera]	6	-	-
gi|328782975	PREDICTED: hypothetical protein LOC100577823 [Apis mellifera]	6	-	-
gi|328789498	PREDICTED: hypothetical protein LOC725697 [Apis mellifera]	6	-	-
gi|66534390	PREDICTED: pancreatic triacylglycerol lipase-like [Apis mellifera]	6	-	-
gi|328779728	PREDICTED: proton-coupled amino acid transporter 4-like [Apis mellifera]	6	-	-
gi|328778755	PREDICTED: ATP-binding cassette sub-family F member 2-like [Apis mellifera]	5	-	-
gi|48095590	PREDICTED: ATP-dependent RNA helicase Ddx1 isoform 1 [Apis mellifera]	5	-	-
gi|328792982	PREDICTED: endocuticle structural glycoprotein SgAbd-1-like [Apis mellifera]	5	-	-
gi|328792678	PREDICTED: huntingtin-interacting protein 1 [Apis mellifera]	5	-	-
gi|328794014	PREDICTED: hypothetical protein LOC409695 [Apis mellifera]	5	-	-
gi|328787087	PREDICTED: hypothetical protein LOC727222 [Apis mellifera]	5	-	-
gi|328783702	PREDICTED: LOW QUALITY PROTEIN: dynein heavy chain 3, axonemal [Apis mellifera]	5	-	-
gi|110758071	PREDICTED: phosphomevalonate kinase-like [Apis mellifera]	5	-	-
gi|328788959	PREDICTED: polypyrimidine tract-binding protein 2 [Apis mellifera]	5	-	-
gi|66553444	PREDICTED: CTL-like protein 1-like [Apis mellifera]	4	-	-
gi|66540013	PREDICTED: developmentally-regulated GTP-binding protein 2-like [Apis mellifera]	4	-	-
gi|328791811	PREDICTED: dual specificity protein phosphatase CDC14A isoform 1 [Apis mellifera]	4	-	-
gi|328792990	PREDICTED: endocuticle structural glycoprotein SgAbd-1 [Apis mellifera]	4	-	-
gi|328784947	PREDICTED: homeobox protein homothorax-like [Apis mellifera]	4	-	-
gi|328784550	PREDICTED: hypothetical protein LOC100577014 isoform 1 [Apis mellifera]	4	-	-
gi|328784552	PREDICTED: hypothetical protein LOC100577014 isoform 2 [Apis mellifera]	4	-	-
gi|328786618	PREDICTED: hypothetical protein LOC408280 [Apis mellifera]	4	-	-
gi|328780997	PREDICTED: hypothetical protein LOC409805 [Apis mellifera]	4	-	-
gi|328782025	PREDICTED: hypothetical protein LOC411037 [Apis mellifera]	4	-	-
gi|328786602	PREDICTED: hypothetical protein LOC551496 [Apis mellifera]	4	-	-
gi|328793781	PREDICTED: LOW QUALITY PROTEIN: phosphatidate cytidylyltransferase, photoreceptor-specific, partial [Apis mellifera]	4	-	-
gi|328789212	PREDICTED: midasin-like [Apis mellifera]	4	-	-
gi|328791803	PREDICTED: nuclear pore complex protein Nup107 [Apis mellifera]	4	-	-
gi|328792204	PREDICTED: probable small nuclear ribonucleoprotein Sm D2-like [Apis mellifera]	4	-	-
gi|66500455	PREDICTED: probable small nuclear ribonucleoprotein Sm D2-like isoform 1 [Apis mellifera]	4	-	-
gi|328783579	PREDICTED: RAD50-interacting protein 1-like [Apis mellifera]	4	-	-
gi|328792903	PREDICTED: transmembrane protein 68-like [Apis mellifera]	4	-	-
gi|48098073	PREDICTED: cytochrome P450 9e2 [Apis mellifera]	3	-	-
gi|66501305	PREDICTED: FGFR1 oncogene partner 2 homolog [Apis mellifera]	3	-	-
gi|328786758	PREDICTED: four and a half LIM domains protein 2 [Apis mellifera]	3	-	-
gi|66518070	PREDICTED: hormone-sensitive lipase-like [Apis mellifera]	3	-	-
gi|328790524	PREDICTED: hypothetical protein LOC100576760 [Apis mellifera]	3	-	-
gi|328792695	PREDICTED: hypothetical protein LOC100576918 [Apis mellifera]	3	-	-
gi|328792497	PREDICTED: hypothetical protein LOC100578303 [Apis mellifera]	3	-	-
gi|328786718	PREDICTED: hypothetical protein LOC413792, partial [Apis mellifera]	3	-	-
gi|328790491	PREDICTED: hypothetical protein LOC724398 [Apis mellifera]	3	-	-
gi|328784406	PREDICTED: hypothetical protein LOC725594 [Apis mellifera]	3	-	-
gi|328792602	PREDICTED: lipoyl synthase, mitochondrial [Apis mellifera]	3	-	-
gi|110755712	PREDICTED: motile sperm domain-containing protein 1-like [Apis mellifera]	3	-	-
gi|328791822	PREDICTED: nucleoporin NUP188 homolog [Apis mellifera]	3	-	-
gi|328784243	PREDICTED: probable protein phosphatase 2C T23F11.1-like [Apis mellifera]	3	-	-
gi|66501322	PREDICTED: protein henna-like isoform 2 [Apis mellifera]	3	-	-
gi|328780739	PREDICTED: SAP domain-containing ribonucleoprotein-like isoform 1 [Apis mellifera]	3	-	-
gi|328790583	PREDICTED: serine/threonine-protein phosphatase 4 catalytic subunit B-like, partial [Apis mellifera]	3	-	-
gi|110774832	PREDICTED: serine/threonine-protein phosphatase 4 catalytic subunit-like, partial [Apis mellifera]	3	-	-
gi|66499158	PREDICTED: syntaxin-5-like [Apis mellifera]	3	-	-
gi|328787371	PREDICTED: transcription factor E2F4 [Apis mellifera]	3	-	-
gi|48112647	PREDICTED: tRNA-splicing ligase RtcB homolog [Apis mellifera]	3	-	-
gi|110749924	PREDICTED: u6 snRNA-associated Sm-like protein LSm6-like [Apis mellifera]	3	-	-
gi|328790568	PREDICTED: UPF0551 protein C8orf38 homolog, mitochondrial-like [Apis mellifera]	3	-	-
gi|58585252	troponin C type IIa [Apis mellifera]	3	-	-
gi|283436150	adenylate kinase 1 [Apis mellifera]	2	-	-
gi|399220314	cuticular protein 17 precursor [Apis mellifera]	2	-	-
gi|58585190	metabotropic glutamate receptor B precursor [Apis mellifera]	2	-	-
gi|66499088	PREDICTED: alpha-tocopherol transfer protein-like [Apis mellifera]	2	-	-
gi|328782134	PREDICTED: chitobiosyldiphosphodolichol beta-mannosyltransferase-like [Apis mellifera]	2	-	-
gi|328778837	PREDICTED: copper chaperone for superoxide dismutase [Apis mellifera]	2	-	-
gi|328784025	PREDICTED: cytochrome P450 315a1, mitochondrial isoform 1 [Apis mellifera]	2	-	-
gi|328784023	PREDICTED: cytochrome P450 315a1, mitochondrial isoform 2 [Apis mellifera]	2	-	-
gi|328781973	PREDICTED: cytochrome P450 9e2 isoform 1 [Apis mellifera]	2	-	-
gi|328781975	PREDICTED: cytochrome P450 9e2 isoform 2 [Apis mellifera]	2	-	-
gi|328781977	PREDICTED: cytochrome P450 9e2 isoform 3 [Apis mellifera]	2	-	-
gi|48098075	PREDICTED: cytochrome P450 9e2 isoform 4 [Apis mellifera]	2	-	-
gi|328792624	PREDICTED: dnaJ homolog subfamily C member 21-like [Apis mellifera]	2	-	-
gi|66506385	PREDICTED: e3 ubiquitin-protein ligase MYLIP, partial [Apis mellifera]	2	-	-
gi|110761101	PREDICTED: evolutionarily conserved signaling intermediate in Toll pathway, mitochondrial-like [Apis mellifera]	2	-	-
gi|328781508	PREDICTED: GPN-loop GTPase 1-like [Apis mellifera]	2	-	-
gi|328781717	PREDICTED: guanylate kinase-like [Apis mellifera]	2	-	-
gi|328791976	PREDICTED: hypothetical protein LOC100576143 [Apis mellifera]	2	-	-
gi|328789864	PREDICTED: hypothetical protein LOC408277 [Apis mellifera]	2	-	-
gi|66499763	PREDICTED: hypothetical protein LOC408592 isoform 2 [Apis mellifera]	2	-	-
gi|110762172	PREDICTED: hypothetical protein LOC409962 [Apis mellifera]	2	-	-
gi|328780490	PREDICTED: hypothetical protein LOC412077 [Apis mellifera]	2	-	-
gi|328784521	PREDICTED: hypothetical protein LOC412865 [Apis mellifera]	2	-	-
gi|328778511	PREDICTED: hypothetical protein LOC552576 [Apis mellifera]	2	-	-
gi|110760204	PREDICTED: hypothetical protein LOC552734 [Apis mellifera]	2	-	-
gi|328786707	PREDICTED: hypothetical protein LOC725422 [Apis mellifera]	2	-	-
gi|328789252	PREDICTED: hypothetical protein LOC725494 [Apis mellifera]	2	-	-
gi|328778135	PREDICTED: hypothetical protein LOC727230 [Apis mellifera]	2	-	-
gi|110764283	PREDICTED: hypothetical protein LOC727239 [Apis mellifera]	2	-	-
gi|328782599	PREDICTED: peptidyl-prolyl cis-trans isomerase E-like isoform 1 [Apis mellifera]	2	-	-
gi|328777376	PREDICTED: peroxisomal targeting signal 1 receptor-like [Apis mellifera]	2	-	-
gi|328786788	PREDICTED: pre-mRNA-processing factor 40 homolog A-like [Apis mellifera]	2	-	-
gi|110761280	PREDICTED: pre-mRNA-processing factor 6-like [Apis mellifera]	2	-	-
gi|328776644	PREDICTED: probable dolichyl-P-Man:Man(7)GlcNAc(2)-PP-dolichyl-alpha-1,6-mannosyltransferase-like [Apis mellifera]	2	-	-
gi|328779971	PREDICTED: probable sulfite oxidase, mitochondrial-like [Apis mellifera]	2	-	-
gi|328780285	PREDICTED: protein pelota isoform 1 [Apis mellifera]	2	-	-
gi|328778418	PREDICTED: protocadherin-like wing polarity protein stan-like [Apis mellifera]	2	-	-
gi|66509659	PREDICTED: ribonuclease H2 subunit B-like [Apis mellifera]	2	-	-
gi|328783893	PREDICTED: ribosome biogenesis protein WDR12 homolog [Apis mellifera]	2	-	-
gi|66535525	PREDICTED: thioredoxin domain-containing protein 9-like [Apis mellifera]	2	-	-
gi|328787657	PREDICTED: tRNA (cytosine-5-)-methyltransferase CG6133-like [Apis mellifera]	2	-	-
gi|328794455	PREDICTED: tumor suppressor candidate 3-like, partial [Apis mellifera]	2	-	-
gi|48095215	PREDICTED: u4/U6 small nuclear ribonucleoprotein Prp31-like isoform 1 [Apis mellifera]	2	-	-
gi|94400899	troponin I [Apis mellifera]	2	-	-
gi|187281543	venom dipeptidyl peptidase 4 precursor [Apis mellifera]	2	-	-
gi|335892854	vesicle-associated membrane protein 7 [Apis mellifera]	2	-	-
gi|399220320	cuticular protein 28 precursor [Apis mellifera]	395	17.3706	100.659
gi|328787701	PREDICTED: endoplasmic reticulum lectin 1-like [Apis mellifera]	17	17.1947	5.77623
gi|66512323	PREDICTED: polyadenylate-binding protein 2 [Apis mellifera]	13	13.1489	6.62568
gi|66513469	PREDICTED: myosin-IB isoform 1 [Apis mellifera]	128	12.9466	11.8614
gi|110760723	PREDICTED: UDP-N-acetylglucosamine--peptide N-acetylglucosaminyltransferase 110 kDa subunit isoform 2 [Apis mellifera]	11	11.126	5.60634
gi|328783026	PREDICTED: hypothetical protein LOC724192 [Apis mellifera]	21	10.6202	21.406
gi|328788558	PREDICTED: putative cysteine proteinase CG12163-like [Apis mellifera]	52	10.5191	5.88949
gi|66564899	PREDICTED: general transcription factor IIF subunit 2 isoform 1 [Apis mellifera]	10	10.1145	10.1933
gi|48098155	PREDICTED: cytosolic Fe-S cluster assembly factor NUBP2 homolog [Apis mellifera]	65	8.21804	66.2568
gi|66554150	PREDICTED: COP9 signalosome complex subunit 5 isoform 2 [Apis mellifera]	8	8.09161	8.15468
gi|328776495	PREDICTED: hypothetical protein LOC724498 [Apis mellifera]	8	8.09161	8.15468
gi|328777451	PREDICTED: nuclear pore complex protein Nup85-like isoform 1 [Apis mellifera]	14	7.08016	14.2707
gi|328791253	PREDICTED: serrate RNA effector molecule homolog [Apis mellifera]	32	5.39441	5.43645
gi|328786929	PREDICTED: epidermal retinol dehydrogenase 2-like isoform 1 [Apis mellifera]	41	5.18369	5.97039
gi|328782047	PREDICTED: ras-related GTP-binding protein D-like [Apis mellifera]	10	5.05726	5.09667
gi|110759281	PREDICTED: bolA-like protein DDB_G0274169-like [Apis mellifera]	5	5.05726	5.09667
gi|328781799	PREDICTED: serologically defined colon cancer antigen 1 homolog isoform 1 [Apis mellifera]	5	5.05726	5.09667
gi|48097576	PREDICTED: nuclear pore complex protein Nup93-like [Apis mellifera]	30	5.05726	10.1933
gi|66548355	PREDICTED: acyl-CoA synthetase family member 2, mitochondrial-like, partial [Apis mellifera]	535	180.375	-
gi|66511554	PREDICTED: glucosylceramidase-like isoform 1 [Apis mellifera]	480	121.374	-
gi|332801003	acyl-CoA synthetase family member 2, mitochondrial precursor [Apis mellifera]	803	54.1463	-
gi|328787617	PREDICTED: valacyclovir hydrolase-like [Apis mellifera]	68	34.3893	-
gi|328780255	PREDICTED: hypothetical protein LOC409872 [Apis mellifera]	23	23.2634	-
gi|110767439	PREDICTED: ectonucleoside triphosphate diphosphohydrolase 5-like, partial [Apis mellifera]	19	19.2176	-
gi|66509804	PREDICTED: sugar transporter SWEET1-like [Apis mellifera]	18	18.2061	-
gi|328780796	PREDICTED: long-chain fatty acid transport protein 4 [Apis mellifera]	28	14.1603	-
gi|328790396	PREDICTED: FACT complex subunit spt16 [Apis mellifera]	16	8.09161	-
gi|66517561	PREDICTED: structural maintenance of chromosomes protein 3 [Apis mellifera]	8	8.09161	-
gi|328776584	PREDICTED: pyridoxine/pyridoxamine 5~-phosphate oxidase-like [Apis mellifera]	14	7.08016	-
gi|328785553	PREDICTED: alpha-tocopherol transfer protein-like [Apis mellifera]	7	7.08016	-
gi|328783339	PREDICTED: methionyl-tRNA synthetase, mitochondrial [Apis mellifera]	7	7.08016	-
gi|328789977	PREDICTED: H/ACA ribonucleoprotein complex subunit 4-like [Apis mellifera]	20	6.74301	-
gi|399154150	cuticular protein 22 precursor [Apis mellifera]	12	6.06871	-
gi|328794058	PREDICTED: endocuticle structural glycoprotein SgAbd-8, partial [Apis mellifera]	12	6.06871	-
gi|239787841	small ribonucleoprotein particle protein B [Apis mellifera]	12	6.06871	-
gi|328786690	PREDICTED: hypothetical protein LOC100576945 [Apis mellifera]	6	6.06871	-
gi|328787927	PREDICTED: sortilin-related receptor [Apis mellifera]	21	5.31012	-
gi|66523552	PREDICTED: brahma associated protein 55kd [Apis mellifera]	5	5.05726	-
gi|328788027	PREDICTED: histidine triad nucleotide-binding protein 3-like [Apis mellifera]	5	5.05726	-
gi|328779703	PREDICTED: probable elongator complex protein 3-like [Apis mellifera]	5	5.05726	-
gi|328788403	PREDICTED: serine/threonine-protein phosphatase 4 regulatory subunit 3 [Apis mellifera]	5	5.05726	-
gi|66522386	PREDICTED: tropomyosin-1-like [Apis mellifera]	13	-	13.2514
gi|66508573	PREDICTED: hydroxyacid oxidase 1-like [Apis mellifera]	22	-	11.2127
gi|328790375	PREDICTED: diphosphomevalonate decarboxylase-like [Apis mellifera]	11	-	11.2127
gi|328785413	PREDICTED: acetyl-CoA carboxylase-like isoform 2 [Apis mellifera]	454	-	10.284
gi|66510879	PREDICTED: 3-ketodihydrosphingosine reductase-like isoform 1 [Apis mellifera]	8	-	8.15468
gi|328788697	PREDICTED: muscle LIM protein Mlp84B-like isoform 1 [Apis mellifera]	8	-	8.15468
gi|66507360	PREDICTED: coronin-2B-like [Apis mellifera]	21	-	7.13534
gi|328785637	PREDICTED: septin-2 [Apis mellifera]	7	-	7.13534
gi|328784434	PREDICTED: UDP-glucuronosyltransferase 2C1-like [Apis mellifera]	31	-	6.31988
gi|328779741	PREDICTED: LOW QUALITY PROTEIN: sterile alpha and TIR motif-containing protein 1 [Apis mellifera]	6	-	6.11601
gi|328787887	PREDICTED: lysosomal alpha-mannosidase-like [Apis mellifera]	6	-	6.11601
gi|66519856	PREDICTED: prolactin regulatory element-binding protein-like [Apis mellifera]	6	-	6.11601
gi|328792738	PREDICTED: tRNA methyltransferase 112 homolog [Apis mellifera]	6	-	6.11601
	total	9173
