# Supplementary material for: Shotgun proteomics deciphered age/division of labor-related functional specification of three honeybee (Apis mellifera L.) exocrine glands
Source: PLoS One. 2018 Feb 15;13(2):e0191344. doi: 10.1371/journal.pone.0191344 (PMC5813902; doi:10.1371/journal.pone.0191344)
Supplement: S12 Table — Enrichment p-values were calculated based on hypergeometric distribution. (XLSX) [file pone.0191344.s016.xlsx]

## Sheet: PcG_selective_mapped
KEGG pathway		Pathway no.	Accession	Description	Spectral count
1. Metabolism
1.1 Carbohydrate metabolism
	Glycolysis / Gluconeogenesis	ame00010	ncbi-gi: 110748949	PREDICTED: fructose-bisphosphate aldolase-like [Apis mellifera]	1255
	Pentose phosphate pathway	ame00030	ncbi-gi: 110748949	PREDICTED: fructose-bisphosphate aldolase-like [Apis mellifera]	1255
	Fructose and mannose metabolism	ame00051	ncbi-gi: 110748949	PREDICTED: fructose-bisphosphate aldolase-like [Apis mellifera]	1255
	Galactose metabolism	ame00052	ncbi-gi: 48105285	PREDICTED: probable UDP-glucose 4-epimerase-like [Apis mellifera]	2
	Starch and sucrose metabolism	ame00500	ncbi-gi: 328793446	PREDICTED: 1,4-alpha-glucan-branching enzyme-like [Apis mellifera]	2
	Amino sugar and nucleotide sugar metabolism	ame00520	ncbi-gi: 110755974	PREDICTED: n-acetylneuraminate lyase-like [Apis mellifera]	11
			ncbi-gi: 48105285	PREDICTED: probable UDP-glucose 4-epimerase-like [Apis mellifera]	2
	Glyoxylate and dicarboxylate metabolism	ame00630	ncbi-gi: 328789022	PREDICTED: glycerate kinase-like [Apis mellifera]	5
	Propanoate metabolism	ame00640	ncbi-gi: 110776527	PREDICTED: malonyl-CoA decarboxylase, mitochondrial-like [Apis mellifera]	2
	Inositol phosphate metabolism	ame00562	ncbi-gi: 66546786	PREDICTED: inositol-3-phosphate synthase 1-B isoform 1 [Apis mellifera]	3
			ncbi-gi: 328789948	PREDICTED: phosphatidylinositol 4,5-bisphosphate 5-phosphatase A-like isoform 1 [Apis mellifera]	2
1.2 Energy metabolism
	Oxidative phosphorylation	ame00190	ncbi-gi: 66557694	PREDICTED: cytochrome c oxidase assembly protein COX11, mitochondrial-like isoform 2 [Apis mellifera]	5
1.3 Lipid metabolism
	Glycerolipid metabolism	ame00561	ncbi-gi: 328789022	PREDICTED: glycerate kinase-like [Apis mellifera]	5
	Glycerophospholipid metabolism	ame00564	ncbi-gi: 328788993	PREDICTED: 1-acylglycerophosphocholine O-acyltransferase 1-like [Apis mellifera]	2
			ncbi-gi: 328780758	PREDICTED: LOW QUALITY PROTEIN: dihydroxyacetone phosphate acyltransferase isoform 1 [Apis mellifera]	55
	Ether lipid metabolism	ame00565	ncbi-gi: 328777397	PREDICTED: alkyldihydroxyacetonephosphate synthase-like [Apis mellifera]	470
			ncbi-gi: 328788993	PREDICTED: 1-acylglycerophosphocholine O-acyltransferase 1-like [Apis mellifera]	2
	Sphingolipid metabolism	ame00600	ncbi-gi: 328778652	PREDICTED: neutral ceramidase [Apis mellifera]	6
	Biosynthesis of unsaturated fatty acids	ame01040	ncbi-gi: 328793927	PREDICTED: acyl-CoA Delta(11) desaturase-like [Apis mellifera]	70
1.4 Nucleotide metabolism
	Purine metabolism	ame00230	ncbi-gi: 328791126	PREDICTED: phosphoribosylformylglycinamidine synthase [Apis mellifera]	3
			ncbi-gi: 328788208	PREDICTED: AMP deaminase 2-like isoform 2 [Apis mellifera]	2
			ncbi-gi: 328789236	PREDICTED: protein prune homolog [Apis mellifera]	2
			ncbi-gi: 328781729	PREDICTED: inosine-5~-monophosphate dehydrogenase [Apis mellifera]	12
			ncbi-gi: 66508366	PREDICTED: inosine-5~-monophosphate dehydrogenase isoform 1 [Apis mellifera]	12
1.5 Amino acid metabolism
	Glycine, serine and threonine metabolism	ame00260	ncbi-gi: 328789022	PREDICTED: glycerate kinase-like [Apis mellifera]	5
	Valine, leucine and isoleucine degradation	ame00280	ncbi-gi: 110760324	PREDICTED: isovaleryl-CoA dehydrogenase, mitochondrial-like [Apis mellifera]	122
	Arginine and proline metabolism	ame00330	ncbi-gi: 48096057	PREDICTED: pyrroline-5-carboxylate reductase 2-like [Apis mellifera]	19
1.6 Metabolism of other amino acids
	beta-Alanine metabolism	ame00410	ncbi-gi: 110776527	PREDICTED: malonyl-CoA decarboxylase, mitochondrial-like [Apis mellifera]	2
1.7 Glycan biosynthesis and metabolism
	Other glycan degradation	ame00511	ncbi-gi: 328783875	PREDICTED: hypothetical protein LOC411392 isoform 1 [Apis mellifera]	7
1.8 Metabolism of cofactors and vitamins
	Riboflavin metabolism	ame00740	ncbi-gi: 110766109	PREDICTED: low molecular weight phosphotyrosine protein phosphatase-like [Apis mellifera]	4
	Pantothenate and CoA biosynthesis	ame00770	ncbi-gi: 48103807	PREDICTED: phosphopantothenoylcysteine decarboxylase-like [Apis mellifera]	4
	Retinol metabolism	ame00830	ncbi-gi: 328785304	PREDICTED: probable cytochrome P450 6a13 isoform 1 [Apis mellifera]	50
1.9 Metabolism of terpenoids and polyketides
	Terpenoid backbone biosynthesis	ame00900	ncbi-gi: 66529793	PREDICTED: decaprenyl-diphosphate synthase subunit 2-like [Apis mellifera]	21
1.11 Xenobiotics biodegradation and metabolism
	Metabolism of xenobiotics by cytochrome P450	ame00980	ncbi-gi: 328785304	PREDICTED: probable cytochrome P450 6a13 isoform 1 [Apis mellifera]	50
2. Genetic Information Processing
2.1 Transcription
	Spliceosome	ame03040	ncbi-gi: 328779178	PREDICTED: probable ATP-dependent RNA helicase DDX5-like [Apis mellifera]	8
			ncbi-gi: 110755171	PREDICTED: peptidyl-prolyl cis-trans isomerase H-like [Apis mellifera]	2
			ncbi-gi: 328786029	PREDICTED: probable ATP-dependent RNA helicase DDX46-like [Apis mellifera]	2
			ncbi-gi: 110760095	PREDICTED: small nuclear ribonucleoprotein F isoform 1 [Apis mellifera]	2
			ncbi-gi: 328782586	PREDICTED: small nuclear ribonucleoprotein F isoform 2 [Apis mellifera]	2
2.2 Translation
	Ribosome	ame03010	ncbi-gi: 66510082	PREDICTED: 39S ribosomal protein L17, mitochondrial [Apis mellifera]	5
			ncbi-gi: 328779682	PREDICTED: 40S ribosomal protein S12, mitochondrial isoform 1 [Apis mellifera]	3
			ncbi-gi: 328787688	PREDICTED: 39S ribosomal protein L4, mitochondrial [Apis mellifera]	11
			ncbi-gi: 328788343	PREDICTED: putative 28S ribosomal protein S5, mitochondrial [Apis mellifera]	9
	RNA transport	ame03013	ncbi-gi: 328790639	PREDICTED: eukaryotic translation initiation factor 4E-binding protein 1-like [Apis mellifera]	10
	mRNA surveillance pathway	ame03015	ncbi-gi: 110760219	PREDICTED: hypothetical protein LOC412914 [Apis mellifera]	2
	Ribosome biogenesis in eukaryotes	ame03008	ncbi-gi: 328790602	PREDICTED: WD repeat-containing protein 43-like [Apis mellifera]	2
2.3 Folding, sorting and degradation
	Protein processing in endoplasmic reticulum	ame04141	ncbi-gi: 328793897	PREDICTED: peptide-N(4)-(N-acetyl-beta-glucosaminyl)asparagine amidase [Apis mellifera]	2
	SNARE interactions in vesicular transport	ame04130	ncbi-gi: 328790934	PREDICTED: syntaxin-17 [Apis mellifera]	3
2.4 Replication and repair
	DNA replication	ame03030	ncbi-gi: 110756775	PREDICTED: replication protein A 70 kDa DNA-binding subunit isoform 1 [Apis mellifera]	3
	Nucleotide excision repair	ame03420	ncbi-gi: 110756775	PREDICTED: replication protein A 70 kDa DNA-binding subunit isoform 1 [Apis mellifera]	3
	Mismatch repair	ame03430	ncbi-gi: 110756775	PREDICTED: replication protein A 70 kDa DNA-binding subunit isoform 1 [Apis mellifera]	3
	Homologous recombination	ame03440	ncbi-gi: 110756775	PREDICTED: replication protein A 70 kDa DNA-binding subunit isoform 1 [Apis mellifera]	3
	Fanconi anemia pathway	ame03460	ncbi-gi: 110756775	PREDICTED: replication protein A 70 kDa DNA-binding subunit isoform 1 [Apis mellifera]	3
3. Environmental Information Processing
3.2 Signal transduction
	Wnt signaling pathway	ame04310	ncbi-gi: 328789838	PREDICTED: F-box-like/WD repeat-containing protein ebi [Apis mellifera]	2
			ncbi-gi: 48097023	PREDICTED: F-box-like/WD repeat-containing protein ebi isoform 1 [Apis mellifera]	2
	Hippo signaling pathway	ame04391	ncbi-gi: 328790651	PREDICTED: protein crumbs [Apis mellifera]	5
			ncbi-gi: 328782812	PREDICTED: hypothetical protein LOC409084 [Apis mellifera]	3
			ncbi-gi: 328791343	PREDICTED: hypothetical protein LOC409904 [Apis mellifera]	3
			ncbi-gi: 110755943	PREDICTED: hypothetical protein LOC724888 [Apis mellifera]	3
			ncbi-gi: 328781201	PREDICTED: patj homolog [Apis mellifera]	10
	Phosphatidylinositol signaling system	ame04070	ncbi-gi: 328789948	PREDICTED: phosphatidylinositol 4,5-bisphosphate 5-phosphatase A-like isoform 1 [Apis mellifera]	2
	mTOR signaling pathway	ame04150	ncbi-gi: 328790639	PREDICTED: eukaryotic translation initiation factor 4E-binding protein 1-like [Apis mellifera]	10
3.3 Signaling molecules and interaction
	ECM-receptor interaction	ame04512	ncbi-gi: 110761872	PREDICTED: collagen alpha-1(XI) chain-like isoform 1 [Apis mellifera]	2
4. Cellular Processes
4.1 Transport and catabolism
	Phagosome	ame04145	ncbi-gi: 110762983	PREDICTED: tubulin beta chain-like [Apis mellifera]	65
	Lysosome	ame04142	ncbi-gi: 328783875	PREDICTED: hypothetical protein LOC411392 isoform 1 [Apis mellifera]	7
	Peroxisome	ame04146	ncbi-gi: 328777397	PREDICTED: alkyldihydroxyacetonephosphate synthase-like [Apis mellifera]	470
			ncbi-gi: 328778061	PREDICTED: peroxisomal biogenesis factor 3-like [Apis mellifera]	33
			ncbi-gi: 110776527	PREDICTED: malonyl-CoA decarboxylase, mitochondrial-like [Apis mellifera]	2
			ncbi-gi: 328780758	PREDICTED: LOW QUALITY PROTEIN: dihydroxyacetone phosphate acyltransferase isoform 1 [Apis mellifera]	55
5. Organismal Systems
5.7 Sensory system
	Phototransduction	ame04745	ncbi-gi: 328782355	PREDICTED: guanine nucleotide-binding protein G(q) subunit alpha-like [Apis mellifera]	18

## Sheet: PcG_selective_p-value
pathways	p-values
1. Metabolism	0.00141627
2. Genetic Information Processing	0.529218
3. Environmental Information Processing	0.0244322
4. Cellular Processes	0.130349
5. Organismal Systems	0.251782
1.1 Carbohydrate metabolism	0.00601053
1.2 Energy metabolism	0.568603
1.3 Lipid metabolism	0.0101748
1.4 Nucleotide metabolism	0.0260456
1.5 Amino acid metabolism	0.280631
1.6 Metabolism of other amino acids	0.251782
1.7 Glycan biosynthesis and metabolism	0.508238
1.8 Metabolism of cofactors and vitamins	0.0745919
1.9 Metabolism of terpenoids and polyketides	0.0755299
1.11 Xenobiotics biodegradation and metabolism	0.00654875

## Sheet: TG_selective_mapped
KEGG pathway		Pathway no.	Accession	Description	Spectral count
1. Metabolism
1.1 Carbohydrate metabolism
	Glycolysis / Gluconeogenesis	ame00010	ncbi-gi: 328792096	PREDICTED: putative aldehyde dehydrogenase family 7 member A1 homolog isoform 1 [Apis mellifera]	13
			ncbi-gi: 66541614	PREDICTED: aldose 1-epimerase-like [Apis mellifera]	6
	Pentose phosphate pathway	ame00030	ncbi-gi: 66514422	PREDICTED: regucalcin-like [Apis mellifera]	36
	Fructose and mannose metabolism	ame00051	ncbi-gi: 66564896	PREDICTED: mannose-6-phosphate isomerase-like [Apis mellifera]	6
	Ascorbate and aldarate metabolism	ame00053	ncbi-gi: 328792096	PREDICTED: putative aldehyde dehydrogenase family 7 member A1 homolog isoform 1 [Apis mellifera]	13
			ncbi-gi: 66514422	PREDICTED: regucalcin-like [Apis mellifera]	36
	Amino sugar and nucleotide sugar metabolism	ame00520	ncbi-gi: 66564896	PREDICTED: mannose-6-phosphate isomerase-like [Apis mellifera]	6
			ncbi-gi: 110762510	PREDICTED: probable chitinase 3-like [Apis mellifera]	3
			ncbi-gi: 328779284	PREDICTED: n-acetyl-D-glucosamine kinase-like [Apis mellifera]	2
	Pyruvate metabolism	ame00620	ncbi-gi: 328783496	PREDICTED: NADP-dependent malic enzyme [Apis mellifera]	79
			ncbi-gi: 328792096	PREDICTED: putative aldehyde dehydrogenase family 7 member A1 homolog isoform 1 [Apis mellifera]	13
			ncbi-gi: 66517653	PREDICTED: acylphosphatase-1-like [Apis mellifera]	10
	Glyoxylate and dicarboxylate metabolism	ame00630	ncbi-gi: 328792037	PREDICTED: probable arylformamidase-like [Apis mellifera]	6
			ncbi-gi: 328794236	PREDICTED: catalase-like, partial [Apis mellifera]	28
	Propanoate metabolism	ame00640	ncbi-gi: 328792096	PREDICTED: putative aldehyde dehydrogenase family 7 member A1 homolog isoform 1 [Apis mellifera]	13
	Inositol phosphate metabolism	ame00562	ncbi-gi: 328784765	PREDICTED: uncharacterized oxidoreductase yrbE-like [Apis mellifera]	19
			ncbi-gi: 328781273	PREDICTED: 1-phosphatidylinositol-4,5-bisphosphate phosphodiesterase [Apis mellifera]	16
			ncbi-gi: 328787709	PREDICTED: 1-phosphatidylinositol-4,5-bisphosphate phosphodiesterase classes I and II isoform 1 [Apis mellifera]	4
			ncbi-gi: 328783384	PREDICTED: hypothetical protein LOC725812 [Apis mellifera]	2
1.2 Energy metabolism
	Oxidative phosphorylation	ame00190	ncbi-gi: 110763486	PREDICTED: cytochrome c oxidase assembly protein COX15 homolog [Apis mellifera]	4
			ncbi-gi: 66529931	PREDICTED: v-type proton ATPase subunit F 1-like [Apis mellifera]	327
			ncbi-gi: 66515294	PREDICTED: v-type proton ATPase subunit D 1-like isoform 1 [Apis mellifera]	479
			ncbi-gi: 66553147	PREDICTED: v-type proton ATPase subunit G [Apis mellifera]	687
			ncbi-gi: 66531434	PREDICTED: v-type proton ATPase subunit B-like [Apis mellifera]	2846
			ncbi-gi: 66515272	PREDICTED: v-type proton ATPase catalytic subunit A-like isoform 1 [Apis mellifera]	2399
			ncbi-gi: 328781744	PREDICTED: v-type proton ATPase subunit C [Apis mellifera]	229
			ncbi-gi: 66556287	PREDICTED: v-type proton ATPase subunit E isoform 3 [Apis mellifera]	883
			ncbi-gi: 66548758	PREDICTED: v-type proton ATPase subunit d [Apis mellifera]	225
			ncbi-gi: 328783393	PREDICTED: hypothetical protein LOC725661 [Apis mellifera]	37
			ncbi-gi: 48099854	PREDICTED: v-type proton ATPase 21 kDa proteolipid subunit-like [Apis mellifera]	27
			ncbi-gi: 66524947	PREDICTED: v-type proton ATPase subunit e 2-like [Apis mellifera]	22
			ncbi-gi: 328785772	PREDICTED: v-type proton ATPase 116 kDa subunit a isoform 1-like isoform 1 [Apis mellifera]	34
			ncbi-gi: 328792071	PREDICTED: v-type proton ATPase subunit H isoform 1 [Apis mellifera]	284
	Nitrogen metabolism	ame00910	ncbi-gi: 328781664	PREDICTED: carbonic anhydrase 2 [Apis mellifera]	79
1.3 Lipid metabolism
	Glycerolipid metabolism	ame00561	ncbi-gi: 328792096	PREDICTED: putative aldehyde dehydrogenase family 7 member A1 homolog isoform 1 [Apis mellifera]	13
			ncbi-gi: 328793426	PREDICTED: putative phosphatidate phosphatase-like, partial [Apis mellifera]	2
	Glycerophospholipid metabolism	ame00564	ncbi-gi: 328793426	PREDICTED: putative phosphatidate phosphatase-like, partial [Apis mellifera]	2
			ncbi-gi: 328790371	PREDICTED: tafazzin homolog isoform 2 [Apis mellifera]	2
			ncbi-gi: 48098353	PREDICTED: 85 kDa calcium-independent phospholipase A2-like [Apis mellifera]	17
	Ether lipid metabolism	ame00565	ncbi-gi: 328793426	PREDICTED: putative phosphatidate phosphatase-like, partial [Apis mellifera]	2
			ncbi-gi: 328792100	PREDICTED: lissencephaly-1 homolog [Apis mellifera]	20
			ncbi-gi: 48098353	PREDICTED: 85 kDa calcium-independent phospholipase A2-like [Apis mellifera]	17
	Sphingolipid metabolism	ame00600	ncbi-gi: 328793426	PREDICTED: putative phosphatidate phosphatase-like, partial [Apis mellifera]	2
			ncbi-gi: 328780601	PREDICTED: sphingosine kinase 2-like isoform 1 [Apis mellifera]	14
	Arachidonic acid metabolism	ame00590	ncbi-gi: 48098353	PREDICTED: 85 kDa calcium-independent phospholipase A2-like [Apis mellifera]	17
	alpha-Linolenic acid metabolism	ame00592	ncbi-gi: 66564429	PREDICTED: peroxisomal acyl-coenzyme A oxidase 3-like [Apis mellifera]	3
			ncbi-gi: 48098353	PREDICTED: 85 kDa calcium-independent phospholipase A2-like [Apis mellifera]	17
	Biosynthesis of unsaturated fatty acids	ame01040	ncbi-gi: 66564429	PREDICTED: peroxisomal acyl-coenzyme A oxidase 3-like [Apis mellifera]	3
1.4 Nucleotide metabolism
	Purine metabolism	ame00230	ncbi-gi: 66530341	PREDICTED: guanosine-3~,5~-bis(diphosphate) 3~-pyrophosphohydrolase MESH1-like [Apis mellifera]	7
			ncbi-gi: 328786196	PREDICTED: high affinity cAMP-specific and IBMX-insensitive 3~,5~-cyclic phosphodiesterase 8A-like [Apis mellifera]	7
			ncbi-gi: 328784519	PREDICTED: adenylate cyclase type 9-like [Apis mellifera]	3
			ncbi-gi: 328789199	PREDICTED: cAMP-specific 3~,5~-cyclic phosphodiesterase [Apis mellifera]	3
	Pyrimidine metabolism	ame00240	ncbi-gi: 328779132	PREDICTED: uridine-cytidine kinase-like 1-like [Apis mellifera]	4
			ncbi-gi: 66518332	PREDICTED: uridine-cytidine kinase-like 1-like isoform 1 [Apis mellifera]	4
			ncbi-gi: 328786372	PREDICTED: dihydropyrimidinase-like [Apis mellifera]	65
1.5 Amino acid metabolism
	Alanine, aspartate and glutamate metabolism	ame00250	ncbi-gi: 328792962	PREDICTED: putative glutamate synthase [NADPH]-like isoform 1 [Apis mellifera]	212
	Glycine, serine and threonine metabolism	ame00260	ncbi-gi: 328792096	PREDICTED: putative aldehyde dehydrogenase family 7 member A1 homolog isoform 1 [Apis mellifera]	13
	Cysteine and methionine metabolism	ame00270	ncbi-gi: 110749750	PREDICTED: putative adenosylhomocysteinase 3-like [Apis mellifera]	242
			ncbi-gi: 66508562	PREDICTED: putative S-methyl-5~-thioadenosine phosphorylase-like [Apis mellifera]	34
	Valine, leucine and isoleucine degradation	ame00280	ncbi-gi: 328792096	PREDICTED: putative aldehyde dehydrogenase family 7 member A1 homolog isoform 1 [Apis mellifera]	13
	Lysine degradation	ame00310	ncbi-gi: 328792096	PREDICTED: putative aldehyde dehydrogenase family 7 member A1 homolog isoform 1 [Apis mellifera]	13
	Arginine and proline metabolism	ame00330	ncbi-gi: 328792096	PREDICTED: putative aldehyde dehydrogenase family 7 member A1 homolog isoform 1 [Apis mellifera]	13
			ncbi-gi: 328793910	PREDICTED: pyrroline-5-carboxylate reductase 2 isoform 1 [Apis mellifera]	8
			ncbi-gi: 66534900	PREDICTED: pyrroline-5-carboxylate reductase 2 isoform 2 [Apis mellifera]	8
			ncbi-gi: 48096676	PREDICTED: aminoacylase-1-like [Apis mellifera]	157
	Histidine metabolism	ame00340	ncbi-gi: 328792096	PREDICTED: putative aldehyde dehydrogenase family 7 member A1 homolog isoform 1 [Apis mellifera]	13
	Tryptophan metabolism	ame00380	ncbi-gi: 328792096	PREDICTED: putative aldehyde dehydrogenase family 7 member A1 homolog isoform 1 [Apis mellifera]	13
			ncbi-gi: 328792037	PREDICTED: probable arylformamidase-like [Apis mellifera]	6
			ncbi-gi: 328794236	PREDICTED: catalase-like, partial [Apis mellifera]	28
1.6 Metabolism of other amino acids
	beta-Alanine metabolism	ame00410	ncbi-gi: 328792096	PREDICTED: putative aldehyde dehydrogenase family 7 member A1 homolog isoform 1 [Apis mellifera]	13
			ncbi-gi: 328786372	PREDICTED: dihydropyrimidinase-like [Apis mellifera]	65
	Glutathione metabolism	ame00480	ncbi-gi: 328782553	PREDICTED: glutamate--cysteine ligase regulatory subunit [Apis mellifera]	8
			ncbi-gi: 66512450	PREDICTED: aminopeptidase N-like isoform 1 [Apis mellifera]	132
1.7 Glycan biosynthesis and metabolism
	N-Glycan biosynthesis	ame00510	ncbi-gi: 328789734	PREDICTED: dolichyl-phosphate beta-glucosyltransferase-like [Apis mellifera]	9
			ncbi-gi: 328776479	PREDICTED: asparagine-linked glycosylation protein 11 homolog [Apis mellifera]	4
			ncbi-gi: 328781548	PREDICTED: hypothetical protein LOC726726 [Apis mellifera]	3
			ncbi-gi: 328782283	PREDICTED: magnesium transporter protein 1-like [Apis mellifera]	14
			ncbi-gi: 66566378	PREDICTED: dolichyl-diphosphooligosaccharide--protein glycosyltransferase subunit STT3A-like isoform 1 [Apis mellifera]	22
	Mucin type O-Glycan biosynthesis	ame00512	ncbi-gi: 48143331	PREDICTED: polypeptide N-acetylgalactosaminyltransferase 5-like [Apis mellifera]	2
	Glycosylphosphatidylinositol(GPI)-anchor biosynthesis	ame00563	ncbi-gi: 328789600	PREDICTED: GPI transamidase component PIG-T-like isoform 1 [Apis mellifera]	2
	Other glycan degradation	ame00511	ncbi-gi: 48140443	PREDICTED: hexosaminidase D-like isoform 1 [Apis mellifera]	2
1.8 Metabolism of cofactors and vitamins
	Riboflavin metabolism	ame00740	ncbi-gi: 328791320	PREDICTED: FAD synthase-like [Apis mellifera]	2
	Pantothenate and CoA biosynthesis	ame00770	ncbi-gi: 328781165	PREDICTED: pantothenate kinase 4 isoform 1 [Apis mellifera]	6
			ncbi-gi: 328786372	PREDICTED: dihydropyrimidinase-like [Apis mellifera]	65
	Folate biosynthesis	ame00790	ncbi-gi: 66564230	PREDICTED: molybdopterin synthase catalytic subunit [Apis mellifera]	2
	One carbon pool by folate	ame00670	ncbi-gi: 328783791	PREDICTED: 10-formyltetrahydrofolate dehydrogenase [Apis mellifera]	30
	Porphyrin and chlorophyll metabolism	ame00860	ncbi-gi: 110763486	PREDICTED: cytochrome c oxidase assembly protein COX15 homolog [Apis mellifera]	4
	Ubiquinone and other terpenoid-quinone biosynthesis	ame00130	ncbi-gi: 66509969	PREDICTED: ubiquinone biosynthesis monooxygenase COQ6-like [Apis mellifera]	19
1.9 Metabolism of terpenoids and polyketides
	Terpenoid backbone biosynthesis	ame00900	ncbi-gi: 110756881	PREDICTED: isopentenyl-diphosphate Delta-isomerase 1-like isoform 1 [Apis mellifera]	2
2. Genetic Information Processing
2.2 Translation
	Aminoacyl-tRNA biosynthesis	ame00970	ncbi-gi: 110768100	PREDICTED: seryl-tRNA synthetase, mitochondrial [Apis mellifera]	6
			ncbi-gi: 110757574	PREDICTED: cysteinyl-tRNA synthetase, cytoplasmic-like [Apis mellifera]	105
			ncbi-gi: 328781428	PREDICTED: alanyl-tRNA synthetase, cytoplasmic-like [Apis mellifera]	146
	RNA transport	ame03013	ncbi-gi: 110772336	PREDICTED: cytoplasmic FMR1-interacting protein isoform 1 [Apis mellifera]	17
			ncbi-gi: 328778114	PREDICTED: regulator of nonsense transcripts 2 [Apis mellifera]	3
			ncbi-gi: 328790607	PREDICTED: ribonuclease Z, mitochondrial [Apis mellifera]	20
	mRNA surveillance pathway	ame03015	ncbi-gi: 328778114	PREDICTED: regulator of nonsense transcripts 2 [Apis mellifera]	3
	Ribosome biogenesis in eukaryotes	ame03008	ncbi-gi: 328787695	PREDICTED: spermatogenesis-associated protein 5-like [Apis mellifera]	4
2.3 Folding, sorting and degradation
	Protein export	ame03060	ncbi-gi: 328787996	PREDICTED: signal recognition particle receptor subunit alpha homolog isoform 1 [Apis mellifera]	33
			ncbi-gi: 110759767	PREDICTED: protein transport protein Sec61 subunit gamma-like [Apis mellifera]	7
			ncbi-gi: 110767674	PREDICTED: signal peptidase complex subunit 3 [Apis mellifera]	13
	Protein processing in endoplasmic reticulum	ame04141	ncbi-gi: 328775885	PREDICTED: stress-activated protein kinase JNK [Apis mellifera]	17
			ncbi-gi: 66555386	PREDICTED: translocon-associated protein subunit delta [Apis mellifera]	11
			ncbi-gi: 328782283	PREDICTED: magnesium transporter protein 1-like [Apis mellifera]	14
			ncbi-gi: 110769762	PREDICTED: translocon-associated protein subunit gamma-like [Apis mellifera]	6
			ncbi-gi: 66519504	PREDICTED: translocon-associated protein subunit gamma-like [Apis mellifera]	6
			ncbi-gi: 66566378	PREDICTED: dolichyl-diphosphooligosaccharide--protein glycosyltransferase subunit STT3A-like isoform 1 [Apis mellifera]	22
			ncbi-gi: 110759767	PREDICTED: protein transport protein Sec61 subunit gamma-like [Apis mellifera]	7
			ncbi-gi: 328792432	PREDICTED: translocon-associated protein subunit beta isoform 1 [Apis mellifera]	18
			ncbi-gi: 66501038	PREDICTED: translocon-associated protein subunit beta isoform 2 [Apis mellifera]	18
			ncbi-gi: 66523378	PREDICTED: cullin-1-like isoform 1 [Apis mellifera]	6
	SNARE interactions in vesicular transport	ame04130	ncbi-gi: 328791302	PREDICTED: syntaxin-1A [Apis mellifera]	34
			ncbi-gi: 328788561	PREDICTED: synaptosomal-associated protein 25-like isoform 1 [Apis mellifera]	23
			ncbi-gi: 66512146	PREDICTED: syntaxin-12 isoform 1 [Apis mellifera]	20
	Ubiquitin mediated proteolysis	ame04120	ncbi-gi: 328779827	PREDICTED: NEDD8-activating enzyme E1 catalytic subunit-like [Apis mellifera]	10
			ncbi-gi: 328787099	PREDICTED: cullin-3 [Apis mellifera]	5
			ncbi-gi: 66523378	PREDICTED: cullin-1-like isoform 1 [Apis mellifera]	6
	Sulfur relay system	ame04122	ncbi-gi: 66564230	PREDICTED: molybdopterin synthase catalytic subunit [Apis mellifera]	2
3. Environmental Information Processing
3.2 Signal transduction
	Wnt signaling pathway	ame04310	ncbi-gi: 328790769	PREDICTED: division abnormally delayed protein [Apis mellifera]	18
			ncbi-gi: 328775885	PREDICTED: stress-activated protein kinase JNK [Apis mellifera]	17
			ncbi-gi: 328781273	PREDICTED: 1-phosphatidylinositol-4,5-bisphosphate phosphodiesterase [Apis mellifera]	16
			ncbi-gi: 328787709	PREDICTED: 1-phosphatidylinositol-4,5-bisphosphate phosphodiesterase classes I and II isoform 1 [Apis mellifera]	4
			ncbi-gi: 328792632	PREDICTED: rho-associated protein kinase 2-like [Apis mellifera]	4
			ncbi-gi: 66523378	PREDICTED: cullin-1-like isoform 1 [Apis mellifera]	6
	Notch signaling pathway	ame04330	ncbi-gi: 328779522	PREDICTED: protein numb-like [Apis mellifera]	12
	TGF-beta signaling pathway	ame04350	ncbi-gi: 328792632	PREDICTED: rho-associated protein kinase 2-like [Apis mellifera]	4
			ncbi-gi: 66523378	PREDICTED: cullin-1-like isoform 1 [Apis mellifera]	6
	Hippo signaling pathway	ame04391	ncbi-gi: 328790769	PREDICTED: division abnormally delayed protein [Apis mellifera]	18
			ncbi-gi: 328775885	PREDICTED: stress-activated protein kinase JNK [Apis mellifera]	17
			ncbi-gi: 328777994	PREDICTED: lethal(2) giant larvae protein-like isoform 1 [Apis mellifera]	228
	Jak-STAT signaling pathway	ame04630	ncbi-gi: 66535729	PREDICTED: signal transducing adapter molecule 1 [Apis mellifera]	6
	Phosphatidylinositol signaling system	ame04070	ncbi-gi: 328781273	PREDICTED: 1-phosphatidylinositol-4,5-bisphosphate phosphodiesterase [Apis mellifera]	16
			ncbi-gi: 328787709	PREDICTED: 1-phosphatidylinositol-4,5-bisphosphate phosphodiesterase classes I and II isoform 1 [Apis mellifera]	4
			ncbi-gi: 328783384	PREDICTED: hypothetical protein LOC725812 [Apis mellifera]	2
	mTOR signaling pathway	ame04150	ncbi-gi: 328787083	PREDICTED: serine/threonine-protein kinase mTOR isoform 1 [Apis mellifera]	3
			ncbi-gi: 48098905	PREDICTED: GTP-binding protein Rheb homolog [Apis mellifera]	36
4. Cellular Processes
4.1 Transport and catabolism
	Endocytosis	ame04144	ncbi-gi: 328778994	PREDICTED: endophilin-A isoform 1 [Apis mellifera]	47
			ncbi-gi: 328778549	PREDICTED: brefeldin A-inhibited guanine nucleotide-exchange protein 2 [Apis mellifera]	6
			ncbi-gi: 66535729	PREDICTED: signal transducing adapter molecule 1 [Apis mellifera]	6
			ncbi-gi: 66559873	PREDICTED: vacuolar protein-sorting-associated protein 36 [Apis mellifera]	5
			ncbi-gi: 328789794	PREDICTED: hypothetical protein LOC413208 [Apis mellifera]	4
			ncbi-gi: 328783284	PREDICTED: charged multivesicular body protein 3 isoform 1 [Apis mellifera]	2
			ncbi-gi: 328777440	PREDICTED: tumor susceptibility gene 101 protein [Apis mellifera]	16
	Phagosome	ame04145	ncbi-gi: 66529931	PREDICTED: v-type proton ATPase subunit F 1-like [Apis mellifera]	327
			ncbi-gi: 66515294	PREDICTED: v-type proton ATPase subunit D 1-like isoform 1 [Apis mellifera]	479
			ncbi-gi: 66553147	PREDICTED: v-type proton ATPase subunit G [Apis mellifera]	687
			ncbi-gi: 66531434	PREDICTED: v-type proton ATPase subunit B-like [Apis mellifera]	2846
			ncbi-gi: 66515272	PREDICTED: v-type proton ATPase catalytic subunit A-like isoform 1 [Apis mellifera]	2399
			ncbi-gi: 328781744	PREDICTED: v-type proton ATPase subunit C [Apis mellifera]	229
			ncbi-gi: 66556287	PREDICTED: v-type proton ATPase subunit E isoform 3 [Apis mellifera]	883
			ncbi-gi: 66548758	PREDICTED: v-type proton ATPase subunit d [Apis mellifera]	225
			ncbi-gi: 328783393	PREDICTED: hypothetical protein LOC725661 [Apis mellifera]	37
			ncbi-gi: 48099854	PREDICTED: v-type proton ATPase 21 kDa proteolipid subunit-like [Apis mellifera]	27
			ncbi-gi: 66512146	PREDICTED: syntaxin-12 isoform 1 [Apis mellifera]	20
			ncbi-gi: 66524947	PREDICTED: v-type proton ATPase subunit e 2-like [Apis mellifera]	22
			ncbi-gi: 110759767	PREDICTED: protein transport protein Sec61 subunit gamma-like [Apis mellifera]	7
			ncbi-gi: 328785772	PREDICTED: v-type proton ATPase 116 kDa subunit a isoform 1-like isoform 1 [Apis mellifera]	34
			ncbi-gi: 328792071	PREDICTED: v-type proton ATPase subunit H isoform 1 [Apis mellifera]	284
	Lysosome	ame04142	ncbi-gi: 328788884	PREDICTED: battenin [Apis mellifera]	12
			ncbi-gi: 66564836	PREDICTED: AP-3 complex subunit mu-1-like [Apis mellifera]	9
			ncbi-gi: 48142301	PREDICTED: AP-3 complex subunit sigma-2-like isoform 1 [Apis mellifera]	6
			ncbi-gi: 66548758	PREDICTED: v-type proton ATPase subunit d [Apis mellifera]	225
			ncbi-gi: 328783393	PREDICTED: hypothetical protein LOC725661 [Apis mellifera]	37
			ncbi-gi: 48099854	PREDICTED: v-type proton ATPase 21 kDa proteolipid subunit-like [Apis mellifera]	27
			ncbi-gi: 328790270	PREDICTED: AP-3 complex subunit delta-1 [Apis mellifera]	16
			ncbi-gi: 328785772	PREDICTED: v-type proton ATPase 116 kDa subunit a isoform 1-like isoform 1 [Apis mellifera]	34
			ncbi-gi: 328792071	PREDICTED: v-type proton ATPase subunit H isoform 1 [Apis mellifera]	284
	Peroxisome	ame04146	ncbi-gi: 66564429	PREDICTED: peroxisomal acyl-coenzyme A oxidase 3-like [Apis mellifera]	3
			ncbi-gi: 328794236	PREDICTED: catalase-like, partial [Apis mellifera]	28
5. Organismal Systems
5.7 Sensory system
	Phototransduction	ame04745	ncbi-gi: 328781273	PREDICTED: 1-phosphatidylinositol-4,5-bisphosphate phosphodiesterase [Apis mellifera]	16
			ncbi-gi: 328787709	PREDICTED: 1-phosphatidylinositol-4,5-bisphosphate phosphodiesterase classes I and II isoform 1 [Apis mellifera]	4

## Sheet: TG_selective_p-value
pathways	p-value
1. Metabolism	1.50402e-14
2. Genetic Information Processing	0.459058
3. Environmental Information Processing	0.10354
4. Cellular Processes	2.37714e-11
5. Organismal Systems	0.195815
1.1 Carbohydrate metabolism	0.000238528
1.2 Energy metabolism	4.35217e-08
1.3 Lipid metabolism	0.0357021
1.4 Nucleotide metabolism	0.0269398
1.5 Amino acid metabolism	0.0101189
1.6 Metabolism of other amino acids	0.0178805
1.7 Glycan biosynthesis and metabolism	0.00141856
1.8 Metabolism of cofactors and vitamins	0.00355043
1.9 Metabolism of terpenoids and polyketides	0.161234

## Sheet: MG_selective_mapped
KEGG pathway		Pathway no.	Accession	Description	Spectral count
1. Metabolism
1.1 Carbohydrate metabolism
	Pentose and glucuronate interconversions	ame00040	ncbi-gi: 110756134	PREDICTED: UDP-glucuronosyltransferase 1-3-like [Apis mellifera]	205
	Fructose and mannose metabolism	ame00051	ncbi-gi: 328791633	PREDICTED: sorbitol dehydrogenase-like isoform 1 [Apis mellifera]	43
	Ascorbate and aldarate metabolism	ame00053	ncbi-gi: 110756134	PREDICTED: UDP-glucuronosyltransferase 1-3-like [Apis mellifera]	205
	Starch and sucrose metabolism	ame00500	ncbi-gi: 110756134	PREDICTED: UDP-glucuronosyltransferase 1-3-like [Apis mellifera]	205
	Glyoxylate and dicarboxylate metabolism	ame00630	ncbi-gi: 66508573	PREDICTED: hydroxyacid oxidase 1-like [Apis mellifera]	22
1.2 Energy metabolism
	Oxidative phosphorylation	ame00190	ncbi-gi: 328783520	PREDICTED: NADH dehydrogenase [ubiquinone] iron-sulfur protein 8, mitochondrial isoform 1 [Apis mellifera]	13
	Sulfur metabolism	ame00920	ncbi-gi: 328779971	PREDICTED: probable sulfite oxidase, mitochondrial-like [Apis mellifera]	2
1.3 Lipid metabolism
	Glycerophospholipid metabolism	ame00564	ncbi-gi: 328793781	PREDICTED: LOW QUALITY PROTEIN: phosphatidate cytidylyltransferase, photoreceptor-specific, partial [Apis mellifera]	4
	Sphingolipid metabolism	ame00600	ncbi-gi: 66511554	PREDICTED: glucosylceramidase-like isoform 1 [Apis mellifera]	480
			ncbi-gi: 66510879	PREDICTED: 3-ketodihydrosphingosine reductase-like isoform 1 [Apis mellifera]	8
1.4 Nucleotide metabolism
	Purine metabolism	ame00230	ncbi-gi: 66523706	PREDICTED: protein 5NUC-like [Apis mellifera]	22
			ncbi-gi: 48124579	PREDICTED: DNA-directed RNA polymerases I, II, and III subunit RPABC1-like [Apis mellifera]	6
			ncbi-gi: 328781717	PREDICTED: guanylate kinase-like [Apis mellifera]	2
	Pyrimidine metabolism	ame00240	ncbi-gi: 66523706	PREDICTED: protein 5NUC-like [Apis mellifera]	22
			ncbi-gi: 328784565	PREDICTED: pseudouridine-metabolizing bifunctional protein C1861.05-like [Apis mellifera]	13
			ncbi-gi: 48124579	PREDICTED: DNA-directed RNA polymerases I, II, and III subunit RPABC1-like [Apis mellifera]	6
1.5 Amino acid metabolism
	Glycine, serine and threonine metabolism	ame00260	ncbi-gi: 328783045	PREDICTED: glucose dehydrogenase [acceptor]-like [Apis mellifera]	7
	Cysteine and methionine metabolism	ame00270	ncbi-gi: 328782294	PREDICTED: homocysteine S-methyltransferase ybgG-like [Apis mellifera]	17
			ncbi-gi: 110762382	PREDICTED: spermidine synthase [Apis mellifera]	17
	Valine, leucine and isoleucine degradation	ame00280	ncbi-gi: 328786956	PREDICTED: lipoamide acyltransferase component of branched-chain alpha-keto acid dehydrogenase complex, mitochondrial-like [Apis mellifera]	35
	Lysine degradation	ame00310	ncbi-gi: 110768799	PREDICTED: alpha-aminoadipic semialdehyde synthase, mitochondrial [Apis mellifera]	12
	Arginine and proline metabolism	ame00330	ncbi-gi: 110762382	PREDICTED: spermidine synthase [Apis mellifera]	17
	Phenylalanine metabolism	ame00360	ncbi-gi: 66501322	PREDICTED: protein henna-like isoform 2 [Apis mellifera]	3
	Phenylalanine, tyrosine and tryptophan biosynthesis	ame00400	ncbi-gi: 66501322	PREDICTED: protein henna-like isoform 2 [Apis mellifera]	3
1.6 Metabolism of other amino acids
	beta-Alanine metabolism	ame00410	ncbi-gi: 110762382	PREDICTED: spermidine synthase [Apis mellifera]	17
	Selenocompound metabolism	ame00450	ncbi-gi: 328783339	PREDICTED: methionyl-tRNA synthetase, mitochondrial [Apis mellifera]	7
	Glutathione metabolism	ame00480	ncbi-gi: 110762382	PREDICTED: spermidine synthase [Apis mellifera]	17
1.7 Glycan biosynthesis and metabolism
	N-Glycan biosynthesis	ame00510	ncbi-gi: 328782134	PREDICTED: chitobiosyldiphosphodolichol beta-mannosyltransferase-like [Apis mellifera]	2
			ncbi-gi: 328776644	PREDICTED: probable dolichyl-P-Man:Man(7)GlcNAc(2)-PP-dolichyl-alpha-1,6-mannosyltransferase-like [Apis mellifera]	2
	Mucin type O-Glycan biosynthesis	ame00512	ncbi-gi: 328785249	PREDICTED: putative polypeptide N-acetylgalactosaminyltransferase 9-like [Apis mellifera]	46
	Other glycan degradation	ame00511	ncbi-gi: 66511554	PREDICTED: glucosylceramidase-like isoform 1 [Apis mellifera]	480
			ncbi-gi: 328787887	PREDICTED: lysosomal alpha-mannosidase-like [Apis mellifera]	6
1.8 Metabolism of cofactors and vitamins
	Nicotinate and nicotinamide metabolism	ame00760	ncbi-gi: 66523706	PREDICTED: protein 5NUC-like [Apis mellifera]	22
	Lipoic acid metabolism	ame00785	ncbi-gi: 328792602	PREDICTED: lipoyl synthase, mitochondrial [Apis mellifera]	3
	Retinol metabolism	ame00830	ncbi-gi: 110756134	PREDICTED: UDP-glucuronosyltransferase 1-3-like [Apis mellifera]	205
			ncbi-gi: 328786929	PREDICTED: epidermal retinol dehydrogenase 2-like isoform 1 [Apis mellifera]	41
	Porphyrin and chlorophyll metabolism	ame00860	ncbi-gi: 110756134	PREDICTED: UDP-glucuronosyltransferase 1-3-like [Apis mellifera]	205
1.9 Metabolism of terpenoids and polyketides
	Terpenoid backbone biosynthesis	ame00900	ncbi-gi: 110758071	PREDICTED: phosphomevalonate kinase-like [Apis mellifera]	5
			ncbi-gi: 328790375	PREDICTED: diphosphomevalonate decarboxylase-like [Apis mellifera]	11
	Insect hormone biosynthesis	ame00981	ncbi-gi: 328784025	PREDICTED: cytochrome P450 315a1, mitochondrial isoform 1 [Apis mellifera]	2
1.11 Xenobiotics biodegradation and metabolism
	Metabolism of xenobiotics by cytochrome P450	ame00980	ncbi-gi: 110756134	PREDICTED: UDP-glucuronosyltransferase 1-3-like [Apis mellifera]	205
2. Genetic Information Processing
2.1 Transcription
	RNA polymerase	ame03020	ncbi-gi: 48124579	PREDICTED: DNA-directed RNA polymerases I, II, and III subunit RPABC1-like [Apis mellifera]	6
	Basal transcription factors	ame03022	ncbi-gi: 66564899	PREDICTED: general transcription factor IIF subunit 2 isoform 1 [Apis mellifera]	10
	Spliceosome	ame03040	ncbi-gi: 328792204	PREDICTED: probable small nuclear ribonucleoprotein Sm D2-like [Apis mellifera]	4
			ncbi-gi: 66500455	PREDICTED: probable small nuclear ribonucleoprotein Sm D2-like isoform 1 [Apis mellifera]	4
			ncbi-gi: 110749924	PREDICTED: u6 snRNA-associated Sm-like protein LSm6-like [Apis mellifera]	3
			ncbi-gi: 328782599	PREDICTED: peptidyl-prolyl cis-trans isomerase E-like isoform 1 [Apis mellifera]	2
			ncbi-gi: 328786788	PREDICTED: pre-mRNA-processing factor 40 homolog A-like [Apis mellifera]	2
			ncbi-gi: 110761280	PREDICTED: pre-mRNA-processing factor 6-like [Apis mellifera]	2
			ncbi-gi: 48095215	PREDICTED: u4/U6 small nuclear ribonucleoprotein Prp31-like isoform 1 [Apis mellifera]	2
2.2 Translation
	Aminoacyl-tRNA biosynthesis	ame00970	ncbi-gi: 328783339	PREDICTED: methionyl-tRNA synthetase, mitochondrial [Apis mellifera]	7
	RNA transport	ame03013	ncbi-gi: 328792455	PREDICTED: nuclear pore membrane glycoprotein 210-like [Apis mellifera]	13
			ncbi-gi: 328787156	PREDICTED: nuclear pore complex protein Nup133 [Apis mellifera]	8
			ncbi-gi: 328791803	PREDICTED: nuclear pore complex protein Nup107 [Apis mellifera]	4
			ncbi-gi: 328791822	PREDICTED: nucleoporin NUP188 homolog [Apis mellifera]	3
			ncbi-gi: 328777451	PREDICTED: nuclear pore complex protein Nup85-like isoform 1 [Apis mellifera]	14
			ncbi-gi: 48097576	PREDICTED: nuclear pore complex protein Nup93-like [Apis mellifera]	30
	mRNA surveillance pathway	ame03015	ncbi-gi: 328780285	PREDICTED: protein pelota isoform 1 [Apis mellifera]	2
			ncbi-gi: 66512323	PREDICTED: polyadenylate-binding protein 2 [Apis mellifera]	13
	Ribosome biogenesis in eukaryotes	ame03008	ncbi-gi: 328789212	PREDICTED: midasin-like [Apis mellifera]	4
			ncbi-gi: 328789977	PREDICTED: H/ACA ribonucleoprotein complex subunit 4-like [Apis mellifera]	20
2.3 Folding, sorting and degradation
	Protein processing in endoplasmic reticulum	ame04141	ncbi-gi: 328792816	PREDICTED: ER degradation enhancer, mannosidase 2 [Apis mellifera]	7
			ncbi-gi: 328787701	PREDICTED: endoplasmic reticulum lectin 1-like [Apis mellifera]	17
			ncbi-gi: 66519856	PREDICTED: prolactin regulatory element-binding protein-like [Apis mellifera]	6
	SNARE interactions in vesicular transport	ame04130	ncbi-gi: 66499158	PREDICTED: syntaxin-5-like [Apis mellifera]	3
	RNA degradation	ame03018	ncbi-gi: 110749924	PREDICTED: u6 snRNA-associated Sm-like protein LSm6-like [Apis mellifera]	3
2.4 Replication and repair
	DNA replication	ame03030	ncbi-gi: 66509659	PREDICTED: ribonuclease H2 subunit B-like [Apis mellifera]	2
3. Environmental Information Processing
3.2 Signal transduction
	Hippo signaling pathway	ame04391	ncbi-gi: 328784947	PREDICTED: homeobox protein homothorax-like [Apis mellifera]	4
	Phosphatidylinositol signaling system	ame04070	ncbi-gi: 328793781	PREDICTED: LOW QUALITY PROTEIN: phosphatidate cytidylyltransferase, photoreceptor-specific, partial [Apis mellifera]	4
	mTOR signaling pathway	ame04150	ncbi-gi: 328782047	PREDICTED: ras-related GTP-binding protein D-like [Apis mellifera]	10
4. Cellular Processes
4.1 Transport and catabolism
	Lysosome	ame04142	ncbi-gi: 328781230	PREDICTED: protein NPC2 homolog [Apis mellifera]	18
			ncbi-gi: 328788558	PREDICTED: putative cysteine proteinase CG12163-like [Apis mellifera]	52
			ncbi-gi: 66511554	PREDICTED: glucosylceramidase-like isoform 1 [Apis mellifera]	480
			ncbi-gi: 328787887	PREDICTED: lysosomal alpha-mannosidase-like [Apis mellifera]	6
	Peroxisome	ame04146	ncbi-gi: 110758071	PREDICTED: phosphomevalonate kinase-like [Apis mellifera]	5
			ncbi-gi: 328777376	PREDICTED: peroxisomal targeting signal 1 receptor-like [Apis mellifera]	2
			ncbi-gi: 66508573	PREDICTED: hydroxyacid oxidase 1-like [Apis mellifera]	22

## Sheet: MG_selective_p-value
pathways	p-value
1. Metabolism	4.33582e-05
2. Genetic Information Processing	0.00222491
3. Environmental Information Processing	0.738773
4. Cellular Processes	0.0363632
1.1 Carbohydrate metabolism	0.343718
1.2 Energy metabolism	0.242054
1.3 Lipid metabolism	0.167299
1.4 Nucleotide metabolism	0.0528955
1.5 Amino acid metabolism	0.0105474
1.6 Metabolism of other amino acids	0.0556813
1.7 Glycan biosynthesis and metabolism	0.00418507
1.8 Metabolism of cofactors and vitamins	0.0139908
1.9 Metabolism of terpenoids and polyketides	0.000672843
1.11 Xenobiotics biodegradation and metabolism	0.00529804
