# Supplementary material for: Shotgun proteomics deciphered age/division of labor-related functional specification of three honeybee (Apis mellifera L.) exocrine glands
Source: PLoS One. 2018 Feb 15;13(2):e0191344. doi: 10.1371/journal.pone.0191344 (PMC5813902; doi:10.1371/journal.pone.0191344)
Supplement: S13 Table — (XLSX) [file pone.0191344.s017.xlsx]

## Sheet: Sheet1
			Spectral count
Accession		Description	nPcG	fPcG	nTG	fTG	nMG	fMG
F1 domain
	gi|48100966	p. ATP synthase subunit alpha, mitochondrial isoform 1	165	255	287	267	194	218
	gi|328785025	p. ATP synthase subunit beta, mitochondrial	367	511	636	631	348	373
	gi|66554156	p. ATP synthase subunit gamma, mitochondrial	52	62	65	64	54	39
	gi|328786450	p. ATP synthase subunit delta, mitochondrial isoform 1	185	242	257	241	248	253
	gi|328786452	p. ATP synthase subunit delta, mitochondrial isoform 2	185	242	257	241	248	253
	gi|66517317	p. ATP synthase subunit delta, mitochondrial isoform 3	185	242	257	241	248	253
	gi|110764763	p. ATP synthase subunit epsilon, mitochondrial-like isoform 1	0	3	3	0	0	1
	gi|328779841	p. ATP synthase subunit epsilon, mitochondrial-like isoform 2	0	3	3	0	0	1
F0 domain
	gi|5834930	ATP synthase F0 subunit 6	1	1	1	1	0	0
	gi|5834929	ATP synthase F0 subunit 8	1	1	0	1	0	0
	gi|336391183	ATP synthase lipid-binding protein, mitochondrial	291	210	213	230	269	176
	gi|336391185	ATP synthase lipid-binding protein, mitochondrial	291	210	213	230	269	176
	gi|328785988	p. ATP synthase subunit d, mitochondrial isoform 1	30	24	30	22	27	33
	gi|328785990	p. ATP synthase subunit d, mitochondrial isoform 2	30	24	30	22	27	33
	gi|328785992	p. ATP synthase subunit d, mitochondrial isoform 3	30	24	30	22	27	33
	gi|328785994	p. ATP synthase subunit d, mitochondrial isoform 4	30	24	30	22	27	33
	gi|48098315	p. ATP synthase subunit d, mitochondrial isoform 5	30	24	30	22	27	33
	gi|328791879	p. ATP synthase subunit g, mitochondrial-like	8	11	10	12	2	5
	gi|66504360	p. ATP synthase subunit O, mitochondrial	25	40	48	54	33	25
	gi|110760120	p. ATP synthase subunit s, mitochondrial-like	0	0	2	0	0	0
	gi|48138741	p. putative ATP synthase subunit f, mitochondrial-like	18	19	16	17	15	20
