# Supplementary material for: Shotgun proteomics deciphered age/division of labor-related functional specification of three honeybee (Apis mellifera L.) exocrine glands
Source: PLoS One. 2018 Feb 15;13(2):e0191344. doi: 10.1371/journal.pone.0191344 (PMC5813902; doi:10.1371/journal.pone.0191344)
Supplement: S14 Table — (XLSX) [file pone.0191344.s018.xlsx]

## Sheet: nPcG-selective
		Spectral count	Selectivity
Accession	Description	nPcG	nPcG/fPcG
gi|58585098	major royal jelly protein 1 precursor [Apis mellifera]	83	-
gi|110762983	PREDICTED: tubulin beta chain-like [Apis mellifera]	65	-
gi|58585108	major royal jelly protein 2 precursor [Apis mellifera]	48	-
gi|58585142	major royal jelly protein 3 precursor [Apis mellifera]	25	-
gi|328782084	PREDICTED: antithrombin-III [Apis mellifera]	20	-
gi|58585158	histone H4 [Apis mellifera]	18	-
gi|328782355	PREDICTED: guanine nucleotide-binding protein G(q) subunit alpha-like [Apis mellifera]	18	-
gi|66512822	PREDICTED: guanine nucleotide-binding protein G(q) subunit alpha-like isoform 1 [Apis mellifera]	18	-
gi|328794347	PREDICTED: major royal jelly protein 3-like, partial [Apis mellifera]	18	-
gi|66507455	PREDICTED: venom protease [Apis mellifera]	18	-
gi|58585164	alpha-glucosidase precursor [Apis mellifera]	17	-
gi|58585170	major royal jelly protein 4 precursor [Apis mellifera]	16	-
gi|66542696	PREDICTED: exportin-2 [Apis mellifera]	15	-
gi|328780611	PREDICTED: hypothetical protein LOC725541 [Apis mellifera]	13	-
gi|118150510	globin 1 [Apis mellifera]	12	-
gi|328792562	PREDICTED: hypothetical protein LOC725273 [Apis mellifera]	12	-
gi|66529961	PREDICTED: transmembrane protein 53-like [Apis mellifera]	12	-
gi|328776613	PREDICTED: hypothetical protein LOC411809 [Apis mellifera]	11	-
gi|110755974	PREDICTED: n-acetylneuraminate lyase-like [Apis mellifera]	11	-
gi|254911140	gram-negative bacteria-binding protein 1-2 precursor [Apis mellifera]	10	-
gi|62198227	major royal jelly protein 7 precursor [Apis mellifera]	10	-
gi|197276652	nicotinamide riboside kinase [Apis mellifera]	10	-
gi|328785461	PREDICTED: COP9 signalosome complex subunit 4 [Apis mellifera]	10	-
gi|66516056	PREDICTED: serine/threonine-protein phosphatase PP1-beta catalytic subunit-like isoform 1 [Apis mellifera]	9	-
gi|66516052	PREDICTED: serine/threonine-protein phosphatase PP1-beta catalytic subunit-like isoform 2 [Apis mellifera]	9	-
gi|328780745	PREDICTED: ubiquitin-fold modifier-conjugating enzyme 1-like [Apis mellifera]	9	-
gi|209180477	lambda crystallin-like protein [Apis mellifera]	8	-
gi|328778597	PREDICTED: sister chromatid cohesion protein PDS5 homolog B-A-like [Apis mellifera]	8	-
gi|66553024	PREDICTED: splicing factor 3B subunit 3 isoform 1 [Apis mellifera]	8	-
gi|328791088	PREDICTED: synaptic vesicle membrane protein VAT-1 homolog-like [Apis mellifera]	8	-
gi|328793856	PREDICTED: FAD-dependent oxidoreductase domain-containing protein 1-like, partial [Apis mellifera]	7	-
gi|328783875	PREDICTED: hypothetical protein LOC411392 isoform 1 [Apis mellifera]	7	-
gi|328793329	PREDICTED: hypothetical protein LOC552154 [Apis mellifera]	7	-
gi|110758787	PREDICTED: mitogen-activated protein kinase 14B isoform 2 [Apis mellifera]	7	-
gi|66501511	PREDICTED: protein farnesyltransferase/geranylgeranyltransferase type-1 subunit alpha-like [Apis mellifera]	7	-
gi|328793575	PREDICTED: ragulator complex protein LAMTOR2-like [Apis mellifera]	7	-
gi|66505925	PREDICTED: splicing factor 3B subunit 1-like isoform 1 [Apis mellifera]	7	-
gi|328784004	PREDICTED: survival of motor neuron-related-splicing factor 30-like isoform 1 [Apis mellifera]	7	-
gi|48140540	PREDICTED: survival of motor neuron-related-splicing factor 30-like isoform 2 [Apis mellifera]	7	-
gi|328776703	PREDICTED: thymidylate kinase-like [Apis mellifera]	7	-
gi|58585090	glucose oxidase [Apis mellifera]	6	-
gi|58585138	major royal jelly protein 5 precursor [Apis mellifera]	6	-
gi|66549206	PREDICTED: beta-glucuronidase-like [Apis mellifera]	6	-
gi|110748736	PREDICTED: deoxyhypusine hydroxylase-like [Apis mellifera]	6	-
gi|110775436	PREDICTED: derlin-1-like, partial [Apis mellifera]	6	-
gi|66503969	PREDICTED: endoplasmic reticulum oxidoreductin-1-like [Apis mellifera]	6	-
gi|66509122	PREDICTED: FGGY carbohydrate kinase domain-containing protein-like isoform 1 [Apis mellifera]	6	-
gi|328784356	PREDICTED: hypothetical protein LOC725171 [Apis mellifera]	6	-
gi|328789546	PREDICTED: MOSC domain-containing protein 2, mitochondrial-like [Apis mellifera]	6	-
gi|328778652	PREDICTED: neutral ceramidase [Apis mellifera]	6	-
gi|48097576	PREDICTED: nuclear pore complex protein Nup93-like [Apis mellifera]	6	-
gi|110764149	PREDICTED: beta-galactosidase-like [Apis mellifera]	5	-
gi|328785784	PREDICTED: CCR4-NOT transcription complex subunit 1 isoform 1 [Apis mellifera]	5	-
gi|328785786	PREDICTED: CCR4-NOT transcription complex subunit 1 isoform 2 [Apis mellifera]	5	-
gi|48097746	PREDICTED: chromobox protein homolog 1-like [Apis mellifera]	5	-
gi|328789022	PREDICTED: glycerate kinase-like [Apis mellifera]	5	-
gi|48114125	PREDICTED: Golgi SNAP receptor complex member 2 [Apis mellifera]	5	-
gi|328782862	PREDICTED: hypothetical protein LOC408464 [Apis mellifera]	5	-
gi|328780593	PREDICTED: hypothetical protein LOC409039 isoform 1 [Apis mellifera]	5	-
gi|328791749	PREDICTED: hypothetical protein LOC725238 [Apis mellifera]	5	-
gi|328784817	PREDICTED: nuclear pore complex protein Nup160 homolog [Apis mellifera]	5	-
gi|110751167	PREDICTED: probable asparaginyl-tRNA synthetase, mitochondrial-like [Apis mellifera]	5	-
gi|110760049	PREDICTED: probable N-acetyltransferase san-like [Apis mellifera]	5	-
gi|328793069	PREDICTED: probable Xaa-Pro aminopeptidase 3-like [Apis mellifera]	5	-
gi|328789505	PREDICTED: programmed cell death protein 6-like isoform 2 [Apis mellifera]	5	-
gi|48094929	PREDICTED: programmed cell death protein 6-like isoform 3 [Apis mellifera]	5	-
gi|328786980	PREDICTED: putative methyltransferase NSUN5-like [Apis mellifera]	5	-
gi|328782716	PREDICTED: striatin isoform 2 [Apis mellifera]	5	-
gi|328780029	PREDICTED: tropomodulin isoform 1 [Apis mellifera]	5	-
gi|328784851	PREDICTED: venom allergen 5-like [Apis mellifera]	5	-
gi|58585102	cGMP-dependent protein kinase foraging [Apis mellifera]	4	-
gi|328787866	PREDICTED: 5-oxoprolinase-like [Apis mellifera]	4	-
gi|328791093	PREDICTED: ADP-ribosylation factor-binding protein GGA1 isoform 1 [Apis mellifera]	4	-
gi|328791095	PREDICTED: ADP-ribosylation factor-binding protein GGA1 isoform 2 [Apis mellifera]	4	-
gi|328791978	PREDICTED: CD109 antigen [Apis mellifera]	4	-
gi|110777198	PREDICTED: chromodomain-helicase-DNA-binding protein Mi-2 homolog [Apis mellifera]	4	-
gi|66530060	PREDICTED: circadian clock-controlled protein-like [Apis mellifera]	4	-
gi|66551478	PREDICTED: coatomer subunit delta isoform 2 [Apis mellifera]	4	-
gi|48098081	PREDICTED: cytochrome P450 9e2 [Apis mellifera]	4	-
gi|66566378	PREDICTED: dolichyl-diphosphooligosaccharide--protein glycosyltransferase subunit STT3A-like isoform 1 [Apis mellifera]	4	-
gi|66511554	PREDICTED: glucosylceramidase-like isoform 1 [Apis mellifera]	4	-
gi|328781765	PREDICTED: hypothetical protein LOC408826 [Apis mellifera]	4	-
gi|66555974	PREDICTED: hypothetical protein LOC409852 [Apis mellifera]	4	-
gi|328791908	PREDICTED: hypothetical protein LOC413046 [Apis mellifera]	4	-
gi|328792771	PREDICTED: lipase member H-A-like [Apis mellifera]	4	-
gi|328791044	PREDICTED: LOW QUALITY PROTEIN: NEDD8-activating enzyme E1 regulatory subunit [Apis mellifera]	4	-
gi|110761504	PREDICTED: major royal jelly protein 1 [Apis mellifera]	4	-
gi|110766212	PREDICTED: nucleolar complex protein 2 homolog [Apis mellifera]	4	-
gi|66504222	PREDICTED: probable 39S ribosomal protein L24, mitochondrial [Apis mellifera]	4	-
gi|66550524	PREDICTED: probable 39S ribosomal protein L45, mitochondrial [Apis mellifera]	4	-
gi|66531857	PREDICTED: probable glutamyl-tRNA synthetase, mitochondrial-like, partial [Apis mellifera]	4	-
gi|48103229	PREDICTED: probable U2 small nuclear ribonucleoprotein A~ [Apis mellifera]	4	-
gi|328775847	PREDICTED: putative RNA-binding protein 15B [Apis mellifera]	4	-
gi|66508562	PREDICTED: putative S-methyl-5~-thioadenosine phosphorylase-like [Apis mellifera]	4	-
gi|328787927	PREDICTED: sortilin-related receptor [Apis mellifera]	4	-
gi|328790087	PREDICTED: transcription elongation factor B polypeptide 1 [Apis mellifera]	4	-
gi|328790091	PREDICTED: transcription elongation factor B polypeptide 1 [Apis mellifera]	4	-
gi|328790089	PREDICTED: transcription elongation factor B polypeptide 1 isoform 1 [Apis mellifera]	4	-
gi|328789068	PREDICTED: transcription elongation regulator 1 isoform 1 [Apis mellifera]	4	-
gi|328777653	PREDICTED: transmembrane protein 147-like isoform 2 [Apis mellifera]	4	-
gi|110760170	PREDICTED: u6 snRNA-associated Sm-like protein LSm2-like [Apis mellifera]	4	-
gi|66514740	PREDICTED: UPF0160 protein MYG1, mitochondrial-like [Apis mellifera]	4	-
gi|334883194	protein CutA homolog precursor [Apis mellifera]	4	-
gi|334852197	tether containing UBX domain for GLUT4 [Apis mellifera]	4	-
gi|270047496	U1 small nuclear ribonucleoprotein A [Apis mellifera]	4	-
gi|254910938	defensin-1 preproprotein [Apis mellifera]	3	-
gi|328777449	PREDICTED: 28S ribosomal protein S23, mitochondrial-like [Apis mellifera]	3	-
gi|328786626	PREDICTED: apolipoprotein D-like [Apis mellifera]	3	-
gi|110758058	PREDICTED: apoptosis-inducing factor 3 [Apis mellifera]	3	-
gi|328783251	PREDICTED: calmodulin-like protein 4-like [Apis mellifera]	3	-
gi|328794448	PREDICTED: calmodulin-like protein 4-like [Apis mellifera]	3	-
gi|66516308	PREDICTED: cleavage stimulation factor subunit 2 [Apis mellifera]	3	-
gi|328793380	PREDICTED: coiled-coil domain-containing protein 109A-like [Apis mellifera]	3	-
gi|110762825	PREDICTED: cullin-2 [Apis mellifera]	3	-
gi|328792482	PREDICTED: dystrophin, isoforms A/C/F/G/H-like [Apis mellifera]	3	-
gi|328778001	PREDICTED: epsin-2 [Apis mellifera]	3	-
gi|48136057	PREDICTED: eukaryotic initiation factor 4A-III-like isoform 1 [Apis mellifera]	3	-
gi|110764913	PREDICTED: eukaryotic translation initiation factor 4E [Apis mellifera]	3	-
gi|328779916	PREDICTED: H/ACA ribonucleoprotein complex subunit 2-like protein [Apis mellifera]	3	-
gi|66509537	PREDICTED: haloacid dehalogenase-like hydrolase domain-containing protein 2-like [Apis mellifera]	3	-
gi|110751418	PREDICTED: histidyl-tRNA synthetase, cytoplasmic-like isoform 2 [Apis mellifera]	3	-
gi|328784821	PREDICTED: hypothetical protein LOC100577210 [Apis mellifera]	3	-
gi|328788897	PREDICTED: hypothetical protein LOC100578691 [Apis mellifera]	3	-
gi|328782812	PREDICTED: hypothetical protein LOC409084 [Apis mellifera]	3	-
gi|328791343	PREDICTED: hypothetical protein LOC409904 [Apis mellifera]	3	-
gi|328779534	PREDICTED: hypothetical protein LOC552041 [Apis mellifera]	3	-
gi|110755943	PREDICTED: hypothetical protein LOC724888 [Apis mellifera]	3	-
gi|66546786	PREDICTED: inositol-3-phosphate synthase 1-B isoform 1 [Apis mellifera]	3	-
gi|48095039	PREDICTED: LIM domain only protein 3-like [Apis mellifera]	3	-
gi|328783169	PREDICTED: malectin-like [Apis mellifera]	3	-
gi|66533783	PREDICTED: n-alpha-acetyltransferase 38, NatC auxiliary subunit-like [Apis mellifera]	3	-
gi|328791327	PREDICTED: nuclear pore complex protein Nup98-Nup96 [Apis mellifera]	3	-
gi|328781582	PREDICTED: nucleoporin p58/p45 [Apis mellifera]	3	-
gi|328791126	PREDICTED: phosphoribosylformylglycinamidine synthase [Apis mellifera]	3	-
gi|66552117	PREDICTED: probable phenylalanyl-tRNA synthetase beta chain-like [Apis mellifera]	3	-
gi|66524943	PREDICTED: protein RMD5 homolog A-like [Apis mellifera]	3	-
gi|328784537	PREDICTED: putative rRNA methyltransferase 3-like isoform 1 [Apis mellifera]	3	-
gi|110760837	PREDICTED: putative rRNA methyltransferase 3-like isoform 2 [Apis mellifera]	3	-
gi|110758964	PREDICTED: regucalcin-like [Apis mellifera]	3	-
gi|48097300	PREDICTED: replication factor C subunit 5-like [Apis mellifera]	3	-
gi|328783450	PREDICTED: short/branched chain specific acyl-CoA dehydrogenase, mitochondrial-like [Apis mellifera]	3	-
gi|328781990	PREDICTED: smallminded [Apis mellifera]	3	-
gi|66551886	PREDICTED: transport and Golgi organization protein 11 [Apis mellifera]	3	-
gi|66554647	PREDICTED: trimeric intracellular cation channel type B-like [Apis mellifera]	3	-
gi|328777938	PREDICTED: u1 small nuclear ribonucleoprotein 70 kDa isoform 1 [Apis mellifera]	3	-
gi|328782023	PREDICTED: viral IAP-associated factor homolog [Apis mellifera]	3	-
gi|335892823	hsp90 co-chaperone Cdc37 [Apis mellifera]	2	-
gi|94158822	odorant binding protein 14 precursor [Apis mellifera]	2	-
gi|66553073	PREDICTED: 28S ribosomal protein S2, mitochondrial [Apis mellifera]	2	-
gi|66516952	PREDICTED: 5~-nucleotidase domain-containing protein 3-like [Apis mellifera]	2	-
gi|328788208	PREDICTED: AMP deaminase 2-like isoform 2 [Apis mellifera]	2	-
gi|48114117	PREDICTED: beta-catenin-like protein 1-like [Apis mellifera]	2	-
gi|328784496	PREDICTED: bifunctional methylenetetrahydrofolate dehydrogenase/cyclohydrolase, mitochondrial [Apis mellifera]	2	-
gi|48097870	PREDICTED: biogenesis of lysosome-related organelles complex 1 subunit 1-like [Apis mellifera]	2	-
gi|328789446	PREDICTED: cathepsin J-like [Apis mellifera]	2	-
gi|328793536	PREDICTED: cell differentiation protein RCD1 homolog [Apis mellifera]	2	-
gi|110761872	PREDICTED: collagen alpha-1(XI) chain-like isoform 1 [Apis mellifera]	2	-
gi|328783577	PREDICTED: cysteine string protein [Apis mellifera]	2	-
gi|328786372	PREDICTED: dihydropyrimidinase-like [Apis mellifera]	2	-
gi|328784586	PREDICTED: drebrin-like protein-like [Apis mellifera]	2	-
gi|110759426	PREDICTED: dynactin subunit 3 [Apis mellifera]	2	-
gi|328788110	PREDICTED: dynein heavy chain 10, axonemal-like [Apis mellifera]	2	-
gi|328783698	PREDICTED: e3 ubiquitin-protein ligase RNF19A isoform 2 [Apis mellifera]	2	-
gi|328788647	PREDICTED: e3 ubiquitin-protein ligase UBR3-like [Apis mellifera]	2	-
gi|48094369	PREDICTED: eukaryotic translation initiation factor 6 isoform 1 [Apis mellifera]	2	-
gi|328783034	PREDICTED: far upstream element-binding protein 1-like [Apis mellifera]	2	-
gi|328787898	PREDICTED: fatty acid 2-hydroxylase-like [Apis mellifera]	2	-
gi|328789838	PREDICTED: F-box-like/WD repeat-containing protein ebi [Apis mellifera]	2	-
gi|328789840	PREDICTED: F-box-like/WD repeat-containing protein ebi [Apis mellifera]	2	-
gi|48097023	PREDICTED: F-box-like/WD repeat-containing protein ebi isoform 1 [Apis mellifera]	2	-
gi|328788567	PREDICTED: glucose dehydrogenase [acceptor] [Apis mellifera]	2	-
gi|328791555	PREDICTED: group XV phospholipase A2-like [Apis mellifera]	2	-
gi|328785199	PREDICTED: H(+)/Cl(-) exchange transporter 7 [Apis mellifera]	2	-
gi|328786814	PREDICTED: hypothetical protein LOC408358 [Apis mellifera]	2	-
gi|110762141	PREDICTED: hypothetical protein LOC408416 isoform 1 [Apis mellifera]	2	-
gi|328777259	PREDICTED: hypothetical protein LOC408761 isoform 1 [Apis mellifera]	2	-
gi|66546392	PREDICTED: hypothetical protein LOC408761 isoform 2 [Apis mellifera]	2	-
gi|328791009	PREDICTED: hypothetical protein LOC409093 [Apis mellifera]	2	-
gi|48098060	PREDICTED: hypothetical protein LOC410487 [Apis mellifera]	2	-
gi|328782882	PREDICTED: hypothetical protein LOC410496 [Apis mellifera]	2	-
gi|328776125	PREDICTED: hypothetical protein LOC413310 isoform 1 [Apis mellifera]	2	-
gi|328784181	PREDICTED: hypothetical protein LOC551566 [Apis mellifera]	2	-
gi|328786243	PREDICTED: hypothetical protein LOC551801 [Apis mellifera]	2	-
gi|328777873	PREDICTED: hypothetical protein LOC551860 [Apis mellifera]	2	-
gi|328777345	PREDICTED: hypothetical protein LOC724591 [Apis mellifera]	2	-
gi|328790946	PREDICTED: hypothetical protein LOC726722 [Apis mellifera]	2	-
gi|328779600	PREDICTED: hypothetical protein LOC726759 [Apis mellifera]	2	-
gi|328790976	PREDICTED: hypothetical protein LOC726920 [Apis mellifera]	2	-
gi|110762160	PREDICTED: immediate early response 3-interacting protein 1-like [Apis mellifera]	2	-
gi|328786925	PREDICTED: integrin beta-nu-like [Apis mellifera]	2	-
gi|328788840	PREDICTED: leucine-rich repeat neuronal protein 3-like [Apis mellifera]	2	-
gi|328788409	PREDICTED: lipoma HMGIC fusion partner-like 4 protein-like [Apis mellifera]	2	-
gi|328780796	PREDICTED: long-chain fatty acid transport protein 4 [Apis mellifera]	2	-
gi|328785035	PREDICTED: lysosomal acid phosphatase-like isoform 1 [Apis mellifera]	2	-
gi|110757205	PREDICTED: membrane magnesium transporter 1-like [Apis mellifera]	2	-
gi|328787598	PREDICTED: mitochondrial import inner membrane translocase subunit Tim22-like [Apis mellifera]	2	-
gi|328777520	PREDICTED: mRNA export factor-like [Apis mellifera]	2	-
gi|328780093	PREDICTED: myotrophin-like isoform 1 [Apis mellifera]	2	-
gi|328784558	PREDICTED: NAD-dependent deacetylase sirtuin-2 [Apis mellifera]	2	-
gi|328788218	PREDICTED: NADH dehydrogenase [ubiquinone] 1 beta subcomplex subunit 3-like isoform 1 [Apis mellifera]	2	-
gi|328788220	PREDICTED: NADH dehydrogenase [ubiquinone] 1 beta subcomplex subunit 3-like isoform 2 [Apis mellifera]	2	-
gi|328788222	PREDICTED: NADH dehydrogenase [ubiquinone] 1 beta subcomplex subunit 3-like isoform 3 [Apis mellifera]	2	-
gi|328781526	PREDICTED: n-alpha-acetyltransferase 25, NatB auxiliary subunit [Apis mellifera]	2	-
gi|48102172	PREDICTED: NEDD8-conjugating enzyme Ubc12-like [Apis mellifera]	2	-
gi|328792681	PREDICTED: niemann-Pick C1 protein-like [Apis mellifera]	2	-
gi|328777451	PREDICTED: nuclear pore complex protein Nup85-like isoform 1 [Apis mellifera]	2	-
gi|328790418	PREDICTED: nuclear pore glycoprotein p62 [Apis mellifera]	2	-
gi|66563115	PREDICTED: peptidyl-prolyl cis-trans isomerase NIMA-interacting 1 [Apis mellifera]	2	-
gi|328777785	PREDICTED: plasma glutamate carboxypeptidase-like isoform 1 [Apis mellifera]	2	-
gi|66517328	PREDICTED: POU domain protein CF1A-like [Apis mellifera]	2	-
gi|328786029	PREDICTED: probable ATP-dependent RNA helicase DDX46-like [Apis mellifera]	2	-
gi|328777265	PREDICTED: probable nucleoporin Nup54 [Apis mellifera]	2	-
gi|48105285	PREDICTED: probable UDP-glucose 4-epimerase-like [Apis mellifera]	2	-
gi|328776212	PREDICTED: probable Ufm1-specific protease 2-like isoform 1 [Apis mellifera]	2	-
gi|66512545	PREDICTED: protein arginine N-methyltransferase 7-like [Apis mellifera]	2	-
gi|66506995	PREDICTED: protein FAM162B-like isoform 2 [Apis mellifera]	2	-
gi|328779855	PREDICTED: protein held out wings [Apis mellifera]	2	-
gi|66554159	PREDICTED: protein jagunal [Apis mellifera]	2	-
gi|328779673	PREDICTED: protein lethal(2)essential for life-like [Apis mellifera]	2	-
gi|328777314	PREDICTED: protein N-terminal glutamine amidohydrolase [Apis mellifera]	2	-
gi|66523524	PREDICTED: PTB domain-containing adapter protein ced-6 [Apis mellifera]	2	-
gi|328790953	PREDICTED: putative inositol monophosphatase 3-like [Apis mellifera]	2	-
gi|328776584	PREDICTED: pyridoxine/pyridoxamine 5~-phosphate oxidase-like [Apis mellifera]	2	-
gi|328780478	PREDICTED: ragulator complex protein LAMTOR1-like [Apis mellifera]	2	-
gi|328782047	PREDICTED: ras-related GTP-binding protein D-like [Apis mellifera]	2	-
gi|66548276	PREDICTED: serine/arginine-rich splicing factor 1-like [Apis mellifera]	2	-
gi|110760095	PREDICTED: small nuclear ribonucleoprotein F isoform 1 [Apis mellifera]	2	-
gi|328782586	PREDICTED: small nuclear ribonucleoprotein F isoform 2 [Apis mellifera]	2	-
gi|328790597	PREDICTED: structural maintenance of chromosomes protein 4 [Apis mellifera]	2	-
gi|328783180	PREDICTED: t-complex protein 11-like protein 1-like isoform 1 [Apis mellifera]	2	-
gi|328783182	PREDICTED: t-complex protein 11-like protein 1-like isoform 2 [Apis mellifera]	2	-
gi|66556835	PREDICTED: toll-interacting protein [Apis mellifera]	2	-
gi|48097608	PREDICTED: translation initiation factor eIF-2B subunit beta [Apis mellifera]	2	-
gi|328777750	PREDICTED: u3 small nucleolar ribonucleoprotein protein MPP10-like [Apis mellifera]	2	-
gi|328780963	PREDICTED: u6 snRNA-associated Sm-like protein LSm4-like [Apis mellifera]	2	-
gi|328791271	PREDICTED: ubiquitin-like modifier-activating enzyme 5-like [Apis mellifera]	2	-
gi|66510510	PREDICTED: uncharacterized aminotransferase SSO0104-like [Apis mellifera]	2	-
gi|110762674	PREDICTED: UPF0539 protein CG14977-like [Apis mellifera]	2	-
gi|48142179	PREDICTED: WD repeat and FYVE domain-containing protein 2-like [Apis mellifera]	2	-
gi|328790602	PREDICTED: WD repeat-containing protein 43-like [Apis mellifera]	2	-
gi|239787841	small ribonucleoprotein particle protein B [Apis mellifera]	2	-
gi|58585104	vitellogenin precursor [Apis mellifera]	2	-
gi|334724440	filamin-like [Apis mellifera]	38	21.149
gi|328788135	PREDICTED: cytosolic Fe-S cluster assembly factor NUBP1 homolog [Apis mellifera]	14	15.5835
gi|66512987	PREDICTED: melanotransferrin [Apis mellifera]	14	15.5835
gi|48097815	PREDICTED: 116 kDa U5 small nuclear ribonucleoprotein component-like isoform 1 [Apis mellifera]	13	14.4704
gi|328778627	PREDICTED: CDK5 regulatory subunit-associated protein 3-like [Apis mellifera]	13	14.4704
gi|328783491	PREDICTED: exportin-7 [Apis mellifera]	13	14.4704
gi|328789404	PREDICTED: molybdenum cofactor biosynthesis protein 1 [Apis mellifera]	12	13.3573
gi|328781580	PREDICTED: protein FAM114A2-like [Apis mellifera]	12	13.3573
gi|328788838	PREDICTED: SUMO-activating enzyme subunit 1 [Apis mellifera]	12	13.3573
gi|328783508	PREDICTED: fragile X mental retardation syndrome-related protein 1 isoform 1 [Apis mellifera]	11	12.2441
gi|328783510	PREDICTED: fragile X mental retardation syndrome-related protein 1 isoform 2 [Apis mellifera]	11	12.2441
gi|328778397	PREDICTED: hypothetical protein LOC412513 [Apis mellifera]	11	12.2441
gi|328784089	PREDICTED: e3 UFM1-protein ligase 1 homolog [Apis mellifera]	10	11.131
gi|328784641	PREDICTED: LOW QUALITY PROTEIN: nucleoprotein TPR [Apis mellifera]	10	11.131
gi|328788082	PREDICTED: lysosomal alpha-glucosidase-like [Apis mellifera]	10	11.131
gi|66525153	PREDICTED: probable small nuclear ribonucleoprotein G [Apis mellifera]	10	11.131
gi|328784604	PREDICTED: SUMO-activating enzyme subunit 2 [Apis mellifera]	19	10.5745
gi|328785101	PREDICTED: glyoxylate/hydroxypyruvate reductase A-like [Apis mellifera]	9	10.0179
gi|48104556	PREDICTED: alpha-methylacyl-CoA racemase-like [Apis mellifera]	17	9.46139
gi|328792914	PREDICTED: CD109 antigen [Apis mellifera]	40	8.90484
gi|339717139	C-type lectin 5 precursor [Apis mellifera]	16	8.90484
gi|328783833	PREDICTED: plasma membrane calcium-transporting ATPase 3 [Apis mellifera]	16	8.90484
gi|328792353	PREDICTED: e3 ubiquitin-protein ligase Nedd-4 [Apis mellifera]	8	8.90484
gi|328786692	PREDICTED: filamin-A-like [Apis mellifera]	8	8.90484
gi|328784649	PREDICTED: hypothetical protein LOC100576140 [Apis mellifera]	8	8.90484
gi|328785120	PREDICTED: lysophospholipid acyltransferase 7-like [Apis mellifera]	8	8.90484
gi|328778455	PREDICTED: mitochondrial import inner membrane translocase subunit Tim17-A isoform 1 [Apis mellifera]	8	8.90484
gi|328778457	PREDICTED: mitochondrial import inner membrane translocase subunit Tim17-A isoform 2 [Apis mellifera]	8	8.90484
gi|328778459	PREDICTED: mitochondrial import inner membrane translocase subunit Tim17-A isoform 3 [Apis mellifera]	8	8.90484
gi|328785105	PREDICTED: phosphatidylinositol-5-phosphate 4-kinase type-2 alpha-like isoform 1 [Apis mellifera]	8	8.90484
gi|66522973	PREDICTED: probable cytochrome P450 6a14 [Apis mellifera]	8	8.90484
gi|66516828	PREDICTED: programmed cell death protein 5-like [Apis mellifera]	8	8.90484
gi|328786929	PREDICTED: epidermal retinol dehydrogenase 2-like isoform 1 [Apis mellifera]	7	7.79173
gi|328793370	PREDICTED: histone deacetylase complex subunit SAP18-like, partial [Apis mellifera]	7	7.79173
gi|66508472	PREDICTED: hypothetical protein LOC552102 [Apis mellifera]	7	7.79173
gi|328793797	PREDICTED: isoleucyl-tRNA synthetase, mitochondrial-like [Apis mellifera]	7	7.79173
gi|328783055	PREDICTED: leucine-rich repeat-containing protein 47-like [Apis mellifera]	7	7.79173
gi|110756556	PREDICTED: nucleoporin seh1-A [Apis mellifera]	7	7.79173
gi|328788375	PREDICTED: probable glucosamine 6-phosphate N-acetyltransferase-like [Apis mellifera]	7	7.79173
gi|328780431	PREDICTED: putative ferric-chelate reductase 1 homolog isoform 1 [Apis mellifera]	7	7.79173
gi|66525598	PREDICTED: transmembrane emp24 domain-containing protein eca-like [Apis mellifera]	7	7.79173
gi|328793022	PREDICTED: antitrypsin-like [Apis mellifera]	20	7.4207
gi|48097876	PREDICTED: AP-2 complex subunit mu-1 isoform 1 [Apis mellifera]	6	6.67863
gi|328783570	PREDICTED: bifunctional ATP-dependent dihydroxyacetone kinase/FAD-AMP lyase (cyclizing)-like [Apis mellifera]	6	6.67863
gi|328779472	PREDICTED: hypothetical protein LOC100577682 [Apis mellifera]	6	6.67863
gi|328789427	PREDICTED: hypothetical protein LOC409151 [Apis mellifera]	6	6.67863
gi|110748745	PREDICTED: UPF0327 protein C1orf151-like isoform 1 [Apis mellifera]	6	6.67863
gi|328777421	PREDICTED: UPF0327 protein C1orf151-like isoform 2 [Apis mellifera]	6	6.67863
gi|66506411	PREDICTED: hypothetical protein LOC552428 [Apis mellifera]	17	6.30759
gi|328792853	PREDICTED: endoplasmic reticulum aminopeptidase 2-like [Apis mellifera]	11	6.12207
gi|328776155	PREDICTED: hypothetical protein LOC100577504 [Apis mellifera]	32	5.93656
gi|66535742	PREDICTED: cytosolic non-specific dipeptidase-like isoform 1 [Apis mellifera]	40	5.56552
gi|328789677	PREDICTED: hypothetical protein LOC410793 [Apis mellifera]	10	5.56552
gi|328788292	PREDICTED: transportin-1-like [Apis mellifera]	10	5.56552
gi|328787781	PREDICTED: biotin--protein ligase [Apis mellifera]	5	5.56552
gi|110757574	PREDICTED: cysteinyl-tRNA synthetase, cytoplasmic-like [Apis mellifera]	5	5.56552
gi|328779457	PREDICTED: inositol hexakisphosphate and diphosphoinositol-pentakisphosphate kinase-like [Apis mellifera]	5	5.56552
gi|328791253	PREDICTED: serrate RNA effector molecule homolog [Apis mellifera]	5	5.56552
gi|66504030	PREDICTED: s-phase kinase-associated protein 1 isoform 1 [Apis mellifera]	5	5.56552
gi|328789913	PREDICTED: translocation protein SEC62 [Apis mellifera]	5	5.56552
gi|328787872	PREDICTED: contactin-like [Apis mellifera]	49	5.45421
gi|328782396	PREDICTED: hypothetical protein LOC412825 [Apis mellifera]	57	5.28725
gi|328792226	PREDICTED: hypothetical protein LOC552332 isoform 1 [Apis mellifera]	9	5.00897
gi|66500639	PREDICTED: hypothetical protein LOC552332 isoform 2 [Apis mellifera]	9	5.00897
gi|328778718	PREDICTED: hypothetical protein LOC726673 [Apis mellifera]	9	5.00897
gi|66513511	PREDICTED: pre-mRNA-processing factor 19 [Apis mellifera]	9	5.00897
gi|66549683	PREDICTED: retinol dehydrogenase 13-like [Apis mellifera]	9	5.00897
	total	2066

## Sheet: fPcG-selective
		Spectral count	Selectivity
Accession	Description	fPcG	fPcG/nPcG
gi|328790804	PREDICTED: actin, clone 205-like [Apis mellifera]	102	-
gi|328790612	PREDICTED: eukaryotic initiation factor 4A-like [Apis mellifera]	38	-
gi|328787631	PREDICTED: tubulin beta-3 chain-like isoform 1 [Apis mellifera]	35	-
gi|48095543	PREDICTED: tubulin beta-3 chain-like isoform 2 [Apis mellifera]	35	-
gi|328786503	PREDICTED: nodal modulator 2-like isoform 2 [Apis mellifera]	20	-
gi|162952028	trehalase precursor [Apis mellifera]	17	-
gi|328784577	PREDICTED: nicotinate phosphoribosyltransferase-like [Apis mellifera]	15	-
gi|328788811	PREDICTED: ubiquitin carboxyl-terminal hydrolase 14-like isoform 1 [Apis mellifera]	15	-
gi|328792358	PREDICTED: actin-binding LIM protein 1-like [Apis mellifera]	13	-
gi|66560647	PREDICTED: alanine--glyoxylate aminotransferase 2-like [Apis mellifera]	12	-
gi|328781070	PREDICTED: epimerase family protein SDR39U1-like [Apis mellifera]	11	-
gi|328781664	PREDICTED: carbonic anhydrase 2 [Apis mellifera]	10	-
gi|110755262	PREDICTED: protein transport protein Sec61 subunit beta [Apis mellifera]	10	-
gi|328776004	PREDICTED: hypothetical protein LOC726394 [Apis mellifera]	9	-
gi|328779162	PREDICTED: maternal protein exuperantia [Apis mellifera]	9	-
gi|328791101	PREDICTED: abhydrolase domain-containing protein 4-like [Apis mellifera]	8	-
gi|110760809	PREDICTED: heat shock protein 67B2-like [Apis mellifera]	8	-
gi|328782253	PREDICTED: nucleosome assembly protein 1-like 1-like isoform 1 [Apis mellifera]	8	-
gi|328779158	PREDICTED: probable ATP-dependent RNA helicase DDX17-like [Apis mellifera]	8	-
gi|328779178	PREDICTED: probable ATP-dependent RNA helicase DDX5-like [Apis mellifera]	8	-
gi|110749393	PREDICTED: tyrocidine synthase 3 [Apis mellifera]	8	-
gi|328790629	PREDICTED: ubiquinol-cytochrome c reductase complex chaperone CBP3 homolog [Apis mellifera]	8	-
gi|328793565	PREDICTED: ATP-dependent zinc metalloprotease YME1 homolog isoform 1 [Apis mellifera]	7	-
gi|328779003	PREDICTED: glutathione synthetase-like [Apis mellifera]	7	-
gi|66504543	PREDICTED: 28S ribosomal protein S29, mitochondrial isoform 1 [Apis mellifera]	6	-
gi|328777655	PREDICTED: acylglycerol kinase, mitochondrial-like [Apis mellifera]	6	-
gi|48140594	PREDICTED: fatty acid-binding protein, adipocyte-like [Apis mellifera]	6	-
gi|328787075	PREDICTED: hypothetical protein LOC724842 [Apis mellifera]	6	-
gi|66546481	PREDICTED: mitochondrial tRNA-specific 2-thiouridylase 1-like [Apis mellifera]	6	-
gi|66529931	PREDICTED: v-type proton ATPase subunit F 1-like [Apis mellifera]	6	-
gi|328794236	PREDICTED: catalase-like, partial [Apis mellifera]	5	-
gi|110774352	PREDICTED: cysteine and histidine-rich domain-containing protein-like, partial [Apis mellifera]	5	-
gi|328789686	PREDICTED: hypothetical protein LOC409034 [Apis mellifera]	5	-
gi|5834936	NADH dehydrogenase subunit 6 [Apis mellifera ligustica]	4	-
gi|328776539	PREDICTED: acetyl-coenzyme A transporter 1-like isoform 1 [Apis mellifera]	4	-
gi|328782988	PREDICTED: centrosomin [Apis mellifera]	4	-
gi|328778221	PREDICTED: choline transporter-like protein 1-like [Apis mellifera]	4	-
gi|328778987	PREDICTED: cytochrome b-c1 complex subunit 6, mitochondrial-like [Apis mellifera]	4	-
gi|110773269	PREDICTED: cytochrome c oxidase subunit 7C, mitochondrial-like [Apis mellifera]	4	-
gi|328781354	PREDICTED: guanine nucleotide exchange factor DBS-like [Apis mellifera]	4	-
gi|328783837	PREDICTED: nicalin-1 [Apis mellifera]	4	-
gi|110765954	PREDICTED: probable cytochrome P450 6a13 [Apis mellifera]	4	-
gi|328787996	PREDICTED: signal recognition particle receptor subunit alpha homolog isoform 1 [Apis mellifera]	4	-
gi|66555130	PREDICTED: sterol regulatory element-binding protein cleavage-activating protein-like [Apis mellifera]	4	-
gi|5834934	NADH dehydrogenase subunit 4 [Apis mellifera ligustica]	3	-
gi|48101238	PREDICTED: 28S ribosomal protein S10, mitochondrial-like [Apis mellifera]	3	-
gi|328788725	PREDICTED: 28S ribosomal protein S15, mitochondrial-like [Apis mellifera]	3	-
gi|328786533	PREDICTED: 39S ribosomal protein L37, mitochondrial [Apis mellifera]	3	-
gi|110758045	PREDICTED: 39S ribosomal protein L51, mitochondrial [Apis mellifera]	3	-
gi|328779682	PREDICTED: 40S ribosomal protein S12, mitochondrial isoform 1 [Apis mellifera]	3	-
gi|110755033	PREDICTED: 60S ribosomal protein L37a [Apis mellifera]	3	-
gi|66548355	PREDICTED: acyl-CoA synthetase family member 2, mitochondrial-like, partial [Apis mellifera]	3	-
gi|110764763	PREDICTED: ATP synthase subunit epsilon, mitochondrial-like isoform 1 [Apis mellifera]	3	-
gi|328779841	PREDICTED: ATP synthase subunit epsilon, mitochondrial-like isoform 2 [Apis mellifera]	3	-
gi|110749292	PREDICTED: basigin [Apis mellifera]	3	-
gi|66532731	PREDICTED: cytoplasmic phosphatidylinositol transfer protein 1 [Apis mellifera]	3	-
gi|110759446	PREDICTED: FAD-linked sulfhydryl oxidase ALR isoform 1 [Apis mellifera]	3	-
gi|328781048	PREDICTED: FAD-linked sulfhydryl oxidase ALR isoform 2 [Apis mellifera]	3	-
gi|328781050	PREDICTED: FAD-linked sulfhydryl oxidase ALR isoform 3 [Apis mellifera]	3	-
gi|66524161	PREDICTED: ferritin heavy chain [Apis mellifera]	3	-
gi|48097206	PREDICTED: glutamate [NMDA] receptor-associated protein 1-like isoform 1 [Apis mellifera]	3	-
gi|328778537	PREDICTED: hypothetical protein LOC100577582 [Apis mellifera]	3	-
gi|328791427	PREDICTED: hypothetical protein LOC100578869 [Apis mellifera]	3	-
gi|328787757	PREDICTED: long-chain fatty acid transport protein 4-like [Apis mellifera]	3	-
gi|110763899	PREDICTED: nucleostemin 1 [Apis mellifera]	3	-
gi|328784669	PREDICTED: prefoldin subunit 1-like [Apis mellifera]	3	-
gi|328780685	PREDICTED: probable ATP-dependent RNA helicase YTHDC2 [Apis mellifera]	3	-
gi|66540754	PREDICTED: ribose-5-phosphate isomerase [Apis mellifera]	3	-
gi|66529630	PREDICTED: transmembrane and coiled-coil domain-containing protein 1-like [Apis mellifera]	3	-
gi|66526450	PREDICTED: transmembrane protein 111-like [Apis mellifera]	3	-
gi|328785476	PREDICTED: tudor and KH domain-containing protein-like isoform 2 [Apis mellifera]	3	-
gi|292494904	ribosomal protein L35 [Apis mellifera]	3	-
gi|295842599	methionine sulphoxide reductase A [Apis mellifera]	2	-
gi|328793446	PREDICTED: 1,4-alpha-glucan-branching enzyme-like [Apis mellifera]	2	-
gi|328793448	PREDICTED: 1,4-alpha-glucan-branching enzyme-like [Apis mellifera]	2	-
gi|328788993	PREDICTED: 1-acylglycerophosphocholine O-acyltransferase 1-like [Apis mellifera]	2	-
gi|328777665	PREDICTED: 28S ribosomal protein S31, mitochondrial [Apis mellifera]	2	-
gi|110749212	PREDICTED: 28S ribosomal protein S35, mitochondrial [Apis mellifera]	2	-
gi|110763739	PREDICTED: 28S ribosomal protein S7, mitochondrial [Apis mellifera]	2	-
gi|66525653	PREDICTED: 39S ribosomal protein L2, mitochondrial [Apis mellifera]	2	-
gi|328779102	PREDICTED: 39S ribosomal protein L21, mitochondrial-like [Apis mellifera]	2	-
gi|328781061	PREDICTED: A disintegrin and metalloproteinase with thrombospondin motifs 9-like [Apis mellifera]	2	-
gi|328790185	PREDICTED: abhydrolase domain-containing protein 16A-like [Apis mellifera]	2	-
gi|328784241	PREDICTED: ADP-ribosylation factor GTPase-activating protein 2-like isoform 1 [Apis mellifera]	2	-
gi|110766623	PREDICTED: ADP-ribosylation factor GTPase-activating protein 2-like isoform 2 [Apis mellifera]	2	-
gi|328783763	PREDICTED: aquaporin AQPcic-like isoform 1 [Apis mellifera]	2	-
gi|66499163	PREDICTED: arginine kinase-like [Apis mellifera]	2	-
gi|328793120	PREDICTED: CAAX prenyl protease 1 homolog [Apis mellifera]	2	-
gi|66530332	PREDICTED: cell division cycle 5-like protein-like [Apis mellifera]	2	-
gi|66509926	PREDICTED: charged multivesicular body protein 2a-like [Apis mellifera]	2	-
gi|66504921	PREDICTED: charged multivesicular body protein 6-like [Apis mellifera]	2	-
gi|66556489	PREDICTED: coiled-coil domain-containing protein 25-like [Apis mellifera]	2	-
gi|328786339	PREDICTED: cysteine-rich with EGF-like domain protein 2-like [Apis mellifera]	2	-
gi|328792901	PREDICTED: e3 ubiquitin-protein ligase MARCH5-like [Apis mellifera]	2	-
gi|328790396	PREDICTED: FACT complex subunit spt16 [Apis mellifera]	2	-
gi|66501269	PREDICTED: growth hormone-inducible transmembrane protein-like isoform 2 [Apis mellifera]	2	-
gi|328783831	PREDICTED: hypothetical protein LOC409435 [Apis mellifera]	2	-
gi|328785951	PREDICTED: hypothetical protein LOC411091 [Apis mellifera]	2	-
gi|110760219	PREDICTED: hypothetical protein LOC412914 [Apis mellifera]	2	-
gi|328775953	PREDICTED: hypothetical protein LOC413721 [Apis mellifera]	2	-
gi|328783626	PREDICTED: hypothetical protein LOC552839 [Apis mellifera]	2	-
gi|328785293	PREDICTED: hypothetical protein LOC724962 [Apis mellifera]	2	-
gi|110761405	PREDICTED: hypothetical protein LOC726486 [Apis mellifera]	2	-
gi|328782902	PREDICTED: hypothetical protein LOC726928 [Apis mellifera]	2	-
gi|328786159	PREDICTED: hypothetical protein LOC727264 [Apis mellifera]	2	-
gi|110776100	PREDICTED: inositol polyphosphate 1-phosphatase [Apis mellifera]	2	-
gi|66519183	PREDICTED: iron/zinc purple acid phosphatase-like protein-like [Apis mellifera]	2	-
gi|328777705	PREDICTED: LETM1 domain-containing protein 1-like [Apis mellifera]	2	-
gi|110776527	PREDICTED: malonyl-CoA decarboxylase, mitochondrial-like [Apis mellifera]	2	-
gi|328776209	PREDICTED: membrane-bound O-acyltransferase domain-containing protein 2-like [Apis mellifera]	2	-
gi|328786507	PREDICTED: mitochondrial chaperone BCS1-like [Apis mellifera]	2	-
gi|328790117	PREDICTED: mitochondrial import inner membrane translocase subunit Tim23-like [Apis mellifera]	2	-
gi|328778867	PREDICTED: monocarboxylate transporter 12-like [Apis mellifera]	2	-
gi|66523794	PREDICTED: NAD-dependent deacetylase sirtuin-5 [Apis mellifera]	2	-
gi|66535274	PREDICTED: PDZ domain-containing protein GIPC1-like [Apis mellifera]	2	-
gi|66531780	PREDICTED: probable splicing factor, arginine/serine-rich 7 [Apis mellifera]	2	-
gi|328786714	PREDICTED: prostaglandin E synthase 2-like [Apis mellifera]	2	-
gi|328793795	PREDICTED: protein BUD31 homolog, partial [Apis mellifera]	2	-
gi|48140379	PREDICTED: protein OPI10 homolog [Apis mellifera]	2	-
gi|328789236	PREDICTED: protein prune homolog [Apis mellifera]	2	-
gi|328792986	PREDICTED: retinol dehydrogenase 11-like [Apis mellifera]	2	-
gi|328791567	PREDICTED: rhophilin-2-like [Apis mellifera]	2	-
gi|66566311	PREDICTED: suppressor of G2 allele of SKP1 homolog isoform 2 [Apis mellifera]	2	-
gi|66524757	PREDICTED: transmembrane protein 49 [Apis mellifera]	2	-
gi|328790123	PREDICTED: ubiquitin carboxyl-terminal hydrolase 47-like isoform 1 [Apis mellifera]	2	-
gi|110756901	PREDICTED: UDP-xylose and UDP-N-acetylglucosamine transporter-like [Apis mellifera]	2	-
gi|110763012	PREDICTED: uncharacterized FAM18-like protein CG5021-like [Apis mellifera]	2	-
gi|328792630	PREDICTED: UPF0585 protein CG18661-like [Apis mellifera]	2	-
gi|328782963	PREDICTED: venom acid phosphatase Acph-1-like [Apis mellifera]	2	-
gi|66524947	PREDICTED: v-type proton ATPase subunit e 2-like [Apis mellifera]	2	-
gi|328782607	PREDICTED: WASH complex subunit strumpellin-like [Apis mellifera]	2	-
gi|239985441	uncharacterized protein LOC100302106 [Apis mellifera]	2	-
gi|239985445	uncharacterized protein LOC100302106 [Apis mellifera]	2	-
gi|328781660	PREDICTED: hypothetical protein LOC725732 [Apis mellifera]	46	20.6629
gi|328788955	PREDICTED: fatty-acid amide hydrolase 2-A-like isoform 2 [Apis mellifera]	17	15.2726
gi|328786964	PREDICTED: ceramide kinase-like [Apis mellifera]	13	11.679
gi|328782261	PREDICTED: acetyl-coenzyme A synthetase-like [Apis mellifera]	22	9.88227
gi|328787585	PREDICTED: isocitrate dehydrogenase [NAD] subunit gamma 1, mitochondrial-like isoform 1 [Apis mellifera]	22	9.88227
gi|48097748	PREDICTED: isocitrate dehydrogenase [NAD] subunit gamma 1, mitochondrial-like isoform 2 [Apis mellifera]	22	9.88227
gi|328784690	PREDICTED: cytochrome c-type heme lyase-like isoform 1 [Apis mellifera]	9	8.08549
gi|328779160	PREDICTED: hypothetical protein LOC550914 [Apis mellifera]	9	8.08549
gi|66523535	PREDICTED: facilitated trehalose transporter Tret1-like [Apis mellifera]	8	7.18711
gi|328788343	PREDICTED: putative 28S ribosomal protein S5, mitochondrial [Apis mellifera]	8	7.18711
gi|328781281	PREDICTED: ATP-binding cassette sub-family B member 8, mitochondrial-like [Apis mellifera]	7	6.28872
gi|328784881	PREDICTED: inositol 1,4,5-trisphosphate receptor [Apis mellifera]	7	6.28872
gi|328786485	PREDICTED: phosphatidate phosphatase LPIN1-like [Apis mellifera]	48	5.39033
gi|328776167	PREDICTED: hypothetical protein LOC100577736 [Apis mellifera]	6	5.39033
gi|328780287	PREDICTED: probable serine hydrolase-like [Apis mellifera]	6	5.39033
	total	972

## Sheet: nTG-selective
		Spectral count	Selectivity
Accession	Description	nTG	nTG/fTG
gi|328792071	PREDICTED: v-type proton ATPase subunit H isoform 1 [Apis mellifera]	284	-
gi|328778269	PREDICTED: tubulin alpha-2 chain-like [Apis mellifera]	103	-
gi|58585076	juvenile hormone esterase precursor [Apis mellifera]	17	-
gi|66514595	PREDICTED: ras-related protein Rab-3 isoform 2 [Apis mellifera]	14	-
gi|58585142	major royal jelly protein 3 precursor [Apis mellifera]	13	-
gi|328792096	PREDICTED: putative aldehyde dehydrogenase family 7 member A1 homolog isoform 1 [Apis mellifera]	13	-
gi|166795901	apolipophorin-III-like protein precursor [Apis mellifera]	11	-
gi|66518230	PREDICTED: 15-hydroxyprostaglandin dehydrogenase [NAD+]-like [Apis mellifera]	11	-
gi|328782832	PREDICTED: hypothetical protein LOC727486 isoform 1 [Apis mellifera]	11	-
gi|328788811	PREDICTED: ubiquitin carboxyl-terminal hydrolase 14-like isoform 1 [Apis mellifera]	11	-
gi|226533687	venom serine carboxypeptidase precursor [Apis mellifera]	11	-
gi|328782553	PREDICTED: glutamate--cysteine ligase regulatory subunit [Apis mellifera]	8	-
gi|66517997	PREDICTED: transmembrane protein 55B-like [Apis mellifera]	8	-
gi|48102233	PREDICTED: hypothetical protein LOC409232 [Apis mellifera]	7	-
gi|66550828	PREDICTED: NECAP-like protein CG9132-like [Apis mellifera]	7	-
gi|66500451	PREDICTED: ras-related protein Rab-39A [Apis mellifera]	7	-
gi|328784604	PREDICTED: SUMO-activating enzyme subunit 2 [Apis mellifera]	7	-
gi|328779804	PREDICTED: ubiquitin-conjugating enzyme E2-17 kDa isoform 2 [Apis mellifera]	7	-
gi|110755811	PREDICTED: ubiquitin-conjugating enzyme E2-17 kDa isoform 3 [Apis mellifera]	7	-
gi|58585108	major royal jelly protein 2 precursor [Apis mellifera]	6	-
gi|66553073	PREDICTED: 28S ribosomal protein S2, mitochondrial [Apis mellifera]	6	-
gi|328782864	PREDICTED: collagen alpha-1(IV) chain-like [Apis mellifera]	6	-
gi|328792562	PREDICTED: hypothetical protein LOC725273 [Apis mellifera]	6	-
gi|110776210	PREDICTED: hypothetical protein LOC727172, partial [Apis mellifera]	6	-
gi|328783999	PREDICTED: peflin-like [Apis mellifera]	6	-
gi|328776281	PREDICTED: 40S ribosomal protein S9 [Apis mellifera]	5	-
gi|48136057	PREDICTED: eukaryotic initiation factor 4A-III-like isoform 1 [Apis mellifera]	5	-
gi|328781957	PREDICTED: hypothetical protein LOC100576373 [Apis mellifera]	5	-
gi|328778718	PREDICTED: hypothetical protein LOC726673 [Apis mellifera]	5	-
gi|328784757	PREDICTED: PERQ amino acid-rich with GYF domain-containing protein CG11148-like isoform 1 [Apis mellifera]	5	-
gi|328786589	PREDICTED: probable hydroxyacid-oxoacid transhydrogenase, mitochondrial-like [Apis mellifera]	5	-
gi|399220320	cuticular protein 28 precursor [Apis mellifera]	4	-
gi|58585098	major royal jelly protein 1 precursor [Apis mellifera]	4	-
gi|328787709	PREDICTED: 1-phosphatidylinositol-4,5-bisphosphate phosphodiesterase classes I and II isoform 1 [Apis mellifera]	4	-
gi|328787711	PREDICTED: 1-phosphatidylinositol-4,5-bisphosphate phosphodiesterase classes I and II isoform 2 [Apis mellifera]	4	-
gi|328781302	PREDICTED: aspartyl-tRNA synthetase, mitochondrial-like [Apis mellifera]	4	-
gi|110763486	PREDICTED: cytochrome c oxidase assembly protein COX15 homolog [Apis mellifera]	4	-
gi|110765059	PREDICTED: glutathione S-transferase 1, partial [Apis mellifera]	4	-
gi|66513952	PREDICTED: guanine nucleotide-binding protein subunit alpha homolog [Apis mellifera]	4	-
gi|328780108	PREDICTED: hypothetical protein LOC410135 [Apis mellifera]	4	-
gi|66515451	PREDICTED: hypothetical protein LOC411299 [Apis mellifera]	4	-
gi|328791289	PREDICTED: hypothetical protein LOC551528 isoform 1 [Apis mellifera]	4	-
gi|328791291	PREDICTED: hypothetical protein LOC551528 isoform 2 [Apis mellifera]	4	-
gi|66566395	PREDICTED: hypothetical protein LOC551528 isoform 3 [Apis mellifera]	4	-
gi|66546481	PREDICTED: mitochondrial tRNA-specific 2-thiouridylase 1-like [Apis mellifera]	4	-
gi|328784318	PREDICTED: protein arginine N-methyltransferase 8 [Apis mellifera]	4	-
gi|110756296	PREDICTED: protein FAM151B-like [Apis mellifera]	4	-
gi|328789180	PREDICTED: scavenger mRNA-decapping enzyme DcpS-like isoform 1 [Apis mellifera]	4	-
gi|328793267	PREDICTED: alaserpin [Apis mellifera]	3	-
gi|110764763	PREDICTED: ATP synthase subunit epsilon, mitochondrial-like isoform 1 [Apis mellifera]	3	-
gi|328779841	PREDICTED: ATP synthase subunit epsilon, mitochondrial-like isoform 2 [Apis mellifera]	3	-
gi|328793565	PREDICTED: ATP-dependent zinc metalloprotease YME1 homolog isoform 1 [Apis mellifera]	3	-
gi|328789199	PREDICTED: cAMP-specific 3~,5~-cyclic phosphodiesterase [Apis mellifera]	3	-
gi|328785280	PREDICTED: coiled-coil domain-containing protein 47-like [Apis mellifera]	3	-
gi|328781411	PREDICTED: disheveled-associated activator of morphogenesis 2 [Apis mellifera]	3	-
gi|48094452	PREDICTED: dynactin subunit 6 [Apis mellifera]	3	-
gi|328786374	PREDICTED: epidermal growth factor receptor kinase substrate 8-like protein 1-like [Apis mellifera]	3	-
gi|110763690	PREDICTED: HIG1 domain family member 2A-like [Apis mellifera]	3	-
gi|328789673	PREDICTED: hypothetical protein LOC410805 [Apis mellifera]	3	-
gi|328788856	PREDICTED: hypothetical protein LOC410867 [Apis mellifera]	3	-
gi|66561262	PREDICTED: hypothetical protein LOC412357 [Apis mellifera]	3	-
gi|66561458	PREDICTED: hypothetical protein LOC551617 [Apis mellifera]	3	-
gi|328784230	PREDICTED: hypothetical protein LOC725097 [Apis mellifera]	3	-
gi|328792196	PREDICTED: hypothetical protein LOC725387 [Apis mellifera]	3	-
gi|328792395	PREDICTED: hypothetical protein LOC726610 [Apis mellifera]	3	-
gi|328781548	PREDICTED: hypothetical protein LOC726726 [Apis mellifera]	3	-
gi|328777500	PREDICTED: leucine-rich repeat serine/threonine-protein kinase 1-like [Apis mellifera]	3	-
gi|110756044	PREDICTED: longitudinals lacking protein-like [Apis mellifera]	3	-
gi|110749694	PREDICTED: n-alpha-acetyltransferase 35, NatC auxiliary subunit [Apis mellifera]	3	-
gi|66506759	PREDICTED: phosphatidylinositide phosphatase SAC1 isoform 2 [Apis mellifera]	3	-
gi|328779855	PREDICTED: protein held out wings [Apis mellifera]	3	-
gi|328786255	PREDICTED: serine/threonine-protein kinase Genghis Khan [Apis mellifera]	3	-
gi|328791460	PREDICTED: serine/threonine-protein kinase tricorner [Apis mellifera]	3	-
gi|66519029	PREDICTED: transmembrane emp24 domain-containing protein 5 [Apis mellifera]	3	-
gi|328785490	PREDICTED: tubulin gamma-1 chain isoform 1 [Apis mellifera]	3	-
gi|328785782	PREDICTED: vesicle transport protein GOT1B-like isoform 1 [Apis mellifera]	3	-
gi|48110113	PREDICTED: vesicle transport protein GOT1B-like isoform 2 [Apis mellifera]	3	-
gi|297515465	armadillo segment polarity protein [Apis mellifera]	2	-
gi|160425209	hexamerin 70a precursor [Apis mellifera]	2	-
gi|94158822	odorant binding protein 14 precursor [Apis mellifera]	2	-
gi|328784738	PREDICTED: 28S ribosomal protein S22, mitochondrial [Apis mellifera]	2	-
gi|328781456	PREDICTED: 39S ribosomal protein L44, mitochondrial [Apis mellifera]	2	-
gi|110762954	PREDICTED: 60S ribosomal protein L34 isoform 1 [Apis mellifera]	2	-
gi|328785997	PREDICTED: 60S ribosomal protein L34 isoform 2 [Apis mellifera]	2	-
gi|66558715	PREDICTED: 60S ribosomal protein L37 [Apis mellifera]	2	-
gi|328794397	PREDICTED: armadillo segment polarity protein-like [Apis mellifera]	2	-
gi|110760120	PREDICTED: ATP synthase subunit s, mitochondrial-like [Apis mellifera]	2	-
gi|328785779	PREDICTED: calpain-C [Apis mellifera]	2	-
gi|66499810	PREDICTED: cleavage and polyadenylation specificity factor subunit 5-like isoform 2 [Apis mellifera]	2	-
gi|328785242	PREDICTED: coiled-coil domain-containing protein 93 [Apis mellifera]	2	-
gi|66513705	PREDICTED: delta-aminolevulinic acid dehydratase [Apis mellifera]	2	-
gi|328776605	PREDICTED: dnaJ homolog subfamily C member 13 [Apis mellifera]	2	-
gi|66546689	PREDICTED: dysbindin-A-like [Apis mellifera]	2	-
gi|328783849	PREDICTED: endoplasmic reticulum metallopeptidase 1-like [Apis mellifera]	2	-
gi|328790560	PREDICTED: geranylgeranyl transferase type-2 subunit beta [Apis mellifera]	2	-
gi|328781645	PREDICTED: glutamate--cysteine ligase-like, partial [Apis mellifera]	2	-
gi|328785101	PREDICTED: glyoxylate/hydroxypyruvate reductase A-like [Apis mellifera]	2	-
gi|328789600	PREDICTED: GPI transamidase component PIG-T-like isoform 1 [Apis mellifera]	2	-
gi|328793820	PREDICTED: histone H4 transcription factor-like [Apis mellifera]	2	-
gi|328790687	PREDICTED: hypothetical protein LOC100577166 [Apis mellifera]	2	-
gi|328780952	PREDICTED: hypothetical protein LOC100577973 [Apis mellifera]	2	-
gi|328775936	PREDICTED: hypothetical protein LOC100578684 [Apis mellifera]	2	-
gi|328790061	PREDICTED: hypothetical protein LOC408772 isoform 1 [Apis mellifera]	2	-
gi|328786232	PREDICTED: hypothetical protein LOC409246 [Apis mellifera]	2	-
gi|328777287	PREDICTED: hypothetical protein LOC412464 [Apis mellifera]	2	-
gi|328791952	PREDICTED: hypothetical protein LOC552244 [Apis mellifera]	2	-
gi|328780073	PREDICTED: hypothetical protein LOC724150 [Apis mellifera]	2	-
gi|328788433	PREDICTED: hypothetical protein LOC725733 [Apis mellifera]	2	-
gi|328782230	PREDICTED: la-related protein 1 [Apis mellifera]	2	-
gi|328780833	PREDICTED: LIM and senescent cell antigen-like-containing domain protein 2-like [Apis mellifera]	2	-
gi|328788184	PREDICTED: liprin-beta-1-like [Apis mellifera]	2	-
gi|328790600	PREDICTED: LOW QUALITY PROTEIN: hypothetical protein LOC412959 [Apis mellifera]	2	-
gi|328779829	PREDICTED: lysosome-associated membrane glycoprotein 1-like isoform 2 [Apis mellifera]	2	-
gi|328788362	PREDICTED: metastasis-associated protein MTA3 [Apis mellifera]	2	-
gi|48098309	PREDICTED: methylcrotonoyl-CoA carboxylase beta chain, mitochondrial-like [Apis mellifera]	2	-
gi|48141950	PREDICTED: mitochondrial import receptor subunit TOM20 homolog [Apis mellifera]	2	-
gi|328787232	PREDICTED: mitochondrial inner membrane protein OXA1L-like [Apis mellifera]	2	-
gi|110767814	PREDICTED: mRNA-capping enzyme [Apis mellifera]	2	-
gi|328780093	PREDICTED: myotrophin-like isoform 1 [Apis mellifera]	2	-
gi|110760633	PREDICTED: nitric oxide synthase-interacting protein homolog [Apis mellifera]	2	-
gi|328790418	PREDICTED: nuclear pore glycoprotein p62 [Apis mellifera]	2	-
gi|328793281	PREDICTED: plasma alpha-L-fucosidase [Apis mellifera]	2	-
gi|328777399	PREDICTED: protein FAM69C-like [Apis mellifera]	2	-
gi|328789386	PREDICTED: protein kish-A-like [Apis mellifera]	2	-
gi|110750012	PREDICTED: protein phosphatase methylesterase 1-like isoform 1 [Apis mellifera]	2	-
gi|66507074	PREDICTED: proton-coupled amino acid transporter 4-like [Apis mellifera]	2	-
gi|328782840	PREDICTED: RING finger protein unkempt homolog [Apis mellifera]	2	-
gi|328780551	PREDICTED: RNA-binding protein Musashi homolog Rbp6-like, partial [Apis mellifera]	2	-
gi|328778348	PREDICTED: slit homolog 1 protein-like, partial [Apis mellifera]	2	-
gi|328787130	PREDICTED: syntaxin-18 [Apis mellifera]	2	-
gi|110769879	PREDICTED: torsin-like protein [Apis mellifera]	2	-
gi|66526450	PREDICTED: transmembrane protein 111-like [Apis mellifera]	2	-
gi|110751391	PREDICTED: uncharacterized protein C17orf59 homolog [Apis mellifera]	2	-
gi|110758736	PREDICTED: UPF0510 protein INM02-like [Apis mellifera]	2	-
gi|66512834	PREDICTED: uridine phosphorylase 1-like [Apis mellifera]	2	-
gi|110764759	PREDICTED: yjeF N-terminal domain-containing protein GH12525-like isoform 1 [Apis mellifera]	2	-
gi|328779836	PREDICTED: yjeF N-terminal domain-containing protein GH12525-like isoform 2 [Apis mellifera]	2	-
gi|110758157	PREDICTED: zinc finger and SCAN domain-containing protein 2-like [Apis mellifera]	2	-
gi|334883194	protein CutA homolog precursor [Apis mellifera]	2	-
gi|334852197	tether containing UBX domain for GLUT4 [Apis mellifera]	2	-
gi|58585120	translation initiation factor 2 [Apis mellifera]	2	-
gi|328790769	PREDICTED: division abnormally delayed protein [Apis mellifera]	17	14.3228
gi|328778017	PREDICTED: hypothetical protein LOC409090 [Apis mellifera]	15	12.6378
gi|58585104	vitellogenin precursor [Apis mellifera]	77	10.8123
gi|328787515	PREDICTED: mitochondrial ribonuclease P protein 1 homolog [Apis mellifera]	11	9.26772
gi|328779003	PREDICTED: glutathione synthetase-like [Apis mellifera]	10	8.4252
gi|328780628	PREDICTED: probable cation-transporting ATPase 13A1-like [Apis mellifera]	10	8.4252
gi|328788252	PREDICTED: isopentenyl-diphosphate Delta-isomerase 1-like isoform 2 [Apis mellifera]	18	7.58268
gi|328790517	PREDICTED: NADPH--cytochrome P450 reductase-like [Apis mellifera]	18	7.58268
gi|66562243	PREDICTED: 40S ribosomal protein S13 [Apis mellifera]	9	7.58268
gi|110758919	PREDICTED: constitutive coactivator of PPAR-gamma-like protein 1 homolog isoform 1 [Apis mellifera]	9	7.58268
gi|328776601	PREDICTED: syntenin-1-like [Apis mellifera]	9	7.58268
gi|328776703	PREDICTED: thymidylate kinase-like [Apis mellifera]	9	7.58268
gi|328778400	PREDICTED: ADP-ribosylation factor-like protein 8B-A-like [Apis mellifera]	8	6.74016
gi|328788431	PREDICTED: signal recognition particle 14 kDa protein isoform 1 [Apis mellifera]	8	6.74016
gi|66508954	PREDICTED: signal recognition particle 14 kDa protein isoform 2 [Apis mellifera]	8	6.74016
gi|66506397	PREDICTED: UBX domain-containing protein 1-like [Apis mellifera]	8	6.74016
gi|110761627	PREDICTED: 60S ribosomal protein L24 [Apis mellifera]	7	5.89764
gi|328781423	PREDICTED: hypothetical protein LOC409019 isoform 1 [Apis mellifera]	7	5.89764
gi|48096941	PREDICTED: hypothetical protein LOC409019 isoform 2 [Apis mellifera]	7	5.89764
gi|328792220	PREDICTED: proteasome subunit alpha type-6-like [Apis mellifera]	7	5.89764
gi|328791600	PREDICTED: serine/threonine-protein kinase MARK2 isoform 1 [Apis mellifera]	7	5.89764
gi|328792599	PREDICTED: UPF0172 protein CG3501-like [Apis mellifera]	7	5.89764
gi|328781452	PREDICTED: UPF0480 protein C15orf24 homolog [Apis mellifera]	7	5.89764
gi|66566113	PREDICTED: 60S ribosomal protein L3 [Apis mellifera]	70	5.36149
gi|328791886	PREDICTED: coiled-coil and C2 domain-containing protein 1-like [Apis mellifera]	6	5.05512
gi|328784586	PREDICTED: drebrin-like protein-like [Apis mellifera]	6	5.05512
gi|328782011	PREDICTED: ferritin subunit [Apis mellifera]	6	5.05512
gi|328792912	PREDICTED: hypothetical protein LOC100578680 [Apis mellifera]	6	5.05512
gi|328790232	PREDICTED: non-specific lipid-transfer protein-like isoform 1 [Apis mellifera]	6	5.05512
gi|328780504	PREDICTED: peptidyl-tRNA hydrolase 2, mitochondrial-like isoform 1 [Apis mellifera]	6	5.05512
gi|328787541	PREDICTED: proteasome subunit beta type-6-like [Apis mellifera]	6	5.05512
	total	1311

## Sheet: fTG-selective
		Spectral count	Selectivity
Accession	Description	fTG	fTG/nTG
gi|328790048	PREDICTED: ubiquitin-60S ribosomal protein L40 isoform 3 [Apis mellifera]	184	-
gi|66503776	PREDICTED: transketolase isoform 2 [Apis mellifera]	58	-
gi|295842263	glutathione S-transferase D1 [Apis mellifera]	19	-
gi|328781827	PREDICTED: protein PRRC1-like isoform 1 [Apis mellifera]	18	-
gi|328783772	PREDICTED: ubiquitin-like protein 4A-like isoform 1 [Apis mellifera]	13	-
gi|328790442	PREDICTED: ras-related protein Rab-35-like [Apis mellifera]	12	-
gi|48094590	PREDICTED: proton-coupled amino acid transporter 4-like [Apis mellifera]	10	-
gi|328789444	PREDICTED: serine/threonine-protein phosphatase PP1-gamma catalytic subunit-like [Apis mellifera]	10	-
gi|328789503	PREDICTED: programmed cell death protein 6-like isoform 1 [Apis mellifera]	9	-
gi|328779949	PREDICTED: Y+L amino acid transporter 2-like [Apis mellifera]	8	-
gi|328786929	PREDICTED: epidermal retinol dehydrogenase 2-like isoform 1 [Apis mellifera]	7	-
gi|110759446	PREDICTED: FAD-linked sulfhydryl oxidase ALR isoform 1 [Apis mellifera]	7	-
gi|328781048	PREDICTED: FAD-linked sulfhydryl oxidase ALR isoform 2 [Apis mellifera]	7	-
gi|328781050	PREDICTED: FAD-linked sulfhydryl oxidase ALR isoform 3 [Apis mellifera]	7	-
gi|66521481	PREDICTED: carboxy-terminal domain RNA polymerase II polypeptide A small phosphatase 1-like [Apis mellifera]	6	-
gi|328778949	PREDICTED: venom dipeptidyl peptidase 4-like [Apis mellifera]	6	-
gi|328782151	PREDICTED: adrenodoxin, mitochondrial-like [Apis mellifera]	5	-
gi|328783763	PREDICTED: aquaporin AQPcic-like isoform 1 [Apis mellifera]	5	-
gi|328788677	PREDICTED: facilitated trehalose transporter Tret1-like [Apis mellifera]	5	-
gi|328791095	PREDICTED: ADP-ribosylation factor-binding protein GGA1 isoform 2 [Apis mellifera]	4	-
gi|328793027	PREDICTED: hypothetical protein LOC409784 [Apis mellifera]	4	-
gi|66524904	PREDICTED: membrane-associated protein Hem [Apis mellifera]	4	-
gi|328792966	PREDICTED: methylcrotonoyl-CoA carboxylase subunit alpha, mitochondrial-like [Apis mellifera]	4	-
gi|66565150	PREDICTED: Rab GTPase activating protein 10 [Apis mellifera]	4	-
gi|328779336	PREDICTED: retinol dehydrogenase 14-like [Apis mellifera]	4	-
gi|328792632	PREDICTED: rho-associated protein kinase 2-like [Apis mellifera]	4	-
gi|328791247	PREDICTED: U6 snRNA-associated Sm-like protein LSm7 isoform 1 [Apis mellifera]	4	-
gi|328791249	PREDICTED: U6 snRNA-associated Sm-like protein LSm7 isoform 2 [Apis mellifera]	4	-
gi|110755335	PREDICTED: UPF0454 protein C12orf49 homolog [Apis mellifera]	4	-
gi|328790548	PREDICTED: UPF0505 protein C16orf62 homolog [Apis mellifera]	4	-
gi|66560559	PREDICTED: zinc transporter ZIP9-B-like [Apis mellifera]	4	-
gi|270289764	cyclin-dependent kinase 5 [Apis mellifera]	3	-
gi|110764475	PREDICTED: 39S ribosomal protein L28, mitochondrial [Apis mellifera]	3	-
gi|328784560	PREDICTED: 3-hydroxyacyl-CoA dehydratase 2-like [Apis mellifera]	3	-
gi|66507360	PREDICTED: coronin-2B-like [Apis mellifera]	3	-
gi|66525595	PREDICTED: DDRGK domain-containing protein 1-like [Apis mellifera]	3	-
gi|66514203	PREDICTED: dnaJ homolog subfamily C member 1-like [Apis mellifera]	3	-
gi|328787701	PREDICTED: endoplasmic reticulum lectin 1-like [Apis mellifera]	3	-
gi|328779668	PREDICTED: hypothetical protein LOC100576174 [Apis mellifera]	3	-
gi|328785166	PREDICTED: hypothetical protein LOC100576195 [Apis mellifera]	3	-
gi|48095266	PREDICTED: hypothetical protein LOC410922 [Apis mellifera]	3	-
gi|328776630	PREDICTED: hypothetical protein LOC411058 [Apis mellifera]	3	-
gi|328786243	PREDICTED: hypothetical protein LOC551801 [Apis mellifera]	3	-
gi|110761663	PREDICTED: hypothetical protein LOC725309 [Apis mellifera]	3	-
gi|328791993	PREDICTED: hypothetical protein LOC727398 [Apis mellifera]	3	-
gi|110758517	PREDICTED: NADH dehydrogenase [ubiquinone] 1 alpha subcomplex subunit 7-like [Apis mellifera]	3	-
gi|328791035	PREDICTED: NADH dehydrogenase [ubiquinone] 1 beta subcomplex subunit 11, mitochondrial-like isoform 1 [Apis mellifera]	3	-
gi|328784577	PREDICTED: nicotinate phosphoribosyltransferase-like [Apis mellifera]	3	-
gi|328790351	PREDICTED: nuclear pore complex protein Nup155 [Apis mellifera]	3	-
gi|110764221	PREDICTED: peptidyl-prolyl cis-trans isomerase-like [Apis mellifera]	3	-
gi|110762510	PREDICTED: probable chitinase 3-like [Apis mellifera]	3	-
gi|328789286	PREDICTED: protein GPR107-like [Apis mellifera]	3	-
gi|328782667	PREDICTED: tetratricopeptide repeat protein 19-like, partial [Apis mellifera]	3	-
gi|66536937	PREDICTED: transmembrane 9 superfamily member 3 [Apis mellifera]	3	-
gi|328790251	PREDICTED: transmembrane protein 165-like [Apis mellifera]	3	-
gi|328787079	PREDICTED: ubiquitin conjugation factor E4 B [Apis mellifera]	3	-
gi|110763012	PREDICTED: uncharacterized FAM18-like protein CG5021-like [Apis mellifera]	3	-
gi|328786521	PREDICTED: UPF0047 protein yjbQ-like [Apis mellifera]	3	-
gi|328790277	PREDICTED: WD repeat-containing protein 48-like [Apis mellifera]	3	-
gi|162952028	trehalase precursor [Apis mellifera]	3	-
gi|197927106	dolichyl-diphosphooligosaccharide--protein glycosyltransferase subunit 4 [Apis mellifera]	2	-
gi|48095986	PREDICTED: 3~(2~),5~-bisphosphate nucleotidase 1-like [Apis mellifera]	2	-
gi|328785795	PREDICTED: armadillo repeat-containing protein 1-like [Apis mellifera]	2	-
gi|66509079	PREDICTED: catalase isoform 1 [Apis mellifera]	2	-
gi|328783284	PREDICTED: charged multivesicular body protein 3 isoform 1 [Apis mellifera]	2	-
gi|66504921	PREDICTED: charged multivesicular body protein 6-like [Apis mellifera]	2	-
gi|328780784	PREDICTED: dnaJ homolog subfamily B member 14-like [Apis mellifera]	2	-
gi|66547762	PREDICTED: e3 ubiquitin-protein ligase KCMF1-like [Apis mellifera]	2	-
gi|328785469	PREDICTED: glyoxylate reductase/hydroxypyruvate reductase-like [Apis mellifera]	2	-
gi|66513647	PREDICTED: high affinity copper uptake protein 1-like isoform 1 [Apis mellifera]	2	-
gi|66508573	PREDICTED: hydroxyacid oxidase 1-like [Apis mellifera]	2	-
gi|328787343	PREDICTED: hypothetical protein LOC100576717 [Apis mellifera]	2	-
gi|328792023	PREDICTED: hypothetical protein LOC100576976 [Apis mellifera]	2	-
gi|328789263	PREDICTED: hypothetical protein LOC100578300 [Apis mellifera]	2	-
gi|328777023	PREDICTED: hypothetical protein LOC100578725 [Apis mellifera]	2	-
gi|328789409	PREDICTED: hypothetical protein LOC409086 [Apis mellifera]	2	-
gi|328781471	PREDICTED: hypothetical protein LOC551909 [Apis mellifera]	2	-
gi|328783384	PREDICTED: hypothetical protein LOC725812 [Apis mellifera]	2	-
gi|110760416	PREDICTED: hypothetical protein LOC726268 isoform 1 [Apis mellifera]	2	-
gi|328786574	PREDICTED: hypothetical protein LOC726268 isoform 2 [Apis mellifera]	2	-
gi|328786577	PREDICTED: hypothetical protein LOC726268 isoform 3 [Apis mellifera]	2	-
gi|328782850	PREDICTED: intraflagellar transport protein 140 homolog [Apis mellifera]	2	-
gi|110756881	PREDICTED: isopentenyl-diphosphate Delta-isomerase 1-like isoform 1 [Apis mellifera]	2	-
gi|328782770	PREDICTED: liprin-alpha-2-like [Apis mellifera]	2	-
gi|66514697	PREDICTED: muscle-specific protein 20 [Apis mellifera]	2	-
gi|328781872	PREDICTED: N(G),N(G)-dimethylarginine dimethylaminohydrolase 1-like [Apis mellifera]	2	-
gi|66521356	PREDICTED: N(G),N(G)-dimethylarginine dimethylaminohydrolase 1-like isoform 2 [Apis mellifera]	2	-
gi|328791245	PREDICTED: nuclear pore complex protein Nup205 [Apis mellifera]	2	-
gi|328782271	PREDICTED: oxysterol-binding protein-related protein 1-like isoform 1 [Apis mellifera]	2	-
gi|328794164	PREDICTED: peroxisomal multifunctional enzyme type 2-like, partial [Apis mellifera]	2	-
gi|110770899	PREDICTED: probable aspartate aminotransferase, cytoplasmic-like [Apis mellifera]	2	-
gi|328786418	PREDICTED: putative ATPase N2B-like [Apis mellifera]	2	-
gi|66548276	PREDICTED: serine/arginine-rich splicing factor 1-like [Apis mellifera]	2	-
gi|110750681	PREDICTED: slit homolog 1 protein-like [Apis mellifera]	2	-
gi|110764980	PREDICTED: sperm-associated antigen 1-like [Apis mellifera]	2	-
gi|328790371	PREDICTED: tafazzin homolog isoform 2 [Apis mellifera]	2	-
gi|328793824	PREDICTED: TP53-regulated inhibitor of apoptosis 1-like [Apis mellifera]	2	-
gi|48104218	PREDICTED: transmembrane protein 41 homolog isoform 2 [Apis mellifera]	2	-
gi|110760723	PREDICTED: UDP-N-acetylglucosamine--peptide N-acetylglucosaminyltransferase 110 kDa subunit isoform 2 [Apis mellifera]	2	-
gi|328777607	PREDICTED: multidrug resistance-associated protein 1-like [Apis mellifera]	11	13.0561
gi|48104474	PREDICTED: NADH dehydrogenase [ubiquinone] iron-sulfur protein 6, mitochondrial [Apis mellifera]	8	9.49533
gi|328791709	PREDICTED: nucleotide exchange factor SIL1-like [Apis mellifera]	21	8.30841
gi|328781190	PREDICTED: ADP-ribosylation factor GTPase-activating protein 1-like isoform 2 [Apis mellifera]	7	8.30841
gi|328786742	PREDICTED: hypothetical protein LOC726414 [Apis mellifera]	7	8.30841
gi|66553048	PREDICTED: regulator of nonsense transcripts 1 [Apis mellifera]	7	8.30841
gi|110760809	PREDICTED: heat shock protein 67B2-like [Apis mellifera]	12	7.12149
gi|328778675	PREDICTED: solute carrier family 25 member 40-like isoform 1 [Apis mellifera]	6	7.12149
gi|328791738	PREDICTED: delta-1-pyrroline-5-carboxylate synthase-like [Apis mellifera]	20	5.93458
gi|328779389	PREDICTED: hypothetical protein LOC726210 [Apis mellifera]	10	5.93458
gi|328786677	PREDICTED: hypothetical protein LOC726488 [Apis mellifera]	10	5.93458
gi|66541614	PREDICTED: aldose 1-epimerase-like [Apis mellifera]	5	5.93458
gi|328780541	PREDICTED: protein canopy-1-like [Apis mellifera]	27	5.34112
	total	760

## Sheet: nMG-selective
		Spectral count	Sselectivity
Accession	Description	nMG	nMG/fMG
gi|66548355	PREDICTED: acyl-CoA synthetase family member 2, mitochondrial-like, partial [Apis mellifera]	535	-
gi|328779079	PREDICTED: fumarylacetoacetate hydrolase domain-containing protein 2A-like [Apis mellifera]	88	-
gi|328787123	PREDICTED: dehydrogenase/reductase SDR family member 7-like [Apis mellifera]	56	-
gi|328792071	PREDICTED: v-type proton ATPase subunit H isoform 1 [Apis mellifera]	41	-
gi|328778269	PREDICTED: tubulin alpha-2 chain-like [Apis mellifera]	31	-
gi|58585098	major royal jelly protein 1 precursor [Apis mellifera]	19	-
gi|328784565	PREDICTED: pseudouridine-metabolizing bifunctional protein C1861.05-like [Apis mellifera]	13	-
gi|328793540	PREDICTED: scavenger receptor class B member 1, partial [Apis mellifera]	12	-
gi|66543950	PREDICTED: ubiquitin thioesterase OTU1-like [Apis mellifera]	11	-
gi|110764555	PREDICTED: glutaredoxin-C4 isoform 1 [Apis mellifera]	10	-
gi|328786065	PREDICTED: glutaredoxin-C4 isoform 2 [Apis mellifera]	10	-
gi|328786067	PREDICTED: glutaredoxin-C4 isoform 3 [Apis mellifera]	10	-
gi|328781580	PREDICTED: protein FAM114A2-like [Apis mellifera]	10	-
gi|58585108	major royal jelly protein 2 precursor [Apis mellifera]	9	-
gi|110775436	PREDICTED: derlin-1-like, partial [Apis mellifera]	9	-
gi|328780758	PREDICTED: LOW QUALITY PROTEIN: dihydroxyacetone phosphate acyltransferase isoform 1 [Apis mellifera]	8	-
gi|110758787	PREDICTED: mitogen-activated protein kinase 14B isoform 2 [Apis mellifera]	8	-
gi|328784707	PREDICTED: protein transport protein Sec61 subunit alpha isoform 2 [Apis mellifera]	8	-
gi|48104556	PREDICTED: alpha-methylacyl-CoA racemase-like [Apis mellifera]	7	-
gi|328783570	PREDICTED: bifunctional ATP-dependent dihydroxyacetone kinase/FAD-AMP lyase (cyclizing)-like [Apis mellifera]	7	-
gi|328778992	PREDICTED: importin-11 [Apis mellifera]	7	-
gi|66505780	PREDICTED: prolyl endopeptidase-like isoform 1 [Apis mellifera]	7	-
gi|66561002	PREDICTED: translocator protein-like [Apis mellifera]	7	-
gi|328782485	PREDICTED: ubiquitin-conjugating enzyme E2-17 kDa-like [Apis mellifera]	7	-
gi|335892823	hsp90 co-chaperone Cdc37 [Apis mellifera]	6	-
gi|110763193	PREDICTED: 1,2-dihydroxy-3-keto-5-methylthiopentene dioxygenase-like [Apis mellifera]	6	-
gi|328786690	PREDICTED: hypothetical protein LOC100576945 [Apis mellifera]	6	-
gi|328790476	PREDICTED: phosphoacetylglucosamine mutase-like [Apis mellifera]	6	-
gi|328778365	PREDICTED: plexin domain-containing protein 2-like [Apis mellifera]	6	-
gi|66552117	PREDICTED: probable phenylalanyl-tRNA synthetase beta chain-like [Apis mellifera]	6	-
gi|328793127	PREDICTED: proteasome assembly chaperone 2-like [Apis mellifera]	6	-
gi|328782510	PREDICTED: protein TBRG4-like [Apis mellifera]	6	-
gi|328776703	PREDICTED: thymidylate kinase-like [Apis mellifera]	6	-
gi|328780029	PREDICTED: tropomodulin isoform 1 [Apis mellifera]	6	-
gi|110765112	PREDICTED: ubiquitin-fold modifier 1-like [Apis mellifera]	6	-
gi|94158822	odorant binding protein 14 precursor [Apis mellifera]	5	-
gi|328777880	PREDICTED: 39S ribosomal protein L39, mitochondrial-like [Apis mellifera]	5	-
gi|328778755	PREDICTED: ATP-binding cassette sub-family F member 2-like [Apis mellifera]	5	-
gi|110759374	PREDICTED: CCHC-type zinc finger protein CG3800-like [Apis mellifera]	5	-
gi|328780974	PREDICTED: CCHC-type zinc finger protein CG3800-like [Apis mellifera]	5	-
gi|328780976	PREDICTED: CCHC-type zinc finger protein CG3800-like [Apis mellifera]	5	-
gi|328780978	PREDICTED: CCHC-type zinc finger protein CG3800-like [Apis mellifera]	5	-
gi|66546481	PREDICTED: mitochondrial tRNA-specific 2-thiouridylase 1-like [Apis mellifera]	5	-
gi|110758071	PREDICTED: phosphomevalonate kinase-like [Apis mellifera]	5	-
gi|328781799	PREDICTED: serologically defined colon cancer antigen 1 homolog isoform 1 [Apis mellifera]	5	-
gi|328791271	PREDICTED: ubiquitin-like modifier-activating enzyme 5-like [Apis mellifera]	5	-
gi|328779867	PREDICTED: alanine--glyoxylate aminotransferase 2-like [Apis mellifera]	4	-
gi|328794201	PREDICTED: apolipoprotein D-like isoform 1 [Apis mellifera]	4	-
gi|66536388	PREDICTED: apolipoprotein D-like isoform 2 [Apis mellifera]	4	-
gi|328783763	PREDICTED: aquaporin AQPcic-like isoform 1 [Apis mellifera]	4	-
gi|328779857	PREDICTED: hexokinase-2-like [Apis mellifera]	4	-
gi|48098273	PREDICTED: hypothetical protein LOC408493 [Apis mellifera]	4	-
gi|328780997	PREDICTED: hypothetical protein LOC409805 [Apis mellifera]	4	-
gi|328787985	PREDICTED: multiple coagulation factor deficiency protein 2 homolog [Apis mellifera]	4	-
gi|66517612	PREDICTED: n-alpha-acetyltransferase 20, NatB catalytic subunit-like isoform 1 [Apis mellifera]	4	-
gi|66530338	PREDICTED: probable phosphoserine aminotransferase-like [Apis mellifera]	4	-
gi|48140497	PREDICTED: protein ETHE1, mitochondrial-like [Apis mellifera]	4	-
gi|328788206	PREDICTED: THAP domain-containing protein 4-like [Apis mellifera]	4	-
gi|328792642	PREDICTED: UPF0465 protein C5orf33-like [Apis mellifera]	4	-
gi|66500861	PREDICTED: 28S ribosomal protein S17, mitochondrial [Apis mellifera]	3	-
gi|110764733	PREDICTED: cytidine deaminase-like [Apis mellifera]	3	-
gi|110776829	PREDICTED: cytidine deaminase-like [Apis mellifera]	3	-
gi|328784563	PREDICTED: double-stranded RNA-binding protein Staufen homolog 2 [Apis mellifera]	3	-
gi|110764754	PREDICTED: dynein light chain roadblock-type 2 [Apis mellifera]	3	-
gi|48103761	PREDICTED: eukaryotic translation initiation factor 4H-like [Apis mellifera]	3	-
gi|66560294	PREDICTED: hexaprenyldihydroxybenzoate methyltransferase, mitochondrial-like [Apis mellifera]	3	-
gi|66518070	PREDICTED: hormone-sensitive lipase-like [Apis mellifera]	3	-
gi|328792179	PREDICTED: hypothetical protein LOC100577365 [Apis mellifera]	3	-
gi|328786718	PREDICTED: hypothetical protein LOC413792, partial [Apis mellifera]	3	-
gi|328789124	PREDICTED: hypothetical protein LOC725167 [Apis mellifera]	3	-
gi|110766777	PREDICTED: hypothetical protein LOC725712 isoform 1 [Apis mellifera]	3	-
gi|328792580	PREDICTED: hypothetical protein LOC725712 isoform 2 [Apis mellifera]	3	-
gi|328792582	PREDICTED: hypothetical protein LOC725712 isoform 3 [Apis mellifera]	3	-
gi|110762108	PREDICTED: inosine triphosphate pyrophosphatase-like isoform 1 [Apis mellifera]	3	-
gi|328778329	PREDICTED: inosine triphosphate pyrophosphatase-like isoform 2 [Apis mellifera]	3	-
gi|328787278	PREDICTED: LOW QUALITY PROTEIN: mitochondrial Rho GTPase [Apis mellifera]	3	-
gi|328785120	PREDICTED: lysophospholipid acyltransferase 7-like [Apis mellifera]	3	-
gi|328786507	PREDICTED: mitochondrial chaperone BCS1-like [Apis mellifera]	3	-
gi|110755712	PREDICTED: motile sperm domain-containing protein 1-like [Apis mellifera]	3	-
gi|328792906	PREDICTED: peptidyl-prolyl cis-trans isomerase FKBP1A [Apis mellifera]	3	-
gi|328786657	PREDICTED: peroxisomal 3,2-trans-enoyl-CoA isomerase-like [Apis mellifera]	3	-
gi|66531857	PREDICTED: probable glutamyl-tRNA synthetase, mitochondrial-like, partial [Apis mellifera]	3	-
gi|66506607	PREDICTED: probable phenylalanyl-tRNA synthetase, mitochondrial [Apis mellifera]	3	-
gi|328793069	PREDICTED: probable Xaa-Pro aminopeptidase 3-like [Apis mellifera]	3	-
gi|66548097	PREDICTED: protein YIPF6-like [Apis mellifera]	3	-
gi|328784864	PREDICTED: putative acyl-CoA-binding protein-like isoform 1 [Apis mellifera]	3	-
gi|48096664	PREDICTED: putative acyl-CoA-binding protein-like isoform 2 [Apis mellifera]	3	-
gi|66549683	PREDICTED: retinol dehydrogenase 13-like [Apis mellifera]	3	-
gi|328793866	PREDICTED: RNA polymerase II-associated protein 3 [Apis mellifera]	3	-
gi|328775946	PREDICTED: scavenger receptor class B member 1, partial [Apis mellifera]	3	-
gi|110750747	PREDICTED: signal recognition particle 9 kDa protein [Apis mellifera]	3	-
gi|328784004	PREDICTED: survival of motor neuron-related-splicing factor 30-like isoform 1 [Apis mellifera]	3	-
gi|48140540	PREDICTED: survival of motor neuron-related-splicing factor 30-like isoform 2 [Apis mellifera]	3	-
gi|328786984	PREDICTED: transmembrane GTPase Marf [Apis mellifera]	3	-
gi|110766046	PREDICTED: transmembrane protein 208-like [Apis mellifera]	3	-
gi|48112647	PREDICTED: tRNA-splicing ligase RtcB homolog [Apis mellifera]	3	-
gi|328791269	PREDICTED: ubiquitin-protein ligase E3C-like [Apis mellifera]	3	-
gi|66514740	PREDICTED: UPF0160 protein MYG1, mitochondrial-like [Apis mellifera]	3	-
gi|328790568	PREDICTED: UPF0551 protein C8orf38 homolog, mitochondrial-like [Apis mellifera]	3	-
gi|58585252	troponin C type IIa [Apis mellifera]	3	-
gi|335057536	chromatin modifying protein 1 [Apis mellifera]	2	-
gi|197276652	nicotinamide riboside kinase [Apis mellifera]	2	-
gi|328781107	PREDICTED: 2~,5~-phosphodiesterase 12-like [Apis mellifera]	2	-
gi|66526686	PREDICTED: 39S ribosomal protein L47, mitochondrial isoform 1 [Apis mellifera]	2	-
gi|328781190	PREDICTED: ADP-ribosylation factor GTPase-activating protein 1-like isoform 2 [Apis mellifera]	2	-
gi|328778400	PREDICTED: ADP-ribosylation factor-like protein 8B-A-like [Apis mellifera]	2	-
gi|328782084	PREDICTED: antithrombin-III [Apis mellifera]	2	-
gi|328787331	PREDICTED: ATP-binding cassette sub-family B member 10, mitochondrial [Apis mellifera]	2	-
gi|328791545	PREDICTED: bis(5~-nucleosyl)-tetraphosphatase [asymmetrical] [Apis mellifera]	2	-
gi|328778837	PREDICTED: copper chaperone for superoxide dismutase [Apis mellifera]	2	-
gi|328789808	PREDICTED: disks large homolog 5-like [Apis mellifera]	2	-
gi|48138650	PREDICTED: dual specificity mitogen-activated protein kinase kinase dSOR1 [Apis mellifera]	2	-
gi|110761101	PREDICTED: evolutionarily conserved signaling intermediate in Toll pathway, mitochondrial-like [Apis mellifera]	2	-
gi|110762810	PREDICTED: gamma-aminobutyric acid receptor-associated protein [Apis mellifera]	2	-
gi|328782785	PREDICTED: gamma-glutamylcyclotransferase-like [Apis mellifera]	2	-
gi|66520405	PREDICTED: Golgi to ER traffic protein 4 homolog [Apis mellifera]	2	-
gi|328781508	PREDICTED: GPN-loop GTPase 1-like [Apis mellifera]	2	-
gi|328793370	PREDICTED: histone deacetylase complex subunit SAP18-like, partial [Apis mellifera]	2	-
gi|66554764	PREDICTED: hsp70-binding protein 1-like [Apis mellifera]	2	-
gi|328791976	PREDICTED: hypothetical protein LOC100576143 [Apis mellifera]	2	-
gi|328780633	PREDICTED: hypothetical protein LOC100577027 [Apis mellifera]	2	-
gi|328782224	PREDICTED: hypothetical protein LOC552624 [Apis mellifera]	2	-
gi|66524990	PREDICTED: hypothetical protein LOC552702 [Apis mellifera]	2	-
gi|110764283	PREDICTED: hypothetical protein LOC727239 [Apis mellifera]	2	-
gi|66551651	PREDICTED: iron-sulfur cluster assembly enzyme ISCU, mitochondrial [Apis mellifera]	2	-
gi|328777996	PREDICTED: lethal(2) giant larvae protein-like isoform 2 [Apis mellifera]	2	-
gi|328787736	PREDICTED: leucine-rich repeat-containing protein 26-like [Apis mellifera]	2	-
gi|328778355	PREDICTED: LOW QUALITY PROTEIN: myosin-Va [Apis mellifera]	2	-
gi|328788167	PREDICTED: mitochondrial intermembrane space import and assembly protein 40-B-like [Apis mellifera]	2	-
gi|328784558	PREDICTED: NAD-dependent deacetylase sirtuin-2 [Apis mellifera]	2	-
gi|328776039	PREDICTED: n-alpha-acetyltransferase 11, NatA catalytic subunit isoform 1 [Apis mellifera]	2	-
gi|328776041	PREDICTED: n-alpha-acetyltransferase 11, NatA catalytic subunit isoform 2 [Apis mellifera]	2	-
gi|328776043	PREDICTED: n-alpha-acetyltransferase 11, NatA catalytic subunit isoform 3 [Apis mellifera]	2	-
gi|328776045	PREDICTED: n-alpha-acetyltransferase 11, NatA catalytic subunit isoform 4 [Apis mellifera]	2	-
gi|328776047	PREDICTED: n-alpha-acetyltransferase 11, NatA catalytic subunit isoform 5 [Apis mellifera]	2	-
gi|328776049	PREDICTED: n-alpha-acetyltransferase 11, NatA catalytic subunit isoform 6 [Apis mellifera]	2	-
gi|328776051	PREDICTED: n-alpha-acetyltransferase 11, NatA catalytic subunit isoform 7 [Apis mellifera]	2	-
gi|66505000	PREDICTED: peroxisomal membrane protein 11B-like isoform 2 [Apis mellifera]	2	-
gi|328777376	PREDICTED: peroxisomal targeting signal 1 receptor-like [Apis mellifera]	2	-
gi|328784757	PREDICTED: PERQ amino acid-rich with GYF domain-containing protein CG11148-like isoform 1 [Apis mellifera]	2	-
gi|328776032	PREDICTED: poly(A)-specific ribonuclease PARN-like [Apis mellifera]	2	-
gi|110750821	PREDICTED: probable arginyl-tRNA synthetase, mitochondrial-like [Apis mellifera]	2	-
gi|328788375	PREDICTED: probable glucosamine 6-phosphate N-acetyltransferase-like [Apis mellifera]	2	-
gi|328779971	PREDICTED: probable sulfite oxidase, mitochondrial-like [Apis mellifera]	2	-
gi|328781722	PREDICTED: probable ubiquitin carboxyl-terminal hydrolase FAF-X [Apis mellifera]	2	-
gi|328789699	PREDICTED: protein midA homolog, mitochondrial-like [Apis mellifera]	2	-
gi|328781825	PREDICTED: protein PRRC1-like isoform 2 [Apis mellifera]	2	-
gi|66540754	PREDICTED: ribose-5-phosphate isomerase [Apis mellifera]	2	-
gi|110758897	PREDICTED: sorting nexin-13-like [Apis mellifera]	2	-
gi|328792378	PREDICTED: superkiller viralicidic activity 2-like 2-like isoform 1 [Apis mellifera]	2	-
gi|328792380	PREDICTED: superkiller viralicidic activity 2-like 2-like isoform 2 [Apis mellifera]	2	-
gi|66535525	PREDICTED: thioredoxin domain-containing protein 9-like [Apis mellifera]	2	-
gi|328787178	PREDICTED: TLD domain-containing protein KIAA1609 homolog isoform 1 [Apis mellifera]	2	-
gi|328787180	PREDICTED: TLD domain-containing protein KIAA1609 homolog isoform 2 [Apis mellifera]	2	-
gi|66504876	PREDICTED: transcription initiation factor IIA subunit 2 [Apis mellifera]	2	-
gi|328787657	PREDICTED: tRNA (cytosine-5-)-methyltransferase CG6133-like [Apis mellifera]	2	-
gi|328777440	PREDICTED: tumor susceptibility gene 101 protein [Apis mellifera]	2	-
gi|328780963	PREDICTED: u6 snRNA-associated Sm-like protein LSm4-like [Apis mellifera]	2	-
gi|66515368	PREDICTED: ubiquitin domain-containing protein UBFD1-like [Apis mellifera]	2	-
gi|328780745	PREDICTED: ubiquitin-fold modifier-conjugating enzyme 1-like [Apis mellifera]	2	-
gi|66565892	PREDICTED: ubiquitin-related modifier 1 homolog [Apis mellifera]	2	-
gi|162952028	trehalase precursor [Apis mellifera]	2	-
gi|94400899	troponin I [Apis mellifera]	2	-
gi|328784011	PREDICTED: protein KIAA0664 homolog [Apis mellifera]	21	23.4406
gi|328790151	PREDICTED: importin-4-like [Apis mellifera]	13	14.5109
gi|334852197	tether containing UBX domain for GLUT4 [Apis mellifera]	12	13.3946
gi|328776586	PREDICTED: CAD protein isoform 1 [Apis mellifera]	10	11.1622
gi|66547438	PREDICTED: uncharacterized protein CG16817-like [Apis mellifera]	19	10.6041
gi|328789133	PREDICTED: enoyl-CoA hydratase domain-containing protein 3, mitochondrial-like [Apis mellifera]	9	10.046
gi|328793755	PREDICTED: uroporphyrinogen decarboxylase [Apis mellifera]	15	8.37165
gi|48095369	PREDICTED: dehydrogenase/reductase SDR family protein 7-like isoform 1 [Apis mellifera]	7	7.81354
gi|328788758	PREDICTED: echinoderm microtubule-associated protein-like 1-like [Apis mellifera]	7	7.81354
gi|328792998	PREDICTED: glutamyl aminopeptidase-like isoform 1 [Apis mellifera]	7	7.81354
gi|328789160	PREDICTED: hypothetical protein LOC725740 [Apis mellifera]	7	7.81354
gi|110749212	PREDICTED: 28S ribosomal protein S35, mitochondrial [Apis mellifera]	6	6.69732
gi|328778192	PREDICTED: 60S ribosomal protein L19 [Apis mellifera]	6	6.69732
gi|110755983	PREDICTED: coiled-coil domain-containing protein 58-like [Apis mellifera]	6	6.69732
gi|48098905	PREDICTED: GTP-binding protein Rheb homolog [Apis mellifera]	6	6.69732
gi|328787822	PREDICTED: microtubule-actin cross-linking factor 1, isoforms 1/2/3/5-like [Apis mellifera]	6	6.69732
gi|328786736	PREDICTED: probable hydroxyacid-oxoacid transhydrogenase, mitochondrial [Apis mellifera]	6	6.69732
gi|328788186	PREDICTED: probable tyrosyl-tRNA synthetase, mitochondrial-like isoform 1 [Apis mellifera]	6	6.69732
gi|328791728	PREDICTED: protein BCCIP homolog [Apis mellifera]	6	6.69732
gi|328793854	PREDICTED: rab proteins geranylgeranyltransferase component A 1, partial [Apis mellifera]	6	6.69732
gi|332801003	acyl-CoA synthetase family member 2, mitochondrial precursor [Apis mellifera]	682	6.29142
gi|110757661	PREDICTED: hypothetical protein LOC724221 isoform 1 [Apis mellifera]	11	6.13921
gi|328791505	PREDICTED: hypothetical protein LOC724221 isoform 2 [Apis mellifera]	11	6.13921
gi|328780022	PREDICTED: Golgi phosphoprotein 3-like [Apis mellifera]	5	5.5811
gi|110763879	PREDICTED: hypothetical protein LOC552675 [Apis mellifera]	5	5.5811
gi|66500931	PREDICTED: prefoldin subunit 3-like [Apis mellifera]	5	5.5811
gi|66522796	PREDICTED: pyridoxine-5~-phosphate oxidase-like [Apis mellifera]	5	5.5811
gi|328784624	PREDICTED: stromal cell-derived factor 2-like protein 1-like isoform 1 [Apis mellifera]	5	5.5811
gi|328784622	PREDICTED: stromal cell-derived factor 2-like protein 1-like isoform 2 [Apis mellifera]	5	5.5811
gi|328786956	PREDICTED: lipoamide acyltransferase component of branched-chain alpha-keto acid dehydrogenase complex, mitochondrial-like [Apis mellifera]	29	5.39506
gi|110767987	PREDICTED: importin-7-like, partial [Apis mellifera]	24	5.35786
gi|66531974	PREDICTED: 2-acylglycerol O-acyltransferase 1-like [Apis mellifera]	18	5.02299
gi|66563613	PREDICTED: adenosine kinase 1-like isoform 1 [Apis mellifera]	9	5.02299
	total	2347

## Sheet: fMG-selective
		Spectral count	Selectivity
Accession	Description	fMG	fMG/nMG
gi|328790797	PREDICTED: actin, clone 205-like [Apis mellifera]	134	-
gi|328790800	PREDICTED: actin, clone 205-like [Apis mellifera]	134	-
gi|66509780	PREDICTED: actin, clone 205-like isoform 1 [Apis mellifera]	134	-
gi|66509793	PREDICTED: actin, clone 205-like isoform 1 [Apis mellifera]	134	-
gi|66509785	PREDICTED: actin, clone 205-like isoform 2 [Apis mellifera]	134	-
gi|328786503	PREDICTED: nodal modulator 2-like isoform 2 [Apis mellifera]	48	-
gi|328790612	PREDICTED: eukaryotic initiation factor 4A-like [Apis mellifera]	35	-
gi|66512822	PREDICTED: guanine nucleotide-binding protein G(q) subunit alpha-like isoform 1 [Apis mellifera]	32	-
gi|328787927	PREDICTED: sortilin-related receptor [Apis mellifera]	21	-
gi|328784477	PREDICTED: cytochrome P450 6k1 [Apis mellifera]	17	-
gi|328784855	PREDICTED: calcium-binding mitochondrial carrier protein Aralar1 [Apis mellifera]	15	-
gi|328791738	PREDICTED: delta-1-pyrroline-5-carboxylate synthase-like [Apis mellifera]	15	-
gi|110763411	PREDICTED: angiotensin-converting enzyme-like [Apis mellifera]	14	-
gi|328794151	PREDICTED: hypothetical protein LOC100577486 [Apis mellifera]	14	-
gi|328776216	PREDICTED: hypothetical protein LOC100578929 [Apis mellifera]	14	-
gi|66524145	PREDICTED: hypothetical protein LOC411663 [Apis mellifera]	14	-
gi|328783520	PREDICTED: NADH dehydrogenase [ubiquinone] iron-sulfur protein 8, mitochondrial isoform 1 [Apis mellifera]	13	-
gi|328792455	PREDICTED: nuclear pore membrane glycoprotein 210-like [Apis mellifera]	13	-
gi|328794264	PREDICTED: nucleosome assembly protein 1-like 4-like, partial [Apis mellifera]	13	-
gi|328791327	PREDICTED: nuclear pore complex protein Nup98-Nup96 [Apis mellifera]	12	-
gi|328779158	PREDICTED: probable ATP-dependent RNA helicase DDX17-like [Apis mellifera]	12	-
gi|328776313	PREDICTED: gephyrin isoform 2, partial [Apis mellifera]	11	-
gi|328788613	PREDICTED: hypothetical protein LOC725122 [Apis mellifera]	11	-
gi|328782992	PREDICTED: long-chain fatty acid transport protein 4-like [Apis mellifera]	11	-
gi|328790007	PREDICTED: ribonuclease Oy [Apis mellifera]	11	-
gi|66506890	PREDICTED: structural maintenance of chromosomes protein 1A isoform 1 [Apis mellifera]	11	-
gi|328786692	PREDICTED: filamin-A-like [Apis mellifera]	10	-
gi|328778397	PREDICTED: hypothetical protein LOC412513 [Apis mellifera]	10	-
gi|328788820	PREDICTED: hypothetical protein LOC727263 [Apis mellifera]	10	-
gi|328787515	PREDICTED: mitochondrial ribonuclease P protein 1 homolog [Apis mellifera]	10	-
gi|328780363	PREDICTED: fibrillin-1 [Apis mellifera]	9	-
gi|328794429	PREDICTED: fibrillin-2-like, partial [Apis mellifera]	9	-
gi|328788252	PREDICTED: isopentenyl-diphosphate Delta-isomerase 1-like isoform 2 [Apis mellifera]	9	-
gi|328787148	PREDICTED: multidrug resistance-associated protein 4-like [Apis mellifera]	9	-
gi|48096130	PREDICTED: putative aldehyde dehydrogenase family 7 member A1 homolog isoform 2 [Apis mellifera]	9	-
gi|328775847	PREDICTED: putative RNA-binding protein 15B [Apis mellifera]	9	-
gi|66513934	PREDICTED: sodium/potassium-transporting ATPase subunit beta-2 isoform 1 [Apis mellifera]	9	-
gi|66512785	PREDICTED: SPARC isoform 2 [Apis mellifera]	9	-
gi|66525427	PREDICTED: catenin alpha [Apis mellifera]	8	-
gi|48098085	PREDICTED: cytochrome P450 9e2 [Apis mellifera]	8	-
gi|328776495	PREDICTED: hypothetical protein LOC724498 [Apis mellifera]	8	-
gi|328780833	PREDICTED: LIM and senescent cell antigen-like-containing domain protein 2-like [Apis mellifera]	8	-
gi|328787156	PREDICTED: nuclear pore complex protein Nup133 [Apis mellifera]	8	-
gi|66517561	PREDICTED: structural maintenance of chromosomes protein 3 [Apis mellifera]	8	-
gi|94158657	cytochrome P450 6AS5 [Apis mellifera]	7	-
gi|110767080	PREDICTED: 40S ribosomal protein S6-like [Apis mellifera]	7	-
gi|328778851	PREDICTED: cyclin-related protein FAM58A-like isoform 1 [Apis mellifera]	7	-
gi|328778853	PREDICTED: cyclin-related protein FAM58A-like isoform 2 [Apis mellifera]	7	-
gi|328791555	PREDICTED: group XV phospholipase A2-like [Apis mellifera]	7	-
gi|328784181	PREDICTED: hypothetical protein LOC551566 [Apis mellifera]	7	-
gi|328778687	PREDICTED: low-density lipoprotein receptor-related protein 2-like [Apis mellifera]	7	-
gi|328780880	PREDICTED: protein unc-13 homolog D [Apis mellifera]	7	-
gi|328783691	PREDICTED: protocadherin-15 [Apis mellifera]	7	-
gi|328790000	PREDICTED: 40S ribosomal protein S28-like [Apis mellifera]	6	-
gi|328793133	PREDICTED: 60S ribosomal protein L10 isoform 1 [Apis mellifera]	6	-
gi|328786055	PREDICTED: CLIP-associating protein 1-A isoform 2 [Apis mellifera]	6	-
gi|328791048	PREDICTED: DNA topoisomerase 2 [Apis mellifera]	6	-
gi|328783849	PREDICTED: endoplasmic reticulum metallopeptidase 1-like [Apis mellifera]	6	-
gi|328785469	PREDICTED: glyoxylate reductase/hydroxypyruvate reductase-like [Apis mellifera]	6	-
gi|328787343	PREDICTED: hypothetical protein LOC100576717 [Apis mellifera]	6	-
gi|328780925	PREDICTED: hypothetical protein LOC100577408 [Apis mellifera]	6	-
gi|328782396	PREDICTED: hypothetical protein LOC412825 [Apis mellifera]	6	-
gi|328789498	PREDICTED: hypothetical protein LOC725697 [Apis mellifera]	6	-
gi|328787887	PREDICTED: lysosomal alpha-mannosidase-like [Apis mellifera]	6	-
gi|328789595	PREDICTED: multidrug resistance protein homolog 49-like [Apis mellifera]	6	-
gi|328787509	PREDICTED: neprilysin 2 [Apis mellifera]	6	-
gi|66534390	PREDICTED: pancreatic triacylglycerol lipase-like [Apis mellifera]	6	-
gi|110770899	PREDICTED: probable aspartate aminotransferase, cytoplasmic-like [Apis mellifera]	6	-
gi|66519856	PREDICTED: prolactin regulatory element-binding protein-like [Apis mellifera]	6	-
gi|66503923	PREDICTED: 39S ribosomal protein L19, mitochondrial [Apis mellifera]	5	-
gi|328791978	PREDICTED: CD109 antigen [Apis mellifera]	5	-
gi|110761126	PREDICTED: excitatory amino acid transporter 1-like [Apis mellifera]	5	-
gi|328787470	PREDICTED: fasciclin-3 [Apis mellifera]	5	-
gi|110767101	PREDICTED: Golgi SNAP receptor complex member 1 isoform 1 [Apis mellifera]	5	-
gi|328776630	PREDICTED: hypothetical protein LOC411058 [Apis mellifera]	5	-
gi|328779160	PREDICTED: hypothetical protein LOC550914 [Apis mellifera]	5	-
gi|66506411	PREDICTED: hypothetical protein LOC552428 [Apis mellifera]	5	-
gi|328787087	PREDICTED: hypothetical protein LOC727222 [Apis mellifera]	5	-
gi|328783702	PREDICTED: LOW QUALITY PROTEIN: dynein heavy chain 3, axonemal [Apis mellifera]	5	-
gi|48097712	PREDICTED: methionine aminopeptidase 1-like [Apis mellifera]	5	-
gi|328775908	PREDICTED: phosphatidylinositol 4-kinase alpha-like isoform 2 [Apis mellifera]	5	-
gi|328788959	PREDICTED: polypyrimidine tract-binding protein 2 [Apis mellifera]	5	-
gi|328783731	PREDICTED: RNA-binding protein Musashi homolog Rbp6-like isoform 2 [Apis mellifera]	5	-
gi|328788403	PREDICTED: serine/threonine-protein phosphatase 4 regulatory subunit 3 [Apis mellifera]	5	-
gi|66533242	PREDICTED: transcription initiation factor TFIID subunit 7 isoform 2 [Apis mellifera]	5	-
gi|328785476	PREDICTED: tudor and KH domain-containing protein-like isoform 2 [Apis mellifera]	5	-
gi|328777858	PREDICTED: vacuolar protein sorting-associated protein 13C-like [Apis mellifera]	5	-
gi|399220300	cuticular protein 4 precursor [Apis mellifera]	4	-
gi|66506623	PREDICTED: 60S ribosomal protein L15 [Apis mellifera]	4	-
gi|328791811	PREDICTED: dual specificity protein phosphatase CDC14A isoform 1 [Apis mellifera]	4	-
gi|328781731	PREDICTED: eukaryotic translation elongation factor 1 epsilon-1-like [Apis mellifera]	4	-
gi|328784947	PREDICTED: homeobox protein homothorax-like [Apis mellifera]	4	-
gi|328786618	PREDICTED: hypothetical protein LOC408280 [Apis mellifera]	4	-
gi|328789077	PREDICTED: hypothetical protein LOC409878 [Apis mellifera]	4	-
gi|328786602	PREDICTED: hypothetical protein LOC551496 [Apis mellifera]	4	-
gi|328790892	PREDICTED: hypothetical protein LOC724680 [Apis mellifera]	4	-
gi|328786018	PREDICTED: hypothetical protein LOC727081 [Apis mellifera]	4	-
gi|328793781	PREDICTED: LOW QUALITY PROTEIN: phosphatidate cytidylyltransferase, photoreceptor-specific, partial [Apis mellifera]	4	-
gi|110761504	PREDICTED: major royal jelly protein 1 [Apis mellifera]	4	-
gi|328777520	PREDICTED: mRNA export factor-like [Apis mellifera]	4	-
gi|328791803	PREDICTED: nuclear pore complex protein Nup107 [Apis mellifera]	4	-
gi|48101413	PREDICTED: probable O-sialoglycoprotein endopeptidase [Apis mellifera]	4	-
gi|110764909	PREDICTED: proliferating cell nuclear antigen [Apis mellifera]	4	-
gi|66525107	PREDICTED: SET and MYND domain-containing protein 5 [Apis mellifera]	4	-
gi|328783450	PREDICTED: short/branched chain specific acyl-CoA dehydrogenase, mitochondrial-like [Apis mellifera]	4	-
gi|110750141	PREDICTED: solute carrier family 25 member 42-like isoform 1 [Apis mellifera]	4	-
gi|110768082	PREDICTED: STIP1 homology and U box-containing protein 1-like isoform 1 [Apis mellifera]	4	-
gi|328777938	PREDICTED: u1 small nuclear ribonucleoprotein 70 kDa isoform 1 [Apis mellifera]	4	-
gi|328785772	PREDICTED: v-type proton ATPase 116 kDa subunit a isoform 1-like isoform 1 [Apis mellifera]	4	-
gi|48142179	PREDICTED: WD repeat and FYVE domain-containing protein 2-like [Apis mellifera]	4	-
gi|110758157	PREDICTED: zinc finger and SCAN domain-containing protein 2-like [Apis mellifera]	4	-
gi|254910938	defensin-1 preproprotein [Apis mellifera]	3	-
gi|118150510	globin 1 [Apis mellifera]	3	-
gi|217330652	glycine-rich cuticle protein [Apis mellifera]	3	-
gi|110755033	PREDICTED: 60S ribosomal protein L37a [Apis mellifera]	3	-
gi|328782151	PREDICTED: adrenodoxin, mitochondrial-like [Apis mellifera]	3	-
gi|328778968	PREDICTED: alpha-N-acetylglucosaminidase-like [Apis mellifera]	3	-
gi|66523500	PREDICTED: aminomethyltransferase, mitochondrial-like [Apis mellifera]	3	-
gi|66512450	PREDICTED: aminopeptidase N-like isoform 1 [Apis mellifera]	3	-
gi|66564768	PREDICTED: autophagy 1 [Apis mellifera]	3	-
gi|110764149	PREDICTED: beta-galactosidase-like [Apis mellifera]	3	-
gi|66530332	PREDICTED: cell division cycle 5-like protein-like [Apis mellifera]	3	-
gi|328785280	PREDICTED: coiled-coil domain-containing protein 47-like [Apis mellifera]	3	-
gi|110762825	PREDICTED: cullin-2 [Apis mellifera]	3	-
gi|48098073	PREDICTED: cytochrome P450 9e2 [Apis mellifera]	3	-
gi|66547453	PREDICTED: DEAD-box helicase Dbp80 [Apis mellifera]	3	-
gi|328785531	PREDICTED: DNA-directed RNA polymerases I and III subunit RPAC1-like [Apis mellifera]	3	-
gi|66501269	PREDICTED: growth hormone-inducible transmembrane protein-like isoform 2 [Apis mellifera]	3	-
gi|328779922	PREDICTED: hydroxymethylglutaryl-CoA lyase-like [Apis mellifera]	3	-
gi|328776387	PREDICTED: hypothetical protein LOC100576709 [Apis mellifera]	3	-
gi|328790524	PREDICTED: hypothetical protein LOC100576760 [Apis mellifera]	3	-
gi|328792695	PREDICTED: hypothetical protein LOC100576918 [Apis mellifera]	3	-
gi|328792497	PREDICTED: hypothetical protein LOC100578303 [Apis mellifera]	3	-
gi|48139493	PREDICTED: hypothetical protein LOC409972 [Apis mellifera]	3	-
gi|328790491	PREDICTED: hypothetical protein LOC724398 [Apis mellifera]	3	-
gi|328792196	PREDICTED: hypothetical protein LOC725387 [Apis mellifera]	3	-
gi|328784406	PREDICTED: hypothetical protein LOC725594 [Apis mellifera]	3	-
gi|110749186	PREDICTED: hypothetical protein LOC725683 [Apis mellifera]	3	-
gi|328789423	PREDICTED: hypothetical protein LOC726589 [Apis mellifera]	3	-
gi|328790105	PREDICTED: lipase maturation factor 2-like isoform 1 [Apis mellifera]	3	-
gi|328790107	PREDICTED: lipase maturation factor 2-like isoform 2 [Apis mellifera]	3	-
gi|328792515	PREDICTED: long-chain-fatty-acid--CoA ligase ACSBG2 [Apis mellifera]	3	-
gi|328781121	PREDICTED: mitochondrial intermediate peptidase-like [Apis mellifera]	3	-
gi|66550828	PREDICTED: NECAP-like protein CG9132-like [Apis mellifera]	3	-
gi|328790658	PREDICTED: neuronal calcium sensor 2-like [Apis mellifera]	3	-
gi|328794240	PREDICTED: neuronal calcium sensor 2-like, partial [Apis mellifera]	3	-
gi|48142250	PREDICTED: nuclear cap-binding protein subunit 2-like [Apis mellifera]	3	-
gi|328792078	PREDICTED: nuclear pore complex protein Nup88 [Apis mellifera]	3	-
gi|328791822	PREDICTED: nucleoporin NUP188 homolog [Apis mellifera]	3	-
gi|328781582	PREDICTED: nucleoporin p58/p45 [Apis mellifera]	3	-
gi|328793281	PREDICTED: plasma alpha-L-fucosidase [Apis mellifera]	3	-
gi|328777785	PREDICTED: plasma glutamate carboxypeptidase-like isoform 1 [Apis mellifera]	3	-
gi|328785505	PREDICTED: prenylcysteine oxidase-like [Apis mellifera]	3	-
gi|328784243	PREDICTED: probable protein phosphatase 2C T23F11.1-like [Apis mellifera]	3	-
gi|110749750	PREDICTED: putative adenosylhomocysteinase 3-like [Apis mellifera]	3	-
gi|110766219	PREDICTED: ribonuclease kappa-like [Apis mellifera]	3	-
gi|328780081	PREDICTED: RNA-binding protein 26 [Apis mellifera]	3	-
gi|328780551	PREDICTED: RNA-binding protein Musashi homolog Rbp6-like, partial [Apis mellifera]	3	-
gi|328780739	PREDICTED: SAP domain-containing ribonucleoprotein-like isoform 1 [Apis mellifera]	3	-
gi|328790583	PREDICTED: serine/threonine-protein phosphatase 4 catalytic subunit B-like, partial [Apis mellifera]	3	-
gi|110774832	PREDICTED: serine/threonine-protein phosphatase 4 catalytic subunit-like, partial [Apis mellifera]	3	-
gi|328791181	PREDICTED: stromal interaction molecule homolog isoform 1 [Apis mellifera]	3	-
gi|66514111	PREDICTED: thioredoxin-related transmembrane protein 2 homolog [Apis mellifera]	3	-
gi|328787371	PREDICTED: transcription factor E2F4 [Apis mellifera]	3	-
gi|328792432	PREDICTED: translocon-associated protein subunit beta isoform 1 [Apis mellifera]	3	-
gi|66501038	PREDICTED: translocon-associated protein subunit beta isoform 2 [Apis mellifera]	3	-
gi|328790251	PREDICTED: transmembrane protein 165-like [Apis mellifera]	3	-
gi|66517997	PREDICTED: transmembrane protein 55B-like [Apis mellifera]	3	-
gi|328791247	PREDICTED: U6 snRNA-associated Sm-like protein LSm7 isoform 1 [Apis mellifera]	3	-
gi|328791249	PREDICTED: U6 snRNA-associated Sm-like protein LSm7 isoform 2 [Apis mellifera]	3	-
gi|328790535	PREDICTED: ubiquitin carboxyl-terminal hydrolase 30-like [Apis mellifera]	3	-
gi|48139204	PREDICTED: WD40 repeat-containing protein SMU1-like isoform 1 [Apis mellifera]	3	-
gi|328782836	PREDICTED: zinc finger FYVE domain-containing protein 19-like [Apis mellifera]	3	-
gi|283436150	adenylate kinase 1 [Apis mellifera]	2	-
gi|58585102	cGMP-dependent protein kinase foraging [Apis mellifera]	2	-
gi|58585190	metabotropic glutamate receptor B precursor [Apis mellifera]	2	-
gi|110749718	PREDICTED: acylphosphatase-2-like [Apis mellifera]	2	-
gi|66499088	PREDICTED: alpha-tocopherol transfer protein-like [Apis mellifera]	2	-
gi|328783963	PREDICTED: androgen-induced gene 1 protein-like isoform 1 [Apis mellifera]	2	-
gi|66532480	PREDICTED: androgen-induced gene 1 protein-like isoform 2 [Apis mellifera]	2	-
gi|328782134	PREDICTED: chitobiosyldiphosphodolichol beta-mannosyltransferase-like [Apis mellifera]	2	-
gi|48097746	PREDICTED: chromobox protein homolog 1-like [Apis mellifera]	2	-
gi|66500934	PREDICTED: c-Myc-binding protein-like [Apis mellifera]	2	-
gi|328793380	PREDICTED: coiled-coil domain-containing protein 109A-like [Apis mellifera]	2	-
gi|328776401	PREDICTED: cystinosin homolog [Apis mellifera]	2	-
gi|328784025	PREDICTED: cytochrome P450 315a1, mitochondrial isoform 1 [Apis mellifera]	2	-
gi|328784023	PREDICTED: cytochrome P450 315a1, mitochondrial isoform 2 [Apis mellifera]	2	-
gi|328781973	PREDICTED: cytochrome P450 9e2 isoform 1 [Apis mellifera]	2	-
gi|328781975	PREDICTED: cytochrome P450 9e2 isoform 2 [Apis mellifera]	2	-
gi|328781977	PREDICTED: cytochrome P450 9e2 isoform 3 [Apis mellifera]	2	-
gi|48098075	PREDICTED: cytochrome P450 9e2 isoform 4 [Apis mellifera]	2	-
gi|328790249	PREDICTED: cytoskeleton-associated protein 5 [Apis mellifera]	2	-
gi|328781411	PREDICTED: disheveled-associated activator of morphogenesis 2 [Apis mellifera]	2	-
gi|328785920	PREDICTED: DNA polymerase epsilon catalytic subunit A [Apis mellifera]	2	-
gi|328790760	PREDICTED: DNA-directed RNA polymerase III subunit RPC1-like, partial [Apis mellifera]	2	-
gi|66514203	PREDICTED: dnaJ homolog subfamily C member 1-like [Apis mellifera]	2	-
gi|66547762	PREDICTED: e3 ubiquitin-protein ligase KCMF1-like [Apis mellifera]	2	-
gi|66506385	PREDICTED: e3 ubiquitin-protein ligase MYLIP, partial [Apis mellifera]	2	-
gi|66526771	PREDICTED: elongation of very long chain fatty acids protein AAEL008004-like [Apis mellifera]	2	-
gi|110748988	PREDICTED: enhancer of rudimentary homolog [Apis mellifera]	2	-
gi|48102174	PREDICTED: FAS-associated factor 1 isoform 1 [Apis mellifera]	2	-
gi|328779316	PREDICTED: fasciclin-2 isoform 1 [Apis mellifera]	2	-
gi|328793544	PREDICTED: glutathione S-transferase omega-1, partial [Apis mellifera]	2	-
gi|328781717	PREDICTED: guanylate kinase-like [Apis mellifera]	2	-
gi|328790778	PREDICTED: heparan-alpha-glucosaminide N-acetyltransferase-like [Apis mellifera]	2	-
gi|328776167	PREDICTED: hypothetical protein LOC100577736 [Apis mellifera]	2	-
gi|328787534	PREDICTED: hypothetical protein LOC100578121 [Apis mellifera]	2	-
gi|328789864	PREDICTED: hypothetical protein LOC408277 [Apis mellifera]	2	-
gi|66499763	PREDICTED: hypothetical protein LOC408592 isoform 2 [Apis mellifera]	2	-
gi|328777912	PREDICTED: hypothetical protein LOC409323 [Apis mellifera]	2	-
gi|328780490	PREDICTED: hypothetical protein LOC412077 [Apis mellifera]	2	-
gi|328784521	PREDICTED: hypothetical protein LOC412865 [Apis mellifera]	2	-
gi|328778511	PREDICTED: hypothetical protein LOC552576 [Apis mellifera]	2	-
gi|328789252	PREDICTED: hypothetical protein LOC725494 [Apis mellifera]	2	-
gi|328786568	PREDICTED: hypothetical protein LOC726273 [Apis mellifera]	2	-
gi|328778135	PREDICTED: hypothetical protein LOC727230 [Apis mellifera]	2	-
gi|328793708	PREDICTED: hypothetical protein LOC727578, partial [Apis mellifera]	2	-
gi|328785677	PREDICTED: lachesin-like [Apis mellifera]	2	-
gi|328779829	PREDICTED: lysosome-associated membrane glycoprotein 1-like isoform 2 [Apis mellifera]	2	-
gi|66549453	PREDICTED: mitotic checkpoint protein BUB3 [Apis mellifera]	2	-
gi|328792687	PREDICTED: NADH dehydrogenase [ubiquinone] 1 alpha subcomplex subunit 12-like [Apis mellifera]	2	-
gi|328781568	PREDICTED: oligosaccharyltransferase complex subunit ostc-like [Apis mellifera]	2	-
gi|328782599	PREDICTED: peptidyl-prolyl cis-trans isomerase E-like isoform 1 [Apis mellifera]	2	-
gi|328787017	PREDICTED: peroxisome biogenesis factor 1-like [Apis mellifera]	2	-
gi|110750043	PREDICTED: plexin-A4 [Apis mellifera]	2	-
gi|328786788	PREDICTED: pre-mRNA-processing factor 40 homolog A-like [Apis mellifera]	2	-
gi|110761280	PREDICTED: pre-mRNA-processing factor 6-like [Apis mellifera]	2	-
gi|328790407	PREDICTED: probable cytosolic iron-sulfur protein assembly protein Ciao1 [Apis mellifera]	2	-
gi|328776644	PREDICTED: probable dolichyl-P-Man:Man(7)GlcNAc(2)-PP-dolichyl-alpha-1,6-mannosyltransferase-like [Apis mellifera]	2	-
gi|328777840	PREDICTED: protein strawberry notch-like [Apis mellifera]	2	-
gi|328778418	PREDICTED: protocadherin-like wing polarity protein stan-like [Apis mellifera]	2	-
gi|328790452	PREDICTED: PTEN-like phosphatase [Apis mellifera]	2	-
gi|328788974	PREDICTED: rab11 family-interacting protein 4A-like [Apis mellifera]	2	-
gi|66509659	PREDICTED: ribonuclease H2 subunit B-like [Apis mellifera]	2	-
gi|328785560	PREDICTED: RING finger protein 121-like isoform 1 [Apis mellifera]	2	-
gi|328787996	PREDICTED: signal recognition particle receptor subunit alpha homolog isoform 1 [Apis mellifera]	2	-
gi|328777761	PREDICTED: spectrin beta chain [Apis mellifera]	2	-
gi|110756801	PREDICTED: splicing factor 3B subunit 2-like [Apis mellifera]	2	-
gi|328791946	PREDICTED: surfeit locus protein 1 [Apis mellifera]	2	-
gi|328790615	PREDICTED: tubulin-specific chaperone D-like [Apis mellifera]	2	-
gi|48095215	PREDICTED: u4/U6 small nuclear ribonucleoprotein Prp31-like isoform 1 [Apis mellifera]	2	-
gi|110763012	PREDICTED: uncharacterized FAM18-like protein CG5021-like [Apis mellifera]	2	-
gi|328776251	PREDICTED: vacuolar protein sorting-associated protein 18 homolog [Apis mellifera]	2	-
gi|328788547	PREDICTED: zinc finger protein 836-like [Apis mellifera]	2	-
gi|187281543	venom dipeptidyl peptidase 4 precursor [Apis mellifera]	2	-
gi|328780796	PREDICTED: long-chain fatty acid transport protein 4 [Apis mellifera]	27	24.1888
gi|283436152	peroxiredoxin-like protein [Apis mellifera]	21	18.8135
gi|58585212	yellow-f precursor [Apis mellifera]	18	16.1258
gi|148277604	yellow-h precursor [Apis mellifera]	18	16.1258
gi|66512987	PREDICTED: melanotransferrin [Apis mellifera]	16	14.3341
gi|328790396	PREDICTED: FACT complex subunit spt16 [Apis mellifera]	15	13.4382
gi|328784434	PREDICTED: UDP-glucuronosyltransferase 2C1-like [Apis mellifera]	29	12.9903
gi|48097576	PREDICTED: nuclear pore complex protein Nup93-like [Apis mellifera]	28	12.5423
gi|66513511	PREDICTED: pre-mRNA-processing factor 19 [Apis mellifera]	14	12.5423
gi|328784860	PREDICTED: dnaJ homolog subfamily B member 6-like [Apis mellifera]	13	11.6464
gi|66534191	PREDICTED: probable histone-binding protein Caf1 [Apis mellifera]	13	11.6464
gi|328785201	PREDICTED: multiple inositol polyphosphate phosphatase 1-like [Apis mellifera]	12	10.7506
gi|328777994	PREDICTED: lethal(2) giant larvae protein-like isoform 1 [Apis mellifera]	22	9.85469
gi|58585196	phenoloxidase subunit A3 [Apis mellifera]	20	8.9588
gi|328779162	PREDICTED: maternal protein exuperantia [Apis mellifera]	10	8.9588
gi|328782499	PREDICTED: proactivator polypeptide isoform 1 [Apis mellifera]	10	8.9588
gi|66499547	PREDICTED: glucose dehydrogenase [acceptor] [Apis mellifera]	29	8.66018
gi|66507360	PREDICTED: coronin-2B-like [Apis mellifera]	19	8.51086
gi|328779540	PREDICTED: probable 4-coumarate--CoA ligase 3-like [Apis mellifera]	92	8.2421
gi|328789977	PREDICTED: H/ACA ribonucleoprotein complex subunit 4-like [Apis mellifera]	18	8.06292
gi|328792501	PREDICTED: actin-related protein 2-like isoform 1 [Apis mellifera]	9	8.06292
gi|66501030	PREDICTED: actin-related protein 2-like isoform 2 [Apis mellifera]	9	8.06292
gi|328793040	PREDICTED: hypothetical protein LOC100578519 [Apis mellifera]	17	7.61498
gi|328790351	PREDICTED: nuclear pore complex protein Nup155 [Apis mellifera]	17	7.61498
gi|110756698	PREDICTED: phospholipid hydroperoxide glutathione peroxidase, mitochondrial isoform 1 [Apis mellifera]	24	7.16704
gi|328784953	PREDICTED: phospholipid hydroperoxide glutathione peroxidase, mitochondrial isoform 2 [Apis mellifera]	24	7.16704
gi|66518230	PREDICTED: 15-hydroxyprostaglandin dehydrogenase [NAD+]-like [Apis mellifera]	16	7.16704
gi|66525285	PREDICTED: 60S ribosomal protein L4 isoform 1 [Apis mellifera]	16	7.16704
gi|328785317	PREDICTED: integrin alpha-PS2 [Apis mellifera]	16	7.16704
gi|48136057	PREDICTED: eukaryotic initiation factor 4A-III-like isoform 1 [Apis mellifera]	8	7.16704
gi|328779475	PREDICTED: hypothetical protein LOC410480 [Apis mellifera]	8	7.16704
gi|110757726	PREDICTED: hypothetical protein LOC725881 isoform 1 [Apis mellifera]	8	7.16704
gi|328784817	PREDICTED: nuclear pore complex protein Nup160 homolog [Apis mellifera]	8	7.16704
gi|66522973	PREDICTED: probable cytochrome P450 6a14 [Apis mellifera]	8	7.16704
gi|48104740	PREDICTED: vacuolar protein-sorting-associated protein 25 [Apis mellifera]	8	7.16704
gi|328791656	PREDICTED: LOW QUALITY PROTEIN: rabconnectin-3A [Apis mellifera]	14	6.27116
gi|66558220	PREDICTED: ras-related protein Rac1 isoform 1 [Apis mellifera]	14	6.27116
gi|66510879	PREDICTED: 3-ketodihydrosphingosine reductase-like isoform 1 [Apis mellifera]	7	6.27116
gi|328792358	PREDICTED: actin-binding LIM protein 1-like [Apis mellifera]	7	6.27116
gi|328785063	PREDICTED: alkaline phosphatase, tissue-nonspecific isozyme-like isoform 1 [Apis mellifera]	7	6.27116
gi|328788135	PREDICTED: cytosolic Fe-S cluster assembly factor NUBP1 homolog [Apis mellifera]	7	6.27116
gi|66509265	PREDICTED: hypothetical protein LOC408848 [Apis mellifera]	7	6.27116
gi|110760416	PREDICTED: hypothetical protein LOC726268 isoform 1 [Apis mellifera]	7	6.27116
gi|328786574	PREDICTED: hypothetical protein LOC726268 isoform 2 [Apis mellifera]	7	6.27116
gi|328786577	PREDICTED: hypothetical protein LOC726268 isoform 3 [Apis mellifera]	7	6.27116
gi|66565246	PREDICTED: lysozyme isoform 1 [Apis mellifera]	7	6.27116
gi|328790418	PREDICTED: nuclear pore glycoprotein p62 [Apis mellifera]	7	6.27116
gi|48103887	PREDICTED: ras-related protein Rab-18-B [Apis mellifera]	7	6.27116
gi|328789913	PREDICTED: translocation protein SEC62 [Apis mellifera]	7	6.27116
gi|328785538	PREDICTED: integrin alpha-PS1 [Apis mellifera]	33	5.91281
gi|334724440	filamin-like [Apis mellifera]	46	5.88721
gi|336088626	selenium-binding protein 1-like [Apis mellifera]	26	5.82322
gi|328783051	PREDICTED: putative ATP-dependent RNA helicase me31b-like isoform 1 [Apis mellifera]	19	5.67391
gi|328788305	PREDICTED: neuroglian [Apis mellifera]	18	5.37528
gi|328783148	PREDICTED: LOW QUALITY PROTEIN: hypothetical protein LOC412103 [Apis mellifera]	12	5.37528
gi|328777451	PREDICTED: nuclear pore complex protein Nup85-like isoform 1 [Apis mellifera]	12	5.37528
gi|328779846	PREDICTED: palmitoyl-protein thioesterase 1, partial [Apis mellifera]	12	5.37528
gi|48101013	PREDICTED: probable dolichol-phosphate mannosyltransferase-like [Apis mellifera]	12	5.37528
gi|328776212	PREDICTED: probable Ufm1-specific protease 2-like isoform 1 [Apis mellifera]	12	5.37528
gi|328785553	PREDICTED: alpha-tocopherol transfer protein-like [Apis mellifera]	6	5.37528
gi|48097206	PREDICTED: glutamate [NMDA] receptor-associated protein 1-like isoform 1 [Apis mellifera]	6	5.37528
gi|328779767	PREDICTED: hypothetical protein LOC411046 [Apis mellifera]	6	5.37528
gi|328785395	PREDICTED: splicing factor U2af 38 kDa subunit [Apis mellifera]	6	5.37528
gi|328787226	PREDICTED: fibrillin-2-like [Apis mellifera]	34	5.07666
gi|66564973	PREDICTED: alpha-parvin-like [Apis mellifera]	17	5.07666
	total	2891
