# Supplementary material for: Shotgun proteomics deciphered age/division of labor-related functional specification of three honeybee (Apis mellifera L.) exocrine glands
Source: PLoS One. 2018 Feb 15;13(2):e0191344. doi: 10.1371/journal.pone.0191344 (PMC5813902; doi:10.1371/journal.pone.0191344)
Supplement: S15 Table — Enrichment p-values were calculated based on hypergeometric distribution. (XLSX) [file pone.0191344.s019.xlsx]

## Sheet: nPcG_mapped
KEGG pathway		Pathway no.	Accession	Description	Spectral count
1. Metabolism
1.1 Carbohydrate metabolism
	Pentose and glucuronate interconversions	ame00040	ncbi-gi: 66549206	PREDICTED: beta-glucuronidase-like [Apis mellifera]	6
	Galactose metabolism	ame00052	ncbi-gi: 110764149	PREDICTED: beta-galactosidase-like [Apis mellifera]	5
			ncbi-gi: 48105285	PREDICTED: probable UDP-glucose 4-epimerase-like [Apis mellifera]	2
			ncbi-gi: 328788082	PREDICTED: lysosomal alpha-glucosidase-like [Apis mellifera]	10
	Starch and sucrose metabolism	ame00500	ncbi-gi: 66549206	PREDICTED: beta-glucuronidase-like [Apis mellifera]	6
			ncbi-gi: 328788082	PREDICTED: lysosomal alpha-glucosidase-like [Apis mellifera]	10
	Amino sugar and nucleotide sugar metabolism	ame00520	ncbi-gi: 110755974	PREDICTED: n-acetylneuraminate lyase-like [Apis mellifera]	11
			ncbi-gi: 48105285	PREDICTED: probable UDP-glucose 4-epimerase-like [Apis mellifera]	2
			ncbi-gi: 328788375	PREDICTED: probable glucosamine 6-phosphate N-acetyltransferase-like [Apis mellifera]	7
	Glyoxylate and dicarboxylate metabolism	ame00630	ncbi-gi: 328789022	PREDICTED: glycerate kinase-like [Apis mellifera]	5
	Inositol phosphate metabolism	ame00562	ncbi-gi: 66546786	PREDICTED: inositol-3-phosphate synthase 1-B isoform 1 [Apis mellifera]	3
			ncbi-gi: 328790953	PREDICTED: putative inositol monophosphatase 3-like [Apis mellifera]	2
			ncbi-gi: 328785105	PREDICTED: phosphatidylinositol-5-phosphate 4-kinase type-2 alpha-like isoform 1 [Apis mellifera]	8
1.2 Energy metabolism
	Oxidative phosphorylation	ame00190	ncbi-gi: 328788218	PREDICTED: NADH dehydrogenase [ubiquinone] 1 beta subcomplex subunit 3-like isoform 1 [Apis mellifera]	2
	Sulfur metabolism	ame00920	ncbi-gi: 328790953	PREDICTED: putative inositol monophosphatase 3-like [Apis mellifera]	2
1.3 Lipid metabolism
	Fatty acid degradation	ame00071	ncbi-gi: 328783450	PREDICTED: short/branched chain specific acyl-CoA dehydrogenase, mitochondrial-like [Apis mellifera]	3
	Glycerolipid metabolism	ame00561	ncbi-gi: 328789022	PREDICTED: glycerate kinase-like [Apis mellifera]	5
			ncbi-gi: 328783570	PREDICTED: bifunctional ATP-dependent dihydroxyacetone kinase/FAD-AMP lyase (cyclizing)-like [Apis mellifera]	6
	Glycerophospholipid metabolism	ame00564	ncbi-gi: 328791555	PREDICTED: group XV phospholipase A2-like [Apis mellifera]	2
			ncbi-gi: 328785120	PREDICTED: lysophospholipid acyltransferase 7-like [Apis mellifera]	8
	Sphingolipid metabolism	ame00600	ncbi-gi: 328778652	PREDICTED: neutral ceramidase [Apis mellifera]	6
			ncbi-gi: 110764149	PREDICTED: beta-galactosidase-like [Apis mellifera]	5
			ncbi-gi: 66511554	PREDICTED: glucosylceramidase-like isoform 1 [Apis mellifera]	4
1.4 Nucleotide metabolism
	Purine metabolism	ame00230	ncbi-gi: 328791126	PREDICTED: phosphoribosylformylglycinamidine synthase [Apis mellifera]	3
			ncbi-gi: 328788208	PREDICTED: AMP deaminase 2-like isoform 2 [Apis mellifera]	2
	Pyrimidine metabolism	ame00240	ncbi-gi: 328776703	PREDICTED: thymidylate kinase-like [Apis mellifera]	7
			ncbi-gi: 328786372	PREDICTED: dihydropyrimidinase-like [Apis mellifera]	2
1.5 Amino acid metabolism
	Glycine, serine and threonine metabolism	ame00260	ncbi-gi: 328789022	PREDICTED: glycerate kinase-like [Apis mellifera]	5
	Cysteine and methionine metabolism	ame00270	ncbi-gi: 328776613	PREDICTED: hypothetical protein LOC411809 [Apis mellifera]	11
			ncbi-gi: 66508562	PREDICTED: putative S-methyl-5~-thioadenosine phosphorylase-like [Apis mellifera]	4
	Valine, leucine and isoleucine degradation	ame00280	ncbi-gi: 328783450	PREDICTED: short/branched chain specific acyl-CoA dehydrogenase, mitochondrial-like [Apis mellifera]	3
	Arginine and proline metabolism	ame00330	ncbi-gi: 66535742	PREDICTED: cytosolic non-specific dipeptidase-like isoform 1 [Apis mellifera]	40
	Histidine metabolism	ame00340	ncbi-gi: 66535742	PREDICTED: cytosolic non-specific dipeptidase-like isoform 1 [Apis mellifera]	40
1.6 Metabolism of other amino acids
	beta-Alanine metabolism	ame00410	ncbi-gi: 328786372	PREDICTED: dihydropyrimidinase-like [Apis mellifera]	2
			ncbi-gi: 66535742	PREDICTED: cytosolic non-specific dipeptidase-like isoform 1 [Apis mellifera]	40
	Glutathione metabolism	ame00480	ncbi-gi: 328787866	PREDICTED: 5-oxoprolinase-like [Apis mellifera]	4
1.7 Glycan biosynthesis and metabolism
	N-Glycan biosynthesis	ame00510	ncbi-gi: 66566378	PREDICTED: dolichyl-diphosphooligosaccharide--protein glycosyltransferase subunit STT3A-like isoform 1 [Apis mellifera]	4
	Glycosaminoglycan degradation	ame00531	ncbi-gi: 66549206	PREDICTED: beta-glucuronidase-like [Apis mellifera]	6
			ncbi-gi: 110764149	PREDICTED: beta-galactosidase-like [Apis mellifera]	5
	Other glycan degradation	ame00511	ncbi-gi: 328783875	PREDICTED: hypothetical protein LOC411392 isoform 1 [Apis mellifera]	7
			ncbi-gi: 110764149	PREDICTED: beta-galactosidase-like [Apis mellifera]	5
			ncbi-gi: 66511554	PREDICTED: glucosylceramidase-like isoform 1 [Apis mellifera]	4
1.8 Metabolism of cofactors and vitamins
	Pantothenate and CoA biosynthesis	ame00770	ncbi-gi: 328786372	PREDICTED: dihydropyrimidinase-like [Apis mellifera]	2
	Biotin metabolism	ame00780	ncbi-gi: 328787781	PREDICTED: biotin--protein ligase [Apis mellifera]	5
	Folate biosynthesis	ame00790	ncbi-gi: 328789404	PREDICTED: molybdenum cofactor biosynthesis protein 1 [Apis mellifera]	12
	Retinol metabolism	ame00830	ncbi-gi: 328786929	PREDICTED: epidermal retinol dehydrogenase 2-like isoform 1 [Apis mellifera]	7
	Porphyrin and chlorophyll metabolism	ame00860	ncbi-gi: 66549206	PREDICTED: beta-glucuronidase-like [Apis mellifera]	6
			ncbi-gi: 66531857	PREDICTED: probable glutamyl-tRNA synthetase, mitochondrial-like, partial [Apis mellifera]	4
1.9 Metabolism of terpenoids and polyketides
	Terpenoid backbone biosynthesis	ame00900	ncbi-gi: 66501511	PREDICTED: protein farnesyltransferase/geranylgeranyltransferase type-1 subunit alpha-like [Apis mellifera]	7
2. Genetic Information Processing
2.1 Transcription
	Spliceosome	ame03040	ncbi-gi: 66553024	PREDICTED: splicing factor 3B subunit 3 isoform 1 [Apis mellifera]	8
			ncbi-gi: 66505925	PREDICTED: splicing factor 3B subunit 1-like isoform 1 [Apis mellifera]	7
			ncbi-gi: 328784004	PREDICTED: survival of motor neuron-related-splicing factor 30-like isoform 1 [Apis mellifera]	7
			ncbi-gi: 48103229	PREDICTED: probable U2 small nuclear ribonucleoprotein A~ [Apis mellifera]	4
			ncbi-gi: 328789068	PREDICTED: transcription elongation regulator 1 isoform 1 [Apis mellifera]	4
			ncbi-gi: 110760170	PREDICTED: u6 snRNA-associated Sm-like protein LSm2-like [Apis mellifera]	4
			ncbi-gi: 48136057	PREDICTED: eukaryotic initiation factor 4A-III-like isoform 1 [Apis mellifera]	3
			ncbi-gi: 66533783	PREDICTED: n-alpha-acetyltransferase 38, NatC auxiliary subunit-like [Apis mellifera]	3
			ncbi-gi: 328777938	PREDICTED: u1 small nuclear ribonucleoprotein 70 kDa isoform 1 [Apis mellifera]	3
			ncbi-gi: 48114117	PREDICTED: beta-catenin-like protein 1-like [Apis mellifera]	2
			ncbi-gi: 328786029	PREDICTED: probable ATP-dependent RNA helicase DDX46-like [Apis mellifera]	2
			ncbi-gi: 66548276	PREDICTED: serine/arginine-rich splicing factor 1-like [Apis mellifera]	2
			ncbi-gi: 110760095	PREDICTED: small nuclear ribonucleoprotein F isoform 1 [Apis mellifera]	2
			ncbi-gi: 328782586	PREDICTED: small nuclear ribonucleoprotein F isoform 2 [Apis mellifera]	2
			ncbi-gi: 328780963	PREDICTED: u6 snRNA-associated Sm-like protein LSm4-like [Apis mellifera]	2
			ncbi-gi: 48097815	PREDICTED: 116 kDa U5 small nuclear ribonucleoprotein component-like isoform 1 [Apis mellifera]	13
			ncbi-gi: 66525153	PREDICTED: probable small nuclear ribonucleoprotein G [Apis mellifera]	10
			ncbi-gi: 66513511	PREDICTED: pre-mRNA-processing factor 19 [Apis mellifera]	9
2.2 Translation
	Ribosome	ame03010	ncbi-gi: 66504222	PREDICTED: probable 39S ribosomal protein L24, mitochondrial [Apis mellifera]	4
			ncbi-gi: 66553073	PREDICTED: 28S ribosomal protein S2, mitochondrial [Apis mellifera]	2
			ncbi-gi: 328779600	PREDICTED: hypothetical protein LOC726759 [Apis mellifera]	2
	Aminoacyl-tRNA biosynthesis	ame00970	ncbi-gi: 110751167	PREDICTED: probable asparaginyl-tRNA synthetase, mitochondrial-like [Apis mellifera]	5
			ncbi-gi: 66531857	PREDICTED: probable glutamyl-tRNA synthetase, mitochondrial-like, partial [Apis mellifera]	4
			ncbi-gi: 110751418	PREDICTED: histidyl-tRNA synthetase, cytoplasmic-like isoform 2 [Apis mellifera]	3
			ncbi-gi: 66552117	PREDICTED: probable phenylalanyl-tRNA synthetase beta chain-like [Apis mellifera]	3
			ncbi-gi: 328793797	PREDICTED: isoleucyl-tRNA synthetase, mitochondrial-like [Apis mellifera]	7
			ncbi-gi: 110757574	PREDICTED: cysteinyl-tRNA synthetase, cytoplasmic-like [Apis mellifera]	5
	RNA transport	ame03013	ncbi-gi: 48097576	PREDICTED: nuclear pore complex protein Nup93-like [Apis mellifera]	6
			ncbi-gi: 328784817	PREDICTED: nuclear pore complex protein Nup160 homolog [Apis mellifera]	5
			ncbi-gi: 48136057	PREDICTED: eukaryotic initiation factor 4A-III-like isoform 1 [Apis mellifera]	3
			ncbi-gi: 110764913	PREDICTED: eukaryotic translation initiation factor 4E [Apis mellifera]	3
			ncbi-gi: 328791327	PREDICTED: nuclear pore complex protein Nup98-Nup96 [Apis mellifera]	3
			ncbi-gi: 328781582	PREDICTED: nucleoporin p58/p45 [Apis mellifera]	3
			ncbi-gi: 328777520	PREDICTED: mRNA export factor-like [Apis mellifera]	2
			ncbi-gi: 328777451	PREDICTED: nuclear pore complex protein Nup85-like isoform 1 [Apis mellifera]	2
			ncbi-gi: 328790418	PREDICTED: nuclear pore glycoprotein p62 [Apis mellifera]	2
			ncbi-gi: 328777265	PREDICTED: probable nucleoporin Nup54 [Apis mellifera]	2
			ncbi-gi: 48097608	PREDICTED: translation initiation factor eIF-2B subunit beta [Apis mellifera]	2
			ncbi-gi: 328783508	PREDICTED: fragile X mental retardation syndrome-related protein 1 isoform 1 [Apis mellifera]	11
			ncbi-gi: 328784641	PREDICTED: LOW QUALITY PROTEIN: nucleoprotein TPR [Apis mellifera]	10
			ncbi-gi: 110756556	PREDICTED: nucleoporin seh1-A [Apis mellifera]	7
	mRNA surveillance pathway	ame03015	ncbi-gi: 66516308	PREDICTED: cleavage stimulation factor subunit 2 [Apis mellifera]	3
			ncbi-gi: 48136057	PREDICTED: eukaryotic initiation factor 4A-III-like isoform 1 [Apis mellifera]	3
	Ribosome biogenesis in eukaryotes	ame03008	ncbi-gi: 328779916	PREDICTED: H/ACA ribonucleoprotein complex subunit 2-like protein [Apis mellifera]	3
			ncbi-gi: 328781990	PREDICTED: smallminded [Apis mellifera]	3
			ncbi-gi: 48094369	PREDICTED: eukaryotic translation initiation factor 6 isoform 1 [Apis mellifera]	2
			ncbi-gi: 328777750	PREDICTED: u3 small nucleolar ribonucleoprotein protein MPP10-like [Apis mellifera]	2
			ncbi-gi: 328790602	PREDICTED: WD repeat-containing protein 43-like [Apis mellifera]	2
2.3 Folding, sorting and degradation
	Protein export	ame03060	ncbi-gi: 328790976	PREDICTED: hypothetical protein LOC726920 [Apis mellifera]	2
			ncbi-gi: 328789913	PREDICTED: translocation protein SEC62 [Apis mellifera]	5
	Protein processing in endoplasmic reticulum	ame04141	ncbi-gi: 110775436	PREDICTED: derlin-1-like, partial [Apis mellifera]	6
			ncbi-gi: 66503969	PREDICTED: endoplasmic reticulum oxidoreductin-1-like [Apis mellifera]	6
			ncbi-gi: 66566378	PREDICTED: dolichyl-diphosphooligosaccharide--protein glycosyltransferase subunit STT3A-like isoform 1 [Apis mellifera]	4
			ncbi-gi: 328783577	PREDICTED: cysteine string protein [Apis mellifera]	2
			ncbi-gi: 66504030	PREDICTED: s-phase kinase-associated protein 1 isoform 1 [Apis mellifera]	5
			ncbi-gi: 328789913	PREDICTED: translocation protein SEC62 [Apis mellifera]	5
	SNARE interactions in vesicular transport	ame04130	ncbi-gi: 48114125	PREDICTED: Golgi SNAP receptor complex member 2 [Apis mellifera]	5
	Ubiquitin mediated proteolysis	ame04120	ncbi-gi: 110762825	PREDICTED: cullin-2 [Apis mellifera]	3
			ncbi-gi: 48102172	PREDICTED: NEDD8-conjugating enzyme Ubc12-like [Apis mellifera]	2
			ncbi-gi: 328788838	PREDICTED: SUMO-activating enzyme subunit 1 [Apis mellifera]	12
			ncbi-gi: 328784604	PREDICTED: SUMO-activating enzyme subunit 2 [Apis mellifera]	19
			ncbi-gi: 328792353	PREDICTED: e3 ubiquitin-protein ligase Nedd-4 [Apis mellifera]	8
			ncbi-gi: 66504030	PREDICTED: s-phase kinase-associated protein 1 isoform 1 [Apis mellifera]	5
			ncbi-gi: 66513511	PREDICTED: pre-mRNA-processing factor 19 [Apis mellifera]	9
	Sulfur relay system	ame04122	ncbi-gi: 328789404	PREDICTED: molybdenum cofactor biosynthesis protein 1 [Apis mellifera]	12
	RNA degradation	ame03018	ncbi-gi: 328785784	PREDICTED: CCR4-NOT transcription complex subunit 1 isoform 1 [Apis mellifera]	5
			ncbi-gi: 110760170	PREDICTED: u6 snRNA-associated Sm-like protein LSm2-like [Apis mellifera]	4
			ncbi-gi: 66533783	PREDICTED: n-alpha-acetyltransferase 38, NatC auxiliary subunit-like [Apis mellifera]	3
			ncbi-gi: 328793536	PREDICTED: cell differentiation protein RCD1 homolog [Apis mellifera]	2
			ncbi-gi: 110762141	PREDICTED: hypothetical protein LOC408416 isoform 1 [Apis mellifera]	2
			ncbi-gi: 328780963	PREDICTED: u6 snRNA-associated Sm-like protein LSm4-like [Apis mellifera]	2
2.4 Replication and repair
	DNA replication	ame03030	ncbi-gi: 48097300	PREDICTED: replication factor C subunit 5-like [Apis mellifera]	3
	Nucleotide excision repair	ame03420	ncbi-gi: 48097300	PREDICTED: replication factor C subunit 5-like [Apis mellifera]	3
	Mismatch repair	ame03430	ncbi-gi: 48097300	PREDICTED: replication factor C subunit 5-like [Apis mellifera]	3
3. Environmental Information Processing
3.2 Signal transduction
	Wnt signaling pathway	ame04310	ncbi-gi: 328789838	PREDICTED: F-box-like/WD repeat-containing protein ebi [Apis mellifera]	2
			ncbi-gi: 48097023	PREDICTED: F-box-like/WD repeat-containing protein ebi isoform 1 [Apis mellifera]	2
			ncbi-gi: 66504030	PREDICTED: s-phase kinase-associated protein 1 isoform 1 [Apis mellifera]	5
	TGF-beta signaling pathway	ame04350	ncbi-gi: 66504030	PREDICTED: s-phase kinase-associated protein 1 isoform 1 [Apis mellifera]	5
	Hippo signaling pathway	ame04391	ncbi-gi: 328782812	PREDICTED: hypothetical protein LOC409084 [Apis mellifera]	3
			ncbi-gi: 328791343	PREDICTED: hypothetical protein LOC409904 [Apis mellifera]	3
			ncbi-gi: 110755943	PREDICTED: hypothetical protein LOC724888 [Apis mellifera]	3
	Phosphatidylinositol signaling system	ame04070	ncbi-gi: 328790953	PREDICTED: putative inositol monophosphatase 3-like [Apis mellifera]	2
			ncbi-gi: 328785105	PREDICTED: phosphatidylinositol-5-phosphate 4-kinase type-2 alpha-like isoform 1 [Apis mellifera]	8
	mTOR signaling pathway	ame04150	ncbi-gi: 110764913	PREDICTED: eukaryotic translation initiation factor 4E [Apis mellifera]	3
			ncbi-gi: 328782047	PREDICTED: ras-related GTP-binding protein D-like [Apis mellifera]	2
3.3 Signaling molecules and interaction
	ECM-receptor interaction	ame04512	ncbi-gi: 328781765	PREDICTED: hypothetical protein LOC408826 [Apis mellifera]	4
			ncbi-gi: 110761872	PREDICTED: collagen alpha-1(XI) chain-like isoform 1 [Apis mellifera]	2
4. Cellular Processes
4.1 Transport and catabolism
	Endocytosis	ame04144	ncbi-gi: 328778001	PREDICTED: epsin-2 [Apis mellifera]	3
			ncbi-gi: 328792353	PREDICTED: e3 ubiquitin-protein ligase Nedd-4 [Apis mellifera]	8
			ncbi-gi: 48097876	PREDICTED: AP-2 complex subunit mu-1 isoform 1 [Apis mellifera]	6
	Phagosome	ame04145	ncbi-gi: 110762983	PREDICTED: tubulin beta chain-like [Apis mellifera]	65
	Lysosome	ame04142	ncbi-gi: 328783875	PREDICTED: hypothetical protein LOC411392 isoform 1 [Apis mellifera]	7
			ncbi-gi: 66549206	PREDICTED: beta-glucuronidase-like [Apis mellifera]	6
			ncbi-gi: 110764149	PREDICTED: beta-galactosidase-like [Apis mellifera]	5
			ncbi-gi: 328791093	PREDICTED: ADP-ribosylation factor-binding protein GGA1 isoform 1 [Apis mellifera]	4
			ncbi-gi: 66511554	PREDICTED: glucosylceramidase-like isoform 1 [Apis mellifera]	4
			ncbi-gi: 328791555	PREDICTED: group XV phospholipase A2-like [Apis mellifera]	2
			ncbi-gi: 328788082	PREDICTED: lysosomal alpha-glucosidase-like [Apis mellifera]	10
	Peroxisome	ame04146	ncbi-gi: 48104556	PREDICTED: alpha-methylacyl-CoA racemase-like [Apis mellifera]	17
5. Organismal Systems
5.7 Sensory system
	Phototransduction	ame04745	ncbi-gi: 328782355	PREDICTED: guanine nucleotide-binding protein G(q) subunit alpha-like [Apis mellifera]	18

## Sheet: nPcG_p-value
pathways	p-value
1. Metabolism	0.000469363
2. Genetic Information Processing	2.89388e-18
3. Environmental Information Processing	0.0199667
4. Cellular Processes	0.00212287
5. Organismal Systems	0.332879
1.1 Carbohydrate metabolism	0.00253699
1.2 Energy metabolism	0.412029
1.3 Lipid metabolism	0.00271444
1.4 Nucleotide metabolism	0.145107
1.5 Amino acid metabolism	0.112161
1.6 Metabolism of other amino acids	0.030474
1.7 Glycan biosynthesis and metabolism	0.0179116
1.8 Metabolism of cofactors and vitamins	0.00331442
1.9 Metabolism of terpenoids and polyketides	0.106851

## Sheet: fPcG_mapped
KEGG pathway		Pathway no.	Accession	Description	Spectral count
1. Metabolism
1.1 Carbohydrate metabolism
	Glycolysis / Gluconeogenesis	ame00010	ncbi-gi: 328782261	PREDICTED: acetyl-coenzyme A synthetase-like [Apis mellifera]	22
	Citrate cycle (TCA cycle)	ame00020	ncbi-gi: 328787585	PREDICTED: isocitrate dehydrogenase [NAD] subunit gamma 1, mitochondrial-like isoform 1 [Apis mellifera]	22
			ncbi-gi: 48097748	PREDICTED: isocitrate dehydrogenase [NAD] subunit gamma 1, mitochondrial-like isoform 2 [Apis mellifera]	22
	Pentose phosphate pathway	ame00030	ncbi-gi: 66540754	PREDICTED: ribose-5-phosphate isomerase [Apis mellifera]	3
	Starch and sucrose metabolism	ame00500	ncbi-gi: 328793446	PREDICTED: 1,4-alpha-glucan-branching enzyme-like [Apis mellifera]	2
	Pyruvate metabolism	ame00620	ncbi-gi: 328782261	PREDICTED: acetyl-coenzyme A synthetase-like [Apis mellifera]	22
	Glyoxylate and dicarboxylate metabolism	ame00630	ncbi-gi: 328794236	PREDICTED: catalase-like, partial [Apis mellifera]	5
	Propanoate metabolism	ame00640	ncbi-gi: 110776527	PREDICTED: malonyl-CoA decarboxylase, mitochondrial-like [Apis mellifera]	2
			ncbi-gi: 328782261	PREDICTED: acetyl-coenzyme A synthetase-like [Apis mellifera]	22
	Inositol phosphate metabolism	ame00562	ncbi-gi: 110776100	PREDICTED: inositol polyphosphate 1-phosphatase [Apis mellifera]	2
1.2 Energy metabolism
	Oxidative phosphorylation	ame00190	ncbi-gi: 66529931	PREDICTED: v-type proton ATPase subunit F 1-like [Apis mellifera]	6
			ncbi-gi: 328778987	PREDICTED: cytochrome b-c1 complex subunit 6, mitochondrial-like [Apis mellifera]	4
			ncbi-gi: 110773269	PREDICTED: cytochrome c oxidase subunit 7C, mitochondrial-like [Apis mellifera]	4
			ncbi-gi: 110764763	PREDICTED: ATP synthase subunit epsilon, mitochondrial-like isoform 1 [Apis mellifera]	3
			ncbi-gi: 328791427	PREDICTED: hypothetical protein LOC100578869 [Apis mellifera]	3
			ncbi-gi: 66524947	PREDICTED: v-type proton ATPase subunit e 2-like [Apis mellifera]	2
	Nitrogen metabolism	ame00910	ncbi-gi: 328781664	PREDICTED: carbonic anhydrase 2 [Apis mellifera]	10
1.3 Lipid metabolism
	Glycerolipid metabolism	ame00561	ncbi-gi: 328777655	PREDICTED: acylglycerol kinase, mitochondrial-like [Apis mellifera]	6
			ncbi-gi: 328776209	PREDICTED: membrane-bound O-acyltransferase domain-containing protein 2-like [Apis mellifera]	2
			ncbi-gi: 328786485	PREDICTED: phosphatidate phosphatase LPIN1-like [Apis mellifera]	48
	Glycerophospholipid metabolism	ame00564	ncbi-gi: 328788993	PREDICTED: 1-acylglycerophosphocholine O-acyltransferase 1-like [Apis mellifera]	2
			ncbi-gi: 328776209	PREDICTED: membrane-bound O-acyltransferase domain-containing protein 2-like [Apis mellifera]	2
			ncbi-gi: 328786485	PREDICTED: phosphatidate phosphatase LPIN1-like [Apis mellifera]	48
	Ether lipid metabolism	ame00565	ncbi-gi: 328788993	PREDICTED: 1-acylglycerophosphocholine O-acyltransferase 1-like [Apis mellifera]	2
	Sphingolipid metabolism	ame00600	ncbi-gi: 328786964	PREDICTED: ceramide kinase-like [Apis mellifera]	13
	Arachidonic acid metabolism	ame00590	ncbi-gi: 328786714	PREDICTED: prostaglandin E synthase 2-like [Apis mellifera]	2
1.4 Nucleotide metabolism
	Purine metabolism	ame00230	ncbi-gi: 328789236	PREDICTED: protein prune homolog [Apis mellifera]	2
1.5 Amino acid metabolism
	Tryptophan metabolism	ame00380	ncbi-gi: 328794236	PREDICTED: catalase-like, partial [Apis mellifera]	5
1.6 Metabolism of other amino acids
	beta-Alanine metabolism	ame00410	ncbi-gi: 110776527	PREDICTED: malonyl-CoA decarboxylase, mitochondrial-like [Apis mellifera]	2
	Glutathione metabolism	ame00480	ncbi-gi: 328779003	PREDICTED: glutathione synthetase-like [Apis mellifera]	7
1.8 Metabolism of cofactors and vitamins
	Nicotinate and nicotinamide metabolism	ame00760	ncbi-gi: 328784577	PREDICTED: nicotinate phosphoribosyltransferase-like [Apis mellifera]	15
	Porphyrin and chlorophyll metabolism	ame00860	ncbi-gi: 328784690	PREDICTED: cytochrome c-type heme lyase-like isoform 1 [Apis mellifera]	9
1.9 Metabolism of terpenoids and polyketides
	Terpenoid backbone biosynthesis	ame00900	ncbi-gi: 328793120	PREDICTED: CAAX prenyl protease 1 homolog [Apis mellifera]	2
2. Genetic Information Processing
2.1 Transcription
	Spliceosome	ame03040	ncbi-gi: 328779158	PREDICTED: probable ATP-dependent RNA helicase DDX17-like [Apis mellifera]	8
			ncbi-gi: 328779178	PREDICTED: probable ATP-dependent RNA helicase DDX5-like [Apis mellifera]	8
			ncbi-gi: 66530332	PREDICTED: cell division cycle 5-like protein-like [Apis mellifera]	2
			ncbi-gi: 328793795	PREDICTED: protein BUD31 homolog, partial [Apis mellifera]	2
2.2 Translation
	Ribosome	ame03010	ncbi-gi: 48101238	PREDICTED: 28S ribosomal protein S10, mitochondrial-like [Apis mellifera]	3
			ncbi-gi: 328788725	PREDICTED: 28S ribosomal protein S15, mitochondrial-like [Apis mellifera]	3
			ncbi-gi: 328779682	PREDICTED: 40S ribosomal protein S12, mitochondrial isoform 1 [Apis mellifera]	3
			ncbi-gi: 110755033	PREDICTED: 60S ribosomal protein L37a [Apis mellifera]	3
			ncbi-gi: 110763739	PREDICTED: 28S ribosomal protein S7, mitochondrial [Apis mellifera]	2
			ncbi-gi: 66525653	PREDICTED: 39S ribosomal protein L2, mitochondrial [Apis mellifera]	2
			ncbi-gi: 328779102	PREDICTED: 39S ribosomal protein L21, mitochondrial-like [Apis mellifera]	2
			ncbi-gi: 328788343	PREDICTED: putative 28S ribosomal protein S5, mitochondrial [Apis mellifera]	8
	RNA transport	ame03013	ncbi-gi: 328790612	PREDICTED: eukaryotic initiation factor 4A-like [Apis mellifera]	38
	mRNA surveillance pathway	ame03015	ncbi-gi: 110760219	PREDICTED: hypothetical protein LOC412914 [Apis mellifera]	2
	Ribosome biogenesis in eukaryotes	ame03008	ncbi-gi: 110763899	PREDICTED: nucleostemin 1 [Apis mellifera]	3
2.3 Folding, sorting and degradation
	Protein export	ame03060	ncbi-gi: 110755262	PREDICTED: protein transport protein Sec61 subunit beta [Apis mellifera]	10
			ncbi-gi: 328787996	PREDICTED: signal recognition particle receptor subunit alpha homolog isoform 1 [Apis mellifera]	4
	Protein processing in endoplasmic reticulum	ame04141	ncbi-gi: 110755262	PREDICTED: protein transport protein Sec61 subunit beta [Apis mellifera]	10
	Sulfur relay system	ame04122	ncbi-gi: 66546481	PREDICTED: mitochondrial tRNA-specific 2-thiouridylase 1-like [Apis mellifera]	6
3. Environmental Information Processing
3.1 Membrane transport
	ABC transporters	ame02010	ncbi-gi: 328781281	PREDICTED: ATP-binding cassette sub-family B member 8, mitochondrial-like [Apis mellifera]	7
3.2 Signal transduction
	Phosphatidylinositol signaling system	ame04070	ncbi-gi: 110776100	PREDICTED: inositol polyphosphate 1-phosphatase [Apis mellifera]	2
			ncbi-gi: 328784881	PREDICTED: inositol 1,4,5-trisphosphate receptor [Apis mellifera]	7
4. Cellular Processes
4.1 Transport and catabolism
	Endocytosis	ame04144	ncbi-gi: 328784241	PREDICTED: ADP-ribosylation factor GTPase-activating protein 2-like isoform 1 [Apis mellifera]	2
			ncbi-gi: 66509926	PREDICTED: charged multivesicular body protein 2a-like [Apis mellifera]	2
			ncbi-gi: 66504921	PREDICTED: charged multivesicular body protein 6-like [Apis mellifera]	2
	Phagosome	ame04145	ncbi-gi: 328787631	PREDICTED: tubulin beta-3 chain-like isoform 1 [Apis mellifera]	35
			ncbi-gi: 48095543	PREDICTED: tubulin beta-3 chain-like isoform 2 [Apis mellifera]	35
			ncbi-gi: 110755262	PREDICTED: protein transport protein Sec61 subunit beta [Apis mellifera]	10
			ncbi-gi: 66529931	PREDICTED: v-type proton ATPase subunit F 1-like [Apis mellifera]	6
			ncbi-gi: 66524947	PREDICTED: v-type proton ATPase subunit e 2-like [Apis mellifera]	2
	Peroxisome	ame04146	ncbi-gi: 328794236	PREDICTED: catalase-like, partial [Apis mellifera]	5
			ncbi-gi: 110776527	PREDICTED: malonyl-CoA decarboxylase, mitochondrial-like [Apis mellifera]	2
5. Organismal Systems
5.7 Sensory system
	Phototransduction	ame04745	ncbi-gi: 328784881	PREDICTED: inositol 1,4,5-trisphosphate receptor [Apis mellifera]	7

## Sheet: fPcG_p-value
pathways	p-value
1. Metabolism	8.35788e-08
2. Genetic Information Processing	0.00246751
3. Environmental Information Processing	0.413255
4. Cellular Processes	3.84921e-05
5. Organismal Systems	0.110342
1.1 Carbohydrate metabolism	0.000143096
1.2 Energy metabolism	1.54996e-05
1.3 Lipid metabolism	0.000517556
1.4 Nucleotide metabolism	0.384234
1.5 Amino acid metabolism	0.46878
1.6 Metabolism of other amino acids	0.0190914
1.8 Metabolism of cofactors and vitamins	0.066632
1.9 Metabolism of terpenoids and polyketides	0.029099

## Sheet: nTG_mapped
KEGG pathway		Pathway no.	Accession	Description	Spectral count
1. Metabolism
1.1 Carbohydrate metabolism
	Glycolysis / Gluconeogenesis	ame00010	ncbi-gi: 328792096	PREDICTED: putative aldehyde dehydrogenase family 7 member A1 homolog isoform 1 [Apis mellifera]	13
	Ascorbate and aldarate metabolism	ame00053	ncbi-gi: 328792096	PREDICTED: putative aldehyde dehydrogenase family 7 member A1 homolog isoform 1 [Apis mellifera]	13
	Pyruvate metabolism	ame00620	ncbi-gi: 328792096	PREDICTED: putative aldehyde dehydrogenase family 7 member A1 homolog isoform 1 [Apis mellifera]	13
	Propanoate metabolism	ame00640	ncbi-gi: 328792096	PREDICTED: putative aldehyde dehydrogenase family 7 member A1 homolog isoform 1 [Apis mellifera]	13
	Inositol phosphate metabolism	ame00562	ncbi-gi: 328787709	PREDICTED: 1-phosphatidylinositol-4,5-bisphosphate phosphodiesterase classes I and II isoform 1 [Apis mellifera]	4
1.2 Energy metabolism
	Oxidative phosphorylation	ame00190	ncbi-gi: 328792071	PREDICTED: v-type proton ATPase subunit H isoform 1 [Apis mellifera]	284
			ncbi-gi: 110763486	PREDICTED: cytochrome c oxidase assembly protein COX15 homolog [Apis mellifera]	4
			ncbi-gi: 110764763	PREDICTED: ATP synthase subunit epsilon, mitochondrial-like isoform 1 [Apis mellifera]	3
1.3 Lipid metabolism
	Glycerolipid metabolism	ame00561	ncbi-gi: 328792096	PREDICTED: putative aldehyde dehydrogenase family 7 member A1 homolog isoform 1 [Apis mellifera]	13
1.4 Nucleotide metabolism
	Purine metabolism	ame00230	ncbi-gi: 328789199	PREDICTED: cAMP-specific 3~,5~-cyclic phosphodiesterase [Apis mellifera]	3
	Pyrimidine metabolism	ame00240	ncbi-gi: 66512834	PREDICTED: uridine phosphorylase 1-like [Apis mellifera]	2
			ncbi-gi: 328776703	PREDICTED: thymidylate kinase-like [Apis mellifera]	9
1.5 Amino acid metabolism
	Glycine, serine and threonine metabolism	ame00260	ncbi-gi: 328792096	PREDICTED: putative aldehyde dehydrogenase family 7 member A1 homolog isoform 1 [Apis mellifera]	13
	Valine, leucine and isoleucine degradation	ame00280	ncbi-gi: 328792096	PREDICTED: putative aldehyde dehydrogenase family 7 member A1 homolog isoform 1 [Apis mellifera]	13
			ncbi-gi: 48098309	PREDICTED: methylcrotonoyl-CoA carboxylase beta chain, mitochondrial-like [Apis mellifera]	2
	Lysine degradation	ame00310	ncbi-gi: 328792096	PREDICTED: putative aldehyde dehydrogenase family 7 member A1 homolog isoform 1 [Apis mellifera]	13
	Arginine and proline metabolism	ame00330	ncbi-gi: 328792096	PREDICTED: putative aldehyde dehydrogenase family 7 member A1 homolog isoform 1 [Apis mellifera]	13
	Histidine metabolism	ame00340	ncbi-gi: 328792096	PREDICTED: putative aldehyde dehydrogenase family 7 member A1 homolog isoform 1 [Apis mellifera]	13
	Tryptophan metabolism	ame00380	ncbi-gi: 328792096	PREDICTED: putative aldehyde dehydrogenase family 7 member A1 homolog isoform 1 [Apis mellifera]	13
1.6 Metabolism of other amino acids
	beta-Alanine metabolism	ame00410	ncbi-gi: 328792096	PREDICTED: putative aldehyde dehydrogenase family 7 member A1 homolog isoform 1 [Apis mellifera]	13
	Glutathione metabolism	ame00480	ncbi-gi: 328782553	PREDICTED: glutamate--cysteine ligase regulatory subunit [Apis mellifera]	8
			ncbi-gi: 328781645	PREDICTED: glutamate--cysteine ligase-like, partial [Apis mellifera]	2
			ncbi-gi: 328779003	PREDICTED: glutathione synthetase-like [Apis mellifera]	10
1.7 Glycan biosynthesis and metabolism
	N-Glycan biosynthesis	ame00510	ncbi-gi: 328781548	PREDICTED: hypothetical protein LOC726726 [Apis mellifera]	3
	Glycosylphosphatidylinositol(GPI)-anchor biosynthesis	ame00563	ncbi-gi: 328789600	PREDICTED: GPI transamidase component PIG-T-like isoform 1 [Apis mellifera]	2
	Other glycan degradation	ame00511	ncbi-gi: 328793281	PREDICTED: plasma alpha-L-fucosidase [Apis mellifera]	2
1.8 Metabolism of cofactors and vitamins
	Porphyrin and chlorophyll metabolism	ame00860	ncbi-gi: 110763486	PREDICTED: cytochrome c oxidase assembly protein COX15 homolog [Apis mellifera]	4
			ncbi-gi: 66513705	PREDICTED: delta-aminolevulinic acid dehydratase [Apis mellifera]	2
			ncbi-gi: 328782011	PREDICTED: ferritin subunit [Apis mellifera]	6
2. Genetic Information Processing
2.1 Transcription
	Spliceosome	ame03040	ncbi-gi: 48136057	PREDICTED: eukaryotic initiation factor 4A-III-like isoform 1 [Apis mellifera]	5
2.2 Translation
	Ribosome	ame03010	ncbi-gi: 66553073	PREDICTED: 28S ribosomal protein S2, mitochondrial [Apis mellifera]	6
			ncbi-gi: 328776281	PREDICTED: 40S ribosomal protein S9 [Apis mellifera]	5
			ncbi-gi: 110762954	PREDICTED: 60S ribosomal protein L34 isoform 1 [Apis mellifera]	2
			ncbi-gi: 66558715	PREDICTED: 60S ribosomal protein L37 [Apis mellifera]	2
			ncbi-gi: 66562243	PREDICTED: 40S ribosomal protein S13 [Apis mellifera]	9
			ncbi-gi: 110761627	PREDICTED: 60S ribosomal protein L24 [Apis mellifera]	7
			ncbi-gi: 66566113	PREDICTED: 60S ribosomal protein L3 [Apis mellifera]	70
	Aminoacyl-tRNA biosynthesis	ame00970	ncbi-gi: 328781302	PREDICTED: aspartyl-tRNA synthetase, mitochondrial-like [Apis mellifera]	4
	RNA transport	ame03013	ncbi-gi: 48136057	PREDICTED: eukaryotic initiation factor 4A-III-like isoform 1 [Apis mellifera]	5
			ncbi-gi: 328790418	PREDICTED: nuclear pore glycoprotein p62 [Apis mellifera]	2
	mRNA surveillance pathway	ame03015	ncbi-gi: 48136057	PREDICTED: eukaryotic initiation factor 4A-III-like isoform 1 [Apis mellifera]	5
			ncbi-gi: 66499810	PREDICTED: cleavage and polyadenylation specificity factor subunit 5-like isoform 2 [Apis mellifera]	2
			ncbi-gi: 110767814	PREDICTED: mRNA-capping enzyme [Apis mellifera]	2
2.3 Folding, sorting and degradation
	Protein export	ame03060	ncbi-gi: 328787232	PREDICTED: mitochondrial inner membrane protein OXA1L-like [Apis mellifera]	2
			ncbi-gi: 328788431	PREDICTED: signal recognition particle 14 kDa protein isoform 1 [Apis mellifera]	8
			ncbi-gi: 66508954	PREDICTED: signal recognition particle 14 kDa protein isoform 2 [Apis mellifera]	8
	SNARE interactions in vesicular transport	ame04130	ncbi-gi: 328787130	PREDICTED: syntaxin-18 [Apis mellifera]	2
	Ubiquitin mediated proteolysis	ame04120	ncbi-gi: 328784604	PREDICTED: SUMO-activating enzyme subunit 2 [Apis mellifera]	7
	Sulfur relay system	ame04122	ncbi-gi: 66546481	PREDICTED: mitochondrial tRNA-specific 2-thiouridylase 1-like [Apis mellifera]	4
	Proteasome	ame03050	ncbi-gi: 328792220	PREDICTED: proteasome subunit alpha type-6-like [Apis mellifera]	7
			ncbi-gi: 328787541	PREDICTED: proteasome subunit beta type-6-like [Apis mellifera]	6
	RNA degradation	ame03018	ncbi-gi: 328789180	PREDICTED: scavenger mRNA-decapping enzyme DcpS-like isoform 1 [Apis mellifera]	4
3. Environmental Information Processing
3.2 Signal transduction
	Wnt signaling pathway	ame04310	ncbi-gi: 328787709	PREDICTED: 1-phosphatidylinositol-4,5-bisphosphate phosphodiesterase classes I and II isoform 1 [Apis mellifera]	4
			ncbi-gi: 328781411	PREDICTED: disheveled-associated activator of morphogenesis 2 [Apis mellifera]	3
			ncbi-gi: 328790769	PREDICTED: division abnormally delayed protein [Apis mellifera]	17
	Hippo signaling pathway	ame04391	ncbi-gi: 328790769	PREDICTED: division abnormally delayed protein [Apis mellifera]	17
	Phosphatidylinositol signaling system	ame04070	ncbi-gi: 328787709	PREDICTED: 1-phosphatidylinositol-4,5-bisphosphate phosphodiesterase classes I and II isoform 1 [Apis mellifera]	4
4. Cellular Processes
4.1 Transport and catabolism
	Phagosome	ame04145	ncbi-gi: 328792071	PREDICTED: v-type proton ATPase subunit H isoform 1 [Apis mellifera]	284
			ncbi-gi: 328779829	PREDICTED: lysosome-associated membrane glycoprotein 1-like isoform 2 [Apis mellifera]	2
			ncbi-gi: 328787130	PREDICTED: syntaxin-18 [Apis mellifera]	2
	Lysosome	ame04142	ncbi-gi: 328792071	PREDICTED: v-type proton ATPase subunit H isoform 1 [Apis mellifera]	284
			ncbi-gi: 328779829	PREDICTED: lysosome-associated membrane glycoprotein 1-like isoform 2 [Apis mellifera]	2
	Peroxisome	ame04146	ncbi-gi: 328790232	PREDICTED: non-specific lipid-transfer protein-like isoform 1 [Apis mellifera]	6
5. Organismal Systems
5.7 Sensory system
	Phototransduction	ame04745	ncbi-gi: 328787709	PREDICTED: 1-phosphatidylinositol-4,5-bisphosphate phosphodiesterase classes I and II isoform 1 [Apis mellifera]	4

## Sheet: nTG_p-value
pathways	p-value
1. Metabolism	0.0104346
2. Genetic Information Processing	0.00123296
3. Environmental Information Processing	0.528624
4. Cellular Processes	0.161562
5. Organismal Systems	0.140963
1.1 Carbohydrate metabolism	0.392306
1.2 Energy metabolism	0.0408618
1.3 Lipid metabolism	0.487113
1.4 Nucleotide metabolism	0.0691612
1.5 Amino acid metabolism	0.27681
1.6 Metabolism of other amino acids	0.000499109
1.7 Glycan biosynthesis and metabolism	0.0287764
1.8 Metabolism of cofactors and vitamins	0.0232175

## Sheet: fTG_mapped
KEGG pathway		Pathway no.	Accession	Description	Spectral count
1. Metabolism
1.1 Carbohydrate metabolism
	Glycolysis / Gluconeogenesis	ame00010	ncbi-gi: 66541614	PREDICTED: aldose 1-epimerase-like [Apis mellifera]	5
	Amino sugar and nucleotide sugar metabolism	ame00520	ncbi-gi: 110762510	PREDICTED: probable chitinase 3-like [Apis mellifera]	3
	Glyoxylate and dicarboxylate metabolism	ame00630	ncbi-gi: 66508573	PREDICTED: hydroxyacid oxidase 1-like [Apis mellifera]	2
	Inositol phosphate metabolism	ame00562	ncbi-gi: 328783384	PREDICTED: hypothetical protein LOC725812 [Apis mellifera]	2
1.2 Energy metabolism
	Oxidative phosphorylation	ame00190	ncbi-gi: 110758517	PREDICTED: NADH dehydrogenase [ubiquinone] 1 alpha subcomplex subunit 7-like [Apis mellifera]	3
			ncbi-gi: 328791035	PREDICTED: NADH dehydrogenase [ubiquinone] 1 beta subcomplex subunit 11, mitochondrial-like isoform 1 [Apis mellifera]	3
			ncbi-gi: 48104474	PREDICTED: NADH dehydrogenase [ubiquinone] iron-sulfur protein 6, mitochondrial [Apis mellifera]	8
	Sulfur metabolism	ame00920	ncbi-gi: 48095986	PREDICTED: 3~(2~),5~-bisphosphate nucleotidase 1-like [Apis mellifera]	2
1.3 Lipid metabolism
	Fatty acid elongation	ame00062	ncbi-gi: 328784560	PREDICTED: 3-hydroxyacyl-CoA dehydratase 2-like [Apis mellifera]	3
	Glycerophospholipid metabolism	ame00564	ncbi-gi: 328790371	PREDICTED: tafazzin homolog isoform 2 [Apis mellifera]	2
	Biosynthesis of unsaturated fatty acids	ame01040	ncbi-gi: 328784560	PREDICTED: 3-hydroxyacyl-CoA dehydratase 2-like [Apis mellifera]	3
1.5 Amino acid metabolism
	Valine, leucine and isoleucine degradation	ame00280	ncbi-gi: 328792966	PREDICTED: methylcrotonoyl-CoA carboxylase subunit alpha, mitochondrial-like [Apis mellifera]	4
	Arginine and proline metabolism	ame00330	ncbi-gi: 328791738	PREDICTED: delta-1-pyrroline-5-carboxylate synthase-like [Apis mellifera]	20
1.7 Glycan biosynthesis and metabolism
	Glycosylphosphatidylinositol(GPI)-anchor biosynthesis	ame00563	ncbi-gi: 328776630	PREDICTED: hypothetical protein LOC411058 [Apis mellifera]	3
1.8 Metabolism of cofactors and vitamins
	Nicotinate and nicotinamide metabolism	ame00760	ncbi-gi: 328784577	PREDICTED: nicotinate phosphoribosyltransferase-like [Apis mellifera]	3
	Retinol metabolism	ame00830	ncbi-gi: 328786929	PREDICTED: epidermal retinol dehydrogenase 2-like isoform 1 [Apis mellifera]	7
1.9 Metabolism of terpenoids and polyketides
	Terpenoid backbone biosynthesis	ame00900	ncbi-gi: 110756881	PREDICTED: isopentenyl-diphosphate Delta-isomerase 1-like isoform 1 [Apis mellifera]	2
2. Genetic Information Processing
2.1 Transcription
	Spliceosome	ame03040	ncbi-gi: 328791247	PREDICTED: U6 snRNA-associated Sm-like protein LSm7 isoform 1 [Apis mellifera]	4
			ncbi-gi: 66548276	PREDICTED: serine/arginine-rich splicing factor 1-like [Apis mellifera]	2
2.2 Translation
	Ribosome	ame03010	ncbi-gi: 110764475	PREDICTED: 39S ribosomal protein L28, mitochondrial [Apis mellifera]	3
	RNA transport	ame03013	ncbi-gi: 328790351	PREDICTED: nuclear pore complex protein Nup155 [Apis mellifera]	3
			ncbi-gi: 328791245	PREDICTED: nuclear pore complex protein Nup205 [Apis mellifera]	2
			ncbi-gi: 66553048	PREDICTED: regulator of nonsense transcripts 1 [Apis mellifera]	7
	mRNA surveillance pathway	ame03015	ncbi-gi: 66553048	PREDICTED: regulator of nonsense transcripts 1 [Apis mellifera]	7
2.3 Folding, sorting and degradation
	Protein processing in endoplasmic reticulum	ame04141	ncbi-gi: 66514203	PREDICTED: dnaJ homolog subfamily C member 1-like [Apis mellifera]	3
			ncbi-gi: 328787701	PREDICTED: endoplasmic reticulum lectin 1-like [Apis mellifera]	3
			ncbi-gi: 328787079	PREDICTED: ubiquitin conjugation factor E4 B [Apis mellifera]	3
			ncbi-gi: 328780784	PREDICTED: dnaJ homolog subfamily B member 14-like [Apis mellifera]	2
	Ubiquitin mediated proteolysis	ame04120	ncbi-gi: 328787079	PREDICTED: ubiquitin conjugation factor E4 B [Apis mellifera]	3
	RNA degradation	ame03018	ncbi-gi: 328791247	PREDICTED: U6 snRNA-associated Sm-like protein LSm7 isoform 1 [Apis mellifera]	4
2.4 Replication and repair
	Fanconi anemia pathway	ame03460	ncbi-gi: 328790277	PREDICTED: WD repeat-containing protein 48-like [Apis mellifera]	3
3. Environmental Information Processing
3.2 Signal transduction
	Wnt signaling pathway	ame04310	ncbi-gi: 328792632	PREDICTED: rho-associated protein kinase 2-like [Apis mellifera]	4
	TGF-beta signaling pathway	ame04350	ncbi-gi: 328792632	PREDICTED: rho-associated protein kinase 2-like [Apis mellifera]	4
	Phosphatidylinositol signaling system	ame04070	ncbi-gi: 328783384	PREDICTED: hypothetical protein LOC725812 [Apis mellifera]	2
4. Cellular Processes
4.1 Transport and catabolism
	Endocytosis	ame04144	ncbi-gi: 328783284	PREDICTED: charged multivesicular body protein 3 isoform 1 [Apis mellifera]	2
			ncbi-gi: 66504921	PREDICTED: charged multivesicular body protein 6-like [Apis mellifera]	2
	Peroxisome	ame04146	ncbi-gi: 66508573	PREDICTED: hydroxyacid oxidase 1-like [Apis mellifera]	2

## Sheet: fTG_p-value
pathways	p-value
1. Metabolism	0.000223639
2. Genetic Information Processing	0.0501792
3. Environmental Information Processing	0.450855
4. Cellular Processes	0.118214
1.1 Carbohydrate metabolism	0.0158867
1.2 Energy metabolism	0.00155548
1.3 Lipid metabolism	0.0903868
1.5 Amino acid metabolism	0.117014
1.7 Glycan biosynthesis and metabolism	0.174039
1.8 Metabolism of cofactors and vitamins	0.033626
1.9 Metabolism of terpenoids and polyketides	0.0172984

## Sheet: nMG_mapped
KEGG pathway		Pathway no.	Accession	Description	Spectral count
1. Metabolism
1.1 Carbohydrate metabolism
	Pentose phosphate pathway	ame00030	ncbi-gi: 66540754	PREDICTED: ribose-5-phosphate isomerase [Apis mellifera]	2
	Amino sugar and nucleotide sugar metabolism	ame00520	ncbi-gi: 328790476	PREDICTED: phosphoacetylglucosamine mutase-like [Apis mellifera]	6
			ncbi-gi: 328788375	PREDICTED: probable glucosamine 6-phosphate N-acetyltransferase-like [Apis mellifera]	2
1.2 Energy metabolism
	Oxidative phosphorylation	ame00190	ncbi-gi: 328792071	PREDICTED: v-type proton ATPase subunit H isoform 1 [Apis mellifera]	41
			ncbi-gi: 110766777	PREDICTED: hypothetical protein LOC725712 isoform 1 [Apis mellifera]	3
			ncbi-gi: 328792580	PREDICTED: hypothetical protein LOC725712 isoform 2 [Apis mellifera]	3
	Sulfur metabolism	ame00920	ncbi-gi: 328779971	PREDICTED: probable sulfite oxidase, mitochondrial-like [Apis mellifera]	2
1.3 Lipid metabolism
	Fatty acid degradation	ame00071	ncbi-gi: 328786657	PREDICTED: peroxisomal 3,2-trans-enoyl-CoA isomerase-like [Apis mellifera]	3
	Glycerolipid metabolism	ame00561	ncbi-gi: 328783570	PREDICTED: bifunctional ATP-dependent dihydroxyacetone kinase/FAD-AMP lyase (cyclizing)-like [Apis mellifera]	7
	Glycerophospholipid metabolism	ame00564	ncbi-gi: 328780758	PREDICTED: LOW QUALITY PROTEIN: dihydroxyacetone phosphate acyltransferase isoform 1 [Apis mellifera]	8
			ncbi-gi: 328785120	PREDICTED: lysophospholipid acyltransferase 7-like [Apis mellifera]	3
	Arachidonic acid metabolism	ame00590	ncbi-gi: 66547438	PREDICTED: uncharacterized protein CG16817-like [Apis mellifera]	19
1.4 Nucleotide metabolism
	Purine metabolism	ame00230	ncbi-gi: 110762108	PREDICTED: inosine triphosphate pyrophosphatase-like isoform 1 [Apis mellifera]	3
			ncbi-gi: 328778329	PREDICTED: inosine triphosphate pyrophosphatase-like isoform 2 [Apis mellifera]	3
			ncbi-gi: 328791545	PREDICTED: bis(5~-nucleosyl)-tetraphosphatase [asymmetrical] [Apis mellifera]	2
			ncbi-gi: 66563613	PREDICTED: adenosine kinase 1-like isoform 1 [Apis mellifera]	9
	Pyrimidine metabolism	ame00240	ncbi-gi: 328784565	PREDICTED: pseudouridine-metabolizing bifunctional protein C1861.05-like [Apis mellifera]	13
			ncbi-gi: 328776703	PREDICTED: thymidylate kinase-like [Apis mellifera]	6
			ncbi-gi: 110764733	PREDICTED: cytidine deaminase-like [Apis mellifera]	3
			ncbi-gi: 110776829	PREDICTED: cytidine deaminase-like [Apis mellifera]	3
			ncbi-gi: 110762108	PREDICTED: inosine triphosphate pyrophosphatase-like isoform 1 [Apis mellifera]	3
			ncbi-gi: 328778329	PREDICTED: inosine triphosphate pyrophosphatase-like isoform 2 [Apis mellifera]	3
			ncbi-gi: 328791545	PREDICTED: bis(5~-nucleosyl)-tetraphosphatase [asymmetrical] [Apis mellifera]	2
			ncbi-gi: 328776586	PREDICTED: CAD protein isoform 1 [Apis mellifera]	10
1.5 Amino acid metabolism
	Alanine, aspartate and glutamate metabolism	ame00250	ncbi-gi: 328776586	PREDICTED: CAD protein isoform 1 [Apis mellifera]	10
	Glycine, serine and threonine metabolism	ame00260	ncbi-gi: 66530338	PREDICTED: probable phosphoserine aminotransferase-like [Apis mellifera]	4
	Cysteine and methionine metabolism	ame00270	ncbi-gi: 110763193	PREDICTED: 1,2-dihydroxy-3-keto-5-methylthiopentene dioxygenase-like [Apis mellifera]	6
	Valine, leucine and isoleucine degradation	ame00280	ncbi-gi: 328786956	PREDICTED: lipoamide acyltransferase component of branched-chain alpha-keto acid dehydrogenase complex, mitochondrial-like [Apis mellifera]	29
1.8 Metabolism of cofactors and vitamins
	Vitamin B6 metabolism	ame00750	ncbi-gi: 66530338	PREDICTED: probable phosphoserine aminotransferase-like [Apis mellifera]	4
			ncbi-gi: 66522796	PREDICTED: pyridoxine-5~-phosphate oxidase-like [Apis mellifera]	5
	Porphyrin and chlorophyll metabolism	ame00860	ncbi-gi: 66531857	PREDICTED: probable glutamyl-tRNA synthetase, mitochondrial-like, partial [Apis mellifera]	3
			ncbi-gi: 328793755	PREDICTED: uroporphyrinogen decarboxylase [Apis mellifera]	15
	Ubiquinone and other terpenoid-quinone biosynthesis	ame00130	ncbi-gi: 66560294	PREDICTED: hexaprenyldihydroxybenzoate methyltransferase, mitochondrial-like [Apis mellifera]	3
1.9 Metabolism of terpenoids and polyketides
	Terpenoid backbone biosynthesis	ame00900	ncbi-gi: 110758071	PREDICTED: phosphomevalonate kinase-like [Apis mellifera]	5
2. Genetic Information Processing
2.1 Transcription
	Basal transcription factors	ame03022	ncbi-gi: 66504876	PREDICTED: transcription initiation factor IIA subunit 2 [Apis mellifera]	2
	Spliceosome	ame03040	ncbi-gi: 328784004	PREDICTED: survival of motor neuron-related-splicing factor 30-like isoform 1 [Apis mellifera]	3
			ncbi-gi: 328780963	PREDICTED: u6 snRNA-associated Sm-like protein LSm4-like [Apis mellifera]	2
2.2 Translation
	Ribosome	ame03010	ncbi-gi: 66500861	PREDICTED: 28S ribosomal protein S17, mitochondrial [Apis mellifera]	3
			ncbi-gi: 328778192	PREDICTED: 60S ribosomal protein L19 [Apis mellifera]	6
	Aminoacyl-tRNA biosynthesis	ame00970	ncbi-gi: 66552117	PREDICTED: probable phenylalanyl-tRNA synthetase beta chain-like [Apis mellifera]	6
			ncbi-gi: 66531857	PREDICTED: probable glutamyl-tRNA synthetase, mitochondrial-like, partial [Apis mellifera]	3
			ncbi-gi: 66506607	PREDICTED: probable phenylalanyl-tRNA synthetase, mitochondrial [Apis mellifera]	3
			ncbi-gi: 110750821	PREDICTED: probable arginyl-tRNA synthetase, mitochondrial-like [Apis mellifera]	2
			ncbi-gi: 328788186	PREDICTED: probable tyrosyl-tRNA synthetase, mitochondrial-like isoform 1 [Apis mellifera]	6
2.3 Folding, sorting and degradation
	Protein export	ame03060	ncbi-gi: 328784707	PREDICTED: protein transport protein Sec61 subunit alpha isoform 2 [Apis mellifera]	8
			ncbi-gi: 110750747	PREDICTED: signal recognition particle 9 kDa protein [Apis mellifera]	3
	Protein processing in endoplasmic reticulum	ame04141	ncbi-gi: 66543950	PREDICTED: ubiquitin thioesterase OTU1-like [Apis mellifera]	11
			ncbi-gi: 110775436	PREDICTED: derlin-1-like, partial [Apis mellifera]	9
			ncbi-gi: 328784707	PREDICTED: protein transport protein Sec61 subunit alpha isoform 2 [Apis mellifera]	8
			ncbi-gi: 328782485	PREDICTED: ubiquitin-conjugating enzyme E2-17 kDa-like [Apis mellifera]	7
			ncbi-gi: 66554764	PREDICTED: hsp70-binding protein 1-like [Apis mellifera]	2
	Ubiquitin mediated proteolysis	ame04120	ncbi-gi: 328782485	PREDICTED: ubiquitin-conjugating enzyme E2-17 kDa-like [Apis mellifera]	7
			ncbi-gi: 328791269	PREDICTED: ubiquitin-protein ligase E3C-like [Apis mellifera]	3
	Sulfur relay system	ame04122	ncbi-gi: 66546481	PREDICTED: mitochondrial tRNA-specific 2-thiouridylase 1-like [Apis mellifera]	5
			ncbi-gi: 66565892	PREDICTED: ubiquitin-related modifier 1 homolog [Apis mellifera]	2
	RNA degradation	ame03018	ncbi-gi: 328776032	PREDICTED: poly(A)-specific ribonuclease PARN-like [Apis mellifera]	2
			ncbi-gi: 328792378	PREDICTED: superkiller viralicidic activity 2-like 2-like isoform 1 [Apis mellifera]	2
			ncbi-gi: 328780963	PREDICTED: u6 snRNA-associated Sm-like protein LSm4-like [Apis mellifera]	2
2.4 Replication and repair
	Base excision repair	ame03410	ncbi-gi: 328780633	PREDICTED: hypothetical protein LOC100577027 [Apis mellifera]	2
3. Environmental Information Processing
3.1 Membrane transport
	ABC transporters	ame02010	ncbi-gi: 328787331	PREDICTED: ATP-binding cassette sub-family B member 10, mitochondrial [Apis mellifera]	2
3.2 Signal transduction
	MAPK signaling pathway	ame04013	ncbi-gi: 48138650	PREDICTED: dual specificity mitogen-activated protein kinase kinase dSOR1 [Apis mellifera]	2
	FoxO signaling pathway	ame04068	ncbi-gi: 110762810	PREDICTED: gamma-aminobutyric acid receptor-associated protein [Apis mellifera]	2
	mTOR signaling pathway	ame04150	ncbi-gi: 48098905	PREDICTED: GTP-binding protein Rheb homolog [Apis mellifera]	6
3.3 Signaling molecules and interaction
	Neuroactive ligand-receptor interaction	ame04080	ncbi-gi: 66561002	PREDICTED: translocator protein-like [Apis mellifera]	7
4. Cellular Processes
4.1 Transport and catabolism
	Endocytosis	ame04144	ncbi-gi: 328777440	PREDICTED: tumor susceptibility gene 101 protein [Apis mellifera]	2
	Phagosome	ame04145	ncbi-gi: 328792071	PREDICTED: v-type proton ATPase subunit H isoform 1 [Apis mellifera]	41
			ncbi-gi: 328784707	PREDICTED: protein transport protein Sec61 subunit alpha isoform 2 [Apis mellifera]	8
	Lysosome	ame04142	ncbi-gi: 328792071	PREDICTED: v-type proton ATPase subunit H isoform 1 [Apis mellifera]	41
	Peroxisome	ame04146	ncbi-gi: 328780758	PREDICTED: LOW QUALITY PROTEIN: dihydroxyacetone phosphate acyltransferase isoform 1 [Apis mellifera]	8
			ncbi-gi: 48104556	PREDICTED: alpha-methylacyl-CoA racemase-like [Apis mellifera]	7
			ncbi-gi: 110758071	PREDICTED: phosphomevalonate kinase-like [Apis mellifera]	5
			ncbi-gi: 328786657	PREDICTED: peroxisomal 3,2-trans-enoyl-CoA isomerase-like [Apis mellifera]	3
			ncbi-gi: 66505000	PREDICTED: peroxisomal membrane protein 11B-like isoform 2 [Apis mellifera]	2
			ncbi-gi: 328777376	PREDICTED: peroxisomal targeting signal 1 receptor-like [Apis mellifera]	2
	Regulation of autophagy	ame04140	ncbi-gi: 110762810	PREDICTED: gamma-aminobutyric acid receptor-associated protein [Apis mellifera]	2
5. Organismal Systems
5.8 Development
	Dorso-ventral axis formation	ame04320	ncbi-gi: 48138650	PREDICTED: dual specificity mitogen-activated protein kinase kinase dSOR1 [Apis mellifera]	2

## Sheet: nMG_p-value
pathways	p-value
1. Metabolism	8.78478e-07
2. Genetic Information Processing	0.00302327
3. Environmental Information Processing	0.265596
4. Cellular Processes	0.000462083
5. Organismal Systems	0.173168
1.1 Carbohydrate metabolism	0.255597
1.2 Energy metabolism	0.0162081
1.3 Lipid metabolism	0.0109217
1.4 Nucleotide metabolism	1.05284e-05
1.5 Amino acid metabolism	0.0583203
1.8 Metabolism of cofactors and vitamins	0.00146965
1.9 Metabolism of terpenoids and polyketides	0.0485059

[truncated: 2 more sheets: fMG_mapped, fMG_p-value]
